# Supplementary material for: Hepatic Transcriptome Comparative In Silico Analysis Reveals Similar Pathways and Targets Altered by Legacy and Alternative Per- and Polyfluoroalkyl Substances in Mice
Source: Toxics. 2023 Nov 28;11(12):963. doi: 10.3390/toxics11120963 (PMC10748317; doi:10.3390/toxics11120963)
Supplement: Supplementary file 1 [file toxics-11-00963-s001.zip]

Archive with 6 entries (6 files):
- Supplemental Figures.pdf
- Toxics_Table S1. Compound Information.xlsx
- Toxics_Table S2. IPA Canonical Pathways.xlsx
- Toxics_Table S3. BSCE.xlsx
- Toxics_Table S4. IPA Upstream Regulators.xlsx
- Toxics_Table S5. Biomarkers.xlsx
