# Supplementary material for: Hepatic Transcriptome Comparative In Silico Analysis Reveals Similar Pathways and Targets Altered by Legacy and Alternative Per- and Polyfluoroalkyl Substances in Mice
Source: Toxics. 2023 Nov 28;11(12):963. doi: 10.3390/toxics11120963 (PMC10748317; doi:10.3390/toxics11120963)
Supplement: Supplementary file 1 [file toxics-11-00963-s001.zip › Toxics_Table S1. Compound Information.xlsx]

## Sheet: Sheet1
Chemical Name	Abbreviation	CAS#	DTXSID	Structure	PMID	Mouse Strain	Dose	Timpoint	Route of Exposure	System
Perfluorooctane sulfonate	PFOS	1763-23-1	DTXSID3031864		20936131	129S1/SvlmJ Mice	Daily 3 mg/kg or 10 mg/kg	7 days	Gavage	Affymetrix 430_2 expression GeneChips
Perfluorooctanoic acid	PFOA	335-67-1	DTXSID8031865		18281256	129S1/SvlmJ Mice	Daily 3 mg/kg	7 days	Gavage	Affymetrix 430_2 expression GeneChips
Perfluorononanoic acid	PFNA	72968-3-88	DTXSID8031863		28558994	129S1/SvlmJ Mice	Daily 1 mg/kg or 3 mg/kg	7 days	Gavage	Affymetrix 430_2 expression GeneChips
perfluorohexane sulfonate	PFHxS	355-46-4	DTXSID7040150		28558994	129S1/SvlmJ Mice	Daily 3 mg/kg or 10 mg/kg	7 days	Gavage	Affymetrix 430_2 expression GeneChips
Perfluoro-2-([perfluoro-3-(perfluoroethoxy)-2-propanyl]oxy)ethanesulfonic acid	Nafion BP2	749836-20-2	DTXSID10892352		Upon Request	Balb/c Mice	Daily 0.03, 0.3, 3, or 6 mg/kg	7 days	Gavage	TempO-Seq
Ammonium perfluoro-2-methyl-3-oxahexanoate	HFPO-DA (HFPO2) (GenX)	13252-13-6	DTXSID70880215		27553808	ICR Mice	Daily 1 mg/kg	28 days	Gavage	Illumina HiSeq 2500
					32138627	ICR Mice	Daily 0.1, 0.5, 5 mg/kg	90 days	Gavage	TempO-Seq
Perfluoro-(2,5,8-trimethyl-3,6,9-trioxadodecanoic)acid	HFPO4	65294–16-8	DTXSID70276659		27553808	ICR Mice	Daily 1 mg/kg	28 days	Gavage	Illumina HiSeq 2500
Perfluoro-2,5-dimethyl-3,6-dioxanonanoic acid	HFPO-TA	13252-14-7	DTXSID00892442		29927593	BALB/c Mice	Daily 0.02, 0.1, 0.5 mg/kg	28 days	Gavage	Illumina HiSeq 2500
Potassium 9-chlorohexadecafluoro-3-oxanonane-1-sulfonate	F-53B	73606-19-6	DTXSID60881236		Upon Request	CD1 Mice	Daily 5 mg/kg	28 days	Gavage	Illumina HiSeq 2500
6:2 Fluorotelomer sulfonic acid	6:2 FTSA	27619-97-2	DTXSID6067331		28032147	CD1 Mice	Daily 5 mg/kg	28 days	Gavage	Illumina HiSeq 2500
2-Perfluorohexyl ethanoic acid	6:2 FTCA	53826-12-3	DTXSID50472556		28032147	CD1 Mice	Daily 5 mg/kg	28 days	Gavage	Illumina HiSeq 2500
(S)-2-methyl-2-(3-(1-(2-(4-(trifluoromethoxy)phenyl)acetyl)piperidin-3-yl)phenoxy)propanoic acid sodium salt	CP-865520	NOCAS_44032	DTXSID4044032		18971326	C57Bl/6 mice	Daily 1 mg/kg	5 days	Gavage	Affymetrix Murine Genome U74A Version 2 Array
(S)-2-(3-(1-(2-(4-isopropylphenyl)acetyl)piperidin-3-yl)phenoxy)-2-methylpropanoic acid sodium salt	CP-775146	NOCAS_44033	DTXSID9044033		18971326	C57Bl/6 Mice	Daily 1 mg/kg	5 days	Gavage	Affymetrix Murine Genome U74A Version 2 Array
(S)-2-(3-(1-((4-isopropylbenzyloxy)carbonyl)piperidin-3-yl)phenoxy)-2-methylpropanoic acid sodium salt	CP-868388	702681-67-2	DTXSID4044034		18971326	C57Bl/6 Mice	Daily 1 mg/kg	5 days	Gavage	Affymetrix Murine Genome U74A Version 2 Array
Propan-2-yl 2-[4-(4-chlorobenzoyl)phenoxy]-2-methylpropanoate	Fenofibrate	49562-28-9	DTXSID2029874		18301758	129S1/SvImJ	Single 4 mg/ml	6 hours	Gavage	Affymetrix GeneChip Mouse Genome 430 2.0 Array
([4-Chloro-6-(2,3-dimethylanilino)pyrimidin-2-yl]sulfanyl)acetic acid	WY-14,643	50892-23-4	DTXSID4020290		26215100	B6C3F1/Crl	Single 250 mg/kg	8 hours	Gavage	Affymetrix GeneChip Mouse Genome 430A 2.0 Array
