# Supplementary material for: Hepatic Transcriptome Comparative In Silico Analysis Reveals Similar Pathways and Targets Altered by Legacy and Alternative Per- and Polyfluoroalkyl Substances in Mice
Source: Toxics. 2023 Nov 28;11(12):963. doi: 10.3390/toxics11120963 (PMC10748317; doi:10.3390/toxics11120963)
Supplement: Supplementary file 1 [file toxics-11-00963-s001.zip › Toxics_Table S2. IPA Canonical Pathways.xlsx]

## Sheet: Sheet1
Treatment Group	Ingenuity Canonical Pathways	-log(p-value)	Ratio	z-score	Molecules
CP-775146	BAG2 Signaling Pathway	20.7	0.405	0.302	ANXA2,BAG2,HSPA1A/HSPA1B,HSPA8,MAPK1,MAPKAPK2,NFKB1,PSMA1,PSMA4,PSMA5,PSMA6,PSMA7,PSMB1,PSMB10,PSMB2,PSMB4,PSMB5,PSMB6,PSMB7,PSMC3,PSMC6,PSMD1,PSMD10,PSMD12,PSMD13,PSMD14,PSMD4,PSMD5,PSMD6,PSMD8,PSME1,PSME2,RELA,TP53
CP-775146	Polyamine Regulation in Colon Cancer	19.9	0.468	#N/A	AZIN1,ODC1,PPARG,PSMA1,PSMA4,PSMA5,PSMA6,PSMA7,PSMB1,PSMB10,PSMB2,PSMB4,PSMB5,PSMB6,PSMB7,PSMC3,PSMC6,PSMD1,PSMD10,PSMD12,PSMD13,PSMD14,PSMD4,PSMD5,PSMD6,PSMD8,PSME1,PSME2,SAT1
CP-775146	FAT10 Signaling Pathway	17.8	0.464	#N/A	MAP1LC3B,PSMA1,PSMA4,PSMA5,PSMA6,PSMA7,PSMB1,PSMB10,PSMB2,PSMB4,PSMB5,PSMB6,PSMB7,PSMC3,PSMC6,PSMD1,PSMD10,PSMD12,PSMD13,PSMD14,PSMD4,PSMD5,PSMD6,PSMD8,PSME1,PSME2
CP-775146	Huntington's Disease Signaling	16.7	0.199	-1	AP2A2,ATF2,ATP5F1C,ATP5PF,BET1L,CASP7,CLTA,CTSD,EGFR,GNB1,GNG5,HSPA1A/HSPA1B,HSPA8,IGF1,MAPK1,MAPK8,NCOR1,NCOR2,PIK3CA,PLCB1,PLCB3,POLR2A,POLR2E,POLR2H,POLR2J,PRKCZ,PSMA1,PSMA4,PSMA5,PSMA6,PSMA7,PSMB1,PSMB10,PSMB2,PSMB4,PSMB5,PSMB6,PSMB7,PSMC3,PSMC6,PSMD1,PSMD10,PSMD12,PSMD13,PSMD14,PSMD4,PSMD5,PSMD6,PSMD8,PSME1,PSME2,RPS27A,SDHD,SIN3A,SOS1,TP53
CP-775146	Sirtuin Signaling Pathway	14.7	0.185	0	ACADL,ARNTL,ATG12,ATG5,ATP5F1C,ATP5PF,BPGM,CPS1,FOXO3,GABARAPL2,GADD45B,GADD45G,GTF3C2,H1-0,MAP1LC3A,MAP1LC3B,MAPK1,MLYCD,NAMPT,NBN,NDUFA8,NDUFA9,NDUFAB1,NDUFB3,NDUFB8,NDUFS6,NDUFV2,NDUFV3,NFKB1,NQO1,NR1H3,OTC,PCK1,PGK1,PPARA,PPARG,RELA,SDHD,SIRT2,SLC25A4,SLC25A5,SOD1,SREBF1,STAT3,STK11,TIMM13,TIMM17A,TIMM23,TIMM9,Tomm5,TP53,TRIM28,TSPO,TUBA1A
CP-775146	Protein Ubiquitination Pathway	14.6	0.189	#N/A	ANAPC1,CDC20,CDC34,DNAJB9,DNAJC19,DNAJC21,DNAJC7,ELOC,HSPA1A/HSPA1B,HSPA8,HSPE1,NEDD4L,PSMA1,PSMA4,PSMA5,PSMA6,PSMA7,PSMB1,PSMB10,PSMB2,PSMB4,PSMB5,PSMB6,PSMB7,PSMC3,PSMC6,PSMD1,PSMD10,PSMD12,PSMD13,PSMD14,PSMD4,PSMD5,PSMD6,PSMD8,PSME1,PSME2,RPS27A,TAP1,TRAF6,UBE2D2,UBE2D3,UBE2E1,UBE2G1,UBE2K,UBE2L3,UBE2L6,UBE2V2,USP19,USP3,USP4,USP7
CP-775146	Inhibition of ARE-Mediated mRNA Degradation Pathway	12.5	0.224	-0.277	DDX6,MAPK1,MAPKAPK2,PRKACA,PRKACB,PRKAR2A,PSMA1,PSMA4,PSMA5,PSMA6,PSMA7,PSMB1,PSMB10,PSMB2,PSMB4,PSMB5,PSMB6,PSMB7,PSMC3,PSMC6,PSMD1,PSMD10,PSMD12,PSMD13,PSMD14,PSMD4,PSMD5,PSMD6,PSMD8,PSME1,PSME2,TIA1,TNFRSF1A,TNFRSF1B,YWHAQ,ZFP36
CP-775146	FXR/RXR Activation	11.3	0.238	#N/A	AMBP,APOA4,APOB,APOC4,APOF,APOM,BAAT,C4A/C4B,C9,FGFR4,FOXA2,FOXA3,Ins1,ITIH4,LPL,MAPK8,NR0B2,NR1H3,NR5A2,PON1,PON3,PPARA,PPARG,RARA,RXRA,SAA1,SERPINF2,SLC4A2,SREBF1,TTR
CP-775146	EIF2 Signaling	11.1	0.183	3.411	ACTA2,ACTG2,ATF5,EIF1AX,EIF1AY,EIF2A,EIF2S1,EIF3K,EIF3M,EIF4A2,EIF5,Ins1,MAPK1,PIK3CA,Ppp1cc,RPL10,RPL10A,RPL13,RPL18,RPL19,RPL24,RPL27A,RPL3,RPL37,RPL37A,RPL5,RPL6,RPLP0,RPS11,RPS12,RPS15A,RPS16,RPS17,RPS19,RPS25,RPS27A,RPS6,RPS7,RPS8,SOS1,SREBF1
CP-775146	LXR/RXR Activation	10.8	0.236	-1.279	AMBP,APOA4,APOA5,APOB,APOC4,APOF,APOM,C4A/C4B,C9,CD36,ECHS1,HADH,ITIH4,LPL,MSR1,NCOR1,NCOR2,NFKB1,NR1H3,PON1,PON3,RELA,RXRA,SAA1,SERPINF2,SREBF1,TNFRSF1A,TNFRSF1B,TTR
CP-775146	NRF2-mediated Oxidative Stress Response	9.77	0.169	1.291	ACTA2,ACTG2,CBR1,CCT7,CDC34,CYP1A2,Cyp2b13/Cyp2b9,CYP2B6,Cyp2c40 (includes others),Cyp2c54 (includes others),Cyp2c70,CYP2C8,Cyp2d9 (includes others),CYP3A5,CYP3A7,Cyp4a14,DNAJB9,DNAJC19,DNAJC21,DNAJC7,FTH1,GSTA5,GSTM1,GSTM5,GSTT2/GSTT2B,HACD3,HERPUD1,JUND,MAP2K5,MAP3K1,MAPK1,MAPK8,MGST3,NQO1,PIK3CA,PRDX1,PRKCZ,SOD1,TXN,UBE2K
CP-775146	Aryl Hydrocarbon Receptor Signaling	9.29	0.195	-0.243	AHR,ALDH1A1,CDK4,CTSD,CYP1A2,Cyp2c40 (includes others),Cyp2c54 (includes others),Cyp2c70,CYP2C8,CYP3A5,CYP3A7,DHFR,FAS,GSTA5,GSTM1,GSTM5,GSTT2/GSTT2B,MAPK1,MAPK8,MGST3,NCOR2,NFIB,NFIC,NFIX,NFKB1,NQO1,NR0B2,RARA,RELA,RXRA,TP53
CP-775146	PXR/RXR Activation	9.02	0.292	#N/A	ALAS1,ALDH1A1,CYP1A2,CYP2B6,CYP2C8,CYP3A5,CYP3A7,FOXO3,GSTM1,Ins1,NR0B2,NR1I3,PAPSS2,PPARA,PRKACA,PRKACB,PRKAR2A,RELA,RXRA
CP-775146	LPS/IL-1 Mediated Inhibition of RXR Function	9	0.159	0	ACSL5,ALAS1,ALDH1A1,APOC4,Cyp2b13/Cyp2b9,CYP2B6,Cyp2c40 (includes others),Cyp2c54 (includes others),Cyp2c70,CYP2C8,Cyp2d9 (includes others),CYP3A5,CYP3A7,Cyp4a14,FABP1,FABP2,FABP3,FABP5,GSTA5,GSTM1,GSTM5,GSTT2/GSTT2B,MAOA,MAP3K1,MAPK8,MGST3,NR0B2,NR1H3,NR1I3,NR5A2,PAPSS2,PPARA,RARA,RXRA,SREBF1,SULT1B1,TNFRSF1A,TNFRSF1B,TRAF2,TRAF6
CP-775146	PPARα/RXRα Activation	8.32	0.171	0	ACAA1,ACADL,ADCY9,AP2A2,CAND1,CD36,Cyp2c40 (includes others),Cyp2c54 (includes others),Cyp2c70,CYP2C8,GHR,IKBKE,Ins1,ITGB5,LPL,MAPK1,MAPK8,MED12,NCOR1,NCOR2,NFKB1,NFKBIA,NR0B2,PLCB1,PLCB3,PPARA,PRKACA,PRKACB,PRKAR2A,RELA,RXRA,SOS1,TRAF6
CP-775146	Acute Phase Response Signaling	8.22	0.173	-2.683	AMBP,C1R,C2,C4A/C4B,C9,CRP,FGG,FN1,IKBKE,ITIH4,KLKB1,MAP3K1,MAPK1,MAPK8,MBL2,NFKB1,NFKBIA,PIK3CA,RELA,SAA1,SAA2-SAA4,Saa3,SERPINA3,SERPIND1,SERPINF2,SOS1,STAT3,TNFRSF1A,TNFRSF1B,TRAF2,TRAF6,TTR
CP-775146	Oxidative Phosphorylation	6.35	0.191	4.583	ATP5F1C,ATP5PF,ATP5PO,COX17,COX6A1,COX6B2,Cox6c,COX7A2,COX7A2L,COX7B,NDUFA8,NDUFA9,NDUFAB1,NDUFB3,NDUFB8,NDUFS6,NDUFV2,NDUFV3,SDHD,UQCR11,UQCRB
CP-775146	Mitochondrial Dysfunction	6.21	0.158	#N/A	ATP5F1C,ATP5PF,ATP5PO,COX17,COX6A1,COX6B2,Cox6c,COX7A2,COX7A2L,COX7B,GPX4,HSD17B10,MAOA,MAPK8,NDUFA8,NDUFA9,NDUFAB1,NDUFB3,NDUFB8,NDUFS6,NDUFV2,NDUFV3,PRDX5,PSEN2,SDHD,UQCR11,UQCRB
CP-775146	Coronavirus Pathogenesis Pathway	6.2	0.148	-1.512	ABL1,ADAM9,ATP6V1A,CDK4,EIF2A,IRF9,JAK1,MAPK1,MAPK8,NFKB1,NFKBIA,NPC1,NPM1,PTGES2,RELA,RPS11,RPS12,RPS15A,RPS16,RPS17,RPS19,RPS25,RPS27A,RPS6,RPS7,RPS8,SIN3A,STAT3,TNPO1,TP53
CP-775146	RAR Activation	5.53	0.143	#N/A	ADCY9,ADH7,ALDH1A1,CSNK2A2,DHRS4,MAP3K1,MAPK1,MAPK8,MAPKAPK2,NCOR1,NCOR2,NFKB1,NR2F2,NR2F6,PIK3CA,PRKACA,PRKACB,PRKAR2A,PRKCZ,RARA,RDH11,RDH16,RDH5,RELA,RXRA,SMAD1,SMARCC1,SMARCD2
CP-775146	Hepatic Cholestasis	5.36	0.143	#N/A	ADCY9,CYP3A5,CYP7B1,FGFR4,IKBKE,Ins1,MAPK8,NFKB1,NFKBIA,NR0B2,NR1H3,NR5A2,PPARA,PRKACA,PRKACB,PRKAR2A,PRKCZ,RARA,RELA,RXRA,SLC4A2,SREBF1,TIRAP,TNFRSF1A,TNFRSF1B,TRAF2,TRAF6
CP-775146	Estrogen Receptor Signaling	5.34	0.111	-2.137	ADCY9,ATF2,ATP5F1C,BAD,EGFR,FOXO3,GNAI1,GNAI2,GNAO1,GNB1,GNG5,HNRNPD,IGF1,JAK1,LIMK2,MAPK1,MED10,MED12,MMP15,MYL12B,NCOR1,NCOR2,NDUFA8,NDUFA9,NDUFAB1,NDUFB3,NDUFB8,NDUFS6,NDUFV2,NDUFV3,NFKB1,NR0B2,PCNA,PIK3CA,PLCB1,PLCB3,PRKACA,PRKACB,PRKAR2A,PRKCZ,RELA,SDHD,SOS1,THRAP3,TP53
CP-775146	Autophagy	5.28	0.136	0.186	ARL8B,ATF2,ATG12,ATG5,BAD,BNIP3,Calm1 (includes others),EIF2A,FOXO3,GABARAPL2,GORASP2,IGF1,Ins1,MAP1LC3A,MAP1LC3B,MAPK1,MAPK8,NFKB1,PIK3CA,PRKACA,PRKACB,PRKAR2A,STK11,TNFRSF1A,TNFRSF1B,TP53,TRAF6,TSC2,WIPI2
CP-775146	Fatty Acid β-oxidation I	5.06	0.294	2.53	ACAA1,ACADM,ACSL5,ECHS1,ECI1,ECI2,EHHADH,HADH,HSD17B10,SCP2
CP-775146	Hypoxia Signaling in the Cardiovascular System	5.05	0.203	0.447	ATF2,CDC34,COPS5,NFKBIA,NQO1,SUMO1,TP53,UBE2D2,UBE2D3,UBE2E1,UBE2G1,UBE2K,UBE2L3,UBE2L6,UBE2V2
CP-775146	IL-1 Signaling	4.94	0.181	-2.111	ADCY9,GNAI1,GNAI2,GNAO1,GNB1,GNG5,IKBKE,MAP3K1,MAPK1,MAPK8,NFKB1,NFKBIA,PRKACA,PRKACB,PRKAR2A,RELA,TRAF6
CP-775146	Regulation of eIF4 and p70S6K Signaling	4.84	0.14	-0.447	EIF1AX,EIF1AY,EIF2A,EIF2S1,EIF3K,EIF3M,EIF4A2,EIF4EBP2,ITGB5,MAPK1,PAIP2,PIK3CA,PRKCZ,RPS11,RPS12,RPS15A,RPS16,RPS17,RPS19,RPS25,RPS27A,RPS6,RPS7,RPS8,SOS1
CP-775146	Role of PKR in Interferon Induction and Antiviral Response	4.83	0.154	-2.683	ATF2,EIF2S1,FAS,HSPA1A/HSPA1B,HSPA8,IFIH1,IKBKE,IRF9,JAK1,MAPK1,MAPK8,MSR1,NFKB1,NFKBIA,NPM1,RELA,STAT3,TIRAP,TNFRSF1A,TP53,TRAF6
CP-775146	PPAR Signaling	4.74	0.168	1.414	IKBKE,Ins1,MAPK1,NCOR1,NCOR2,NFKB1,NFKBIA,NR0B2,NR1H3,PPARA,PPARG,RELA,RXRA,SOS1,TNFRSF1A,TNFRSF1B,TRAF2,TRAF6
CP-775146	Unfolded protein response	4.59	0.178	-0.302	ATF6,CD82,CEBPA,DNAJB9,DNAJC19,DNAJC21,DNAJC7,EIF2A,HSPA1A/HSPA1B,HSPA8,MAPK8,OS9,PDIA6,PPARG,SREBF1,TRAF2
CP-775146	Glucocorticoid Receptor Signaling	4.58	0.0964	#N/A	ATP5F1C,CEBPA,EGFR,FGG,FOXO3,GHR,H2-T24,HLA-DQB1,HSPA1A/HSPA1B,HSPA8,IGF1,IKBKE,IL11RA,JAK1,MAP3K1,MAPK1,MAPK8,NCOR1,NCOR2,NDUFA8,NDUFA9,NDUFAB1,NDUFB3,NDUFB8,NDUFS6,NDUFV2,NDUFV3,NFATC3,NFKB1,NFKBIA,PCK1,PDK4,PFKFB1,PIK3CA,POLR2A,POLR2E,POLR2H,POLR2J,PPARG,PRKACA,PRKACB,RARA,RELA,RXRA,SDHD,SLC37A4,SMARCC1,SMARCD2,SOS1,STAT3,SUMO1,TAF9,TFB2M,TRAF2,TRAF6,VCAM1
CP-775146	NER (Nucleotide Excision Repair, Enhanced Pathway)	4.4	0.165	0	Cops2,COPS3,COPS5,COPS6,DNA2,HMGN1,PCNA,POLE3,POLR2A,POLR2E,POLR2H,POLR2J,RAD23B,RPA3,TCEA1,USP7,XRCC1
CP-775146	Tetrapyrrole Biosynthesis II	4.38	0.8	1	ALAS1,ALAS2,HMBS,UROS
CP-775146	Heme Biosynthesis II	4.3	0.556	1.342	ALAS1,ALAS2,HMBS,UROD,UROS
CP-775146	Clathrin-mediated Endocytosis Signaling	4.28	0.13	#N/A	ACTA2,ACTG2,AP2A2,AP3M1,AP3S1,APOA4,APOB,APOC4,APOF,APOM,CLTA,CSNK2A2,DAB2,EPN1,FGF1,HSPA8,IGF1,ITGB5,PIK3CA,PON1,RAB11A,RAB11B,RAB5A,RPS27A,SNX9
CP-775146	April Mediated Signaling	4.18	0.238	-1.265	IKBKE,MAP3K1,MAPK1,MAPK8,NFATC3,NFKB1,NFKBIA,RELA,TRAF2,TRAF6
CP-775146	Iron homeostasis signaling pathway	4.18	0.144	#N/A	ALAS2,ATP6V0B,ATP6V0E1,ATP6V1A,ATP6V1G1,ATP6V1H,BMP1,BMPR1A,CDC34,CIAO2A,EGFR,FTH1,JAK1,LRP1,MAPK1,MMS19,NUBP1,SMAD1,STAT3,TCIRG1
CP-775146	NAD Signaling Pathway	4.14	0.139	0	ACADL,ACADM,ARNTL,H1-0,H2BC1,H2BC10,IGF1,Ins1,NAMPT,NFKB1,PIK3CA,POLR2A,POLR2E,POLR2H,POLR2J,POLRMT,SIRT2,SLC29A1,SREBF1,TNKS2,TP53
CP-775146	Coagulation System	4.1	0.257	-1	F10,F5,F7,FGG,KLKB1,PLAT,PROC,SERPIND1,SERPINF2
CP-775146	B Cell Activating Factor Signaling	4.09	0.233	-1.667	IKBKE,MAP3K1,MAPK1,MAPK8,NFATC3,NFKB1,NFKBIA,RELA,TRAF2,TRAF6
CP-775146	IL-8 Signaling	4.05	0.123	-1.043	CSTB,EGFR,GNAI1,GNAI2,GNAO1,GNB1,GNG5,GPLD1,IKBKE,KDR,LASP1,LIMK2,MAPK1,MAPK8,MYL12B,NFKB1,NFKBIA,PAK2,PIK3CA,PRKCZ,RELA,RHOC,RHOD,TEK,TRAF6,VCAM1
CP-775146	Xenobiotic Metabolism Signaling	3.96	0.111	#N/A	AHR,ALDH1A1,CES1,CYP1A2,CYP2B6,CYP2C8,CYP3A5,CYP3A7,DNAJC7,ESD,GSTA5,GSTM1,GSTM5,GSTT2/GSTT2B,MAOA,MAP2K5,MAP3K1,MAP3K11,MAPK1,MAPK8,MGST3,NCOR2,NFKB1,NQO1,NR1I3,PIK3CA,PRKCZ,RELA,RXRA,SULT1B1,SUMO1,UGT2B28
CP-775146	HER-2 Signaling in Breast Cancer	3.92	0.119	-1.569	BAD,CASP7,CDK4,COPS6,COX17,COX6A1,COX6B2,Cox6c,COX7A2,COX7A2L,COX7B,EGFR,FOXO3,GLE1,IKBKE,ITGB5,MAPK1,NFKB1,NFKBIA,PIK3CA,PRKCZ,RELA,RPS6,SOS1,STAT3,TP53,TSC2
CP-775146	Xenobiotic Metabolism PXR Signaling Pathway	3.92	0.126	0.408	ALDH1A1,CES1,CYP2B6,CYP2C8,CYP3A5,CYP3A7,DNAJC7,ESD,GSTA5,GSTM1,GSTM5,GSTT2/GSTT2B,MAOA,MGST3,NCOR1,NCOR2,Ppp1cc,PRKACA,PRKACB,PRKAR2A,PRKCZ,RXRA,SULT1B1,UGT2B28
CP-775146	Adipogenesis pathway	3.87	0.141	#N/A	ARNTL,ATG5,BMPR1A,CEBPA,FGF1,FGFR2,FGFR4,FZD4,KLF3,LPL,NR2F2,PPARG,SIN3A,SIRT2,SMAD1,SREBF1,TNFRSF1A,TP53,TXNIP
CP-775146	IL-12 Signaling and Production in Macrophages	3.83	0.14	#N/A	APOA4,APOB,APOC4,APOF,APOM,IKBKE,MAPK1,MAPK8,MST1,NFKB1,NFKBIA,PIK3CA,PON1,PPARG,PRKCZ,RELA,RXRA,STAT6,TRAF6
CP-775146	PFKFB4 Signaling Pathway	3.82	0.217	-1.265	ATF2,FBP2,GCK,HK1,MAP2K5,MAPK1,PRKACA,PRKACB,PRKAR2A,TP53
CP-775146	IGF-1 Signaling	3.8	0.154	-2.496	BAD,CCN2,CSNK2A2,FOXO3,IGF1,JAK1,MAPK1,MAPK8,PIK3CA,PRKACA,PRKACB,PRKAR2A,PRKCZ,SOS1,STAT3,YWHAQ
CP-775146	Induction of Apoptosis by HIV1	3.75	0.185	-0.577	FAS,IKBKE,MAPK8,NFKB1,NFKBIA,RELA,SLC25A4,SLC25A5,TNFRSF1A,TNFRSF1B,TP53,TRAF2
CP-775146	PTEN Signaling	3.71	0.133	2.065	BAD,BMPR1A,CSNK2A2,EGFR,FGFR2,FGFR4,FOXO3,GHR,IKBKE,ILK,INPP5B,INPP5J,ITGB5,KDR,MAPK1,NFKB1,PIK3CA,PRKCZ,RELA,SOS1
CP-775146	Apelin Adipocyte Signaling Pathway	3.66	0.163	2.673	ADCY9,GNAI1,GNAI2,GPX4,GSTM1,GSTT2/GSTT2B,Ins1,MAPK1,MAPK8,MGST3,PRKACA,PRKACB,PRKAR2A,SOD1
CP-775146	mTOR Signaling	3.62	0.118	0.905	EIF3K,EIF3M,EIF4A2,EIF4B,EIF4EBP2,GPLD1,Ins1,MAPK1,PIK3CA,PRKCZ,RHOC,RHOD,RPS11,RPS12,RPS15A,RPS16,RPS17,RPS19,RPS25,RPS27A,RPS6,RPS7,RPS8,STK11,TSC2
CP-775146	CD40 Signaling	3.62	0.179	-1.732	IKBKE,MAP2K5,MAPK1,MAPK8,MAPKAPK2,NFKB1,NFKBIA,PIK3CA,RELA,STAT3,TRAF2,TRAF6
CP-775146	Xenobiotic Metabolism AHR Signaling Pathway	3.61	0.161	-1.069	ABCG2,AHR,ALDH1A1,CYP1A2,GSTA5,GSTM1,GSTM5,GSTT2/GSTT2B,MGST3,NFKB1,NQO1,PON1,RELA,SUMO1
CP-775146	TNFR2 Signaling	3.61	0.25	-2.121	IKBKE,MAP3K1,MAPK8,NFKB1,NFKBIA,RELA,TNFRSF1B,TRAF2
CP-775146	Glutathione-mediated Detoxification	3.61	0.25	-1.134	ANPEP,Gsta4,GSTA5,GSTM1,GSTM5,GSTT2/GSTT2B,LANCL1,MGST3
CP-775146	PI3K Signaling in B Lymphocytes	3.54	0.133	-2.183	ABL1,ATF2,ATF5,ATF6,BCL10,Calm1 (includes others),FCGR2B,FOXO3,IGHM,IKBKE,MAPK1,NFATC3,NFKB1,NFKBIA,PIK3CA,PLCB1,PLCB3,PRKCZ,RELA
CP-775146	Xenobiotic Metabolism General Signaling Pathway	3.54	0.133	-0.688	AHR,GSTA5,GSTM1,GSTM5,GSTT2/GSTT2B,MAP2K5,MAP3K1,MAP3K11,MAPK1,MAPK8,MGST3,NQO1,NR1H3,NR1I3,PIK3CA,PPARA,PRKCZ,RXRA,UGT2B28
CP-775146	Production of Nitric Oxide and Reactive Oxygen Species in Macrophages	3.51	0.12	-2.558	APOA4,APOB,APOC4,APOF,APOM,IKBKE,JAK1,MAP3K1,MAP3K11,MAPK1,MAPK8,NFKB1,NFKBIA,PIK3CA,PON1,PPARA,PRKCZ,PTPN6,RELA,RHOC,RHOD,TNFRSF1A,TNFRSF1B
CP-775146	MYC Mediated Apoptosis Signaling	3.51	0.2	-0.632	FAS,IKBKE,NFKB1,PRKACA,PRKACB,PRKAR2A,TNFRSF1A,TNFRSF1B,TP53,TRAF2
CP-775146	FAT10 Cancer Signaling Pathway	3.51	0.2	-2.53	IKBKE,MAD2L1,NFKB1,NFKBIA,PCNA,RELA,STAT3,TNFRSF1A,TNFRSF1B,TP53
CP-775146	4-1BB Signaling in T Lymphocytes	3.41	0.235	-1.134	ATF2,IKBKE,MAPK1,MAPK8,NFKB1,NFKBIA,RELA,TRAF2
CP-775146	TNFR1 Signaling	3.36	0.192	-2.53	CASP7,IKBKE,MAP3K1,MAPK8,NFKB1,NFKBIA,PAK2,RELA,TNFRSF1A,TRAF2
CP-775146	Hepatic Fibrosis Signaling Pathway	3.36	0.0955	-0.667	ACTA2,ATF2,Calm1 (includes others),CCN2,COL18A1,FTH1,FZD4,GNAI1,GNAI2,IKBKE,Ins1,ITGB5,JAK1,KDR,KLF9,LRP1,MAP2K5,MAPK1,MAPK8,MYL12B,NFKB1,NFKBIA,PDCD4,PIK3CA,PPARG,PRKACA,PRKACB,PRKAR2A,PRKCZ,RELA,RHOC,RHOD,SDHD,SOS1,STAT3,TIRAP,TNFRSF1A,TNFRSF1B,TRAF6,VCAM1
CP-775146	Melatonin Signaling	3.32	0.167	-1.732	Calm1 (includes others),GNAI1,GNAI2,GNAO1,MAP2K5,MAPK1,PLCB1,PLCB3,PRKACA,PRKACB,PRKAR2A,PRKCZ
CP-775146	G Protein Signaling Mediated by Tubby	3.29	0.205	#N/A	ABL1,GNAI1,GNAI2,GNAO1,GNB1,GNG5,Ins1,PLCB1,PLCB3
CP-775146	GADD45 Signaling	3.29	0.3	#N/A	CDK1,CDK4,GADD45B,GADD45G,PCNA,TP53
CP-775146	Estrogen Biosynthesis	3.29	0.205	-0.333	CYP1A2,CYP2B6,Cyp2c40 (includes others),CYP2C8,CYP3A5,CYP3A7,HSD17B10,HSD17B11,HSD17B12
CP-775146	FGF Signaling	3.23	0.155	-2.496	ATF2,FGF1,FGFR2,FGFR4,GAB1,MAP3K1,MAPK1,MAPK8,MAPKAPK2,PIK3CA,PTPN6,SOS1,STAT3
CP-775146	GNRH Signaling	3.21	0.117	-1.528	ADCY9,ATF2,Calm1 (includes others),EGFR,GNAI1,GNAI2,GNB1,GNG5,MAP3K1,MAP3K11,MAPK1,MAPK8,NFKB1,PAK2,PLCB1,PLCB3,PRKACA,PRKACB,PRKAR2A,PRKCZ,RELA,SOS1
CP-775146	Xenobiotic Metabolism CAR Signaling Pathway	3.21	0.117	0	ALDH1A1,CYP1A2,Cyp2b13/Cyp2b9,CYP2B6,CYP2C8,CYP3A5,CYP3A7,DNAJC7,EGFR,GSTA5,GSTM1,GSTM5,GSTT2/GSTT2B,MAP2K5,MAPK1,MGST3,NR1I3,PRKCZ,RACK1,RXRA,SULT1B1,UGT2B28
CP-775146	Insulin Receptor Signaling	3.21	0.129	0.943	BAD,FOXO3,GAB1,INPP5B,INPP5J,Ins1,JAK1,MAPK1,MAPK8,PIK3CA,Ppp1cc,PRKACA,PRKACB,PRKAR2A,PRKCZ,PTPRF,SOS1,TSC2
CP-775146	Fatty Acid β-oxidation III (Unsaturated, Odd Number)	3.21	0.75	#N/A	ECI1,ECI2,EHHADH
CP-775146	Death Receptor Signaling	3.16	0.146	-2.138	ACTA2,ACTG2,CASP7,FAS,IKBKE,MAPK8,NFKB1,NFKBIA,RELA,SPTAN1,TNFRSF1A,TNFRSF1B,TNKS2,TRAF2
CP-775146	Endoplasmic Reticulum Stress Pathway	3.16	0.286	-0.816	ATF6,CASP7,EIF2S1,MAPK8,TAOK3,TRAF2
CP-775146	Complement System	3.15	0.216	-1.342	C1R,C2,C4A/C4B,C8G,C9,CD59,CFH,MBL2
CP-775146	Molecular Mechanisms of Cancer	3.12	0.0921	#N/A	ABL1,ADCY9,BAD,BMP1,BMPR1A,CASP7,CDK1,CDK4,FAS,FZD4,GAB1,GNAI1,GNAI2,GNAO1,GNB1,GNG5,ITGB5,JAK1,LAMTOR3,LRP1,MAPK1,MAPK8,NBN,NFKB1,NFKBIA,PAK2,PIK3CA,PLCB1,PLCB3,PRKACA,PRKACB,PRKAR2A,PRKCZ,PSEN2,RELA,RHOC,RHOD,SIN3A,SMAD1,SOS1,TP53
CP-775146	Renin-Angiotensin Signaling	3.09	0.133	-2.138	ADCY9,ATF2,MAP3K1,MAPK1,MAPK8,NFKB1,PAK2,PIK3CA,PRKACA,PRKACB,PRKAR2A,PRKCZ,PTPN6,RELA,SOS1,STAT3
CP-775146	Maturity Onset Diabetes of Young (MODY) Signaling	3	0.154	#N/A	APOA4,APOA5,APOB,APOC4,APOF,APOM,FABP1,FABP2,FOXA2,GCK,Ins1,NFKB1
CP-775146	IL-15 Production	2.97	0.13	-3.5	AATK,ABL1,CLK4,CSF1R,EGFR,FGFR2,FGFR4,JAK1,KDR,MAP2K5,MAP3K11,NFKB1,PRKCZ,RELA,TEK,ZAP70
CP-775146	Extrinsic Prothrombin Activation Pathway	2.9	0.312	-1	F10,F5,F7,FGG,PROC
CP-775146	Acute Myeloid Leukemia Signaling	2.89	0.143	-1.265	BAD,CEBPA,CSF1R,IDH1,JUP,MAP2K5,MAPK1,NFKB1,PIK3CA,RARA,RELA,SOS1,STAT3
CP-775146	Sumoylation Pathway	2.86	0.136	0.905	CBX4,CEBPA,FAS,MAPK8,NFKB1,NFKBIA,PCNA,PIAS1,RAN,RHOC,RHOD,SUMO1,TP53,UBA2
CP-775146	Apelin Endothelial Signaling Pathway	2.82	0.122	-1.291	ADCY9,Calm1 (includes others),GNAI1,GNAI2,GNAO1,GNB1,GNG5,MAPK1,MAPK8,NFKB1,PIK3CA,PLCB1,PLCB3,PRKCZ,RELA,TEK,VCAM1
CP-775146	Apoptosis Signaling	2.82	0.135	0	BAD,CASP7,CDK1,FAS,IKBKE,MAPK1,MAPK8,NFKB1,NFKBIA,RELA,SPTAN1,TNFRSF1A,TNFRSF1B,TP53
CP-775146	Insulin Secretion Signaling Pathway	2.79	0.101	-1.569	ADCY9,ATF2,BET1L,EIF2A,EIF2S1,EIF4A2,EIF4EBP2,GCK,GHR,Ins1,JAK1,MAPK1,PDHB,PIK3CA,PLCB1,PLCB3,PRKACA,PRKACB,PRKAR2A,PRKCZ,PRLR,SEC61A1,SRP14,SRP19,SSR1,STAT3,STAT6
CP-775146	IL-6 Signaling	2.79	0.125	-2.5	CRP,CSNK2A2,IKBKE,MAPK1,MAPK8,MAPKAPK2,NFKB1,NFKBIA,PIK3CA,RELA,SOS1,STAT3,TNFRSF1A,TNFRSF1B,TRAF2,TRAF6
CP-775146	Relaxin Signaling	2.76	0.118	-1.155	ADCY9,GNAI1,GNAI2,GNAO1,GNB1,GNG5,MAPK1,NFKB1,NFKBIA,PDE9A,PIK3CA,PRKACA,PRKACB,PRKAR2A,PRKCZ,RELA,SMPDL3A,TDP2
CP-775146	P2Y Purigenic Receptor Signaling Pathway	2.75	0.124	-2	ADCY9,ATF2,GNAI1,GNAI2,GNB1,GNG5,MAPK1,NFKB1,PIK3CA,PLCB1,PLCB3,PRKACA,PRKACB,PRKAR2A,PRKCZ,RELA
CP-775146	Bupropion Degradation	2.73	0.24	-1.633	CYP1A2,CYP2B6,Cyp2c40 (includes others),CYP2C8,CYP3A5,CYP3A7
CP-775146	NGF Signaling	2.72	0.127	-2.84	ATF2,GAB1,IKBKE,MAP3K1,MAP3K11,MAPK1,MAPK8,NFKB1,PIK3CA,PRKCZ,RELA,SMPD1,SOS1,TP53,TRAF6
CP-775146	TR/RXR Activation	2.71	0.143	#N/A	APOA5,F10,KLF9,ME1,NCOR1,NCOR2,PCK1,PIK3CA,RXRA,SLC16A2,SREBF1,STRBP
CP-775146	Small Cell Lung Cancer Signaling	2.68	0.135	-1.89	ABL1,CDK4,CKS1B,IKBKE,NFKB1,NFKBIA,PIK3CA,RELA,RXRA,SIN3A,TP53,TRAF2,TRAF6
CP-775146	Gαq Signaling	2.62	0.112	-0.775	Calm1 (includes others),GNAI1,GNAI2,GNAO1,GNB1,GNG5,GPLD1,IKBKE,MAPK1,NFATC3,NFKB1,NFKBIA,PIK3CA,PLCB1,PLCB3,PRKCZ,RELA,RHOC,RHOD
CP-775146	PDGF Signaling	2.62	0.14	-2.309	ABL1,ACP1,CSNK2A2,INPP5B,INPP5J,JAK1,MAP3K1,MAPK1,MAPK8,PIK3CA,SOS1,STAT3
CP-775146	Noradrenaline and Adrenaline Degradation	2.61	0.2	0.378	ADH5,ADH7,ALDH1A1,COMT,DHRS4,MAOA,PNMT
CP-775146	Protein Kinase A Signaling	2.61	0.0896	-1.461	ACP1,ADCY9,ANAPC1,ANAPC13,ATF2,BAD,Calm1 (includes others),GNAI1,GNAI2,GNB1,GNG5,H1-0,KDELR2,KDELR3,MAP3K1,MAPK1,MYL12B,NFATC3,NFKB1,NFKBIA,PDE9A,PLCB1,PLCB3,Ppp1cc,PRKACA,PRKACB,PRKAR2A,PRKCZ,PTPN6,Ptprd,PTPRF,RELA,SMPDL3A,TDP2,TNS2,YWHAQ
CP-775146	Salvage Pathways of Pyrimidine Ribonucleotides	2.6	0.133	0.277	AK4,CDK1,CDK4,CMPK1,LIMK2,MAPK1,MAPK8,NME1,PAK2,PCK1,PYCR3,UCK1,UPP2
CP-775146	Activation of IRF by Cytosolic Pattern Recognition Receptors	2.59	0.154	-0.632	ATF2,IFIH1,IKBKE,IRF9,MAPK8,NFKB1,NFKBIA,PIN1,RELA,TRAF6
CP-775146	Superpathway of Melatonin Degradation	2.59	0.154	-1.265	CYP1A2,CYP2B6,Cyp2c40 (includes others),CYP2C8,CYP3A5,CYP3A7,MAOA,Sult1a1,SULT1B1,UGT2B28
CP-775146	BMP signaling pathway	2.58	0.138	-1.732	ATF2,BMP1,BMPR1A,MAPK1,MAPK8,NFKB1,PRKACA,PRKACB,PRKAR2A,RELA,SMAD1,SOS1
CP-775146	Phagosome Maturation	2.58	0.113	#N/A	ATP6V0B,ATP6V0E1,ATP6V1A,ATP6V1G1,ATP6V1H,BET1L,CTSA,CTSD,CTSE,DYNLL1,DYNLRB1,PRDX1,PRDX5,RAB5A,TAP1,TCIRG1,TUBA1A,TUBG1
CP-775146	Lymphotoxin β Receptor Signaling	2.57	0.164	-1.414	IKBKE,MAPK1,NFKB1,NFKBIA,PIK3CA,RELA,TRAF2,TRAF6,VCAM1
CP-775146	EGF Signaling	2.57	0.164	-1.667	CSNK2A2,EGFR,JAK1,MAP3K1,MAPK1,MAPK8,PIK3CA,SOS1,STAT3
CP-775146	VEGF Signaling	2.56	0.131	-2.333	ACTA2,ACTG2,ACTN1,BAD,EIF1AX,EIF1AY,EIF2S1,FOXO3,KDR,MAPK1,PIK3CA,PTPN6,SOS1
CP-775146	Urea Cycle	2.55	0.5	#N/A	ASL,CPS1,OTC
CP-775146	Endocannabinoid Developing Neuron Pathway	2.55	0.122	0	ADCY9,ATF2,GNAI1,GNAI2,GNAO1,GNB1,GNG5,MAP2K5,MAPK1,MAPK8,PIK3CA,PRKACA,PRKACB,PRKAR2A,STAT3
CP-775146	Spermine Biosynthesis	2.53	1	#N/A	AMD1,SMS
CP-775146	Formaldehyde Oxidation II (Glutathione-dependent)	2.53	1	#N/A	ADH5,ESD
CP-775146	Role of OCT4 in Mammalian Embryonic Stem Cell Pluripotency	2.51	0.174	#N/A	AQR,CCNF,FOXA2,NR2F2,NR2F6,NR5A2,RARA,TP53
CP-775146	Apelin Pancreas Signaling Pathway	2.51	0.174	0.707	Ins1,MAPK8,NFKB1,PIK3CA,PRKACA,PRKACB,PRKAR2A,RELA
CP-775146	Sperm Motility	2.49	0.0984	-2.121	AATK,ABL1,Calm1 (includes others),CLK4,CSF1R,EGFR,FGFR2,FGFR4,GNAI1,GNAI2,GNAO1,GNB1,GNG5,JAK1,KDR,MAP2K5,MAP3K11,PLCB1,PLCB3,PRKACA,PRKACB,PRKAR2A,PRKCZ,TEK,ZAP70
CP-775146	IL-17A Signaling in Airway Cells	2.49	0.149	-1.265	IKBKE,JAK1,MAPK1,MAPK8,NFKB1,NFKBIA,PIK3CA,RELA,STAT3,TRAF6
CP-775146	Colorectal Cancer Metastasis Signaling	2.46	0.0967	-1.706	ADCY9,BAD,EGFR,FZD4,GNAI1,GNAI2,GNAO1,GNB1,GNG5,JAK1,LRP1,MAPK1,MAPK8,MMP15,NFKB1,PIK3CA,PRKACA,PRKACB,PRKAR2A,RELA,RHOC,RHOD,SOS1,STAT3,TNFRSF1A,TP53
CP-775146	AMPK Signaling	2.46	0.0992	-0.258	AK4,ATF2,FOXO3,GNAI1,GNAI2,GNAO1,GNB1,GNG5,Ins1,MAPK1,MLYCD,PFKFB1,PFKL,PIK3CA,PPM1G,PRKACA,PRKACB,PRKAR2A,RAB11A,RAB1A,SMARCC1,SMARCD2,STK11,TSC2
CP-775146	CD27 Signaling in Lymphocytes	2.46	0.158	-2.121	IKBKE,MAP2K5,MAP3K1,MAP3K11,MAPK8,NFKB1,NFKBIA,RELA,TRAF2
CP-775146	iNOS Signaling	2.44	0.17	-1.89	Calm1 (includes others),IKBKE,JAK1,MAPK1,NFKB1,NFKBIA,RELA,TRAF6
CP-775146	RANK Signaling in Osteoclasts	2.42	0.132	-1.508	Calm1 (includes others),IKBKE,MAP3K1,MAP3K11,MAPK1,MAPK8,NFKB1,NFKBIA,PIK3CA,RELA,TRAF2,TRAF6
CP-775146	Type II Diabetes Mellitus Signaling	2.41	0.112	-1.807	ACSL5,CD36,GCK,IKBKE,MAP3K1,MAPK1,MAPK8,NFKB1,NFKBIA,PIK3CA,PPARG,PRKCZ,RELA,SMPD1,TNFRSF1A,TNFRSF1B,TRAF2
CP-775146	Hereditary Breast Cancer Signaling	2.33	0.113	#N/A	CDK1,CDK4,GADD45B,GADD45G,NBN,NPM1,PIK3CA,POLR2A,POLR2E,POLR2H,POLR2J,RPS27A,SMARCC1,SMARCD2,TP53,TUBG1
CP-775146	Thioredoxin Pathway	2.32	0.429	#N/A	SELENOT,TXN,TXNRD3
CP-775146	JAK/STAT Signaling	2.32	0.134	-1.508	CISH,JAK1,MAPK1,NFKB1,PIAS1,PIK3CA,PTPN6,RELA,SOS1,STAT3,STAT6
CP-775146	Melatonin Degradation I	2.31	0.15	-1.667	CYP1A2,CYP2B6,Cyp2c40 (includes others),CYP2C8,CYP3A5,CYP3A7,Sult1a1,SULT1B1,UGT2B28
CP-775146	Endocannabinoid Cancer Inhibition Pathway	2.3	0.112	1	ADCY9,ATF2,BAD,CASP7,EIF2A,GNAI1,GNAI2,GNAO1,MAP2K5,MAPK1,PIK3CA,PRKACA,PRKACB,PRKAR2A,SMPD1,SPTLC1
CP-775146	Androgen Signaling	2.29	0.107	-1.414	Calm1 (includes others),GNAI1,GNAI2,GNAO1,GNB1,GNG5,MAPK1,NFKB1,POLR2A,POLR2E,POLR2H,POLR2J,PRKACA,PRKACB,PRKAR2A,PRKCZ,RELA,TAF9
CP-775146	fMLP Signaling in Neutrophils	2.28	0.115	-0.535	Calm1 (includes others),GNAI1,GNAI2,GNAO1,GNB1,GNG5,MAPK1,NFATC3,NFKB1,NFKBIA,PIK3CA,PLCB1,PLCB3,PRKCZ,RELA
CP-775146	IL-10 Signaling	2.26	0.139	#N/A	FCGR2B,IKBKE,JAK1,MAPK1,MAPK8,NFKB1,NFKBIA,RELA,STAT3,TRAF6
CP-775146	p70S6K Signaling	2.25	0.114	-1.387	BAD,BCAP31,EGFR,GNAI1,GNAI2,IGHM,JAK1,MAPK1,PIK3CA,PLCB1,PLCB3,PRKCZ,RPS6,SOS1,YWHAQ
CP-775146	Germ Cell-Sertoli Cell Junction Signaling	2.24	0.105	#N/A	ACTA2,ACTG2,ACTN1,EPN1,ILK,JUP,LIMK2,MAP3K1,MAP3K11,MAPK1,MAPK8,PAK2,PIK3CA,RHOC,RHOD,TNFRSF1A,TUBA1A,TUBG1
CP-775146	Pyrimidine Deoxyribonucleotides De Novo Biosynthesis I	2.24	0.227	-0.447	AK4,CMPK1,DTYMK,NME1,PCK1
CP-775146	PI3K/AKT Signaling	2.2	0.101	-0.775	BAD,FOXO3,GAB1,GHR,IKBKE,IL11RA,ILK,INPP5B,INPP5J,ITGB5,JAK1,MAPK1,NFKB1,NFKBIA,PIK3CA,RELA,SOS1,TP53,TSC2,YWHAQ
CP-775146	Adrenomedullin signaling pathway	2.2	0.101	-2.683	ADCY9,ADM,BAD,Calm1 (includes others),CFH,GPR182,MAP2K5,MAPK1,MAPK8,NFKB1,PIK3CA,PLCB1,PLCB3,PPARG,PRKACA,PRKACB,PRKAR2A,RELA,RXRA,SOS1
CP-775146	Acetone Degradation I (to Methylglyoxal)	2.16	0.188	-1.633	CYP1A2,CYP2B6,Cyp2c40 (includes others),CYP2C8,CYP3A5,CYP3A7
CP-775146	p53 Signaling	2.16	0.122	1.633	CCNG1,CDK4,FAS,GADD45B,GADD45G,GNL3,MAPK8,PCNA,PERP,PIAS1,PIK3CA,TP53
CP-775146	Cardiac Hypertrophy Signaling	2.12	0.093	-1.043	ADCY9,ATF2,Calm1 (includes others),GNAI1,GNAI2,GNAO1,GNB1,GNG5,IGF1,MAP3K1,MAP3K11,MAPK1,MAPK8,MAPKAPK2,MYL12B,PIK3CA,PLCB1,PLCB3,PRKACA,PRKACB,PRKAR2A,RHOC,RHOD,SOS1
CP-775146	Tryptophan Degradation III (Eukaryotic)	2.07	0.208	2.236	ACAT2,EHHADH,HADH,HSD17B10,TDO2
CP-775146	S-adenosyl-L-methionine Biosynthesis	2.07	0.667	#N/A	MAT2A,MAT2B
CP-775146	Tyrosine Biosynthesis IV	2.07	0.667	#N/A	PCBD1,PCBD2
CP-775146	Pancreatic Adenocarcinoma Signaling	2.06	0.111	-2.309	ABL1,BAD,CDK4,EGFR,GPLD1,JAK1,MAPK1,MAPK8,NFKB1,PIK3CA,RELA,SIN3A,STAT3,TP53
CP-775146	Regulation Of The Epithelial Mesenchymal Transition By Growth Factors Pathway	2.05	0.099	-2.828	EGFR,FGF1,FGFR2,FGFR4,GAB1,ID2,IKBKE,JAK1,MAP2K5,MAP3K1,MAPK1,MAPK8,NFKB1,PIK3CA,RELA,SOS1,STAT3,TNFRSF1A,TNFRSF1B
CP-775146	Sertoli Cell-Sertoli Cell Junction Signaling	2.04	0.0971	#N/A	ACTA2,ACTG2,ACTN1,ATF2,CLDN1,EPN1,ILK,ITGB5,JUP,MAP3K1,MAP3K11,MAPK1,MAPK8,PRKACA,PRKACB,PRKAR2A,SPTAN1,TNFRSF1A,TUBA1A,TUBG1
CP-775146	Role of PI3K/AKT Signaling in the Pathogenesis of Influenza	2.03	0.136	-0.378	GNAI1,GNAI2,KPNA3,MAPK1,NFKB1,NFKBIA,PIK3CA,PLAC8,RELA
CP-775146	Inhibition of Angiogenesis by TSP1	2.03	0.176	0.447	CD36,KDR,MAPK1,MAPK8,SDC2,TP53
CP-775146	Pyrimidine Ribonucleotides Interconversion	2.03	0.176	-0.816	AK4,CMPK1,CTPS2,DDX3X,NME1,PCK1
CP-775146	14-3-3-mediated Signaling	2.03	0.11	-0.577	BAD,MAPK1,MAPK8,PIK3CA,PLCB1,PLCB3,PRKCZ,STK11,TNFRSF1A,TRAF2,TSC2,TUBA1A,TUBG1,YWHAQ
CP-775146	Oxidative Ethanol Degradation III	2.02	0.145	#N/A	ALDH1A1,Cyp2b13/Cyp2b9,CYP2B6,Cyp2c40 (includes others),Cyp2c54 (includes others),Cyp2c70,CYP2C8,Cyp2d9 (includes others)
CP-775146	Toll-like Receptor Signaling	2.02	0.128	-0.816	MAP3K1,MAPK1,MAPK8,NFKB1,NFKBIA,PPARA,RELA,RPS27A,TIRAP,TRAF6
CP-775146	Ceramide Signaling	2.01	0.122	-0.632	BAD,CTSD,MAP3K1,MAPK8,NFKB1,PIK3CA,PRKCZ,RELA,SMPD1,TNFRSF1A,TNFRSF1B
CP-775146	CXCR4 Signaling	2.01	0.102	0.5	ADCY9,CXCL12,GNAI1,GNAI2,GNAO1,GNB1,GNG5,MAPK1,MAPK8,MYL12B,PAK2,PIK3CA,PLCB1,PLCB3,PRKCZ,RHOC,RHOD
CP-775146	HIF1α Signaling	2	0.0962	-2.065	ADM,COPS5,ELOC,GCK,HK1,HSPA1A/HSPA1B,HSPA8,IGF1,KDR,MAP2K5,MAPK1,MMP15,PIK3CA,PRKCZ,RACK1,RAN,RPS6,SAT1,STAT3,TP53
CP-775146	Gluconeogenesis I	1.99	0.2	2.236	BPGM,FBP2,MDH2,ME1,PGK1
CP-775146	Estrogen-Dependent Breast Cancer Signaling	1.98	0.127	-1.89	ATF2,EGFR,HSD17B10,HSD17B11,HSD17B12,IGF1,MAPK1,NFKB1,PIK3CA,RELA
CP-775146	IL-9 Signaling	1.97	0.171	-2.236	CISH,JAK1,NFKB1,PIK3CA,RELA,STAT3
CP-775146	Nucleotide Excision Repair Pathway	1.97	0.171	#N/A	POLR2A,POLR2E,POLR2H,POLR2J,RAD23B,RPA3
CP-775146	Mouse Embryonic Stem Cell Pluripotency	1.96	0.115	-1.732	BMPR1A,FZD4,ID1,ID2,JAK1,LIFR,MAPK1,PIK3CA,SMAD1,SOS1,STAT3,TP53
CP-775146	Role of Osteoblasts, Osteoclasts and Chondrocytes in Rheumatoid Arthritis	1.95	0.0938	#N/A	BAD,BMP1,BMPR1A,Calm1 (includes others),CSF1R,FZD4,IGF1,IKBKE,LRP1,MAPK1,MAPK8,NFATC3,NFKB1,NFKBIA,PIK3CA,RELA,SMAD1,TNFRSF1A,TNFRSF1B,TRAF2,TRAF6
CP-775146	Atherosclerosis Signaling	1.94	0.108	#N/A	APOA4,APOB,APOC4,APOF,APOM,CD36,COL18A1,CXCL12,LPL,MSR1,NFKB1,PON1,RELA,VCAM1
CP-775146	Role of RIG1-like Receptors in Antiviral Innate Immunity	1.93	0.152	-2.449	IFIH1,IKBKE,NFKB1,NFKBIA,RELA,TRAF2,TRAF6
CP-775146	Role of IL-17A in Arthritis	1.93	0.14	#N/A	ATF2,MAPK1,MAPK8,MAPKAPK2,NFKB1,NFKBIA,PIK3CA,RELA
CP-775146	Glutaryl-CoA Degradation	1.93	0.235	2	ACAT2,EHHADH,HADH,HSD17B10
CP-775146	Isoleucine Degradation I	1.93	0.235	2	ACAT2,ECHS1,EHHADH,HSD17B10
CP-775146	Necroptosis Signaling Pathway	1.92	0.102	0.5	FAS,IRF9,JAK1,PELI1,SLC25A4,SLC25A5,TIMM13,TIMM17A,TIMM23,TIMM9,TNFRSF1A,TNFRSF1B,Tomm5,TP53,TRAF2,TSPO
CP-775146	IL-17A Signaling in Gastric Cells	1.92	0.192	0	EGFR,MAPK1,MAPK8,NFKB1,RELA
CP-775146	Role of JAK1, JAK2 and TYK2 in Interferon Signaling	1.92	0.192	#N/A	JAK1,NFKB1,PTPN6,RELA,STAT3
CP-775146	Senescence Pathway	1.92	0.0875	-1.633	ANAPC1,ANAPC13,Calm1 (includes others),CDK1,CDK4,FOXO3,GADD45B,GADD45G,IKBKE,MAP2K5,MAPK1,MAPKAPK2,NBN,NFATC3,NFKB1,PDHB,PDK4,PIK3CA,PRKCZ,SAA1,SAA2-SAA4,Saa3,SMAD1,TP53,TRAF6,YPEL3
CP-775146	Retinoate Biosynthesis I	1.91	0.167	1.633	ADH7,ALDH1A1,DHRS4,RDH11,RDH16,RDH5
CP-775146	Pyrimidine Ribonucleotides De Novo Biosynthesis	1.91	0.167	-0.816	AK4,CMPK1,CTPS2,DDX3X,NME1,PCK1
CP-775146	Cardiac Hypertrophy Signaling (Enhanced)	1.9	0.0781	-3.28	ADCY9,ATF2,ATF6,Calm1 (includes others),DIAPH1,FGF1,FGFR2,FGFR4,FZD4,GHR,GNAI1,GNAI2,GNB1,GNG5,IGF1,IKBKE,IL11RA,ITGB5,MAP2K5,MAP3K1,MAP3K11,MAPK1,MAPK8,MAPKAPK2,NFATC3,NFKB1,PDE9A,PIK3CA,PLCB1,PLCB3,PRKACA,PRKACB,PRKAR2A,PRKCZ,RELA,RPS6,SMPDL3A,STAT3,TDP2,TNFRSF1A,TNFRSF1B,TSC2
CP-775146	α-Adrenergic Signaling	1.9	0.113	0.447	ADCY9,Calm1 (includes others),GNAI1,GNAI2,GNAO1,GNB1,GNG5,MAPK1,PRKACA,PRKACB,PRKAR2A,PRKCZ
CP-775146	Nicotine Degradation III	1.89	0.138	-0.707	ADH7,CYP1A2,CYP2B6,Cyp2c40 (includes others),CYP2C8,CYP3A5,CYP3A7,UGT2B28
CP-775146	Non-Small Cell Lung Cancer Signaling	1.88	0.117	-0.378	ABL1,BAD,CDK4,EGFR,FOXO3,MAPK1,PIK3CA,RXRA,SIN3A,SOS1,TP53
CP-775146	Agrin Interactions at Neuromuscular Junction	1.87	0.129	-1.134	ACTA2,ACTG2,AGRN,DAG1,EGFR,LAMB1,MAPK1,MAPK8,PAK2
CP-775146	Ephrin Receptor Signaling	1.85	0.0945	-2	ABL1,ACP1,ATF2,CXCL12,EFNB2,FGF1,GNAI1,GNAI2,GNAO1,GNB1,GNG5,GRIN1,ITGB5,LIMK2,MAPK1,PAK2,SDC2,SOS1,STAT3
CP-775146	TWEAK Signaling	1.85	0.162	-1.633	CASP7,IKBKE,NFKB1,NFKBIA,RELA,TRAF2
CP-775146	Endocannabinoid Neuronal Synapse Pathway	1.84	0.102	1.069	ADCY9,FAAH,GNAI1,GNAI2,GNAO1,GNB1,GNG5,GRIN1,MAPK1,MAPK8,PLCB1,PLCB3,PRKACA,PRKACB,PRKAR2A
CP-775146	Dolichyl-diphosphooligosaccharide Biosynthesis	1.84	0.3	#N/A	ALG3,ALG5,DPAGT1
CP-775146	Growth Hormone Signaling	1.83	0.127	-2.121	CEBPA,GHR,IGF1,IGFALS,MAPK1,PIK3CA,PRKCZ,PTPN6,STAT3
CP-775146	STAT3 Pathway	1.81	0.104	-1.387	BMPR1A,CISH,EGFR,FGFR2,FGFR4,GHR,IGF1,IL11RA,KDR,MAP3K11,MAPK1,MAPK8,PTPN6,STAT3
CP-775146	PEDF Signaling	1.8	0.119	-1.667	CASP7,FAS,IKBKE,MAPK1,NFKB1,NFKBIA,PIK3CA,PPARG,RELA,TP53
CP-775146	IL-17A Signaling in Fibroblasts	1.8	0.158	#N/A	IKBKE,MAPK1,NFKB1,NFKBIA,RELA,TRAF6
CP-775146	Ephrin B Signaling	1.8	0.125	-1.134	ACP1,CXCL12,EFNB2,GNAI1,GNAI2,GNAO1,GNB1,GNG5,MAPK1
CP-775146	ATM Signaling	1.79	0.113	-1.414	ABL1,ATF2,CDK1,GADD45B,GADD45G,MAPK8,NBN,NFKBIA,TP53,TRIM28,USP7
CP-775146	Phenylalanine Degradation I (Aerobic)	1.78	0.5	#N/A	PCBD1,PCBD2
CP-775146	Tight Junction Signaling	1.75	0.0955	#N/A	ACTA2,ACTG2,BET1L,CDK4,CEBPA,CLDN1,MYH9,NFKB1,PRKACA,PRKACB,PRKAR2A,PRKCZ,RELA,SAFB,SPTAN1,TNFRSF1A,TNFRSF1B
CP-775146	Antioxidant Action of Vitamin C	1.75	0.108	1.667	GPLD1,IKBKE,MAPK1,MAPK8,NFKB1,NFKBIA,PLCB1,PLCB3,RELA,SELENOT,TXN,TXNRD3
CP-775146	Cell Cycle: G2/M DNA Damage Checkpoint Regulation	1.74	0.14	-2	ABL1,CDC34,CDK1,CKS1B,CKS2,TP53,YWHAQ
CP-775146	RAC Signaling	1.73	0.101	-1.508	ANK1,BRK1,CYFIP1,ITGB5,LIMK2,MAP3K1,MAP3K11,MAPK1,MAPK8,NFKB1,PAK2,PIK3CA,PRKCZ,RELA
CP-775146	MSP-RON Signaling In Cancer Cells Pathway	1.73	0.101	-1.941	ACTA2,ATF2,EGFR,HGFAC,KLKB1,MAPK1,MST1,NFKB1,NFKBIA,PIK3CA,RELA,SOS1,STAT3,YWHAQ
CP-775146	Leptin Signaling in Obesity	1.72	0.122	#N/A	ADCY9,MAPK1,PIK3CA,PLCB1,PLCB3,PRKACA,PRKACB,PRKAR2A,STAT3
CP-775146	Dopamine Degradation	1.72	0.172	-0.447	ALDH1A1,COMT,MAOA,Sult1a1,SULT1B1
CP-775146	Ferroptosis Signaling Pathway	1.7	0.103	-0.832	ANGPTL4,DPP4,EIF2A,FTH1,GPX4,H2AZ1,H2BC1,H2BC10,MAPK1,SAT1,STAT3,TP53,USP7
CP-775146	Valine Degradation I	1.68	0.2	1	DBT,ECHS1,EHHADH,HIBCH
CP-775146	Histidine Degradation VI	1.68	0.2	#N/A	Cyp2b13/Cyp2b9,CYP2B6,CYP7B1,HAL
CP-775146	Signaling by Rho Family GTPases	1.67	0.0858	-1.5	ACTA2,ACTG2,CDC42EP4,CDH5,CYFIP1,GNAI1,GNAI2,GNAO1,GNB1,GNG5,ITGB5,LIMK2,MAP3K11,MAPK1,MAPK8,MYL12B,NFKB1,PAK2,PIK3CA,PRKCZ,RELA,RHOC,RHOD
CP-775146	UVB-Induced MAPK Signaling	1.66	0.135	-0.378	BAD,EGFR,MAPK1,MAPK8,PIK3CA,PRKCZ,TP53
CP-775146	ILK Signaling	1.63	0.0909	-1.414	ACTA2,ACTG2,ACTN1,ATF2,FERMT2,FN1,ILK,ITGB5,MAPK1,MAPK8,MYH9,NACA,NFKB1,PIK3CA,RELA,RHOC,RHOD,TNFRSF1A
CP-775146	Gap Junction Signaling	1.63	0.0909	#N/A	ACTA2,ACTG2,ADCY9,EGFR,GNAI1,GNAI2,MAP2K5,MAPK1,PIK3CA,PLCB1,PLCB3,PRKACA,PRKACB,PRKAR2A,PRKCZ,SOS1,TUBA1A,TUBG1
CP-775146	Angiopoietin Signaling	1.62	0.117	-1.414	BAD,IKBKE,NFKB1,NFKBIA,PAK2,PIK3CA,RELA,SOS1,TEK
CP-775146	Mineralocorticoid Biosynthesis	1.61	0.25	#N/A	EBP,HSD3B1,Hsd3b4 (includes others)
CP-775146	Intrinsic Prothrombin Activation Pathway	1.6	0.143	-2.236	COL18A1,F10,F5,FGG,KLKB1,PROC
CP-775146	NF-κB Activation by Viruses	1.59	0.115	-2.333	IKBKE,MAP3K1,MAPK1,NFKB1,NFKBIA,PIK3CA,PRKCZ,RELA,TRAF2
CP-775146	MSP-RON Signaling In Macrophages Pathway	1.59	0.103	-0.302	ATF2,HLA-DQB1,IKBKE,KLKB1,MAPK1,MST1,NFKB1,PIK3CA,PRKCZ,RELA,SOS1,STAT3
CP-775146	Nicotine Degradation II	1.58	0.121	-0.707	ADH7,CYP1A2,CYP2B6,Cyp2c40 (includes others),CYP2C8,CYP3A5,CYP3A7,UGT2B28
CP-775146	Proline Biosynthesis II (from Arginine)	1.58	0.4	#N/A	OTC,PYCR3
CP-775146	CMP-N-acetylneuraminate Biosynthesis I (Eukaryotes)	1.58	0.4	#N/A	GNE,NAGK
CP-775146	Sphingosine-1-phosphate Signaling	1.56	0.102	0.302	ADCY9,ASAH1,CASP7,GNAI1,GNAI2,MAPK1,PIK3CA,PLCB1,PLCB3,RHOC,RHOD,SMPD1
CP-775146	IL-3 Signaling	1.56	0.114	-2.333	BAD,JAK1,MAPK1,PIK3CA,PRKCZ,PTPN6,SOS1,STAT3,STAT6
CP-775146	Kinetochore Metaphase Signaling Pathway	1.55	0.105	0.905	ANAPC1,ANAPC13,ARPP19,CDC20,CDK1,ENSA,H2AZ1,MAD2L1,Ppp1cc,Ppp2r5c,ZWINT
CP-775146	Serotonin Degradation	1.54	0.119	0.707	ADH5,ADH7,ALDH1A1,DHRS4,MAOA,Sult1a1,SULT1B1,UGT2B28
CP-775146	G-Protein Coupled Receptor Signaling	1.54	0.0833	#N/A	ADCY9,ATF2,GNAI1,GNAI2,GNAO1,IKBKE,LAMTOR3,MAPK1,NFKB1,NFKBIA,PDE9A,PIK3CA,PLCB1,PLCB3,PRKACA,PRKACB,PRKAR2A,PTH1R,RELA,SMPDL3A,SOS1,STAT3,TDP2
CP-775146	Methionine Degradation I (to Homocysteine)	1.53	0.182	1	AHCY,MAT2A,MAT2B,NSUN4
CP-775146	Chemokine Signaling	1.53	0.113	-0.333	Calm1 (includes others),CXCL12,GNAI1,GNAI2,LIMK2,MAPK1,MAPK8,PLCB1,PLCB3
CP-775146	NAD Phosphorylation and Dephosphorylation	1.51	0.231	#N/A	ACP1,Acp5,ACP6
CP-775146	Bile Acid Biosynthesis, Neutral Pathway	1.51	0.231	#N/A	AMACR,BAAT,SCP2
CP-775146	Glucocorticoid Biosynthesis	1.51	0.231	#N/A	EBP,HSD3B1,Hsd3b4 (includes others)
CP-775146	Role of NANOG in Mammalian Embryonic Stem Cell Pluripotency	1.51	0.1	-1.414	BMP1,BMPR1A,FZD4,GAB1,JAK1,LIFR,MAPK1,PIK3CA,SMAD1,SOS1,STAT3,TP53
CP-775146	MIF Regulation of Innate Immunity	1.51	0.136	0	MAPK1,MAPK8,NFKB1,NFKBIA,RELA,TP53
CP-775146	Remodeling of Epithelial Adherens Junctions	1.51	0.118	#N/A	ACTA2,ACTG2,ACTN1,MAPRE1,NME1,RAB5A,TUBA1A,TUBG1
CP-775146	BER (Base Excision Repair) Pathway	1.51	0.136	0	MAP2K5,MAPK1,PCNA,POLB,TP53,XRCC1
CP-775146	Cell Cycle: G1/S Checkpoint Regulation	1.51	0.118	0	ABL1,CDC34,CDK4,GNL3,PAK1IP1,RPL5,SIN3A,TP53
CP-775146	Chronic Myeloid Leukemia Signaling	1.5	0.103	#N/A	ABL1,BAD,CDK4,IKBKE,MAPK1,NFKB1,PIK3CA,RELA,SIN3A,SOS1,TP53
CP-775146	Gαs Signaling	1.49	0.0992	-1	ADCY9,ATF2,GNAI1,GNAI2,GNAO1,GNB1,GNG5,MAPK1,PRKACA,PRKACB,PRKAR2A,PTH1R
CP-775146	CCR3 Signaling in Eosinophils	1.48	0.0963	-1.633	Calm1 (includes others),GNAI1,GNAI2,GNAO1,GNB1,GNG5,LIMK2,MAPK1,PAK2,PIK3CA,PLCB1,PLCB3,PRKCZ
CP-775146	Ubiquinol-10 Biosynthesis (Eukaryotic)	1.47	0.174	#N/A	COQ3,Cyp2b13/Cyp2b9,CYP2B6,CYP7B1
CP-775146	Vitamin-C Transport	1.47	0.174	#N/A	LRRC8A,SELENOT,TXN,TXNRD3
CP-775146	Role of IL-17F in Allergic Inflammatory Airway Diseases	1.46	0.133	-1.342	ATF2,IGF1,MAPK1,NFKB1,RELA,TRAF6
CP-775146	White Adipose Tissue Browning Pathway	1.46	0.0956	-3.051	ADCY9,ATF2,FGFR2,FGFR4,KDR,MAPK1,PPARA,PPARG,PRKACA,PRKACB,PRKAR2A,RARA,RXRA
CP-775146	Leukocyte Extravasation Signaling	1.45	0.0881	-1.5	ABL1,ACTA2,ACTG2,ACTN1,ARHGAP35,ARHGAP5,CDH5,CLDN1,CXCL12,GNAI1,GNAI2,MAPK1,MAPK8,MMP15,PIK3CA,PRKCZ,VCAM1
CP-775146	Role of JAK2 in Hormone-like Cytokine Signaling	1.45	0.147	#N/A	GHR,JAK1,PRLR,PTPN6,STAT3
CP-775146	Mevalonate Pathway I	1.43	0.214	#N/A	ACAT2,IDI1,MVD
CP-775146	Colanic Acid Building Blocks Biosynthesis	1.43	0.214	#N/A	GALK1,PMM1,UGP2
CP-775146	Glioma Signaling	1.42	0.0968	-1.134	ABL1,Calm1 (includes others),CDK4,EGFR,IDH1,IGF1,MAPK1,PIK3CA,PRKCZ,SIN3A,SOS1,TP53
CP-775146	Arginine Biosynthesis IV	1.42	0.333	#N/A	ASL,OTC
CP-775146	Ceramide Biosynthesis	1.42	0.333	#N/A	SPTLC1,SPTSSA
CP-775146	Thrombin Signaling	1.41	0.0857	-1.069	ADCY9,EGFR,GNAI1,GNAI2,GNAO1,GNB1,GNG5,MAPK1,MYL12B,NFKB1,PIK3CA,PLCB1,PLCB3,PRKCZ,RELA,RHOC,RHOD,SOS1
CP-775146	IL-22 Signaling	1.41	0.167	0	JAK1,MAPK1,MAPK8,STAT3
CP-775146	TCA Cycle II (Eukaryotic)	1.41	0.167	2	FH,MDH2,SDHD,SUCLG1
CP-775146	Cysteine Biosynthesis III (mammalia)	1.41	0.167	1	AHCY,MAT2A,MAT2B,NSUN4
CP-775146	LPS-stimulated MAPK Signaling	1.38	0.106	-1	ATF2,IKBKE,MAPK1,MAPK8,NFKB1,NFKBIA,PIK3CA,PRKCZ,RELA
CP-775146	ERK5 Signaling	1.38	0.111	-1.414	ATF2,BAD,EGFR,FOXO3,GAB1,MAP2K5,WNK1,YWHAQ
CP-775146	Prostate Cancer Signaling	1.38	0.0982	#N/A	ABL1,ATF2,BAD,MAPK1,NFKB1,NFKBIA,PIK3CA,RELA,SIN3A,SOS1,TP53
CP-775146	Role of MAPK Signaling in Promoting the Pathogenesis of Influenza	1.38	0.0982	1.508	ATF2,ATP6V0B,ATP6V0E1,ATP6V1A,ATP6V1G1,ATP6V1H,MAPK1,MAPK8,NFKB1,NFKBIA,TCIRG1
CP-775146	Integrin Signaling	1.36	0.0845	-0.243	ABL1,ACTA2,ACTG2,ACTN1,ARHGAP5,ILK,ITGB5,MAP3K11,MAPK1,MAPK8,MYL12B,PAK2,PFN2,PIK3CA,RHOC,RHOD,SOS1,TSPAN7
CP-775146	Endometrial Cancer Signaling	1.36	0.117	0	BAD,FOXO3,ILK,MAPK1,PIK3CA,SOS1,TP53
CP-775146	Interferon Signaling	1.35	0.139	0	IRF9,JAK1,PIAS1,RELA,TAP1
CP-775146	Role of JAK family kinases in IL-6-type Cytokine Signaling	1.35	0.16	#N/A	JAK1,MAPK1,MAPK8,STAT3
CP-775146	Glutathione Redox Reactions I	1.35	0.16	1	GPX4,GSTM1,GSTT2/GSTT2B,MGST3
CP-775146	Glycolysis I	1.35	0.16	1	BPGM,FBP2,PFKL,PGK1
CP-775146	GPCR-Mediated Integration of Enteroendocrine Signaling Exemplified by an L Cell	1.35	0.11	-0.707	ADCY9,GNAI1,GNAI2,PLCB1,PLCB3,PRKACA,PRKACB,PRKAR2A
CP-775146	Superpathway of Citrulline Metabolism	1.35	0.2	#N/A	ASL,CPS1,OTC
CP-775146	Opioid Signaling Pathway	1.32	0.0797	-1.706	ADCY9,AP2A2,ATF2,BAD,Calm1 (includes others),CLTA,GNAI1,GNAI2,GNAO1,GNB1,GNG5,GRIN1,MAP2K5,MAPK1,NFKB1,NFKBIA,PLCB1,PRKACA,PRKACB,PRKAR2A,PRKCZ,SOS1
CP-775146	G Beta Gamma Signaling	1.31	0.093	-1.155	EGFR,GNAI1,GNAI2,GNAO1,GNB1,GNG5,MAPK1,PRKACA,PRKACB,PRKAR2A,PRKCZ,SOS1
CP-775146	Caveolar-mediated Endocytosis Signaling	1.29	0.107	#N/A	ABL1,ACTA2,ACTG2,COPB2,COPG1,EGFR,ITGB5,RAB5A
CP-775146	Role of Tissue Factor in Cancer	1.29	0.0948	#N/A	CCN2,EGFR,F10,F7,FGG,LIMK2,MAPK1,PDIA6,PIK3CA,PLCB1,TP53
CP-775146	Trehalose Degradation II (Trehalase)	1.28	0.286	#N/A	GCK,HK1
CP-775146	Phosphatidylcholine Biosynthesis I	1.28	0.286	#N/A	CHKB,CHPT1
CP-775146	Acetyl-CoA Biosynthesis I (Pyruvate Dehydrogenase Complex)	1.28	0.286	#N/A	DBT,PDHB
CP-775146	Glycogen Biosynthesis II (from UDP-D-Glucose)	1.28	0.286	#N/A	GYG1,UGP2
CP-775146	Role of Macrophages, Fibroblasts and Endothelial Cells in Rheumatoid Arthritis	1.28	0.0769	#N/A	ATF2,Calm1 (includes others),CEBPA,CXCL12,FN1,FZD4,GNAO1,IKBKE,LRP1,MAPK1,MAPKAPK2,NFATC3,NFKB1,NFKBIA,PIK3CA,PLCB1,PLCB3,PRKCZ,RELA,STAT3,TNFRSF1A,TNFRSF1B,TRAF2,TRAF6,VCAM1
CP-775146	Osteoarthritis Pathway	1.27	0.0812	-0.5	ANXA2,ATF2,BMPR1A,CASP7,DCN,FN1,FOXO3,FZD4,ITGB5,LRP1,NAMPT,NFKB1,PPARG,PTH1R,RELA,SERPINA12,SMAD1,TNFRSF1A,TNFRSF1B
CP-775146	Citrulline Degradation	1.26	1	#N/A	OTC
CP-775146	Role of NFAT in Cardiac Hypertrophy	1.25	0.0818	-1.213	ADCY9,Calm1 (includes others),GNAI1,GNAI2,GNB1,GNG5,IGF1,MAP3K1,MAPK1,MAPK8,PIK3CA,PLCB1,PLCB3,PRKACA,PRKACB,PRKAR2A,PRKCZ,SOS1
CP-775146	Virus Entry via Endocytic Pathways	1.24	0.0962	#N/A	ABL1,ACTA2,ACTG2,AP2A2,AP3M1,AP3S1,CLTA,ITGB5,PIK3CA,PRKCZ
CP-775146	UVC-Induced MAPK Signaling	1.24	0.118	-0.816	EGFR,MAPK1,MAPK8,PRKCZ,SMPD1,TP53
CP-775146	Amyloid Processing	1.24	0.118	#N/A	CSNK2A2,MAPK1,PRKACA,PRKACB,PRKAR2A,PSEN2
CP-775146	Dopamine Receptor Signaling	1.24	0.104	-2	ADCY9,COMT,MAOA,PCBD1,Ppp1cc,PRKACA,PRKACB,PRKAR2A
CP-775146	WNT/Ca+ pathway	1.23	0.109	-2.646	ATF2,FZD4,NFATC3,NFKB1,PLCB1,PLCB3,RELA
CP-775146	Cholecystokinin/Gastrin-mediated Signaling	1.22	0.0924	-0.905	ATF2,EGFR,MAP2K5,MAPK1,MAPK8,PLCB1,PLCB3,PRKCZ,RHOC,RHOD,SOS1
CP-775146	RAN Signaling	1.21	0.176	#N/A	KPNA3,RAN,TNPO1
CP-775146	Axonal Guidance Signaling	1.2	0.0711	#N/A	ABL1,ADAM9,BMP1,COPS5,CXCL12,EFNB2,FZD4,GNAI1,GNAI2,GNAO1,GNB1,GNG5,IGF1,ITGB5,LIMK2,MAPK1,MMP15,MYL12B,NFATC3,PAK2,PFN2,PIK3CA,PLCB1,PLCB3,PLXNB2,PRKACA,PRKACB,PRKAR2A,PRKCZ,PSMD14,RHOD,RTN4,SDC2,SOS1,TUBA1A,TUBG1
CP-775146	Aldosterone Signaling in Epithelial Cells	1.19	0.0854	-1.89	AHCY,DNAJB9,DNAJC19,DNAJC21,DNAJC7,HSPA1A/HSPA1B,HSPA8,HSPE1,MAPK1,PIK3CA,PLCB1,PLCB3,PRKCZ,SOS1
CP-775146	Hepatic Fibrosis / Hepatic Stellate Cell Activation	1.19	0.0825	#N/A	ACTA2,CCN2,COL18A1,EGFR,FAS,FGF1,FGFR2,FN1,IGF1,KDR,MYH9,NFKB1,RELA,TNFRSF1A,TNFRSF1B,VCAM1
CP-775146	IL-4 Signaling	1.18	0.0968	#N/A	HLA-DQB1,INPP5B,INPP5J,JAK1,NFATC3,PIK3CA,PTPN6,SOS1,STAT6
CP-775146	Superoxide Radicals Degradation	1.18	0.25	#N/A	NQO1,SOD1
CP-775146	Regulation of the Epithelial-Mesenchymal Transition Pathway	1.17	0.0821	#N/A	EGFR,FGF1,FGFR2,FGFR4,FZD4,GAB1,ID2,JAK1,MAP2K5,MAPK1,NFKB1,PIK3CA,PSEN2,RELA,SOS1,STAT3
CP-775146	Renal Cell Carcinoma Signaling	1.16	0.1	-1.342	ELOC,FH,GAB1,MAPK1,PAK2,PIK3CA,RPS27A,SOS1
CP-775146	Melanocyte Development and Pigmentation Signaling	1.15	0.0957	-2.333	ADCY9,ATF2,MAPK1,PIK3CA,PRKACA,PRKACB,PRKAR2A,PTPN6,SOS1
CP-775146	Superpathway of Cholesterol Biosynthesis	1.15	0.138	2	ACAT2,EBP,IDI1,MVD
CP-775146	Sonic Hedgehog Signaling	1.15	0.138	#N/A	CDK1,PRKACA,PRKACB,PRKAR2A
CP-775146	Androgen Biosynthesis	1.15	0.167	#N/A	EBP,HSD3B1,Hsd3b4 (includes others)
CP-775146	Pregnenolone Biosynthesis	1.15	0.167	#N/A	Cyp2b13/Cyp2b9,CYP2B6,CYP7B1
CP-775146	Superpathway of Geranylgeranyldiphosphate Biosynthesis I (via Mevalonate)	1.15	0.167	#N/A	ACAT2,IDI1,MVD
CP-775146	BEX2 Signaling Pathway	1.13	0.0988	0	BAD,LGALS1,MAPK8,NFKB1,NFKBIA,RELA,STAT3,TSC2
CP-775146	Gαi Signaling	1.13	0.087	1.508	ADCY9,GNAI1,GNAI2,GNAO1,GNB1,GNG5,MAPK1,PRKACA,PRKACB,PRKAR2A,SOS1,STAT3
CP-775146	Actin Cytoskeleton Signaling	1.11	0.0776	-1.291	ACTA2,ACTG2,ACTN1,ARHGAP35,BRK1,CYFIP1,DIAPH1,FGF1,FN1,Ins1,ITGB5,LIMK2,MAPK1,MYH9,MYL12B,PAK2,PFN2,PIK3CA,SOS1
CP-775146	Natural Killer Cell Signaling	1.11	0.0804	-2	COL18A1,HSPA1A/HSPA1B,HSPA8,LIMK2,MAP3K1,MAP3K11,MAPK1,NFATC3,NFKB1,PAK2,PIK3CA,PTPN6,RELA,SOS1,TRAF6,ZAP70
CP-775146	RHOGDI Signaling	1.1	0.0791	0.632	ACTA2,ACTG2,ARHGAP35,ARHGAP5,CDH5,GNAI1,GNAI2,GNAO1,GNB1,GNG5,ITGB5,LIMK2,MYH9,MYL12B,PAK2,RHOC,RHOD
CP-775146	Leucine Degradation I	1.08	0.222	#N/A	ACADM,HMGCL
CP-775146	Cell Cycle Control of Chromosomal Replication	1.08	0.107	2.449	CDK1,CDK4,DNA2,ORC5,PCNA,RPA3
CP-775146	UVA-Induced MAPK Signaling	1.06	0.0918	-1.342	EGFR,MAPK1,MAPK8,PIK3CA,PLCB1,PLCB3,SMPD1,TNKS2,TP53
CP-775146	CNTF Signaling	1.05	0.105	-1.633	JAK1,LIFR,MAPK1,PIK3CA,SOS1,STAT3
CP-775146	Retinol Biosynthesis	1.05	0.114	2.236	AADAC,CES1,ESD,LPL,RDH11
CP-775146	Apelin Cardiomyocyte Signaling Pathway	1.04	0.0909	-0.333	GNAI1,GNAI2,MAPK1,MAPK8,MYL12B,PIK3CA,PLCB1,PLCB3,PRKCZ
CP-775146	Synaptic Long Term Potentiation	1.03	0.0853	-2.111	ATF2,Calm1 (includes others),GRIN1,MAPK1,PLCB1,PLCB3,Ppp1cc,PRKACA,PRKACB,PRKAR2A,PRKCZ
CP-775146	Ethanol Degradation II	1.03	0.125	1	ADH5,ADH7,ALDH1A1,DHRS4
CP-775146	MSP-RON Signaling Pathway	1.02	0.103	#N/A	ACTA2,ACTG2,KLKB1,MST1,PIK3CA,PRKCZ
CP-775146	Cancer Drug Resistance By Drug Efflux	1.02	0.103	#N/A	ABCG2,FOXO3,MAPK1,NFKB1,PIK3CA,TP53
CP-775146	Neuropathic Pain Signaling In Dorsal Horn Neurons	1	0.0891	-2.333	GRIN1,MAPK1,PIK3CA,PLCB1,PLCB3,PRKACA,PRKACB,PRKAR2A,PRKCZ
CP-775146	Glycine Betaine Degradation	1	0.2	#N/A	PIPOX,SARDH
CP-775146	GPCR-Mediated Nutrient Sensing in Enteroendocrine Cells	0.996	0.0862	-1.897	ADCY9,GNAI1,GNAI2,GNG5,PLCB1,PLCB3,PRKACA,PRKACB,PRKAR2A,PRKCZ
CP-775146	Circadian Rhythm Signaling	0.987	0.121	#N/A	ARNTL,ATF2,CRY1,GRIN1
CP-775146	Putrescine Degradation III	0.987	0.143	#N/A	ALDH1A1,MAOA,SAT1
CP-775146	IL-23 Signaling Pathway	0.983	0.109	-1.342	NFKB1,NFKBIA,PIK3CA,RELA,STAT3
CP-775146	HGF Signaling	0.975	0.0833	-1.897	ATF2,GAB1,ITGB5,MAP3K1,MAP3K11,MAPK1,MAPK8,PIK3CA,PRKCZ,SOS1,STAT3
CP-775146	Glycine Biosynthesis III	0.975	0.5	#N/A	AGXT
CP-775146	L-DOPA Degradation	0.975	0.5	#N/A	COMT
CP-775146	Taurine Biosynthesis	0.975	0.5	#N/A	CSAD
CP-775146	Flavin Biosynthesis IV (Mammalian)	0.975	0.5	#N/A	RFK
CP-775146	Spermidine Biosynthesis I	0.975	0.5	#N/A	AMD1
CP-775146	Sulfate Activation for Sulfonation	0.975	0.5	#N/A	PAPSS2
CP-775146	Putrescine Biosynthesis III	0.975	0.5	#N/A	ODC1
CP-775146	Tumor Microenvironment Pathway	0.955	0.0782	-2.673	BAD,CXCL12,FAS,FGF1,FN1,FOXO3,IGF1,MAPK1,MMP15,NFKB1,PIK3CA,RELA,STAT3,TNFRSF1A
CP-775146	Corticotropin Releasing Hormone Signaling	0.943	0.0805	-2.111	ADCY9,ATF2,Calm1 (includes others),GNAI1,GNAI2,GNAO1,JUND,MAPK1,PRKACA,PRKACB,PRKAR2A,PRKCZ
CP-775146	IL-2 Signaling	0.943	0.0984	-1	CSNK2A2,JAK1,MAPK1,MAPK8,PIK3CA,SOS1
CP-775146	Ketogenesis	0.928	0.182	#N/A	ACAT2,HMGCL
CP-775146	γ-glutamyl Cycle	0.928	0.182	#N/A	ANPEP,GGCT
CP-775146	GDP-glucose Biosynthesis	0.928	0.182	#N/A	GCK,HK1
CP-775146	Apelin Muscle Signaling Pathway	0.924	0.104	#N/A	GNAI1,GNAI2,GNAO1,GNB1,GNG5
CP-775146	Neurotrophin/TRK Signaling	0.921	0.0921	-1.134	ATF2,GAB1,MAP2K5,MAPK1,MAPK8,PIK3CA,SOS1
CP-775146	Agranulocyte Adhesion and Diapedesis	0.903	0.0748	#N/A	ACKR4,ACTA2,ACTG2,CCL19,CDH5,CLDN1,CXCL12,CXCL2,Cxcl9,FN1,GNAI1,GNAI2,MMP15,MYH9,TNFRSF1A,VCAM1
CP-775146	Cardiomyocyte Differentiation via BMP Receptors	0.896	0.13	#N/A	ATF2,BMPR1A,SMAD1
CP-775146	Spliceosomal Cycle	0.896	0.102	-0.447	AQR,DHX16,HSPA8,MAGOH,SF3B2
CP-775146	MIF-mediated Glucocorticoid Regulation	0.883	0.111	-1	MAPK1,NFKB1,NFKBIA,RELA
CP-775146	IL-7 Signaling Pathway	0.879	0.0897	-1.633	BAD,FOXO3,IGHM,JAK1,MAPK1,PIK3CA,SOS1
CP-775146	Melanoma Signaling	0.87	0.1	0.447	BAD,CDK4,MAPK1,PIK3CA,TP53
CP-775146	Assembly of RNA Polymerase II Complex	0.87	0.1	1.342	POLR2A,POLR2E,POLR2H,POLR2J,TAF9
CP-775146	Paxillin Signaling	0.87	0.0833	-1.414	ACTA2,ACTG2,ACTN1,ITGB5,MAPK1,MAPK8,PAK2,PIK3CA,SOS1
CP-775146	Triacylglycerol Degradation	0.87	0.1	0.447	AADAC,CES1,Ces1b/Ces1c,FAAH,LPL
CP-775146	Glucose and Glucose-1-phosphate Degradation	0.866	0.167	#N/A	GCK,HK1
CP-775146	Superpathway of Methionine Degradation	0.851	0.108	1	AHCY,MAT2A,MAT2B,NSUN4
CP-775146	Glioblastoma Multiforme Signaling	0.848	0.076	-0.577	CDK4,EGFR,FZD4,IGF1,MAPK1,PIK3CA,PLCB1,PLCB3,RHOC,RHOD,SOS1,TP53,TSC2
CP-775146	FLT3 Signaling in Hematopoietic Progenitor Cells	0.839	0.0875	-1.89	ATF2,BAD,MAPK1,PIK3CA,SOS1,STAT3,STAT6
CP-775146	Pyridoxal 5'-phosphate Salvage Pathway	0.824	0.0909	0.816	CDK1,CDK4,LIMK2,MAPK1,MAPK8,PAK2
CP-775146	Granulocyte Adhesion and Diapedesis	0.821	0.0741	#N/A	ACKR4,CCL19,CDH5,CLDN1,CXCL12,CXCL2,Cxcl9,GNAI1,GNAI2,MMP15,SDC2,TNFRSF1A,TNFRSF1B,VCAM1
CP-775146	TGF-β Signaling	0.815	0.0833	0	BMPR1A,INHBC,MAPK1,MAPK8,SKI,SMAD1,SOS1,TRAF6
CP-775146	NADH Repair	0.81	0.333	#N/A	NAXE
CP-775146	Guanine and Guanosine Salvage I	0.81	0.333	#N/A	HPRT1
CP-775146	Hypusine Biosynthesis	0.81	0.333	#N/A	EIF5A
CP-775146	Anandamide Degradation	0.81	0.333	#N/A	FAAH
CP-775146	Thyroid Hormone Biosynthesis	0.81	0.333	#N/A	CTSD
CP-775146	Cardiac β-adrenergic Signaling	0.81	0.0747	-1.414	ADCY9,GNAI1,GNAI2,GNAO1,GNB1,GNG5,PDE9A,Ppp1cc,PRKACA,PRKACB,PRKAR2A,SMPDL3A,TDP2
CP-775146	Acyl-CoA Hydrolysis	0.807	0.154	#N/A	ACOT8,ACOT9
CP-775146	UDP-N-acetyl-D-galactosamine Biosynthesis II	0.807	0.154	#N/A	GCK,HK1
CP-775146	CDK5 Signaling	0.804	0.0804	-3	ABL1,ADCY9,LAMB1,MAPK1,MAPK8,Ppp1cc,PRKACA,PRKACB,PRKAR2A
CP-775146	Endothelin-1 Signaling	0.796	0.0733	-1.604	ADCY9,CASP7,GAB1,GNAI1,GNAI2,GNAO1,GPLD1,MAPK1,MAPK8,PIK3CA,PLCB1,PLCB3,PRKCZ,SOS1
CP-775146	Inhibition of Matrix Metalloproteases	0.793	0.103	#N/A	LRP1,MMP15,SDC2,TFPI2
CP-775146	Antigen Presentation Pathway	0.793	0.103	#N/A	HLA-DQB1,PSMB5,PSMB6,TAP1
CP-775146	Apelin Liver Signaling Pathway	0.78	0.115	#N/A	COL18A1,FAS,MAPK8
CP-775146	Dilated Cardiomyopathy Signaling Pathway	0.759	0.0753	-0.333	ACTA2,ACTG2,ADCY9,BAD,GAB1,ILK,MAPK1,MYH9,PRKACA,PRKACB,PRKAR2A
CP-775146	DNA Double-Strand Break Repair by Homologous Recombination	0.757	0.143	#N/A	ABL1,NBN
CP-775146	DNA Double-Strand Break Repair by Non-Homologous End Joining	0.757	0.143	#N/A	NBN,XRCC1
CP-775146	NAD Salvage Pathway II	0.745	0.111	#N/A	ACP1,Acp5,ACP6
CP-775146	HIPPO signaling	0.742	0.0824	0	MOB1A,MST1,Ppp1cc,SMAD1,TEAD1,WWC1,YWHAQ
CP-775146	GM-CSF Signaling	0.742	0.0857	0	CISH,MAPK1,PIK3CA,RACK1,SOS1,STAT3
CP-775146	cAMP-mediated signaling	0.73	0.0699	-0.775	ADCY9,ATF2,Calm1 (includes others),GNAI1,GNAI2,GNAO1,LAMTOR3,MAPK1,PDE9A,PRKACA,PRKACB,PRKAR2A,PTH1R,SMPDL3A,STAT3,TDP2
CP-775146	Synaptogenesis Signaling Pathway	0.728	0.0673	-1.528	ADCY9,AP2A2,ATF2,BAD,BET1L,CADM1,Calm1 (includes others),CDH5,EFNB2,EIF4EBP2,GRIN1,HSPA8,LRP1,MAPK1,PIK3CA,PRKACA,PRKACB,PRKAR2A,RAB5A,RELN,SOS1
CP-775146	Neuregulin Signaling	0.726	0.0769	-0.707	BAD,DCN,EGFR,ERRFI1,ITGB5,MAPK1,PRKCZ,RPS6,SOS1
CP-775146	Dopamine-DARPP32 Feedback in cAMP Signaling	0.724	0.0718	-2.496	ADCY9,ATF2,Calm1 (includes others),GNAI1,GNAI2,GRIN1,PLCB1,PLCB3,Ppp1cc,PRKACA,PRKACB,PRKAR2A,PRKCZ
CP-775146	Cellular Effects of Sildenafil (Viagra)	0.721	0.0738	#N/A	ACTA2,ACTG2,ADCY9,Calm1 (includes others),MYH9,MYL12B,PLCB1,PLCB3,PRKACA,PRKACB,PRKAR2A
CP-775146	Gα12/13 Signaling	0.721	0.0752	-0.333	CDH5,IKBKE,MAP3K1,MAPK1,MAPK8,MYL12B,NFKB1,NFKBIA,PIK3CA,RELA
CP-775146	Human Embryonic Stem Cell Pluripotency	0.71	0.0723	#N/A	BMP1,BMPR1A,FGFR2,FGFR4,FZD4,GNAI1,GNAI2,GNAO1,GNB1,GNG5,PIK3CA,SMAD1
CP-775146	PAK Signaling	0.71	0.0763	-0.707	ITGB5,LIMK2,MAPK1,MAPK8,MYL12B,PAK1IP1,PAK2,PIK3CA,SOS1
CP-775146	Neuroprotective Role of THOP1 in Alzheimer's Disease	0.71	0.0763	-0.333	C1R,DPP4,F7,HGFAC,LONP1,PRKACA,PRKACB,PRKAR2A,SERPINA3
CP-775146	Telomere Extension by Telomerase	0.71	0.133	#N/A	NBN,TNKS2
CP-775146	Choline Biosynthesis III	0.71	0.133	#N/A	CHPT1,GPLD1
CP-775146	p38 MAPK Signaling	0.71	0.0763	-1.414	ATF2,FAS,HMGN1,MAPKAPK2,TNFRSF1A,TNFRSF1B,TP53,TRAF2,TRAF6
CP-775146	HMGB1 Signaling	0.697	0.0719	-1.155	MAP2K5,MAPK1,MAPK8,NFKB1,PIK3CA,PLAT,RELA,RHOC,RHOD,TNFRSF1A,TNFRSF1B,VCAM1
CP-775146	PRPP Biosynthesis I	0.697	0.25	#N/A	PRPS1
CP-775146	Branched-chain α-keto acid Dehydrogenase Complex	0.697	0.25	#N/A	DBT
CP-775146	Heme Biosynthesis from Uroporphyrinogen-III I	0.697	0.25	#N/A	UROD
CP-775146	Spermine and Spermidine Degradation I	0.697	0.25	#N/A	SAT1
CP-775146	Catecholamine Biosynthesis	0.697	0.25	#N/A	PNMT
CP-775146	Eumelanin Biosynthesis	0.697	0.25	#N/A	DDT
CP-775146	Glutathione Redox Reactions II	0.697	0.25	#N/A	TXNDC12
CP-775146	Proline Biosynthesis I	0.697	0.25	#N/A	PYCR3
CP-775146	Melatonin Degradation II	0.697	0.25	#N/A	MAOA
CP-775146	Oxidized GTP and dGTP Detoxification	0.697	0.25	#N/A	DDX6
CP-775146	N-acetylglucosamine Degradation II	0.697	0.25	#N/A	NAGK
CP-775146	Semaphorin Neuronal Repulsive Signaling Pathway	0.695	0.0728	2.111	ITGB5,LIMK2,MAP2K5,MYL12B,PAK2,PIK3CA,PRKACA,PRKACB,PRKAR2A,STK11,TP53
CP-775146	Oncostatin M Signaling	0.688	0.093	-1	JAK1,MAPK1,SOS1,STAT3
CP-775146	Role of p14/p19ARF in Tumor Suppression	0.682	0.103	#N/A	NPM1,PIK3CA,TP53
CP-775146	Parkinson's Signaling	0.666	0.125	#N/A	MAPK1,MAPK8
CP-775146	tRNA Splicing	0.664	0.0909	1	PDE9A,SMPDL3A,TDP2,TSEN15
CP-775146	PD-1, PD-L1 cancer immunotherapy pathway	0.656	0.0755	0.707	CSNK2A2,HLA-DQB1,JAK1,PDCD4,PIK3CA,TNFRSF1A,TNFRSF1B,ZAP70
CP-775146	PCP (Planar Cell Polarity) Pathway	0.642	0.0833	-0.447	ATF2,FZD4,JUND,MAPK8,PFN2
CP-775146	RHOA Signaling	0.629	0.0726	-1	ACTA2,ACTG2,ARHGAP35,ARHGAP5,CDC42EP4,IGF1,LIMK2,MYL12B,PFN2
CP-775146	WNT/β-catenin Signaling	0.629	0.0694	-1.414	CDH5,CSNK2A2,FZD4,GNAO1,ILK,LRP1,NR5A2,PIN1,RARA,RPS27A,TLE1,TP53
CP-775146	D-myo-inositol (1,4,5)-trisphosphate Degradation	0.627	0.118	#N/A	INPP5B,INPP5J
CP-775146	Epithelial Adherens Junction Signaling	0.623	0.0701	-0.302	ARHGAP35,DIAPH1,EGFR,FGF1,LIMK2,MST1,MYL12B,PAK2,STK11,WWC1,YWHAQ
CP-775146	Ovarian Cancer Signaling	0.613	0.0696	-1.134	ABL1,CDK4,EGFR,FZD4,MAPK1,PIK3CA,PRKACA,PRKACB,PRKAR2A,SIN3A,TP53
CP-775146	Serine Biosynthesis	0.613	0.2	#N/A	PSAT1
CP-775146	Lysine Degradation II	0.613	0.2	#N/A	AASS
CP-775146	Lysine Degradation V	0.613	0.2	#N/A	PIPOX
CP-775146	Trans, trans-farnesyl Diphosphate Biosynthesis	0.613	0.2	#N/A	IDI1
CP-775146	Citrulline-Nitric Oxide Cycle	0.613	0.2	#N/A	ASL
CP-775146	Galactose Degradation I (Leloir Pathway)	0.613	0.2	#N/A	GALK1
CP-775146	dTMP De Novo Biosynthesis	0.613	0.2	#N/A	DHFR
CP-775146	Tyrosine Degradation I	0.613	0.2	#N/A	HGD
CP-775146	Semaphorin Signaling in Neurons	0.606	0.0806	#N/A	LIMK2,MAPK1,PAK2,RHOC,RHOD
CP-775146	Fcγ Receptor-mediated Phagocytosis in Macrophages and Monocytes	0.599	0.0745	-1.134	ACTA2,ACTG2,GPLD1,MAPK1,PRKCZ,RAB11A,RAB11B
CP-775146	ERBB Signaling	0.599	0.0745	-1.134	EGFR,MAPK1,MAPK8,PAK2,PIK3CA,PRKCZ,SOS1
CP-775146	1D-myo-inositol Hexakisphosphate Biosynthesis II (Mammalian)	0.59	0.111	#N/A	INPP5B,INPP5J
CP-775146	D-myo-inositol (1,3,4)-trisphosphate Biosynthesis	0.59	0.111	#N/A	INPP5B,INPP5J
CP-775146	Thrombopoietin Signaling	0.587	0.0794	-1.342	MAPK1,PIK3CA,PRKCZ,SOS1,STAT3
CP-775146	Neuroinflammation Signaling Pathway	0.565	0.0635	-2.683	ATF2,CRP,CSF1R,CXCL12,FAS,GRIN1,HLA-DQB1,IKBKE,JAK1,MAPK1,MAPK8,NFATC3,NFKB1,PIK3CA,PSEN2,RELA,TIRAP,TNFRSF1A,TRAF6,VCAM1
CP-775146	Granzyme A Signaling	0.556	0.105	#N/A	H1-0,NME1
CP-775146	DNA damage-induced 14-3-3σ Signaling	0.556	0.105	#N/A	CDK1,TP53
CP-775146	ERK/MAPK Signaling	0.554	0.0654	-1.897	ATF2,BAD,ITGB5,LAMTOR3,MAPK1,PAK2,PIK3CA,PPARG,PRKACA,PRKACB,PRKAR2A,SOS1,STAT3,YWHAQ
CP-775146	ERB2-ERBB3 Signaling	0.553	0.0769	-1.342	BAD,MAPK1,PIK3CA,SOS1,STAT3
CP-775146	Superpathway of Inositol Phosphate Compounds	0.545	0.0647	-1.291	ACP1,ACP6,CA3,INPP5B,INPP5J,IP6K1,MDP1,NUDT14,PIK3CA,PLCB1,PLCB3,Ppp1cc,PPP4C,PTPN6,PTPRF
CP-775146	Arginine Degradation VI (Arginase 2 Pathway)	0.544	0.167	#N/A	PYCR3
CP-775146	Glycerol Degradation I	0.544	0.167	#N/A	Gk
CP-775146	Glycine Cleavage Complex	0.544	0.167	#N/A	GCSH
CP-775146	Selenocysteine Biosynthesis II (Archaea and Eukaryotes)	0.544	0.167	#N/A	SEPHS2
CP-775146	Tryptophan Degradation to 2-amino-3-carboxymuconate Semialdehyde	0.544	0.167	#N/A	TDO2
CP-775146	Rapoport-Luebering Glycolytic Shunt	0.544	0.167	#N/A	BPGM
CP-775146	NAD Biosynthesis III	0.544	0.167	#N/A	NAMPT
CP-775146	GDP-mannose Biosynthesis	0.544	0.167	#N/A	PMM1
CP-775146	Amyotrophic Lateral Sclerosis Signaling	0.538	0.0696	-1.414	CASP7,CCS,GRIN1,IGF1,PIK3CA,RAB5A,SOD1,TP53
CP-775146	Regulation of Actin-based Motility by Rho	0.526	0.069	0.378	ACTA2,ACTG2,ITGB5,MYL12B,PAK2,PFN2,RHOC,RHOD
CP-775146	Bladder Cancer Signaling	0.526	0.069	#N/A	ABL1,CDK4,EGFR,FGF1,MAPK1,MMP15,SIN3A,TP53
CP-775146	The Visual Cycle	0.526	0.1	#N/A	RDH11,RDH5
CP-775146	Inflammasome pathway	0.526	0.1	#N/A	NEK7,NFKB1
CP-775146	FAK Signaling	0.514	0.0684	#N/A	ACTA2,ACTG2,EGFR,ITGB5,MAPK1,PAK2,PIK3CA,SOS1
CP-775146	Cyclins and Cell Cycle Regulation	0.511	0.0714	#N/A	ABL1,CDC34,CDK1,CDK4,SIN3A,TP53
CP-775146	Factors Promoting Cardiogenesis in Vertebrates	0.51	0.0662	-1.667	ATF2,BMP1,BMPR1A,FZD4,LRP1,MAPK8,PLCB1,PLCB3,PRKCZ,SMAD1
CP-775146	ERBB4 Signaling	0.506	0.0735	-1	MAPK1,PIK3CA,PRKCZ,PSEN2,SOS1
CP-775146	Fc Epsilon RI Signaling	0.502	0.0678	0	GAB1,INPP5B,INPP5J,MAPK1,MAPK8,PIK3CA,PRKCZ,SOS1
CP-775146	Role of JAK1 and JAK3 in γc Cytokine Signaling	0.491	0.0725	#N/A	JAK1,MAPK1,PIK3CA,STAT3,STAT6
CP-775146	Nitric Oxide Signaling in the Cardiovascular System	0.491	0.0672	-1.414	Calm1 (includes others),KDR,MAPK1,PIK3CA,PRKACA,PRKACB,PRKAR2A,PRKCZ
CP-775146	SPINK1 General Cancer Pathway	0.491	0.0725	-1.342	EGFR,JAK1,MAPK1,PIK3CA,STAT3
CP-775146	Superpathway of Serine and Glycine Biosynthesis I	0.488	0.143	#N/A	PSAT1
CP-775146	Adenine and Adenosine Salvage III	0.488	0.143	#N/A	HPRT1
CP-775146	Ceramide Degradation	0.488	0.143	#N/A	ASAH1
CP-775146	Aspartate Degradation II	0.488	0.143	#N/A	MDH2
CP-775146	Stearate Biosynthesis I (Animals)	0.485	0.0755	1	ACOT8,ACOT9,ACSL5,DBT
CP-775146	Prolactin Signaling	0.484	0.0698	-1.633	MAPK1,PIK3CA,PRKCZ,PRLR,SOS1,STAT3
CP-775146	3-phosphoinositide Degradation	0.483	0.0638	0	ACP1,ACP6,CA3,INPP5B,INPP5J,MDP1,MTM1,NUDT14,Ppp1cc,PPP4C,PTPN6,PTPRF
CP-775146	Phototransduction Pathway	0.469	0.0741	#N/A	GNB1,PRKACA,PRKACB,PRKAR2A
CP-775146	Thyroid Hormone Metabolism II (via Conjugation and/or Degradation)	0.465	0.0789	#N/A	Sult1a1,SULT1B1,UGT2B28
CP-775146	Role of Pattern Recognition Receptors in Recognition of Bacteria and Viruses	0.462	0.0641	-1.897	EIF2S1,IFIH1,MAPK1,MAPK8,MBL2,NFKB1,PIK3CA,PRKCZ,RELA,TRAF6
CP-775146	Heparan Sulfate Biosynthesis (Late Stages)	0.462	0.0704	-0.447	AADAC,Ces1b/Ces1c,EXT1,GLCE,SULT1B1
CP-775146	Th1 Pathway	0.46	0.0656	-2.646	HLA-DQB1,JAK1,NFATC3,NFIL3,NFKB1,PIK3CA,PSEN2,STAT3
CP-775146	Primary Immunodeficiency Signaling	0.453	0.0727	#N/A	IGHM,IGLL1/IGLL5,TAP1,ZAP70
CP-775146	D-myo-inositol-5-phosphate Metabolism	0.45	0.0625	-0.577	ACP1,ACP6,CA3,INPP5B,MDP1,NUDT14,PLCB1,PLCB3,Ppp1cc,PPP4C,PTPN6,PTPRF
CP-775146	Regulation of Cellular Mechanics by Calpain Protease	0.447	0.0674	#N/A	ACTN1,CDK1,CDK4,EGFR,ITGB5,MAPK1
CP-775146	Superpathway of D-myo-inositol (1,4,5)-trisphosphate Metabolism	0.445	0.087	#N/A	INPP5B,INPP5J
CP-775146	Histidine Degradation III	0.442	0.125	#N/A	HAL
CP-775146	Inositol Pyrophosphates Biosynthesis	0.442	0.125	#N/A	IP6K1
CP-775146	Sphingomyelin Metabolism	0.442	0.125	#N/A	SMPD1
CP-775146	CSDE1 Signaling Pathway	0.438	0.0714	0	CSDE1,DDX6,FN1,HNRNPD
CP-775146	eNOS Signaling	0.435	0.0629	-2.53	ADCY9,Calm1 (includes others),HSPA1A/HSPA1B,HSPA8,KDR,PIK3CA,PRKACA,PRKACB,PRKAR2A,PRKCZ
CP-775146	Erythropoietin Signaling Pathway	0.431	0.0621	-0.905	BAD,FOXO3,MAPK1,NFKB1,NFKBIA,PIK3CA,PRKCZ,PTPN6,RELA,SOS1,TP53
CP-775146	Role of CHK Proteins in Cell Cycle Checkpoint Control	0.424	0.0702	#N/A	CDK1,NBN,PCNA,TP53
CP-775146	Crosstalk between Dendritic Cells and Natural Killer Cells	0.424	0.0659	-1	ACTA2,ACTG2,FAS,NFKB1,RELA,TNFRSF1B
CP-775146	Tumoricidal Function of Hepatic Natural Killer Cells	0.421	0.0833	#N/A	CASP7,FAS
CP-775146	Reelin Signaling in Neurons	0.419	0.0635	-0.707	GRIN1,MAP2K5,MAP3K11,MAPK1,MAPK8,PDK4,PIK3CA,RELN
CP-775146	Mechanisms of Viral Exit from Host Cells	0.411	0.0732	#N/A	ACTA2,ACTG2,PRKCZ
CP-775146	Sphingosine and Sphingosine-1-phosphate Metabolism	0.402	0.111	#N/A	ASAH1
CP-775146	Phosphatidylethanolamine Biosynthesis II	0.402	0.111	#N/A	CHKB
CP-775146	Citrulline Biosynthesis	0.402	0.111	#N/A	OTC
CP-775146	Tryptophan Degradation X (Mammalian, via Tryptamine)	0.399	0.08	#N/A	ALDH1A1,MAOA
CP-775146	GDNF Family Ligand-Receptor Interactions	0.398	0.0658	-0.447	GAB1,MAPK1,MAPK8,PIK3CA,SOS1
CP-775146	Macropinocytosis Signaling	0.398	0.0658	#N/A	CSF1R,ITGB5,PIK3CA,PRKCZ,RAB5A
CP-775146	Role of MAPK Signaling in Inhibiting the Pathogenesis of Influenza	0.398	0.0658	0.447	ATF2,MAPK1,MAPK8,NFKB1,NFKBIA
CP-775146	TREM1 Signaling	0.386	0.0649	-1.342	FCGR2B,MAPK1,NFKB1,RELA,STAT3
CP-775146	Antiproliferative Role of Somatostatin Receptor 2	0.386	0.0649	1.342	GNB1,GNG5,MAPK1,PIK3CA,PTPN6
CP-775146	SPINK1 Pancreatic Cancer Pathway	0.382	0.0667	1	CELA1,CPQ,CTSA,KLKB1
CP-775146	Estrogen-mediated S-phase Entry	0.379	0.0769	#N/A	CDK1,CDK4
CP-775146	D-myo-inositol (1,4,5)-Trisphosphate Biosynthesis	0.379	0.0769	#N/A	PLCB1,PLCB3
CP-775146	Serotonin Receptor Signaling	0.379	0.0698	#N/A	ADCY9,MAOA,PCBD1
CP-775146	VDR/RXR Activation	0.376	0.0641	1	CEBPA,NCOR1,NCOR2,PRKCZ,RXRA
CP-775146	Heparan Sulfate Biosynthesis	0.376	0.0641	-0.447	AADAC,Ces1b/Ces1c,EXT1,GLCE,SULT1B1
CP-775146	GABA Receptor Signaling	0.374	0.0611	#N/A	ADCY9,AP2A2,GNAI1,GNAI2,GNAO1,GNB1,GNG5,RPS27A
CP-775146	Prostanoid Biosynthesis	0.368	0.1	#N/A	PTGES2
CP-775146	Ketolysis	0.368	0.1	#N/A	ACAT2
CP-775146	Thyroid Cancer Signaling	0.365	0.0633	-0.447	IGF1,Ins1,MAPK1,PIK3CA,TP53
CP-775146	CREB Signaling in Neurons	0.357	0.0565	-3.53	ACKR4,ADCY9,ATF2,BMPR1A,Calm1 (includes others),EGFR,FGFR2,FGFR4,FZD4,GHR,GNAI1,GNAI2,GNAO1,GNB1,GNG5,GPR182,GRIN1,IGF1,KDR,LGR5,MAPK1,PIK3CA,PLCB1,PLCB3,POLR2A,POLR2E,POLR2H,POLR2J,PRKACA,PRKACB,PRKAR2A,PRKCZ,PTH1R,SOS1
CP-775146	Coronavirus Replication Pathway	0.35	0.0667	#N/A	COPB2,COPG1,TUBA1A
CP-775146	Purine Nucleotides De Novo Biosynthesis II	0.337	0.0909	#N/A	ADSS1
CP-775146	Th1 and Th2 Activation Pathway	0.334	0.0581	#N/A	CHD4,HLA-DQB1,JAK1,NFATC3,NFIL3,NFKB1,PIK3CA,PSEN2,STAT3,STAT6
CP-775146	nNOS Signaling in Neurons	0.322	0.0638	#N/A	Calm1 (includes others),GRIN1,PRKCZ
CP-775146	Triacylglycerol Biosynthesis	0.322	0.0638	#N/A	ABHD5,DBT,PLPPR2
CP-775146	VEGF Family Ligand-Receptor Interactions	0.313	0.0595	-1.342	KDR,MAPK1,PIK3CA,PRKCZ,SOS1
CP-775146	Mitotic Roles of Polo-Like Kinase	0.312	0.0606	1	ANAPC1,ANAPC13,CDC20,CDK1
CP-775146	Phospholipases	0.312	0.0606	#N/A	GPLD1,LPL,PLCB1,PLCB3
CP-775146	Glutamate Receptor Signaling	0.312	0.0606	#N/A	Calm1 (includes others),GNB1,GNG5,GRIN1
CP-775146	NAD biosynthesis II (from tryptophan)	0.31	0.0833	#N/A	TDO2
CP-775146	D-myo-inositol (1,4,5,6)-Tetrakisphosphate Biosynthesis	0.308	0.0568	0	ACP1,ACP6,CA3,INPP5B,MDP1,NUDT14,Ppp1cc,PPP4C,PTPN6,PTPRF
CP-775146	D-myo-inositol (3,4,5,6)-tetrakisphosphate Biosynthesis	0.308	0.0568	0	ACP1,ACP6,CA3,INPP5B,MDP1,NUDT14,Ppp1cc,PPP4C,PTPN6,PTPRF
CP-775146	FcγRIIB Signaling in B Lymphocytes	0.305	0.0588	#N/A	FCGR2B,IGHM,MAPK8,PIK3CA,SOS1
CP-775146	Calcium Signaling	0.288	0.0556	-1.414	ACTA2,ATF2,Calm1 (includes others),GRIN1,MAPK1,MYH9,NFATC3,PRKACA,PRKACB,PRKAR2A,Tpm1,Tpm4
CP-775146	Assembly of RNA Polymerase III Complex	0.287	0.0769	#N/A	GTF3C2
CP-775146	Cholesterol Biosynthesis I	0.287	0.0769	#N/A	EBP
CP-775146	Cholesterol Biosynthesis II (via 24,25-dihydrolanosterol)	0.287	0.0769	#N/A	EBP
CP-775146	Cholesterol Biosynthesis III (via Desmosterol)	0.287	0.0769	#N/A	EBP
CP-775146	Telomerase Signaling	0.275	0.0561	0	ABL1,EGFR,MAPK1,PIK3CA,SOS1,TP53
CP-775146	HOTAIR Regulatory Pathway	0.273	0.0552	-1	FOXM1,LAMTOR5,MMP15,NFKB1,NFKBIA,PIK3CA,RELA,RHOC,STAT3
CP-775146	Fatty Acid Activation	0.264	0.0714	#N/A	ACSL5
CP-775146	Leukotriene Biosynthesis	0.264	0.0714	#N/A	MGST3
CP-775146	Glycogen Degradation III	0.264	0.0714	#N/A	GAA
CP-775146	Phenylalanine Degradation IV (Mammalian, via Side Chain)	0.264	0.0714	#N/A	MAOA
CP-775146	Netrin Signaling	0.254	0.0556	-2	NFATC3,PRKACA,PRKACB,PRKAR2A
CP-775146	Glioma Invasiveness Signaling	0.246	0.0548	1	MAPK1,PIK3CA,RHOC,RHOD
CP-775146	DNA Methylation and Transcriptional Repression Signaling	0.24	0.0571	#N/A	CHD4,SIN3A
CP-775146	Mismatch Repair in Eukaryotes	0.228	0.0625	#N/A	PCNA
CP-775146	Histamine Degradation	0.212	0.0588	#N/A	ALDH1A1
CP-775146	γ-linolenate Biosynthesis II (Animals)	0.197	0.0556	#N/A	ACSL5
CP-775146	Mitochondrial L-carnitine Shuttle Pathway	0.197	0.0556	#N/A	ACSL5
CP-775146	Synaptic Long Term Depression	0	0.0412	-1.414	GNAI1,GNAI2,GNAO1,IGF1,MAPK1,PLCB1,PLCB3,PRKCZ
CP-775146	Role of BRCA1 in DNA Damage Response	0	0.05	#N/A	NBN,SMARCC1,SMARCD2,TP53
CP-775146	Role of NFAT in Regulation of the Immune Response	0	0.039	-2.668	ATF2,Calm1 (includes others),FCGR2B,GNAI1,GNAI2,GNAO1,GNB1,GNG5,HLA-DQB1,IGHM,IKBKE,KPNA3,MAPK1,NFATC3,NFKB1,NFKBIA,PIK3CA,PLCB1,PLCB3,RELA,SOS1,TNPO1,ZAP70
CP-775146	CCR5 Signaling in Macrophages	0	0.02	0.816	Calm1 (includes others),FAS,GNAI1,GNAI2,GNAO1,GNB1,GNG5,MAPK1,MAPK8,PRKCZ
CP-775146	Calcium-induced T Lymphocyte Apoptosis	0	0.0087	-1	Calm1 (includes others),HLA-DQB1,PRKCZ,ZAP70
CP-775146	Cytotoxic T Lymphocyte-mediated Apoptosis of Target Cells	0	0.00471	#N/A	CASP7,FAS
CP-775146	IL-17 Signaling	0	0.0481	-1.667	ATF2,JAK1,MAPK1,MAPK8,NFKB1,PIK3CA,RELA,TRAF2,TRAF6
CP-775146	Airway Pathology in Chronic Obstructive Pulmonary Disease	0	0.0339	#N/A	AMBP,APOM,C8G,FGF1
CP-775146	CTLA4 Signaling in Cytotoxic T Lymphocytes	0	0.0105	#N/A	AP2A2,CLTA,PIK3CA,PTPN6,ZAP70
CP-775146	T Helper Cell Differentiation	0	0.0106	#N/A	HLA-DQB1,STAT3,STAT6,TNFRSF1A,TNFRSF1B
CP-775146	CD28 Signaling in T Helper Cells	0	0.0251	-1.508	BCL10,Calm1 (includes others),HLA-DQB1,IKBKE,MAP3K1,MAPK8,NFATC3,NFKB1,NFKBIA,PIK3CA,PTPN6,RELA,ZAP70
CP-775146	IL-15 Signaling	0	0.0189	-1.89	IGHM,Igkv15-103,Igkv19-93,JAK1,MAPK1,NFKB1,PIK3CA,RELA,STAT3,STAT6
CP-775146	Dendritic Cell Maturation	0	0.0272	-2.5	ATF2,COL18A1,FCGR2B,HLA-DQB1,IKBKE,MAPK1,MAPK8,NFKB1,NFKBIA,PIK3CA,PLCB1,PLCB3,RELA,TNFRSF1A,TNFRSF1B,TRAF6
CP-775146	Docosahexaenoic Acid (DHA) Signaling	0	0.0526	#N/A	BAD,PIK3CA
CP-775146	ICOS-ICOSL Signaling in T Helper Cells	0	0.0197	-1.667	BAD,Calm1 (includes others),HLA-DQB1,IKBKE,NFATC3,NFKB1,NFKBIA,PIK3CA,RELA,ZAP70
CP-775146	Lipid Antigen Presentation by CD1	0	0.0024	#N/A	AP2A2
CP-775146	Cell Cycle Regulation by BTG Family Proteins	0	0.027	#N/A	CDK4
CP-775146	Type I Diabetes Mellitus Signaling	0	0.0275	-1.387	FAS,HLA-DQB1,IKBKE,JAK1,MAPK1,MAPK8,NFKB1,NFKBIA,PIAS1,RELA,TNFRSF1A,TNFRSF1B,TRAF2,TRAF6
CP-775146	Basal Cell Carcinoma Signaling	0	0.0417	#N/A	BMP1,FZD4,TP53
CP-775146	Allograft Rejection Signaling	0	0.00621	#N/A	FAS,H2-T24,HLA-DQB1
CP-775146	Autoimmune Thyroid Disease Signaling	0	0.00442	#N/A	FAS,HLA-DQB1
CP-775146	Graft-versus-Host Disease Signaling	0	0.00448	#N/A	FAS,HLA-DQB1
CP-775146	Communication between Innate and Adaptive Immune Cells	0	0.00323	#N/A	IGHM,Igkv15-103,Igkv19-93
CP-775146	Systemic Lupus Erythematosus Signaling	0	0.0225	#N/A	C8G,C9,FCGR2B,IGHM,LSM14B,LSM4,MAPK1,NFATC3,PIK3CA,PTPN6,SNRPA1,SNRPD2,SNU13,SOS1
CP-775146	CDC42 Signaling	0	0.0209	-0.707	ATF2,DIAPH1,H2-T24,HLA-DQB1,ITGB5,LIMK2,MAP3K11,MAPK1,MAPK8,MYL12B,PAK2,PRKCZ
CP-775146	Retinoic acid Mediated Apoptosis Signaling	0	0.05	#N/A	RARA,RXRA,TNKS2
CP-775146	Phospholipase C Signaling	0	0.0312	-0.728	ADCY9,ATF2,Calm1 (includes others),FCGR2B,GNB1,GNG5,GPLD1,IGHM,ITGB5,MAPK1,MYL12B,NFATC3,NFKB1,PLCB1,PLCB3,PRKCZ,RELA,RHOC,RHOD,SOS1,ZAP70
CP-775146	Altered T Cell and B Cell Signaling in Rheumatoid Arthritis	0	0.0102	#N/A	FAS,HLA-DQB1,IGHM,NFKB1,RELA
CP-775146	B Cell Development	0	0.0465	#N/A	HLA-DQB1,IGHM
CP-775146	Breast Cancer Regulation by Stathmin1	0	0.0456	-1.347	ACKR4,ATF2,CDK1,CDK4,FOXM1,FZD4,GNB1,GNG5,GPR182,IGF1,LGR5,MAPK1,NFKB1,PIK3CA,PLCB1,PLCB3,PPP4C,PRKACA,PRKACB,PRKAR2A,PRKCZ,PTH1R,SOS1,STAT3,TP53,TUBA1A,TUBG1
CP-775146	Regulation of IL-2 Expression in Activated and Anergic T Lymphocytes	0	0.026	-1.155	BCL10,Calm1 (includes others),IKBKE,MAP3K1,MAPK1,MAPK8,NFATC3,NFKB1,NFKBIA,RELA,SOS1,ZAP70
CP-775146	Role of WNT/GSK-3β Signaling in the Pathogenesis of Influenza	0	0.0128	#N/A	FZD4
CP-775146	NUR77 Signaling in T Lymphocytes	0	0.0176	-0.378	Calm1 (includes others),H2-T24,HLA-DQB1,MAP2K5,MAPK1,PCNA,PRKCZ,RXRA,SIN3A
CP-775146	PKCθ Signaling in T Lymphocytes	0	0.0251	-2.138	BCL10,HLA-DQB1,IKBKE,MAP3K1,MAP3K11,MAPK1,MAPK8,NFATC3,NFKB1,NFKBIA,PIK3CA,RELA,SOS1,ZAP70
CP-775146	Role of MAPK Signaling in the Pathogenesis of Influenza	0	0.037	#N/A	ATF2,MAPK1,MAPK8
CP-775146	Role of Hypercytokinemia/hyperchemokinemia in the Pathogenesis of Influenza	0	0.0349	#N/A	IRF9,JAK1,NFKB1
CP-775146	Antiproliferative Role of TOB in T Cell Signaling	0	0.00704	#N/A	CDC34,DPP7,MAPK1
CP-775146	OX40 Signaling Pathway	0	0.0146	-0.447	H2-T24,HLA-DQB1,MAPK8,NFKB1,NFKBIA,RELA,TRAF2
CP-775146	Actin Nucleation by ARP-WASP Complex	0	0.043	#N/A	ITGB5,RHOC,RHOD,SOS1
CP-775146	Hematopoiesis from Pluripotent Stem Cells	0	0.00227	#N/A	IGHM
CP-775146	Transcriptional Regulatory Network in Embryonic Stem Cells	0	0.0185	#N/A	STAT3
CP-775146	nNOS Signaling in Skeletal Muscle Cells	0	0.0417	#N/A	Calm1 (includes others),DAG1
CP-775146	Ephrin A Signaling	0	0.0213	#N/A	PIK3CA
CP-775146	CDP-diacylglycerol Biosynthesis I	0	0.0455	#N/A	ABHD5
CP-775146	Chondroitin Sulfate Biosynthesis	0	0.0182	#N/A	SULT1B1
CP-775146	Dermatan Sulfate Biosynthesis	0	0.0172	#N/A	SULT1B1
CP-775146	Dermatan Sulfate Biosynthesis (Late Stages)	0	0.0222	#N/A	SULT1B1
CP-775146	Phosphatidylglycerol Biosynthesis II (Non-plastidic)	0	0.0417	#N/A	ABHD5
CP-775146	3-phosphoinositide Biosynthesis	0	0.0545	-0.302	ACP1,ACP6,CA3,INPP5B,MDP1,NUDT14,PIK3CA,Ppp1cc,PPP4C,PTPN6,PTPRF
CP-775146	Chondroitin Sulfate Biosynthesis (Late Stages)	0	0.0213	#N/A	SULT1B1
CP-775146	Fatty Acid α-oxidation	0	0.05	#N/A	ALDH1A1
CP-775146	Ethanol Degradation IV	0	0.0435	#N/A	ALDH1A1
CP-775146	TEC Kinase Signaling	0	0.0345	-1.604	ACTA2,ACTG2,FAS,GNAI1,GNAI2,GNAO1,GNB1,GNG5,ITGB5,JAK1,MAPK8,NFKB1,PAK2,PIK3CA,PRKCZ,RELA,RHOC,RHOD,STAT3,STAT6
CP-775146	SAPK/JNK Signaling	0	0.0239	-0.577	ATF2,GAB1,GNB1,GNG5,MAP3K1,MAP3K11,MAPK8,NFATC3,PIK3CA,SOS1,TP53,TRAF2
CP-775146	B Cell Receptor Signaling	0	0.0382	-1.789	ABL1,ATF2,BAD,BCL10,Calm1 (includes others),FCGR2B,GAB1,IGHM,Igkv15-103,Igkv19-93,IKBKE,INPP5B,INPP5J,MAP3K1,MAP3K11,MAPK1,MAPK8,NFATC3,NFKB1,NFKBIA,PIK3CA,PTPN6,RELA,SOS1
CP-775146	Notch Signaling	0	0.0526	#N/A	PSEN2,RFNG
CP-775146	NF-κB Signaling	0	0.0456	-3	BCL10,BMPR1A,CSNK2A2,EGFR,FGFR2,FGFR4,GHR,Ins1,KDR,MAP3K1,MAPK8,NFKB1,NFKBIA,PELI1,PIK3CA,PRKACA,PRKACB,PRKCZ,RELA,TDP2,TIRAP,TNFRSF1A,TNFRSF1B,TRAF2,TRAF6,ZAP70
CP-775146	T Cell Receptor Signaling	0	0.0293	-1.698	ATF2,BCL10,Calm1 (includes others),FOXO3,H2-T24,HLA-DQB1,IKBKE,MAP3K1,MAPK1,MAPK8,NFATC3,NFKB1,NFKBIA,PIK3CA,PTPN6,RELA,SOS1,ZAP70
CP-775146	Gustation Pathway	0	0.04	-0.707	ADCY9,CD36,LIPA,LPL,LRRC8A,PRKACA,PRKACB,PRKAR2A
CP-775146	Phagosome Formation	0	0.0334	-2.711	ACKR4,BCL10,CD36,DIAPH1,FCGR2B,FN1,FZD4,GPLD1,GPR182,IGHM,ITGB5,LGR5,LIMK2,MAP2K5,MAPK1,MSR1,MYH9,MYL12B,PAK2,PIK3CA,PRKCZ,PTH1R,SOS1
CP-775146	Th2 Pathway	0	0.0511	-2.236	CHD4,HLA-DQB1,JAK1,NFKB1,PIK3CA,PSEN2,STAT6
CP-775146	GP6 Signaling Pathway	0	0.0472	-1.633	Calm1 (includes others),COL18A1,FGG,LAMB1,PIK3CA,PRKCZ
CP-775146	Th17 Activation Pathway	0	0.0145	-2.646	AHR,JAK1,NFATC3,NFKB1,RELA,STAT3,TRAF6
CP-775146	Apelin Cardiac Fibroblast Signaling Pathway	0	0.0435	#N/A	CCN2
CP-775146	T Cell Exhaustion Signaling Pathway	0	0.0194	-0.707	HLA-DQB1,IRF9,JAK1,KDR,MAPK1,MAPK8,NFATC3,PIK3CA,PTPN6,STAT3,ZAP70
CP-775146	Systemic Lupus Erythematosus In T Cell Signaling Pathway	0	0.0219	0.535	ATF2,CASP7,FAS,GNAI1,GNAI2,H2-T24,HLA-DQB1,MAP2K5,MAPK1,PIK3CA,RHOC,RHOD,SOS1,STAT3
CP-775146	Systemic Lupus Erythematosus In B Cell Signaling Pathway	0	0.036	-2.041	BAD,BCL10,Calm1 (includes others),FCGR2B,FOXO3,GAB1,IFIH1,IGHM,Igkv15-103,Igkv19-93,INPP5B,INPP5J,IRF5,IRF9,JAK1,MAPK1,NFATC3,NFKB1,PIK3CA,PRKCZ,PTPN6,RELA,SOS1,STAT3,TRAF2,TRAF6
CP-775146	Regulation Of The Epithelial Mesenchymal Transition In Development Pathway	0	0.046	-2	FZD4,NFKB1,PSEN2,RELA
CP-775146	Eicosanoid Signaling	0	0.0149	#N/A	PTGES2
CP-865520	Sirtuin Signaling Pathway	27.1	0.325	-1.344	ABCA1,ACADL,ACLY,APEX1,ARNTL,ATG12,ATG5,ATG7,ATP5F1C,ATP5PF,BAX,BPGM,CLOCK,CPS1,CYC1,FOXO3,GABARAPL2,GADD45B,GADD45G,GLUD1,GTF3C2,H1-0,H3-3A/H3-3B,HIF1A,MAP1LC3A,MAP1LC3B,MAPK1,MLYCD,NAMPT,NDRG1,NDUFA11,NDUFA2,NDUFA3,NDUFA4,NDUFA5,NDUFA7,NDUFA8,NDUFA9,NDUFAB1,NDUFB10,NDUFB11,NDUFB2,NDUFB3,NDUFB5,NDUFB6,NDUFB7,NDUFB8,NDUFB9,NDUFS3,NDUFS6,NDUFV1,NDUFV2,NDUFV3,NFE2L2,NFKB1,NQO1,NR1H3,OTC,PAM16,PCK1,…
CP-865520	BAG2 Signaling Pathway	24.6	0.548	0	ANXA2,BAG2,CTSB,HSP90AA1,Hspa1b,HSPA8,HSPA9,MAPK1,MAPKAPK2,NFKB1,PSMA1,PSMA2,PSMA3,PSMA4,PSMA5,PSMA6,PSMA7,PSMB1,PSMB10,PSMB2,PSMB3,PSMB4,PSMB5,PSMB6,PSMB7,PSMB8,PSMC1,PSMC2,PSMC3,PSMC6,PSMD1,PSMD10,PSMD12,PSMD13,PSMD14,PSMD4,PSMD5,PSMD6,PSMD7,PSMD8,PSME1,PSME2,PSME3,RELA,SP1,TP53
CP-865520	Polyamine Regulation in Colon Cancer	24.1	0.629	#N/A	AZIN1,CTNNB1,OAZ1,ODC1,PPARG,PSMA1,PSMA2,PSMA3,PSMA4,PSMA5,PSMA6,PSMA7,PSMB1,PSMB10,PSMB2,PSMB3,PSMB4,PSMB5,PSMB6,PSMB7,PSMB8,PSMC1,PSMC2,PSMC3,PSMC6,PSMD1,PSMD10,PSMD12,PSMD13,PSMD14,PSMD4,PSMD5,PSMD6,PSMD7,PSMD8,PSME1,PSME2,PSME3,SAT1
CP-865520	FXR/RXR Activation	23.8	0.444	#N/A	ABCB4,AGT,AHSG,AMBP,APOA1,APOA4,APOB,APOC4,APOF,APOH,APOM,BAAT,C3,C4A/C4B,C9,CLU,CYP8B1,FBP1,FGA,FGFR4,FOXA1,FOXA2,FOXA3,GC,HNF4A,HPX,IL18,IL1RN,ITIH4,KNG1,LCAT,LIPC,LPL,MAPK8,MTTP,NR0B2,NR1H3,NR5A2,PCYOX1,PLTP,PON1,PON3,PPARA,PPARG,RARA,RXRA,SAA1,SCARB1,SERPINA1,SERPINF1,SERPINF2,SLC10A1,SLC27A5,SREBF1,TTR,VTN
CP-865520	Protein Ubiquitination Pathway	22	0.305	#N/A	ANAPC1,ANAPC11,B2M,BAG1,BIRC2,CDC34,CUL2,DNAJB1,DNAJB11,DNAJB6,DNAJB9,DNAJC15,DNAJC19,DNAJC7,DNAJC8,ELOC,HLA-A,HLA-E,HSP90AA1,HSP90AB1,HSP90B1,HSPA8,HSPA9,HSPB11,HSPE1,NEDD4L,PAN2,PSMA1,PSMA2,PSMA3,PSMA4,PSMA5,PSMA6,PSMA7,PSMB1,PSMB10,PSMB2,PSMB3,PSMB4,PSMB5,PSMB6,PSMB7,PSMB8,PSMC1,PSMC2,PSMC3,PSMC6,PSMD1,PSMD10,PSMD12,PSMD13,PSMD14,PSMD4,PSMD5,PSMD6,PSMD7,PSMD8,PSME1,PSME2,RPS27A,SKP1,SUGT1,TAP1…
CP-865520	FAT10 Signaling Pathway	21.5	0.625	1.342	MAP1LC3B,PSMA1,PSMA2,PSMA3,PSMA4,PSMA5,PSMA6,PSMA7,PSMB1,PSMB10,PSMB2,PSMB3,PSMB4,PSMB5,PSMB6,PSMB7,PSMB8,PSMC1,PSMC2,PSMC3,PSMC6,PSMD1,PSMD10,PSMD12,PSMD13,PSMD14,PSMD4,PSMD5,PSMD6,PSMD7,PSMD8,PSME1,PSME2,PSME3,UBA1
CP-865520	LXR/RXR Activation	20.9	0.423	-2.832	ABCA1,AGT,AHSG,AMBP,APOA1,APOA4,APOA5,APOB,APOC4,APOF,APOH,APOM,C3,C4A/C4B,C9,CD36,CLU,CYP51A1,ECHS1,FDFT1,FGA,GC,HADH,HPX,IL18,IL1RN,IRF3,ITIH4,KNG1,LCAT,LDLR,LPL,LYZ,NCOR1,NFKB1,NR1H3,PCYOX1,PLTP,PON1,PON3,RELA,RXRA,S100A8,SAA1,SERPINA1,SERPINF1,SERPINF2,SREBF1,TNFRSF1A,TNFRSF1B,TTR,VTN
CP-865520	Mitochondrial Dysfunction	19.2	0.351	#N/A	ACO2,Atp5e,ATP5F1C,ATP5MG,ATP5PF,ATP5PO,CASP8,COX17,COX6A1,COX6B2,Cox6c,COX7A2,COX7A2L,COX7B,CYB5B,CYC1,CYCS,FURIN,GPD2,GPX4,HSD17B10,MAOA,MAPK8,NDUFA11,NDUFA2,NDUFA3,NDUFA4,NDUFA5,NDUFA7,NDUFA8,NDUFA9,NDUFAB1,NDUFB10,NDUFB11,NDUFB2,NDUFB3,NDUFB5,NDUFB6,NDUFB7,NDUFB8,NDUFB9,NDUFS3,NDUFS6,NDUFV1,NDUFV2,NDUFV3,OGDH,PARK7,PRDX3,PRDX5,PSEN1,PSEN2,SDHA,SDHD,UQCR10,UQCR11,UQCRB,UQCRC2,UQCRQ,VDAC3
CP-865520	LPS/IL-1 Mediated Inhibition of RXR Function	18.4	0.295	-0.408	ABCA1,ABCC3,ACOX1,ACSL1,ACSL4,ACSL5,ALAS1,ALDH1A1,ALDH2,ALDH3A2,ALDH7A1,ALDH9A1,APOC4,CPT2,CRAT,Cyp2a12/Cyp2a22,CYP2A6 (includes others),Cyp2c40 (includes others),Cyp2c54 (includes others),Cyp2c70,CYP2C8,Cyp2d26,Cyp2d9 (includes others),CYP2E1,CYP2F1,Cyp2j5,CYP3A7,CYP4A11,Cyp4a14,FABP1,FABP2,FABP3,FABP4,FABP5,FMO1,GSTA5,GSTK1,GSTM1,Gstm3,GSTM5,Gstm6,GSTP1,GSTT2/GSTT2B,HMGCS1,IL18,IL1RN,LIPC,MAOA,…
CP-865520	Huntington's Disease Signaling	18.3	0.281	-0.447	AP2A2,ATF2,ATP5F1C,ATP5PF,BAX,BET1L,CASP7,CASP8,CLTA,CLTC,CTSD,CYCS,DNAJB1,EGFR,GNG10,GNG12,GNG5,HRAS,Hspa1b,HSPA8,HSPA9,IGF1,MAPK1,MAPK8,NCOR1,PIK3CA,PLCB1,POLR2A,POLR2D,POLR2E,POLR2G,POLR2H,POLR2J,POLR2L,PRKCZ,PSMA1,PSMA2,PSMA3,PSMA4,PSMA5,PSMA6,PSMA7,PSMB1,PSMB10,PSMB2,PSMB3,PSMB4,PSMB5,PSMB6,PSMB7,PSMB8,PSMC1,PSMC2,PSMC3,PSMC6,PSMD1,PSMD10,PSMD12,PSMD13,PSMD14,PSMD4,PSMD5,PSMD6,PSMD7,PSMD8,PS…
CP-865520	Oxidative Phosphorylation	17.5	0.409	6.03	Atp5e,ATP5F1C,ATP5MG,ATP5PF,ATP5PO,COX17,COX6A1,COX6B2,Cox6c,COX7A2,COX7A2L,COX7B,CYB5B,CYC1,CYCS,NDUFA11,NDUFA2,NDUFA3,NDUFA4,NDUFA5,NDUFA7,NDUFA8,NDUFA9,NDUFAB1,NDUFB10,NDUFB11,NDUFB2,NDUFB3,NDUFB5,NDUFB6,NDUFB7,NDUFB8,NDUFB9,NDUFS3,NDUFS6,NDUFV1,NDUFV2,NDUFV3,SDHA,SDHD,UQCR10,UQCR11,UQCRB,UQCRC2,UQCRQ
CP-865520	NRF2-mediated Oxidative Stress Response	17.5	0.295	2.117	ACTB,AKR7A2,CBR1,CCT7,CDC34,CUL3,CYP1A2,Cyp2a12/Cyp2a22,CYP2A6 (includes others),Cyp2c40 (includes others),Cyp2c54 (includes others),Cyp2c70,CYP2C8,Cyp2d26,Cyp2d9 (includes others),CYP2E1,CYP2F1,Cyp2j5,CYP3A7,CYP4A11,Cyp4a14,DNAJB1,DNAJB11,DNAJB6,DNAJB9,DNAJC15,DNAJC19,DNAJC7,DNAJC8,EPHX1,ERP29,FMO1,FTH1,FTL,GCLM,GSTA5,GSTK1,GSTM1,Gstm3,GSTM5,Gstm6,GSTP1,GSTT2/GSTT2B,HACD3,HERPUD1,HRAS,HSP90AA1,H…
CP-865520	EIF2 Signaling	15.9	0.29	5.209	ACTB,ATF5,EIF1AX,EIF1AY,EIF2S1,EIF2S2,EIF3C,EIF3D,EIF3E,EIF3J,EIF3K,EIF3M,EIF4A2,EIF4G1,EIF5,HRAS,MAPK1,NRAS,PABPC1,PIK3CA,PPP1CB,Ppp1cc,RPL10,RPL10A,RPL12,RPL13,RPL18,RPL19,RPL21,RPL24,RPL27A,RPL3,RPL30,Rpl36a,RPL37,RPL37A,RPL41,RPL5,RPL6,RPL7,RPL7L1,RPL8,RPLP0,RPS10,RPS11,RPS12,RPS15A,RPS16,RPS17,RPS19,RPS23,RPS25,RPS26,RPS27A,RPS28,RPS3,RPS4Y1,RPS5,RPS6,RPS7,RPS8,RPSA,SREBF1,VEGFA,WARS1
CP-865520	Acute Phase Response Signaling	15.3	0.308	-2.197	AGT,AHSG,AMBP,APOA1,APOH,C1QA,C1QB,C1QC,C1R,C2,C3,C4A/C4B,C5,C9,CRP,F2,FGA,FGB,FGG,FN1,FTL,HNRNPK,HPX,HRAS,IL18,IL1RN,IL6ST,ITIH2,ITIH3,ITIH4,KLKB1,MAP2K3,MAP3K1,MAPK1,MAPK8,MBL2,MYD88,NFKB1,NFKBIA,NRAS,PIK3CA,PLG,RELA,SAA1,SAA2-SAA4,SERPINA1,SERPINA3,SERPIND1,SERPINF1,SERPINF2,SERPING1,STAT3,TNFRSF1A,TNFRSF1B,TRADD,TRAF6,TTR
CP-865520	Inhibition of ARE-Mediated mRNA Degradation Pathway	15	0.323	0.426	CNOT1,DDX6,MAPK1,MAPKAPK2,PPP2CA,PPP2CB,PPP2R5A,PRKACB,PRKAR1A,PRKAR2A,PSMA1,PSMA2,PSMA3,PSMA4,PSMA5,PSMA6,PSMA7,PSMB1,PSMB10,PSMB2,PSMB3,PSMB4,PSMB5,PSMB6,PSMB7,PSMB8,PSMC1,PSMC2,PSMC3,PSMC6,PSMD1,PSMD10,PSMD12,PSMD13,PSMD14,PSMD4,PSMD5,PSMD6,PSMD7,PSMD8,PSME1,PSME2,PSME3,PTPA,TIA1,TNFRSF1A,TNFRSF1B,YWHAE,YWHAH,YWHAQ,ZFP36,ZFP36L1
CP-865520	Fatty Acid β-oxidation I	13	0.618	3.273	ACAA1,Acaa1b,ACAA2,ACADM,ACSL1,ACSL4,ACSL5,AUH,ECHS1,ECI1,ECI2,EHHADH,HADH,HADHB,HSD17B10,HSD17B4,IVD,SCP2,SLC27A1,SLC27A4,SLC27A5
CP-865520	Aryl Hydrocarbon Receptor Signaling	12.6	0.302	-0.392	AHR,ALDH1A1,ALDH2,ALDH3A2,ALDH7A1,ALDH9A1,ARNT,BAX,CDK4,CTSD,CYP1A2,Cyp2c40 (includes others),Cyp2c54 (includes others),Cyp2c70,CYP2C8,CYP3A7,FAS,GSTA5,GSTK1,GSTM1,Gstm3,GSTM5,Gstm6,GSTP1,GSTT2/GSTT2B,HSP90AA1,HSP90AB1,HSP90B1,MAPK1,MAPK8,MGST1,MGST3,NEDD8,NFE2L2,NFIA,NFIB,NFIC,NFIX,NFKB1,NQO1,NR0B2,PTGES3,RARA,RELA,RXRA,SMARCA4,SP1,TP53
CP-865520	mTOR Signaling	9.82	0.245	1.279	AKT1S1,Cdc42,DDIT4,EIF3C,EIF3D,EIF3E,EIF3J,EIF3K,EIF3M,EIF4A2,EIF4B,EIF4EBP2,EIF4G1,FKBP1A,GPLD1,HIF1A,HRAS,MAPK1,NRAS,PIK3CA,PPP2CA,PPP2CB,PPP2R5A,PRKAB1,PRKCZ,PTPA,RAC1,RHOB,RHOC,RHOD,RHOT1,RPS10,RPS11,RPS12,RPS15A,RPS16,RPS17,RPS19,RPS23,RPS25,RPS26,RPS27A,RPS28,RPS3,RPS4Y1,RPS5,RPS6,RPS7,RPS8,RPSA,TSC2,VEGFA
CP-865520	Estrogen Receptor Signaling	9.61	0.198	-1.26	ADCY9,AGT,ATF2,ATP5F1C,BAD,CARM1,CFL1,CFL2,CYC1,DDX5,EGFR,FOXA1,FOXO3,GNA13,GNAI1,GNAI2,GNG10,GNG12,GNG5,GSK3A,HIF1A,HNRNPD,HRAS,HSP90AA1,HSP90AB1,HSP90B1,IGF1,JAK1,JAK3,MAPK1,MED10,MED23,MYL12B,NCOR1,NDUFA11,NDUFA2,NDUFA3,NDUFA4,NDUFA5,NDUFA7,NDUFA8,NDUFA9,NDUFAB1,NDUFB10,NDUFB11,NDUFB2,NDUFB3,NDUFB5,NDUFB6,NDUFB7,NDUFB8,NDUFB9,NDUFS3,NDUFS6,NDUFV1,NDUFV2,NDUFV3,NFKB1,NR0B2,NRAS,PCNA,PIK3CA,PLCB…
CP-865520	Glucocorticoid Receptor Signaling	9.6	0.179	#N/A	ACTB,AGT,ARID1A,ATP5F1C,B2M,BAG1,CEBPA,CYC1,DUSP1,EGFR,FBP1,FGG,FOXO3,GHR,GTF2A2,GTF2H1,H2-Q8,H2-T22,H3-3A/H3-3B,HLA-A,HLA-E,HRAS,HSP90AA1,HSP90AB1,HSP90B1,Hspa1b,HSPA8,HSPA9,Ifnz (includes others),IGF1,IL11RA,IL1RN,IL6ST,IRF3,JAK1,JAK3,MAP3K1,MAPK1,MAPK8,NCOR1,NDUFA11,NDUFA2,NDUFA3,NDUFA4,NDUFA5,NDUFA7,NDUFA8,NDUFA9,NDUFAB1,NDUFB10,NDUFB11,NDUFB2,NDUFB3,NDUFB5,NDUFB6,NDUFB7,NDUFB8,NDUFB9,NDUFS3,…
CP-865520	Hypoxia Signaling in the Cardiovascular System	9.45	0.365	0.707	ARNT,ATF2,CDC34,COPS5,CSNK1D,HIF1A,HSP90AA1,HSP90AB1,HSP90B1,NFKBIA,NQO1,PTEN,SUMO1,TP53,UBE2B,UBE2D2,UBE2D3,UBE2E1,UBE2G1,UBE2K,UBE2L3,UBE2L6,UBE2N,UBE2O,UBE2R2,UBE2V2,VEGFA
CP-865520	Iron homeostasis signaling pathway	9.34	0.281	#N/A	ACO2,ALAS2,ARNT,ATP6AP2,ATP6V0A1,ATP6V0A2,ATP6V0B,ATP6V0C,ATP6V0E1,ATP6V1A,ATP6V1C1,ATP6V1G1,ATP6V1H,BMP1,BMPR1A,CDC34,CIAO1,CIAO2A,CIAO2B,EGFR,FTH1,FTL,FXN,HFE,HIF1A,HPX,HSPA9,JAK1,JAK3,LRP1,MAPK1,NUBP1,SKP1,SLC46A1,SMAD1,SMAD2,STAT3,TCIRG1,TFR2
CP-865520	Xenobiotic Metabolism Signaling	9.07	0.215	#N/A	ABCC3,AHR,ALDH1A1,ALDH2,ALDH3A2,ALDH7A1,ALDH9A1,ARNT,CAMK2B,CES1,Ces1g,CES3,CITED2,CUL3,CYP1A2,CYP2C8,CYP3A7,DNAJC7,ESD,FMO1,FTL,GSTA5,GSTK1,GSTM1,Gstm3,GSTM5,Gstm6,GSTP1,GSTT2/GSTT2B,HRAS,HSP90AA1,HSP90AB1,HSP90B1,MAOA,MAP2K3,MAP3K1,MAP3K11,MAPK1,MAPK8,MGST1,MGST3,NDST1,NFE2L2,NFKB1,NQO1,NR1I3,NRAS,PIK3CA,PPP2CA,PPP2CB,PPP2R5A,PRKCZ,PTGES3,PTPA,RELA,RXRA,SOD3,SRA1,SULT1B1,SUMO1,UGT2B10,UGT2B28
CP-865520	Regulation of eIF4 and p70S6K Signaling	8.96	0.251	0.302	EIF1AX,EIF1AY,EIF2S1,EIF2S2,EIF3C,EIF3D,EIF3E,EIF3J,EIF3K,EIF3M,EIF4A2,EIF4EBP2,EIF4G1,HRAS,ITGB1,ITGB5,MAPK1,NRAS,PABPC1,PAIP2,PIK3CA,PPP2CA,PPP2CB,PPP2R5A,PRKCZ,PTPA,RPS10,RPS11,RPS12,RPS15A,RPS16,RPS17,RPS19,RPS23,RPS25,RPS26,RPS27A,RPS28,RPS3,RPS4Y1,RPS5,RPS6,RPS7,RPS8,RPSA
CP-865520	Coagulation System	8.42	0.486	-1.213	F10,F12,F13B,F2,F5,F7,FGA,FGB,FGG,KLKB1,KNG1,PLG,PROC,SERPINA1,SERPINC1,SERPIND1,SERPINF2
CP-865520	Xenobiotic Metabolism AHR Signaling Pathway	8.35	0.322	-1.512	ABCG2,AHR,ALDH1A1,ALDH2,ALDH3A2,ALDH7A1,ALDH9A1,ARNT,CYP1A2,GSTA5,GSTK1,GSTM1,Gstm3,GSTM5,Gstm6,GSTP1,GSTT2/GSTT2B,HSP90AA1,HSP90AB1,HSP90B1,MGST1,MGST3,NFKB1,NQO1,PON1,PTGES3,RELA,SUMO1
CP-865520	Phagosome Maturation	8.05	0.252	#N/A	ATP6AP2,ATP6V0A1,ATP6V0A2,ATP6V0B,ATP6V0C,ATP6V0E1,ATP6V1A,ATP6V1C1,ATP6V1G1,ATP6V1H,B2M,BET1L,CTSA,CTSB,CTSD,CTSE,CTSV,CTSZ,DYNLL1,DYNLRB1,HLA-A,HLA-E,M6PR,PRDX1,PRDX2,PRDX5,RAB5A,RAB7A,RAC1,TAP1,TCIRG1,TUBA1A,TUBB,TUBB3,TUBB6,TUBG1,VAMP2,VPS28,VTI1B,YKT6
CP-865520	PXR/RXR Activation	7.86	0.354	#N/A	ABCC3,ALAS1,ALDH1A1,Aldh1a7,ALDH3A2,CES3,CYP1A2,CYP2A6 (includes others),CYP2C8,CYP3A7,FOXO3,GSTM1,HNF4A,IGFBP1,NR0B2,NR1I3,PAPSS2,PPARA,PRKACB,PRKAR1A,PRKAR2A,RELA,RXRA
CP-865520	Extrinsic Prothrombin Activation Pathway	7.77	0.688	-1	F10,F12,F13B,F2,F5,F7,FGA,FGB,FGG,PROC,SERPINC1
CP-865520	Coronavirus Pathogenesis Pathway	7.62	0.227	-1.982	ABL1,AGT,ATP6V1A,BAX,CASP8,CDK4,FURIN,HIF1A,IRF3,IRF7,JAK1,KNG1,KPNB1,MAPK1,MAPK8,NFKB1,NFKBIA,NPC1,NPM1,PTGES2,RAB7A,RELA,RPS10,RPS11,RPS12,RPS15A,RPS16,RPS17,RPS19,RPS23,RPS25,RPS26,RPS27A,RPS28,RPS3,RPS4Y1,RPS5,RPS6,RPS7,RPS8,RPSA,SIN3A,STAT3,TNPO1,TOMM70,TP53
CP-865520	Xenobiotic Metabolism PXR Signaling Pathway	7.54	0.23	0	ABCC3,ALDH1A1,ALDH2,ALDH3A2,ALDH7A1,ALDH9A1,CAMK2B,CES1,Ces1g,CES3,CITED2,CYP2C8,CYP3A7,DNAJC7,ESD,GSTA5,GSTK1,GSTM1,Gstm3,GSTM5,Gstm6,GSTP1,GSTT2/GSTT2B,HSP90AA1,HSP90AB1,HSP90B1,MAOA,MGST1,MGST3,NCOR1,NDST1,PPM1A,PPP1CB,Ppp1cc,PPP1R3C,PRKACB,PRKAR1A,PRKAR2A,PRKCZ,RXRA,SRA1,SULT1B1,UGT2B10,UGT2B28
CP-865520	Unfolded protein response	7.35	0.3	-0.943	ATF6,CD82,CEBPA,CEBPG,CEBPZ,DNAJB1,DNAJB11,DNAJB6,DNAJB9,DNAJC15,DNAJC19,DNAJC7,DNAJC8,EDEM1,ERO1B,HSP90B1,Hspa1b,HSPA8,HSPA9,MAPK8,NFE2L2,OS9,PDIA6,PPARG,SEL1L,SREBF1,XBP1
CP-865520	Superpathway of Cholesterol Biosynthesis	7	0.483	2.496	ACAA2,ACAT2,CYP51A1,DHCR7,EBP,FDFT1,HADHB,HMGCS1,HSD17B7,IDI1,MVD,MVK,NSDHL,SC5D
CP-865520	Clathrin-mediated Endocytosis Signaling	6.95	0.223	#N/A	ACTB,AP2A2,AP3B1,AP3M1,AP3S1,APOA1,APOA4,APOB,APOC4,APOF,APOM,ARPC1A,ARPC3,CLTA,CLTC,CLU,CSNK2A1,DAB2,EPN1,F2,FGF1,HSPA8,IGF1,ITGB1,ITGB5,LDLR,LYZ,PCYOX1,PIK3CA,PON1,PPP3CA,RAB11A,RAB11B,RAB4A,RAB5A,RAB7A,RAC1,RPS27A,S100A8,SERPINA1,SNX9,Ubb,VEGFA
CP-865520	Xenobiotic Metabolism CAR Signaling Pathway	6.84	0.223	0	ABCC3,ALDH1A1,ALDH2,ALDH3A2,ALDH7A1,ALDH9A1,CITED2,CYP1A2,CYP2C8,CYP3A7,DNAJC7,EGFR,FMO1,GSTA5,GSTK1,GSTM1,Gstm3,GSTM5,Gstm6,GSTP1,GSTT2/GSTT2B,HSP90AA1,HSP90AB1,HSP90B1,MAP2K3,MAPK1,MGST1,MGST3,NDST1,NR1I3,PPP2CA,PPP2CB,PPP2R5A,PRKCZ,PTPA,RACK1,RXRA,SOD3,SRA1,SULT1B1,UGT2B10,UGT2B28
CP-865520	RAR Activation	6.74	0.219	#N/A	ACTB,ADCY9,ADH1C,AKR1C4,ALDH1A1,ARID1A,CARM1,CITED2,CSNK2A1,DHRS3,DHRS4,DUSP1,GTF2H1,IGFBP3,MAP3K1,MAPK1,MAPK8,MAPKAPK2,NCOR1,NFKB1,NR2F2,NR2F6,PIK3CA,PML,PRKACB,PRKAR1A,PRKAR2A,PRKCZ,PTEN,RAC1,RARA,RDH11,RDH16,RDH5,Rdh7,RELA,RXRA,SMAD1,SMAD2,SMARCA4,SMARCD2,SRA1,VEGFA
CP-865520	Estrogen Biosynthesis	6.61	0.386	0	AKR1C1/AKR1C2,AKR1C4,CYP1A2,CYP2A6 (includes others),Cyp2c40 (includes others),CYP2C8,CYP2E1,CYP2F1,CYP3A7,CYP4B1,CYP51A1,HSD17B10,HSD17B11,HSD17B12,HSD17B4,HSD17B7,POR
CP-865520	PPARα/RXRα Activation	6.07	0.212	-1.622	ABCA1,ACAA1,ACADL,ACOX1,ADCY9,AP2A2,APOA1,CD36,CLOCK,Cyp2c40 (includes others),Cyp2c54 (includes others),Cyp2c70,CYP2C8,GHR,GPD2,HRAS,HSP90AA1,HSP90AB1,HSP90B1,ITGB5,LPL,MAP2K3,MAPK1,MAPK8,MED23,NCOR1,NFKB1,NFKBIA,NR0B2,NRAS,PLCB1,PPARA,PRKAB1,PRKACB,PRKAR1A,PRKAR2A,RELA,RXRA,SLC27A1,SMAD2,TRAF6
CP-865520	Glycolysis I	6.04	0.48	-1.155	ALDOB,ALDOC,BPGM,ENO1,FBP1,FBP2,GAPDH,PFKL,PFKM,PGAM1,PGK1,TPI1
CP-865520	NER (Nucleotide Excision Repair, Enhanced Pathway)	6.04	0.262	0.408	Cops2,COPS3,COPS4,COPS5,COPS6,GPS1,GTF2H1,H3-3A/H3-3B,HMGN1,NEDD8,PCNA,POLE3,POLR2A,POLR2D,POLR2E,POLR2G,POLR2H,POLR2J,POLR2L,PRIM1,RAD23B,RFC3,RPA3,TCEA1,UBE2N,USP7,XRCC1
CP-865520	Adipogenesis pathway	5.96	0.237	#N/A	ARNTL,ATG5,ATG7,BMPR1A,CEBPA,CLOCK,CTNNB1,FABP4,FGF1,FGFR2,FGFR4,FZD4,GTF2H1,HIF1A,KAT7,KLF3,LPIN1,LPL,NR1D2,NR2F2,PPARG,RBBP7,SETDB1,SIN3A,SIN3B,SIRT2,SMAD1,SREBF1,TNFRSF1A,TP53,TXNIP,XBP1
CP-865520	Role of PKR in Interferon Induction and Antiviral Response	5.89	0.235	-2.191	ATF2,BAX,CASP8,CYC1,CYCS,EIF2S1,FAS,HSP90AA1,HSP90AB1,HSP90B1,Hspa1b,HSPA8,HSPA9,IFIH1,IL18,IRF3,JAK1,MAP2K3,MAPK1,MAPK8,MYD88,NFKB1,NFKBIA,NPM1,RELA,SP1,STAT3,TAB2,TIRAP,TNFRSF1A,TP53,TRAF6
CP-865520	Autophagy	5.71	0.202	0.152	AKT1S1,AMBRA1,ARL8B,ARNT,ATF2,ATG12,ATG5,ATG7,BAD,BNIP3,Calm1 (includes others),FOXO3,GABARAPL2,GORASP2,GSK3A,HIF1A,IGF1,MAP1LC3A,MAP1LC3B,MAPK1,MAPK8,MYD88,NFKB1,PIK3CA,PPP2CA,PPP2CB,PPP2R5A,PPP3CA,PRKAB1,PRKACB,PRKAR1A,PRKAR2A,PTEN,PTPA,RAB7A,TNFRSF1A,TNFRSF1B,TP53,TRAF6,TSC2,VAMP8,VEGFA,WIPI2
CP-865520	Heme Biosynthesis II	5.66	0.778	1.89	ALAD,ALAS1,ALAS2,CPOX,HMBS,UROD,UROS
CP-865520	HIPPO signaling	5.49	0.271	-1.604	CSNK1D,DLG1,LATS2,MOB1A,MST1,NF2,PPP1CB,Ppp1cc,PPP1R3C,PPP2CA,PPP2CB,PPP2R5A,PTPA,SKP1,SMAD1,SMAD2,TEAD1,TEAD4,WWC1,WWTR1,YWHAE,YWHAH,YWHAQ
CP-865520	Glutathione-mediated Detoxification	5.48	0.406	-0.577	ANPEP,GGH,Gsta4,GSTA5,GSTK1,GSTM1,Gstm3,GSTM5,GSTP1,GSTT2/GSTT2B,LANCL1,MGST1,MGST3
CP-865520	Complement System	5.42	0.378	-1.941	C1QA,C1QB,C1QC,C1R,C2,C3,C4A/C4B,C5,C9,CFH,CFI,MASP2,MBL2,SERPING1
CP-865520	Production of Nitric Oxide and Reactive Oxygen Species in Macrophages	5.37	0.204	-1.808	APOA1,APOA4,APOB,APOC4,APOF,APOM,Cdc42,CLU,JAK1,JAK3,LYZ,MAP3K1,MAP3K11,MAPK1,MAPK8,NFKB1,NFKBIA,PCYOX1,PIK3CA,PON1,PPARA,PPP1CB,PPP1R3C,PPP2CA,PPP2CB,PPP2R5A,PRKCZ,PTPA,PTPN6,RAC1,RELA,RHOB,RHOC,RHOD,RHOT1,S100A8,SERPINA1,TNFRSF1A,TNFRSF1B
CP-865520	Valine Degradation I	5.32	0.5	1.667	AUH,BCKDHB,DBT,DLD,ECHS1,EHHADH,HADHB,HIBADH,HIBCH,HSD17B4
CP-865520	Stearate Biosynthesis I (Animals)	5.3	0.321	1.069	ACOT7,ACOT8,ACOT9,ACSL1,ACSL4,ACSL5,CYP2E1,CYP4A11,DBT,ELOVL2,HNF4A,LPGAT1,PLA2G6,SLC27A1,SLC27A4,SLC27A5,ZDHHC6
CP-865520	Gluconeogenesis I	5.12	0.44	0.302	ALDOB,ALDOC,BPGM,ENO1,FBP1,FBP2,GAPDH,MDH2,ME1,PGAM1,PGK1
CP-865520	Isoleucine Degradation I	5.1	0.529	2.646	ACAA2,ACAT2,AUH,DLD,ECHS1,EHHADH,HADHB,HSD17B10,HSD17B4
CP-865520	Tetrapyrrole Biosynthesis II	5.1	1	1.342	ALAD,ALAS1,ALAS2,HMBS,UROS
CP-865520	Oxidative Ethanol Degradation III	5.06	0.309	0.816	ACSL1,ALDH1A1,ALDH2,ALDH3A2,ALDH7A1,ALDH9A1,Cyp2a12/Cyp2a22,CYP2A6 (includes others),Cyp2c40 (includes others),Cyp2c54 (includes others),Cyp2c70,CYP2C8,Cyp2d26,Cyp2d9 (includes others),CYP2E1,CYP2F1,Cyp2j5
CP-865520	Xenobiotic Metabolism General Signaling Pathway	4.94	0.217	0.18	AHR,ARNT,CUL3,FTL,GSTA5,GSTK1,GSTM1,Gstm3,GSTM5,Gstm6,GSTP1,GSTT2/GSTT2B,HRAS,MAP2K3,MAP3K1,MAP3K11,MAPK1,MAPK8,MGST1,MGST3,NFE2L2,NQO1,NR1H3,NR1I3,NRAS,PIK3CA,PPARA,PRKCZ,RXRA,UGT2B10,UGT2B28
CP-865520	Necroptosis Signaling Pathway	4.92	0.21	1.219	BIRC2,CAMK2B,CASP8,FAS,FKBP1A,GLUD1,IRF3,JAK1,PAM16,PELI1,PLA2G12A,PLA2G6,PPP3CA,SLC25A10,SLC25A4,SLC25A5,TAB2,TIMM13,TIMM17A,TIMM22,TIMM23,TIMM8A,TIMM8B,TIMM9,TNFRSF1A,TNFRSF1B,Tomm5,TOMM7,TOMM70,TP53,TRADD,TSPO,VDAC3
CP-865520	Germ Cell-Sertoli Cell Junction Signaling	4.91	0.205	#N/A	ACTB,ACTN1,Cdc42,CDH2,CFL1,CFL2,CTNNB1,CTNND1,EPN1,HRAS,ILK,ITGB1,JUP,MAP2K3,MAP3K1,MAP3K11,MAPK1,MAPK8,NRAS,PAK2,PIK3CA,RAC1,RHOB,RHOC,RHOD,RHOT1,SORBS1,TJP1,TNFRSF1A,TUBA1A,TUBB,TUBB3,TUBB6,TUBG1,VCL
CP-865520	Epithelial Adherens Junction Signaling	4.51	0.204	-1.061	ARHGAP35,ARPC1A,ARPC3,BAIAP2,CDH2,CFL1,CFL2,CTNNB1,CTNND1,DIAPH1,ECT2,EGFR,FGF1,HRAS,LATS2,MST1,MYL12B,NF2,NRAS,PAK2,PPP2CA,PPP2CB,PPP2R5A,PRKAB1,PTEN,PTPA,RAC1,VCL,WWC1,YWHAE,YWHAH,YWHAQ
CP-865520	Arginine Biosynthesis IV	4.35	0.833	-2.236	ASL,ASS1,GLUD1,OAT,OTC
CP-865520	Bupropion Degradation	4.27	0.4	-1.265	CYP1A2,CYP2A6 (includes others),Cyp2c40 (includes others),CYP2C8,CYP2E1,CYP2F1,CYP3A7,CYP4B1,CYP51A1,POR
CP-865520	Cholesterol Biosynthesis I	4.13	0.538	1.89	CYP51A1,DHCR7,EBP,FDFT1,HSD17B7,NSDHL,SC5D
CP-865520	Bile Acid Biosynthesis, Neutral Pathway	4.13	0.538	-1.89	AKR1C1/AKR1C2,AKR1C4,AMACR,BAAT,CYP8B1,SCP2,SLC27A5
CP-865520	Cholesterol Biosynthesis II (via 24,25-dihydrolanosterol)	4.13	0.538	1.89	CYP51A1,DHCR7,EBP,FDFT1,HSD17B7,NSDHL,SC5D
CP-865520	Cholesterol Biosynthesis III (via Desmosterol)	4.13	0.538	1.89	CYP51A1,DHCR7,EBP,FDFT1,HSD17B7,NSDHL,SC5D
CP-865520	Glutaryl-CoA Degradation	4.12	0.471	2.646	ACAA2,ACAT2,EHHADH,HADH,HADHB,HSD17B10,HSD17B4,PARK7
CP-865520	Induction of Apoptosis by HIV1	4.02	0.262	0.5	BAX,BIRC2,CASP8,CYC1,CYCS,FAS,MAPK8,NFKB1,NFKBIA,RELA,SLC25A10,SLC25A4,SLC25A5,TNFRSF1A,TNFRSF1B,TP53,TRADD
CP-865520	Intrinsic Prothrombin Activation Pathway	4.01	0.31	-2.714	COL18A1,F10,F12,F13B,F2,F5,FGA,FGB,FGG,KLKB1,KNG1,PROC,SERPINC1
CP-865520	IGF-1 Signaling	3.97	0.221	-1.604	BAD,CSNK2A1,FOXO3,HRAS,IGF1,IGFBP1,IGFBP2,IGFBP3,IGFBP4,IGFBP7,JAK1,MAPK1,MAPK8,NRAS,PIK3CA,PRKACB,PRKAR1A,PRKAR2A,PRKCZ,STAT3,YWHAE,YWHAH,YWHAQ
CP-865520	AMPK Signaling	3.96	0.174	-0.378	ACTB,ADRA1B,AK2,AK3,AKT1S1,ARID1A,ATF2,CAB39,CPT2,EEF2,FOXO3,GNA13,GNAI1,GNAI2,GNG10,GNG12,GNG5,HNF4A,MAP2K3,MAPK1,MLYCD,PFKFB1,PFKL,PFKM,PIK3CA,PPM1A,PPM1B,PPM1G,PPP2CA,PPP2CB,PPP2R5A,PRKAB1,PRKACB,PRKAR1A,PRKAR2A,PTPA,RAB11A,RAB1A,RAB7A,SMARCA4,SMARCD2,TSC2
CP-865520	Acetone Degradation I (to Methylglyoxal)	3.94	0.344	-0.905	CYP1A2,CYP2A6 (includes others),Cyp2c40 (includes others),CYP2C8,CYP2E1,CYP2F1,CYP3A7,CYP4A11,CYP4B1,CYP51A1,POR
CP-865520	Role of MAPK Signaling in Promoting the Pathogenesis of Influenza	3.89	0.214	1.877	ATF2,ATP6AP2,ATP6V0A1,ATP6V0A2,ATP6V0B,ATP6V0C,ATP6V0E1,ATP6V1A,ATP6V1C1,ATP6V1G1,ATP6V1H,BAX,HRAS,LCAT,MAP2K3,MAPK1,MAPK8,NFKB1,NFKBIA,NRAS,PLA2G12A,PLA2G6,PLA2G7,TCIRG1
CP-865520	Ferroptosis Signaling Pathway	3.88	0.206	0	ABCA1,ACSL4,ANGPTL4,CTSB,FDFT1,FTH1,FTL,GPX4,H2AX,H2AZ1,H2BC1,H2BC10,HRAS,LPCAT3,MAPK1,NFE2L2,NRAS,PEBP1,PRKAB1,SAT1,SLC39A8,SP1,STAT3,TP53,USP7,WWTR1
CP-865520	Sertoli Cell-Sertoli Cell Junction Signaling	3.87	0.18	#N/A	ACTB,ACTN1,ATF2,CLDN1,CLDN2,CLDN3,CTNNB1,DLG1,EPB41,EPN1,GSK3A,HRAS,ILK,ITGB1,ITGB5,JUP,MAP2K3,MAP3K1,MAP3K11,MAPK1,MAPK8,NRAS,PRKACB,PRKAR1A,PRKAR2A,PTEN,RAC1,SORBS1,SPTAN1,TJP1,TNFRSF1A,TUBA1A,TUBB,TUBB3,TUBB6,TUBG1,VCL
CP-865520	Mevalonate Pathway I	3.86	0.5	1.633	ACAA2,ACAT2,HADHB,HMGCS1,IDI1,MVD,MVK
CP-865520	IL-12 Signaling and Production in Macrophages	3.71	0.199	#N/A	APOA1,APOA4,APOB,APOC4,APOF,APOM,CLU,IL18,LYZ,MAPK1,MAPK8,MST1,MYD88,NFKB1,NFKBIA,PCYOX1,PIK3CA,PON1,PPARG,PRKCZ,RAB7A,RELA,RXRA,S100A8,SERPINA1,STAT6,TRAF6
CP-865520	Protein Kinase A Signaling	3.68	0.152	-0.98	ACP1,ADCY9,AKAP8,ANAPC1,ANAPC11,ANAPC13,APEX1,ATF1,ATF2,BAD,Calm1 (includes others),CAMK2B,CDC16,CDC26,CTNNB1,DUSP1,DUSP11,DUSP12,DUSP16,GNA13,GNAI1,GNAI2,GNG10,GNG12,GNG5,GSK3A,H1-0,H3-3A/H3-3B,KDELR1,KDELR2,MAP3K1,MAPK1,MYL12B,NFKB1,NFKBIA,PDE1B,PDE8A,PDE9A,PLCB1,PPP1CB,Ppp1cc,PPP1R3C,PPP3CA,PRKACB,PRKAR1A,PRKAR2A,PRKCZ,PTEN,PTP4A1,PTPN6,PTPRB,Ptprd,PTPRF,PTPRK,RELA,SMPDL3A,TDP2,TNS2,YWHAE,YWHA…
CP-865520	TCA Cycle II (Eukaryotic)	3.64	0.375	1.667	ACO2,DLD,DLST,FH,MDH2,OGDH,SDHA,SDHD,SUCLG1
CP-865520	Tryptophan Degradation III (Eukaryotic)	3.64	0.375	2.828	ACAA2,ACAT2,EHHADH,HADH,HADHB,HSD17B10,HSD17B4,PARK7,TDO2
CP-865520	Sumoylation Pathway	3.6	0.214	0	ARHGDIA,CBX4,Cdc42,CEBPA,FAS,MAPK8,NFKB1,NFKBIA,PCNA,PML,RAC1,RAN,RFC3,RHOB,RHOC,RHOD,RHOT1,RNF4,SP1,SUMO1,TP53,UBA2
CP-865520	Ceramide Signaling	3.56	0.222	-0.229	BAD,CTSD,CYCS,HRAS,MAP3K1,MAPK8,NFKB1,NRAS,PIK3CA,PPP2CA,PPP2CB,PPP2R5A,PRKCZ,PTPA,RELA,S1PR1,SMPD1,SPHK2,TNFRSF1A,TNFRSF1B
CP-865520	Noradrenaline and Adrenaline Degradation	3.54	0.314	0.302	ADH1C,ADH5,ALDH1A1,ALDH2,ALDH3A2,ALDH7A1,ALDH9A1,COMT,DHRS4,MAOA,PNMT
CP-865520	TR/RXR Activation	3.52	0.226	#N/A	AKR1C1/AKR1C2,APOA5,DIO1,ENO1,F10,FGA,HIF1A,KLF9,LDLR,ME1,NCOR1,PCK1,PIK3CA,RXRA,SCARB1,SLC16A2,SREBF1,STRBP,THRSP
CP-865520	PI3K/AKT Signaling	3.52	0.176	0.557	BAD,CTNNB1,FOXO3,GAB1,GHR,GSK3A,HRAS,HSP90AA1,HSP90AB1,HSP90B1,IL11RA,IL6ST,ILK,INPP5B,INPP5J,ITGB1,ITGB5,JAK1,JAK3,MAPK1,NFKB1,NFKBIA,NRAS,PIK3CA,PPP2CA,PPP2CB,PPP2R5A,PTEN,PTPA,RELA,TP53,TSC2,YWHAE,YWHAH,YWHAQ
CP-865520	Superpathway of Melatonin Degradation	3.49	0.246	-0.5	B3GAT3,CYP1A2,CYP2A6 (includes others),Cyp2c40 (includes others),CYP2C8,CYP2E1,CYP2F1,CYP3A7,CYP4B1,CYP51A1,MAOA,POR,Sult1a1,SULT1B1,UGT2B10,UGT2B28
CP-865520	Maturity Onset Diabetes of Young (MODY) Signaling	3.48	0.231	#N/A	ALDOB,APOA1,APOA4,APOA5,APOB,APOC4,APOF,APOH,APOM,FABP1,FABP2,FOXA2,GAPDH,GCK,HNF4A,NFKB1,OGDH,SLC2A2
CP-865520	Tight Junction Signaling	3.44	0.18	#N/A	ACTB,BET1L,CDK4,CEBPA,CLDN1,CLDN2,CLDN3,CTNNB1,EPB41,MARK2,MYH9,NFKB1,PPP2CA,PPP2CB,PPP2R5A,PRKACB,PRKAR1A,PRKAR2A,PRKCZ,PTEN,PTPA,RAC1,RELA,SAFB,SPTAN1,TJP1,TNFRSF1A,TNFRSF1B,VAMP2,VCL,VTI1B,YKT6
CP-865520	Ephrin B Signaling	3.44	0.236	-1.155	ACP1,CFL1,CFL2,CTNNB1,CXCL12,EFNB1,GNA13,GNAI1,GNAI2,GNG10,GNG12,GNG5,HNRNPK,HRAS,KALRN,MAPK1,RAC1
CP-865520	Molecular Mechanisms of Cancer	3.41	0.146	#N/A	ABL1,ADCY9,ARHGEF1,AURKA,BAD,BAX,BIRC2,BMP1,BMPR1A,CAMK2B,CASP7,CASP8,Cdc42,CDK1,CDK18,CDK4,CTNNB1,CTNND1,CYCS,FAS,FZD4,GAB1,GNA13,GNAI1,GNAI2,GNG10,GNG12,GNG5,GSK3A,HIF1A,HRAS,ITGB1,ITGB5,JAK1,JAK3,LAMTOR3,LRP1,MAP2K3,MAPK1,MAPK8,NFKB1,NFKBIA,NRAS,PAK2,PIK3CA,PLCB1,PRKACB,PRKAR1A,PRKAR2A,PRKCZ,PRKDC,PSEN1,PSEN2,RAC1,RELA,RHOB,RHOC,RHOD,RHOT1,SIN3A,SMAD1,SMAD2,TAB2,TP53,WNT5B
CP-865520	Mitotic Roles of Polo-Like Kinase	3.41	0.242	1.134	ANAPC1,ANAPC11,ANAPC13,CDC16,CDC26,CDK1,HSP90AA1,HSP90AB1,HSP90B1,PLK3,PPP2CA,PPP2CB,PPP2R5A,PTPA,SMC3,STAG2
CP-865520	Melatonin Degradation I	3.39	0.25	-0.775	B3GAT3,CYP1A2,CYP2A6 (includes others),Cyp2c40 (includes others),CYP2C8,CYP2E1,CYP2F1,CYP3A7,CYP4B1,CYP51A1,POR,Sult1a1,SULT1B1,UGT2B10,UGT2B28
CP-865520	Apelin Adipocyte Signaling Pathway	3.38	0.221	2.357	ADCY9,GNAI1,GNAI2,GPX4,GSTK1,GSTM1,GSTP1,GSTT2/GSTT2B,HIF1A,MAPK1,MAPK8,MGST1,MGST3,PRKAB1,PRKACB,PRKAR1A,PRKAR2A,RAC1,SOD1
CP-865520	PPAR Signaling	3.35	0.206	0	CITED2,HRAS,HSP90AA1,HSP90AB1,HSP90B1,IL18,IL1RN,MAPK1,NCOR1,NFKB1,NFKBIA,NR0B2,NR1H3,NRAS,PPARA,PPARG,RELA,RXRA,SRA1,TNFRSF1A,TNFRSF1B,TRAF6
CP-865520	Superpathway of Methionine Degradation	3.31	0.297	0.302	AHCY,BHMT,BHMT2,CDO1,DLD,EEF1AKMT1,MAT2A,MAT2B,MCEE,NSUN4,PCCB
CP-865520	IL-1 Signaling	3.3	0.213	-1.941	ADCY9,GNA13,GNAI1,GNAI2,GNG10,GNG12,GNG5,MAP2K3,MAP3K1,MAPK1,MAPK8,MYD88,NFKB1,NFKBIA,PRKACB,PRKAR1A,PRKAR2A,RELA,TAB2,TRAF6
CP-865520	Remodeling of Epithelial Adherens Junctions	3.25	0.235	1.633	ACTB,ACTN1,ARPC1A,ARPC3,CTNNB1,CTNND1,MAPRE1,NME1,RAB5A,RAB7A,TUBA1A,TUBB,TUBB3,TUBB6,TUBG1,VCL
CP-865520	ILK Signaling	3.24	0.172	-0.539	ACTB,ACTN1,ATF2,Cdc42,CFL1,CFL2,CTNNB1,FERMT2,FN1,GSK3A,HIF1A,ILK,ITGB1,ITGB5,MAPK1,MAPK8,MYH9,NACA,NFKB1,PIK3CA,PPP2CA,PPP2CB,PPP2R5A,PTEN,PTPA,RAC1,RELA,RHOB,RHOC,RHOD,RHOT1,TNFRSF1A,VCL,VEGFA
CP-865520	Leucine Degradation I	3.14	0.556	0.447	ACADM,AUH,HMGCL,IVD,MCCC1
CP-865520	Tyrosine Biosynthesis IV	3.06	1	#N/A	PAH,PCBD1,PCBD2
CP-865520	γ-linolenate Biosynthesis II (Animals)	3.05	0.389	1.134	ACSL1,ACSL4,ACSL5,FADS1,SLC27A1,SLC27A4,SLC27A5
CP-865520	Mitochondrial L-carnitine Shuttle Pathway	3.05	0.389	1.89	ACSL1,ACSL4,ACSL5,CPT2,SLC27A1,SLC27A4,SLC27A5
CP-865520	Superpathway of Geranylgeranyldiphosphate Biosynthesis I (via Mevalonate)	3.05	0.389	1.633	ACAA2,ACAT2,HADHB,HMGCS1,IDI1,MVD,MVK
CP-865520	Hereditary Breast Cancer Signaling	3.03	0.183	#N/A	ACTB,ARID1A,CDK1,CDK4,GADD45B,GADD45G,H2AX,HRAS,NPM1,NRAS,PIK3CA,POLR2A,POLR2D,POLR2E,POLR2G,POLR2H,POLR2J,POLR2L,PTEN,RFC3,RPS27A,SMARCA4,SMARCD2,TP53,TUBG1,Ubb
CP-865520	TNFR1 Signaling	3.01	0.25	-1.941	BIRC2,CASP7,CASP8,CYCS,MAP3K1,MAPK8,NFKB1,NFKBIA,PAK2,RELA,TANK,TNFRSF1A,TRADD
CP-865520	PFKFB4 Signaling Pathway	2.99	0.261	-1.155	ATF2,FBP1,FBP2,GCK,HK1,MAP2K3,MAPK1,PFKM,PRKACB,PRKAR1A,PRKAR2A,TP53
CP-865520	PI3K Signaling in B Lymphocytes	2.99	0.182	-1.46	ABL1,ATF1,ATF2,ATF5,ATF6,ATF6B,BCL10,C3,Calm1 (includes others),CAMK2B,CD81,FCGR2B,FOXO3,HRAS,IGHM,MAPK1,NFKB1,NFKBIA,NRAS,PIK3CA,PLCB1,PPP3CA,PRKCZ,PTEN,RAC1,RELA
CP-865520	Urea Cycle	2.97	0.667	-2	ASL,ASS1,CPS1,OTC
CP-865520	NAD Signaling Pathway	2.96	0.179	-0.229	ACADL,ACADM,ARNTL,CLOCK,ETFA,H1-0,H2BC1,H2BC10,HIF1A,IGF1,NAMPT,NFKB1,PIK3CA,POLR2A,POLR2D,POLR2E,POLR2G,POLR2H,POLR2J,POLR2L,POLRMT,PRKAB1,SIRT2,SLC29A1,SREBF1,TP53,VEGFA
CP-865520	Estrogen-Dependent Breast Cancer Signaling	2.95	0.215	-1.265	AKR1C1/AKR1C2,AKR1C4,ATF2,EGFR,HRAS,HSD17B10,HSD17B11,HSD17B12,HSD17B4,HSD17B7,IGF1,MAPK1,NFKB1,NRAS,PIK3CA,RELA,SP1
CP-865520	Dopamine Degradation	2.95	0.31	-0.333	ALDH1A1,ALDH2,ALDH3A2,ALDH7A1,ALDH9A1,COMT,MAOA,Sult1a1,SULT1B1
CP-865520	Fatty Acid Activation	2.93	0.429	1.633	ACSL1,ACSL4,ACSL5,SLC27A1,SLC27A4,SLC27A5
CP-865520	Nucleotide Excision Repair Pathway	2.91	0.286	#N/A	GTF2H1,POLR2A,POLR2D,POLR2E,POLR2G,POLR2H,POLR2J,POLR2L,RAD23B,RPA3
CP-865520	Atherosclerosis Signaling	2.9	0.185	#N/A	APOA1,APOA4,APOB,APOC4,APOF,APOM,CD36,CLU,COL18A1,CXCL12,IL18,IL1RN,LCAT,LPL,LYZ,NFKB1,PCYOX1,PLA2G12A,PLA2G6,PLA2G7,PON1,RELA,S100A8,SERPINA1
CP-865520	Glycine Betaine Degradation	2.87	0.5	-2.236	BHMT,BHMT2,DMGDH,PIPOX,SARDH
CP-865520	Role of Tissue Factor in Cancer	2.86	0.19	#N/A	CFL1,CFL2,EGFR,EGR1,F10,F2,F7,FGA,FGB,FGG,GNA13,HRAS,ITGB1,MAPK1,NRAS,PDIA6,PIK3CA,PLCB1,PTEN,RAC1,TP53,VEGFA
CP-865520	Androgen Signaling	2.85	0.172	-1	Calm1 (includes others),DNAJB1,GNA13,GNAI1,GNAI2,GNG10,GNG12,GNG5,GTF2A2,GTF2H1,H3-3A/H3-3B,HSP90AA1,KAT7,MAPK1,NFKB1,POLR2A,POLR2D,POLR2E,POLR2G,POLR2H,POLR2J,POLR2L,PRKACB,PRKAR1A,PRKAR2A,PRKCZ,RELA,TAF10,TAF9
CP-865520	BEX2 Signaling Pathway	2.82	0.21	0	BAD,CDH2,CTNNB1,HIF1A,LGALS1,MAPK8,NFKB1,NFKBIA,PPP2CA,PPP2CB,PPP2R5A,PTEN,PTPA,RELA,STAT3,TSC2,VEGFA
CP-865520	p70S6K Signaling	2.8	0.182	-0.894	AGT,BAD,BCAP31,EEF2,EGFR,F2,GNAI1,GNAI2,HRAS,IGHM,JAK1,MAPK1,NRAS,PIK3CA,PLCB1,PPP2CA,PPP2CB,PPP2R5A,PRKCZ,PTPA,RPS6,YWHAE,YWHAH,YWHAQ
CP-865520	HER-2 Signaling in Breast Cancer	2.75	0.159	-1.219	AKT1S1,BAD,CASP7,CDK4,COPS6,COX17,COX6A1,COX6B2,Cox6c,COX7A2,COX7A2L,COX7B,EGFR,ERBB3,FOXO3,GLE1,GSK3A,HRAS,ITGB1,ITGB5,KPNB1,MAPK1,NFKB1,NFKBIA,NRAS,NUP54,PIK3CA,PRKCZ,PTEN,RELA,RPS6,SEC13,SP1,STAT3,TP53,TSC2
CP-865520	Signaling by Rho Family GTPases	2.74	0.153	-1.095	ACTB,ARHGEF1,ARPC1A,ARPC3,BAIAP2,Cdc42,CDC42EP4,CDH15,CDH2,CFL1,CFL2,CYFIP1,GNA13,GNAI1,GNAI2,GNG10,GNG12,GNG5,ITGB1,ITGB5,MAP3K11,MAPK1,MAPK8,MYL12B,NFKB1,PAK2,PIK3CA,PRKCZ,RAC1,RDX,RELA,RHOB,RHOC,RHOD,RHOT1,SEPTIN10,SEPTIN2,SEPTIN4,SEPTIN7,SEPTIN9,STMN1
CP-865520	Apoptosis Signaling	2.73	0.192	-0.229	BAD,BAX,BIRC2,CASP7,CASP8,CDK1,CYC1,CYCS,FAS,HRAS,MAPK1,MAPK8,NFKB1,NFKBIA,NRAS,RELA,SPTAN1,TNFRSF1A,TNFRSF1B,TP53
CP-865520	CDK5 Signaling	2.69	0.188	-1.886	ABL1,ADCY9,EGR1,HRAS,ITGB1,LAMA3,LAMB1,LAMB3,MAPK1,MAPK8,NRAS,PPP1CB,Ppp1cc,PPP1R3C,PPP2CA,PPP2CB,PPP2R5A,PRKACB,PRKAR1A,PRKAR2A,PTPA
CP-865520	p53 Signaling	2.66	0.194	0.832	BAX,CCNG1,CDK4,CSNK1D,CTNNB1,FAS,GADD45B,GADD45G,GNL3,HIF1A,MAPK8,PCNA,PERP,PIK3CA,PML,PRKDC,PTEN,SERPINE2,TP53
CP-865520	MYC Mediated Apoptosis Signaling	2.66	0.24	-0.577	BAX,CASP8,CYCS,FAS,NFKB1,PRKACB,PRKAR1A,PRKAR2A,TNFRSF1A,TNFRSF1B,TP53,TRADD
CP-865520	Cell Cycle: G2/M DNA Damage Checkpoint Regulation	2.66	0.24	-1.89	ABL1,AURKA,CDC34,CDK1,CKS1B,CKS2,PRKDC,SKP1,TP53,YWHAE,YWHAH,YWHAQ
CP-865520	Ketogenesis	2.65	0.455	2	ACAA2,ACAT2,HADHB,HMGCL,HMGCS1
CP-865520	Retinol Biosynthesis	2.63	0.25	0.905	AADAC,CES1,Ces1g,CES3,DDHD2,DHRS3,ESD,LIPC,LPL,PNLIPRP1,RDH11
CP-865520	Ethanol Degradation II	2.61	0.281	1	ACSL1,ADH1C,ADH5,ALDH1A1,ALDH2,ALDH3A2,ALDH7A1,ALDH9A1,DHRS4
CP-865520	Putrescine Degradation III	2.6	0.333	1.134	ALDH1A1,ALDH2,ALDH3A2,ALDH7A1,ALDH9A1,MAOA,SAT1
CP-865520	Endoplasmic Reticulum Stress Pathway	2.6	0.333	-1.134	ATF6,CASP7,EIF2S1,HSP90B1,MAPK8,TAOK3,XBP1
CP-865520	Toll-like Receptor Signaling	2.58	0.205	-0.632	IL18,IL1RN,MAP2K3,MAP3K1,MAPK1,MAPK8,MYD88,NFKB1,NFKBIA,PPARA,RELA,RPS27A,TAB2,TIRAP,TRAF6,Ubb
CP-865520	Nicotine Degradation III	2.55	0.224	-0.277	B3GAT3,CYP1A2,CYP2A6 (includes others),Cyp2c40 (includes others),CYP2C8,CYP2E1,CYP2F1,CYP3A7,CYP4B1,CYP51A1,POR,UGT2B10,UGT2B28
CP-865520	Coronavirus Replication Pathway	2.54	0.244	0.302	COPA,COPB2,COPG1,COPZ1,GSK3A,IFITM3,TUBA1A,TUBB,TUBB3,TUBB6,ZCRB1
CP-865520	MSP-RON Signaling In Cancer Cells Pathway	2.54	0.174	-1.225	ARNT,ATF2,CTNNB1,EGFR,F12,HGFAC,HIF1A,HRAS,ITGB1,KLKB1,MAPK1,MST1,NFKB1,NFKBIA,NRAS,PIK3CA,RELA,SMAD2,SP1,STAT3,VEGFA,YWHAE,YWHAH,YWHAQ
CP-865520	2-ketoglutarate Dehydrogenase Complex	2.49	0.75	#N/A	DLD,DLST,OGDH
CP-865520	Branched-chain α-keto acid Dehydrogenase Complex	2.49	0.75	#N/A	BCKDHB,DBT,DLD
CP-865520	Phenylalanine Degradation I (Aerobic)	2.49	0.75	#N/A	PAH,PCBD1,PCBD2
CP-865520	Fatty Acid β-oxidation III (Unsaturated, Odd Number)	2.49	0.75	#N/A	ECI1,ECI2,EHHADH
CP-865520	Nicotine Degradation II	2.47	0.212	0	B3GAT3,CYP1A2,CYP2A6 (includes others),Cyp2c40 (includes others),CYP2C8,CYP2E1,CYP2F1,CYP3A7,CYP4B1,CYP51A1,FMO1,POR,UGT2B10,UGT2B28
CP-865520	Role of OCT4 in Mammalian Embryonic Stem Cell Pluripotency	2.46	0.239	#N/A	AQR,CCNF,FOXA1,FOXA2,NR2F2,NR2F6,NR5A2,PHB,RARA,REST,TP53
CP-865520	Insulin Receptor Signaling	2.45	0.171	1.225	ACLY,BAD,FOXO3,GAB1,GSK3A,HRAS,INPP5B,INPP5J,JAK1,MAPK1,MAPK8,NRAS,PIK3CA,PPP1CB,Ppp1cc,PPP1R3C,PRKACB,PRKAR1A,PRKAR2A,PRKCZ,PTEN,PTPRF,TSC2,VAMP2
CP-865520	3-phosphoinositide Degradation	2.43	0.16	0	ACP1,ACP6,ATP1A1,CA3,DUSP1,DUSP11,DUSP12,DUSP16,EPHX2,IGBP1,INPP5B,INPP5J,ITPK1,MDP1,MTM1,NUDT1,NUDT14,NUDT4,PPP1CB,Ppp1cc,PPP1R3C,PPP2CA,PPP2CB,PPP2R5A,PPP3CA,PRUNE1,PTEN,PTPA,PTPN6,PTPRF
CP-865520	Serotonin Degradation	2.4	0.209	1.069	ADH1C,ADH5,ALDH1A1,ALDH2,ALDH3A2,ALDH7A1,ALDH9A1,B3GAT3,DHRS4,MAOA,Sult1a1,SULT1B1,UGT2B10,UGT2B28
CP-865520	Hepatic Cholestasis	2.4	0.159	#N/A	ABCB4,ABCC3,ADCY9,CYP7B1,CYP8B1,FGFR4,HNF4A,IL18,IL1RN,MAPK8,MYD88,NFKB1,NFKBIA,NR0B2,NR1H3,NR5A2,PPARA,PRKACB,PRKAR1A,PRKAR2A,PRKCZ,RARA,RELA,RXRA,SLC10A1,SREBF1,TIRAP,TNFRSF1A,TNFRSF1B,TRAF6
CP-865520	PTEN Signaling	2.36	0.167	0.816	BAD,BMPR1A,CSNK2A1,EGFR,FGFR2,FGFR4,FOXO3,GHR,GSK3A,HRAS,ILK,INPP5B,INPP5J,ITGB1,ITGB5,MAPK1,MCRS1,NFKB1,NRAS,PIK3CA,PRKCZ,PTEN,RAC1,RELA,YWHAH
CP-865520	14-3-3-mediated Signaling	2.35	0.173	1.291	AKT1S1,BAD,BAX,GSK3A,HRAS,MAPK1,MAPK8,NRAS,PDCD6IP,PIK3CA,PLCB1,PRKCZ,TNFRSF1A,TSC2,TUBA1A,TUBB,TUBB3,TUBB6,TUBG1,YWHAE,YWHAH,YWHAQ
CP-865520	ATM Signaling	2.34	0.186	-1.807	ABL1,ATF1,ATF2,CDK1,GADD45B,GADD45G,H2AX,HERC2,MAPK8,NFKBIA,PPP2CA,PPP2CB,PPP2R5A,PTPA,SMC3,TP53,TRIM28,USP7
CP-865520	Kinetochore Metaphase Signaling Pathway	2.31	0.181	0.229	ANAPC1,ANAPC11,ANAPC13,ARPP19,CDC16,CDC26,CDK1,ENSA,H2AX,H2AZ1,MAD2L1,PPP1CB,Ppp1cc,PPP1R3C,PPP2R5A,Ppp2r5c,SMC3,STAG2,ZWINT
CP-865520	HIF1α Signaling	2.31	0.154	-1.095	ADRA1B,APEX1,ARNT,CAMK2B,CCNG2,COPS5,CUL2,ELOC,GCK,HIF1A,HK1,HRAS,HSP90AA1,Hspa1b,HSPA8,HSPA9,IGF1,MAP2K3,MAPK1,NRAS,PIK3CA,PPP3CA,PRKCZ,RAC1,RACK1,RAN,RPS6,SAT1,SLC2A2,STAT3,TP53,VEGFA
CP-865520	D-myo-inositol (1,4,5,6)-Tetrakisphosphate Biosynthesis	2.29	0.159	0	ACP1,ACP6,ATP1A1,CA3,DUSP1,DUSP11,DUSP12,DUSP16,EPHX2,IGBP1,INPP5B,ITPK1,MDP1,NUDT1,NUDT14,NUDT4,PPP1CB,Ppp1cc,PPP1R3C,PPP2CA,PPP2CB,PPP2R5A,PPP3CA,PRUNE1,PTEN,PTPA,PTPN6,PTPRF
CP-865520	D-myo-inositol (3,4,5,6)-tetrakisphosphate Biosynthesis	2.29	0.159	0	ACP1,ACP6,ATP1A1,CA3,DUSP1,DUSP11,DUSP12,DUSP16,EPHX2,IGBP1,INPP5B,ITPK1,MDP1,NUDT1,NUDT14,NUDT4,PPP1CB,Ppp1cc,PPP1R3C,PPP2CA,PPP2CB,PPP2R5A,PPP3CA,PRUNE1,PTEN,PTPA,PTPN6,PTPRF
CP-865520	Semaphorin Signaling in Neurons	2.28	0.21	#N/A	Cdc42,CFL1,CFL2,FES,ITGB1,MAPK1,PAK2,PLXNA2,RAC1,RHOB,RHOC,RHOD,RHOT1
CP-865520	Acyl-CoA Hydrolysis	2.27	0.385	1	ACOT7,ACOT8,ACOT9,HNF4A,PLA2G6
CP-865520	VEGF Signaling	2.24	0.182	-0.302	ACTB,ACTN1,ARNT,BAD,EIF1AX,EIF1AY,EIF2S1,EIF2S2,FOXO3,HIF1A,HRAS,MAPK1,NRAS,PIK3CA,PTPN6,VCL,VEGFA,YWHAE
CP-865520	Retinoate Biosynthesis I	2.24	0.25	0.333	ADH1C,AKR1C4,ALDH1A1,DHRS3,DHRS4,RDH11,RDH16,RDH5,Rdh7
CP-865520	Dopamine Receptor Signaling	2.24	0.195	-2	ADCY9,COMT,MAOA,PCBD1,PPP1CB,Ppp1cc,PPP1R3C,PPP2CA,PPP2CB,PPP2R5A,PRKACB,PRKAR1A,PRKAR2A,PTPA,PTS
CP-865520	IL-15 Production	2.2	0.171	-3.71	ABL1,CLK1,CLK4,CSF1R,EGFR,ERBB3,ERBB4,FES,FGFR2,FGFR4,IRF3,JAK1,JAK3,MAP2K3,MAP3K11,NFKB1,PRKCZ,RELA,TEK,TIE1,ZAP70
CP-865520	Endocannabinoid Developing Neuron Pathway	2.2	0.171	-0.5	ADCY9,AKT1S1,ATF2,CTNNB1,GNAI1,GNAI2,GNG10,GNG12,GNG5,HRAS,MAP2K3,MAPK1,MAPK8,MGLL,NRAS,PIK3CA,PRKACB,PRKAR1A,PRKAR2A,RAC1,STAT3
CP-865520	Hepatic Fibrosis Signaling Pathway	2.17	0.134	0.283	AGT,ATF2,Calm1 (includes others),Cdc42,COL18A1,CSNK1A1,CSNK1D,CTNNB1,FTH1,FTL,FZD4,GNAI1,GNAI2,HIF1A,HRAS,IL18,IL1RN,ITGB1,ITGB5,JAK1,KLF9,LRP1,MAP2K3,MAPK1,MAPK8,MYD88,MYL12B,NFKB1,NFKBIA,NRAS,PDCD4,PIK3CA,PPARG,PRKACB,PRKAR1A,PRKAR2A,PRKCZ,PTEN,RAC1,RELA,RHOB,RHOC,RHOD,RHOT1,SDHA,SDHD,SMAD2,SP1,STAT3,TIRAP,TNFRSF1A,TNFRSF1B,TRADD,TRAF6,VEGFA,WNT5B
CP-865520	Assembly of RNA Polymerase II Complex	2.17	0.22	2.714	GTF2A2,GTF2H1,POLR2A,POLR2D,POLR2E,POLR2G,POLR2H,POLR2J,POLR2L,TAF10,TAF9
CP-865520	Triacylglycerol Degradation	2.17	0.22	0.302	AADAC,CES1,Ces1b/Ces1c,CES3,DDHD2,FAAH,LIPC,LPL,MGLL,NDST1,PNLIPRP1
CP-865520	FAT10 Cancer Signaling Pathway	2.17	0.22	-2.111	CTNNB1,MAD2L1,NFKB1,NFKBIA,PCNA,RELA,SMAD2,STAT3,TNFRSF1A,TNFRSF1B,TP53
CP-865520	RHOA Signaling	2.15	0.169	-0.655	ACTB,ARHGAP35,ARHGEF1,ARPC1A,ARPC3,BAIAP2,CDC42EP4,CFL1,CFL2,GNA13,IGF1,MYL12B,NGEF,PFN2,PPP1CB,RDX,SEPTIN10,SEPTIN2,SEPTIN4,SEPTIN7,SEPTIN9
CP-865520	Glutathione Redox Reactions I	2.13	0.28	1.134	GPX4,GSTK1,GSTM1,GSTP1,GSTT2/GSTT2B,MGST1,MGST3
CP-865520	CMP-N-acetylneuraminate Biosynthesis I (Eukaryotes)	2.12	0.6	#N/A	CMAS,GNE,NAGK
CP-865520	2-oxobutanoate Degradation I	2.12	0.6	#N/A	DLD,MCEE,PCCB
CP-865520	Tyrosine Degradation I	2.12	0.6	#N/A	FAH,HGD,TAT
CP-865520	BER (Base Excision Repair) Pathway	2.12	0.227	0.632	APEX1,MAP2K3,MAPK1,MPG,PCNA,POLB,RFC3,SP1,TP53,XRCC1
CP-865520	Colanic Acid Building Blocks Biosynthesis	2.12	0.357	0.447	GALK1,GALT,PMM1,UGDH,UGP2
CP-865520	Renal Cell Carcinoma Signaling	2.08	0.188	-0.378	ARNT,CUL2,ELOC,FH,GAB1,HIF1A,HRAS,MAPK1,NRAS,PAK2,PIK3CA,RAC1,RPS27A,Ubb,VEGFA
CP-865520	TNFR2 Signaling	2.04	0.25	-2.121	BIRC2,MAP3K1,MAPK8,NFKB1,NFKBIA,RELA,TANK,TNFRSF1B
CP-865520	GADD45 Signaling	2.04	0.3	#N/A	CDK1,CDK4,GADD45B,GADD45G,PCNA,TP53
CP-865520	Inflammasome pathway	2.04	0.3	0	CASP8,CTSB,IL18,MYD88,NEK7,NFKB1
CP-865520	Spermine Biosynthesis	2.04	1	#N/A	AMD1,SMS
CP-865520	Taurine Biosynthesis	2.04	1	#N/A	CDO1,CSAD
CP-865520	Formaldehyde Oxidation II (Glutathione-dependent)	2.04	1	#N/A	ADH5,ESD
CP-865520	Insulin Secretion Signaling Pathway	2.04	0.142	-1.151	ADCY9,ATF2,BET1L,CAMK2B,CLCN3,DLD,EIF2S1,EIF2S2,EIF4A2,EIF4EBP2,EIF4G1,FURIN,GCK,GHR,JAK1,JAK3,MAPK1,PABPC1,PDHB,PIK3CA,PLCB1,PRKACB,PRKAR1A,PRKAR2A,PRKCZ,SEC11A,SEC61A1,SLC2A2,SPCS2,SRP14,SRP19,SRP68,SSR3,STAT3,STAT6,VAMP2,VTI1B,YKT6
CP-865520	D-myo-inositol-5-phosphate Metabolism	2.04	0.151	-0.2	ACP1,ACP6,ATP1A1,CA3,DUSP1,DUSP11,DUSP12,DUSP16,EPHX2,IGBP1,INPP5B,ITPK1,MDP1,NUDT1,NUDT14,NUDT4,PLCB1,PPP1CB,Ppp1cc,PPP1R3C,PPP2CA,PPP2CB,PPP2R5A,PPP3CA,PRUNE1,PTEN,PTPA,PTPN6,PTPRF
CP-865520	Virus Entry via Endocytic Pathways	2.02	0.173	#N/A	ABL1,ACTB,AP2A2,AP3B1,AP3M1,AP3S1,B2M,CLTA,CLTC,HLA-A,HLA-E,HRAS,ITGB1,ITGB5,NRAS,PIK3CA,PRKCZ,RAC1
CP-865520	Ephrin Receptor Signaling	2.01	0.149	-1.177	ABL1,ACP1,ARPC1A,ARPC3,ATF2,CFL1,CFL2,CXCL12,EFNB1,FGF1,GNA13,GNAI1,GNAI2,GNG10,GNG12,GNG5,GRINA,HRAS,ITGB1,ITGB5,KALRN,MAPK1,NGEF,NRAS,PAK2,RAC1,SDC2,SORBS1,STAT3,VEGFA
CP-865520	Colorectal Cancer Metastasis Signaling	2.01	0.141	-1.826	ADCY9,BAD,BAX,Cdc42,CTNNB1,EGFR,FZD4,GNA13,GNAI1,GNAI2,GNG10,GNG12,GNG5,HRAS,IL6ST,JAK1,JAK3,LRP1,MAPK1,MAPK8,NFKB1,NRAS,PIK3CA,PRKACB,PRKAR1A,PRKAR2A,RAC1,RELA,RHOB,RHOC,RHOD,RHOT1,SMAD2,STAT3,TNFRSF1A,TP53,VEGFA,WNT5B
CP-865520	Antigen Presentation Pathway	2	0.231	#N/A	B2M,CD74,HLA-A,HLA-E,PSMB5,PSMB6,PSMB8,TAP1,TAPBP
CP-865520	CD40 Signaling	1.99	0.194	-1.387	ATF1,JAK3,MAP2K3,MAPK1,MAPK8,MAPKAPK2,NFKB1,NFKBIA,PIK3CA,RELA,STAT3,TANK,TRAF6
CP-865520	Superpathway of Citrulline Metabolism	1.97	0.333	-2.236	ASL,ASS1,CPS1,OAT,OTC
CP-865520	IL-8 Signaling	1.97	0.147	-0.392	BAX,Cdc42,CSTB,EGFR,GNA13,GNAI1,GNAI2,GNG10,GNG12,GNG5,GPLD1,HRAS,LASP1,MAPK1,MAPK8,MYL12B,NFKB1,NFKBIA,NRAS,PAK2,PIK3CA,PRKCZ,RAC1,RELA,RHOB,RHOC,RHOD,RHOT1,TEK,TRAF6,VEGFA
CP-865520	Relaxin Signaling	1.97	0.157	-1.732	ADCY9,APEX1,GNA13,GNAI1,GNAI2,GNG10,GNG12,GNG5,MAPK1,NFKB1,NFKBIA,PDE1B,PDE8A,PDE9A,PIK3CA,PRKACB,PRKAR1A,PRKAR2A,PRKCZ,RELA,SLC39A7,SMPDL3A,TDP2,VEGFA
CP-865520	Dolichyl-diphosphooligosaccharide Biosynthesis	1.96	0.4	0	ALG3,ALG5,DPAGT1,DPM3
CP-865520	Apelin Endothelial Signaling Pathway	1.89	0.158	-0.688	ADCY9,ARNT,Calm1 (includes others),GNA13,GNAI1,GNAI2,GNG10,GNG12,GNG5,HIF1A,HRAS,MAPK1,MAPK8,NFKB1,NRAS,PIK3CA,PLCB1,PRKAB1,PRKCZ,RELA,SP1,TEK
CP-865520	PEDF Signaling	1.89	0.179	-1.069	CASP7,CASP8,FAS,HRAS,MAPK1,NFKB1,NFKBIA,NRAS,PIK3CA,PPARG,RAC1,RELA,SERPINF1,TCF12,TP53
CP-865520	FGF Signaling	1.89	0.179	-2.324	ATF2,FGF1,FGFR2,FGFR4,GAB1,HRAS,MAP2K3,MAP3K1,MAPK1,MAPK8,MAPKAPK2,PIK3CA,PTPN6,RAC1,STAT3
CP-865520	Pyrimidine Ribonucleotides Interconversion	1.88	0.235	0.707	CANT1,CMPK1,CTPS1,CTPS2,DDX3X,NME1,NME2,PCK1
CP-865520	Superpathway of Inositol Phosphate Compounds	1.86	0.142	-0.928	ACP1,ACP6,ATP1A1,CA3,DUSP1,DUSP11,DUSP12,DUSP16,EPHX2,IGBP1,INPP5B,INPP5J,IP6K1,ITPK1,MDP1,NUDT1,NUDT14,NUDT4,PIK3CA,PLCB1,PPP1CB,Ppp1cc,PPP1R3C,PPP2CA,PPP2CB,PPP2R5A,PPP3CA,PRUNE1,PTEN,PTPA,PTPN6,PTPRF,SEC16A
CP-865520	Glycine Cleavage Complex	1.85	0.5	#N/A	DLD,GCSH,GLDC
CP-865520	Zymosterol Biosynthesis	1.85	0.5	#N/A	CYP51A1,HSD17B7,NSDHL
CP-865520	Agrin Interactions at Neuromuscular Junction	1.84	0.186	-0.905	ACTB,DAG1,EGFR,ERBB3,ERBB4,HRAS,ITGB1,LAMB1,MAPK1,MAPK8,NRAS,PAK2,RAC1
CP-865520	Pyrimidine Deoxyribonucleotides De Novo Biosynthesis I	1.83	0.273	1.633	CMPK1,DTYMK,NME1,NME2,PCK1,RRM2
CP-865520	Neuregulin Signaling	1.82	0.162	-0.535	BAD,DCN,EGFR,ERBB3,ERBB4,ERRFI1,GRB7,HRAS,HSP90AA1,HSP90AB1,HSP90B1,ITGB1,ITGB5,MAPK1,NRAS,PRKCZ,PSEN1,PTEN,RPS6
CP-865520	Osteoarthritis Pathway	1.81	0.141	-0.962	ANXA2,ATF2,BMPR1A,CASP7,CASP8,CTNNB1,DCN,DDIT4,FN1,FOXO3,FZD4,HIF1A,ITGB1,ITGB5,LRP1,NAMPT,NFKB1,PPARG,PRKAB1,PTH1R,RAC1,RARRES2,RELA,S100A8,SDC4,SERPINA12,SLC39A8,SMAD1,SMAD2,SP1,TNFRSF1A,TNFRSF1B,VEGFA
CP-865520	PDGF Signaling	1.8	0.174	-1.807	ABL1,ACP1,CSNK2A1,HRAS,INPP5B,INPP5J,JAK1,JAK3,MAP3K1,MAPK1,MAPK8,NRAS,PIK3CA,SPHK2,STAT3
CP-865520	3-phosphoinositide Biosynthesis	1.75	0.144	-0.2	ACP1,ACP6,ATP1A1,CA3,DUSP1,DUSP11,DUSP12,DUSP16,EPHX2,IGBP1,INPP5B,ITPK1,MDP1,NUDT1,NUDT14,NUDT4,PIK3CA,PPP1CB,Ppp1cc,PPP1R3C,PPP2CA,PPP2CB,PPP2R5A,PPP3CA,PRUNE1,PTEN,PTPA,PTPN6,PTPRF
CP-865520	IL-10 Signaling	1.74	0.181	#N/A	FCGR2B,IL18,IL1RN,JAK1,MAP2K3,MAPK1,MAPK8,NFKB1,NFKBIA,RELA,SP1,STAT3,TRAF6
CP-865520	ERK5 Signaling	1.74	0.181	-0.277	ATF2,BAD,EGFR,FOXO3,GAB1,GNA13,HRAS,IL6ST,NRAS,WNK1,YWHAE,YWHAH,YWHAQ
CP-865520	Type II Diabetes Mellitus Signaling	1.73	0.151	-1.5	ACSL1,ACSL4,ACSL5,CD36,GCK,MAP3K1,MAPK1,MAPK8,NFKB1,NFKBIA,PIK3CA,PPARG,PRKAB1,PRKCZ,RELA,SLC27A1,SLC27A4,SLC27A5,SLC2A2,SMPD1,TNFRSF1A,TNFRSF1B,TRADD
CP-865520	Pyrimidine Ribonucleotides De Novo Biosynthesis	1.73	0.222	0.707	CANT1,CMPK1,CTPS1,CTPS2,DDX3X,NME1,NME2,PCK1
CP-865520	Ethanol Degradation IV	1.73	0.261	0.816	ACSL1,ALDH1A1,ALDH2,ALDH3A2,ALDH7A1,ALDH9A1
CP-865520	Vitamin-C Transport	1.73	0.261	-0.447	AKR1C4,GJB2,LRRC8A,SELENOT,TXN,TXNRD3
CP-865520	RAN Signaling	1.73	0.294	0.447	KPNA2,KPNA3,KPNB1,RAN,TNPO1
CP-865520	Histamine Degradation	1.73	0.294	0.447	ALDH1A1,ALDH2,ALDH3A2,ALDH7A1,ALDH9A1
CP-865520	IL-6 Signaling	1.71	0.156	-1.789	CRP,CSNK2A1,HRAS,IL18,IL1RN,IL6ST,MAP2K3,MAPK1,MAPK8,MAPKAPK2,NFKB1,NFKBIA,NRAS,PIK3CA,RELA,STAT3,TNFRSF1A,TNFRSF1B,TRAF6,VEGFA
CP-865520	Renin-Angiotensin Signaling	1.71	0.158	-1.698	ADCY9,AGT,ATF2,HRAS,MAP3K1,MAPK1,MAPK8,NFKB1,NRAS,PAK2,PIK3CA,PRKACB,PRKAR1A,PRKAR2A,PRKCZ,PTPN6,RAC1,RELA,STAT3
CP-865520	Death Receptor Signaling	1.71	0.167	-1.069	ACTB,BIRC2,CASP7,CASP8,CYC1,CYCS,FAS,MAPK8,NFKB1,NFKBIA,RELA,SPTAN1,TANK,TNFRSF1A,TNFRSF1B,TRADD
CP-865520	Prostate Cancer Signaling	1.7	0.161	#N/A	ABL1,ATF2,BAD,CTNNB1,GSTP1,HRAS,HSP90AA1,HSP90AB1,HSP90B1,MAPK1,NFKB1,NFKBIA,NRAS,PIK3CA,PTEN,RELA,SIN3A,TP53
CP-865520	GNRH Signaling	1.67	0.144	-1.633	ADCY9,ATF2,Calm1 (includes others),CAMK2B,EGFR,EGR1,GNAI1,GNAI2,GNG10,GNG12,GNG5,HRAS,MAP2K3,MAP3K1,MAP3K11,MAPK1,MAPK8,NFKB1,NRAS,PAK2,PLCB1,PRKACB,PRKAR1A,PRKAR2A,PRKCZ,RAC1,RELA
CP-865520	TWEAK Signaling	1.67	0.216	-0.707	BIRC2,CASP7,CASP8,CYCS,NFKB1,NFKBIA,RELA,TRADD
CP-865520	MIF Regulation of Innate Immunity	1.66	0.205	0.333	CD74,MAPK1,MAPK8,NFKB1,NFKBIA,PLA2G12A,PLA2G6,RELA,TP53
CP-865520	RAC Signaling	1.65	0.152	-0.688	ARPC1A,ARPC3,BAIAP2,BRK1,CFL1,CFL2,CYFIP1,HRAS,ITGB1,ITGB5,MAP3K1,MAP3K11,MAPK1,MAPK8,NFKB1,NRAS,PAK2,PIK3CA,PRKCZ,RAC1,RELA
CP-865520	Tumoricidal Function of Hepatic Natural Killer Cells	1.64	0.25	1.342	BAX,CASP7,CASP8,CYCS,FAS,M6PR
CP-865520	Thioredoxin Pathway	1.64	0.429	#N/A	SELENOT,TXN,TXNRD3
CP-865520	Acetyl-CoA Biosynthesis I (Pyruvate Dehydrogenase Complex)	1.64	0.429	#N/A	DBT,DLD,PDHB
CP-865520	Glycogen Biosynthesis II (from UDP-D-Glucose)	1.64	0.429	#N/A	GBE1,GYG1,UGP2
CP-865520	fMLP Signaling in Neutrophils	1.61	0.153	0.243	ARPC1A,ARPC3,Calm1 (includes others),GNA13,GNAI1,GNAI2,GNG10,GNG12,GNG5,HRAS,MAPK1,NFKB1,NFKBIA,NRAS,PIK3CA,PLCB1,PPP3CA,PRKCZ,RAC1,RELA
CP-865520	Caveolar-mediated Endocytosis Signaling	1.6	0.173	#N/A	ABL1,ACTB,B2M,COPA,COPB2,COPG1,COPZ1,EGFR,HLA-A,HLA-E,ITGB1,ITGB5,RAB5A
CP-865520	Telomerase Signaling	1.59	0.159	1.069	ABL1,EGFR,HRAS,HSP90AA1,HSP90AB1,HSP90B1,MAPK1,NRAS,PIK3CA,PPP2CA,PPP2CB,PPP2R5A,PTGES3,PTPA,SP1,TP53,TPP1
CP-865520	Acute Myeloid Leukemia Signaling	1.59	0.165	0	BAD,CEBPA,CSF1R,HRAS,IDH1,JUP,MAP2K3,MAPK1,NFKB1,NRAS,PIK3CA,PML,RARA,RELA,STAT3
CP-865520	NADH Repair	1.59	0.667	#N/A	GAPDH,NAXE
CP-865520	Methylglyoxal Degradation I	1.59	0.667	#N/A	GLO1,HAGH
CP-865520	Methionine Salvage II (Mammalian)	1.59	0.667	#N/A	BHMT,BHMT2
CP-865520	Thyroid Hormone Biosynthesis	1.59	0.667	#N/A	CTSD,IYD
CP-865520	S-adenosyl-L-methionine Biosynthesis	1.59	0.667	#N/A	MAT2A,MAT2B
CP-865520	Senescence Pathway	1.57	0.131	-0.686	ANAPC1,ANAPC11,ANAPC13,Calm1 (includes others),CDC16,CDC26,CDK1,CDK4,DLD,EED,FOXO3,GADD45B,GADD45G,HRAS,IRF3,MAP2K3,MAPK1,MAPKAPK2,NFKB1,NRAS,PDHB,PDK4,PIK3CA,PML,PPP2CA,PPP2CB,PPP2R5A,PPP3CA,PRKCZ,PTEN,PTPA,SAA1,SAA2-SAA4,SMAD1,SMAD2,TP53,TRAF6,YPEL3,ZFP36L1
CP-865520	Regulation of Actin-based Motility by Rho	1.56	0.155	0.258	ACTB,ARHGDIA,ARPC1A,ARPC3,BAIAP2,Cdc42,CFL1,ITGB1,ITGB5,MYL12B,PAK2,PFN2,PPP1CB,RAC1,RHOB,RHOC,RHOD,RHOT1
CP-865520	Regulation Of The Epithelial Mesenchymal Transition By Growth Factors Pathway	1.56	0.141	-1.569	CDH2,CLDN3,EGFR,EGR1,FGF1,FGFR2,FGFR4,GAB1,HRAS,ID2,JAK1,JAK3,LATS2,MAP2K3,MAP3K1,MAPK1,MAPK8,NFKB1,NRAS,PIK3CA,RAC1,RELA,SMAD2,STAT3,TNFRSF1A,TNFRSF1B,WWTR1
CP-865520	Tryptophan Degradation X (Mammalian, via Tryptamine)	1.56	0.24	0.816	ALDH1A1,ALDH2,ALDH3A2,ALDH7A1,ALDH9A1,MAOA
CP-865520	Role of RIG1-like Receptors in Antiviral Innate Immunity	1.55	0.196	-1.414	CASP8,IFIH1,IRF3,IRF7,NFKB1,NFKBIA,RELA,TANK,TRAF6
CP-865520	CXCR4 Signaling	1.54	0.144	0.655	ADCY9,Cdc42,CXCL12,EGR1,GNA13,GNAI1,GNAI2,GNG10,GNG12,GNG5,HRAS,MAPK1,MAPK8,MYL12B,NRAS,PAK2,PIK3CA,PLCB1,PRKCZ,RAC1,RHOB,RHOC,RHOD,RHOT1
CP-865520	Sperm Motility	1.54	0.134	-1.155	ABL1,Calm1 (includes others),CLK1,CLK4,CSF1R,EGFR,ERBB3,ERBB4,FES,FGFR2,FGFR4,GNA13,GNAI1,GNAI2,GNG10,GNG12,GNG5,JAK1,JAK3,LCAT,MAP2K3,MAP3K11,PDE1B,PLA2G12A,PLA2G6,PLA2G7,PLCB1,PRKACB,PRKAR1A,PRKAR2A,PRKCZ,TEK,TIE1,ZAP70
CP-865520	NAD Phosphorylation and Dephosphorylation	1.53	0.308	-1	ACP1,ACP2,Acp5,ACP6
CP-865520	UDP-N-acetyl-D-galactosamine Biosynthesis II	1.53	0.308	0	GCK,GNPDA1,GNPNAT1,HK1
CP-865520	Pancreatic Adenocarcinoma Signaling	1.51	0.151	-3	ABL1,BAD,CDK4,CYP2E1,EGFR,GPLD1,JAK1,JAK3,MAPK1,MAPK8,NFKB1,PIK3CA,RAC1,RELA,SIN3A,SMAD2,STAT3,TP53,VEGFA
CP-865520	Endocannabinoid Cancer Inhibition Pathway	1.5	0.147	1.964	ADCY9,AKT1S1,ATF2,BAD,CASP7,CASP8,CTNNB1,GNA13,GNAI1,GNAI2,HIF1A,MAP2K3,MAPK1,PIK3CA,PRKAB1,PRKACB,PRKAR1A,PRKAR2A,SMPD1,SPTLC1,VEGFA
CP-865520	Sphingosine-1-phosphate Signaling	1.5	0.153	0	ADCY9,ASAH1,CASP7,CASP8,Cdc42,GNA13,GNAI1,GNAI2,MAPK1,PIK3CA,PLCB1,RAC1,RHOB,RHOC,RHOD,RHOT1,S1PR1,SMPD1
CP-865520	Neuroprotective Role of THOP1 in Alzheimer's Disease	1.5	0.153	-0.905	AGT,C1R,ECE1,F7,HGFAC,HLA-A,HLA-E,HPN,IDE,KNG1,LONP1,PLG,PRKACB,PRKAR1A,PRKAR2A,SERPINA3,TPP1,YWHAE
CP-865520	p38 MAPK Signaling	1.5	0.153	0	ATF1,ATF2,DUSP1,FAS,H3-3A/H3-3B,HMGN1,IL18,IL1RN,MAP2K3,MAPKAPK2,PLA2G12A,PLA2G6,TAB2,TNFRSF1A,TNFRSF1B,TP53,TRADD,TRAF6
CP-865520	iNOS Signaling	1.49	0.191	-1.414	Calm1 (includes others),JAK1,JAK3,MAPK1,MYD88,NFKB1,NFKBIA,RELA,TRAF6
CP-865520	CCR3 Signaling in Eosinophils	1.49	0.148	0	Calm1 (includes others),CFL1,CFL2,GNA13,GNAI1,GNAI2,GNG10,GNG12,GNG5,HRAS,MAPK1,NRAS,PAK2,PIK3CA,PLA2G12A,PLA2G6,PLCB1,PPP1CB,PRKCZ,RAC1
CP-865520	Integrin Signaling	1.47	0.136	0.392	ABL1,ACTB,ACTN1,ARPC1A,ARPC3,ASAP1,Cdc42,GRB7,HRAS,ILK,ITGB1,ITGB5,MAP3K11,MAPK1,MAPK8,MYL12B,NRAS,PAK2,PFN2,PIK3CA,PPP1CB,PTEN,RAC1,RHOB,RHOC,RHOD,RHOT1,TSPAN7,VCL
CP-865520	Superoxide Radicals Degradation	1.47	0.375	#N/A	NQO1,SOD1,SOD3
CP-865520	Cholecystokinin/Gastrin-mediated Signaling	1.46	0.151	0.5	ATF2,Cdc42,EGFR,GNA13,HRAS,IL18,IL1RN,MAP2K3,MAPK1,MAPK8,NRAS,PLCB1,PRKCZ,RAC1,RHOB,RHOC,RHOD,RHOT1
CP-865520	Gαq Signaling	1.46	0.141	-0.5	ADRA1B,AVPR1A,Calm1 (includes others),Cdc42,GNA13,GNAI1,GNAI2,GNG10,GNG12,GNG5,GPLD1,MAPK1,NFKB1,NFKBIA,PIK3CA,PLCB1,PPP3CA,PRKCZ,RAC1,RELA,RHOB,RHOC,RHOD,RHOT1
CP-865520	ERK/MAPK Signaling	1.45	0.136	-0.408	ATF1,ATF2,BAD,DUSP1,H3-3A/H3-3B,HRAS,ITGB1,ITGB5,LAMTOR3,MAPK1,NRAS,PAK2,PIK3CA,PLA2G12A,PLA2G6,PPARG,PPP1CB,PPP1R3C,PPP2CA,PPP2CB,PPP2R5A,PRKACB,PRKAR1A,PRKAR2A,PTPA,RAC1,STAT3,YWHAH,YWHAQ
CP-865520	Fatty Acid α-oxidation	1.44	0.25	0.447	ALDH1A1,ALDH2,ALDH3A2,ALDH7A1,ALDH9A1
CP-865520	CSDE1 Signaling Pathway	1.42	0.179	-0.632	CSDE1,CTNNB1,DDX6,FN1,HNRNPC,HNRNPD,PABPC1,PTEN,RAC1,SDC4
CP-865520	Gap Junction Signaling	1.41	0.136	#N/A	ACTB,ADCY9,CSNK1A1,CSNK1D,CTNNB1,EGFR,GJB2,GNAI1,GNAI2,HRAS,MAPK1,NRAS,PIK3CA,PLCB1,PPP3CA,PRKACB,PRKAR1A,PRKAR2A,PRKCZ,SLC39A7,SP1,TJP1,TUBA1A,TUBB,TUBB3,TUBB6,TUBG1
CP-865520	Mouse Embryonic Stem Cell Pluripotency	1.41	0.154	-1.5	BMPR1A,CTNNB1,FZD4,HRAS,ID1,ID2,IL6ST,JAK1,JAK3,LIFR,MAPK1,NRAS,PIK3CA,SMAD1,STAT3,TP53
CP-865520	Small Cell Lung Cancer Signaling	1.41	0.156	-1.134	ABL1,BIRC2,CDK4,CKS1B,CYC1,CYCS,NFKB1,NFKBIA,PIK3CA,PTEN,RELA,RXRA,SIN3A,TP53,TRAF6
CP-865520	Inhibition of Angiogenesis by TSP1	1.41	0.206	0	CD36,CD47,MAPK1,MAPK8,SDC2,TP53,VEGFA
CP-865520	Melatonin Signaling	1.4	0.167	-0.577	Calm1 (includes others),CAMK2B,GNAI1,GNAI2,MAP2K3,MAPK1,MTNR1A,PLCB1,PRKACB,PRKAR1A,PRKAR2A,PRKCZ
CP-865520	Natural Killer Cell Signaling	1.39	0.136	-0.962	B2M,CFL1,CFL2,COL18A1,HLA-A,HLA-E,HRAS,Hspa1b,HSPA8,HSPA9,IL18,ITGB1,JAK3,MAP2K3,MAP3K1,MAP3K11,MAPK1,MYD88,NFKB1,NRAS,PAK2,PIK3CA,PTPN6,RAC1,RELA,TRAF6,ZAP70
CP-865520	Adrenomedullin signaling pathway	1.39	0.136	-0.784	ADCY9,ARNT,BAD,BAX,C3,Calm1 (includes others),CFH,GSK3A,HIF1A,HRAS,IL18,IL1RN,MAP2K3,MAPK1,MAPK8,NFKB1,NRAS,PIK3CA,PLCB1,PPARG,PRKACB,PRKAR1A,PRKAR2A,RAMP2,RELA,RXRA,SLC39A7
CP-865520	CD27 Signaling in Lymphocytes	1.37	0.175	-2.121	CASP8,CYC1,CYCS,MAP2K3,MAP3K1,MAP3K11,MAPK8,NFKB1,NFKBIA,RELA
CP-865520	Activation of IRF by Cytosolic Pattern Recognition Receptors	1.36	0.169	-0.905	ATF2,IFIH1,IRF3,IRF7,MAPK8,NFKB1,NFKBIA,PPIB,RELA,TANK,TRAF6
CP-865520	ERB2-ERBB3 Signaling	1.36	0.169	-0.302	BAD,ERBB3,GSK3A,HRAS,JAK3,MAPK1,NRAS,PIK3CA,PTEN,SP1,STAT3
CP-865520	Glioma Invasiveness Signaling	1.36	0.164	1.265	Cdc42,HRAS,MAPK1,NRAS,PIK3CA,PLG,RAC1,RHOB,RHOC,RHOD,RHOT1,VTN
CP-865520	Cardiac β-adrenergic Signaling	1.36	0.138	-1.213	ADCY9,AKAP8,APEX1,GNA13,GNAI1,GNAI2,GNG10,GNG12,GNG5,PDE1B,PDE8A,PDE9A,PPP1CB,Ppp1cc,PPP1R3C,PPP2CA,PPP2CB,PPP2R5A,PRKACB,PRKAR1A,PRKAR2A,PTPA,SMPDL3A,TDP2
CP-865520	Actin Cytoskeleton Signaling	1.36	0.131	-1.512	ACTB,ACTN1,ARHGAP35,ARHGEF1,ARPC1A,ARPC3,BAIAP2,BRK1,CFL1,CFL2,CYFIP1,DIAPH1,F2,FGF1,FN1,GNA13,GNG12,HRAS,ITGB1,ITGB5,KNG1,MAPK1,MYH9,MYL12B,NRAS,PAK2,PFN2,PIK3CA,PPP1CB,RAC1,RDX,VCL
CP-865520	IL-9 Signaling	1.34	0.2	-2.449	CISH,JAK1,JAK3,NFKB1,PIK3CA,RELA,STAT3
CP-865520	Salvage Pathways of Pyrimidine Ribonucleotides	1.34	0.153	0.258	CDK1,CDK18,CDK4,CMPK1,CSNK1A1,CSNK1D,MAP2K3,MAPK1,MAPK8,NME1,NME2,PAK2,PCK1,UCK1,UPP2
CP-865520	Sucrose Degradation V (Mammalian)	1.32	0.333	#N/A	ALDOB,ALDOC,TPI1
CP-865520	Phosphatidylethanolamine Biosynthesis II	1.32	0.333	#N/A	CHKB,PCYT2,PIGF
CP-865520	Role of PI3K/AKT Signaling in the Pathogenesis of Influenza	1.32	0.167	-1	GNAI1,GNAI2,Ifnz (includes others),IRF3,KPNA3,MAPK1,NFKB1,NFKBIA,PIK3CA,PLAC8,RELA
CP-865520	Heme Biosynthesis from Uroporphyrinogen-III I	1.32	0.5	#N/A	CPOX,UROD
CP-865520	Phenylethylamine Degradation I	1.32	0.5	#N/A	ALDH2,ALDH3A2
CP-865520	Methylmalonyl Pathway	1.32	0.5	#N/A	MCEE,PCCB
CP-865520	Oxidized GTP and dGTP Detoxification	1.32	0.5	#N/A	DDX6,NUDT1
CP-865520	N-acetylglucosamine Degradation II	1.32	0.5	#N/A	GNPDA1,NAGK
CP-865520	Molybdenum Cofactor Biosynthesis	1.32	0.5	#N/A	GPHN,MOCS2
CP-865520	Amyloid Processing	1.29	0.176	#N/A	CSNK1A1,CSNK1D,CSNK2A1,MAPK1,PRKACB,PRKAR1A,PRKAR2A,PSEN1,PSEN2
CP-865520	MIF-mediated Glucocorticoid Regulation	1.29	0.194	-0.378	CD74,MAPK1,NFKB1,NFKBIA,PLA2G12A,PLA2G6,RELA
CP-865520	Regulation of the Epithelial-Mesenchymal Transition Pathway	1.28	0.133	#N/A	CDH2,CLDN3,CTNNB1,EGFR,EGR1,FGF1,FGFR2,FGFR4,FZD4,GAB1,HIF1A,HRAS,ID2,JAK1,JAK3,MAP2K3,MAPK1,NFKB1,NRAS,PIK3CA,PSEN1,PSEN2,RELA,SMAD2,STAT3,WNT5B
CP-865520	IL-17A Signaling in Airway Cells	1.28	0.164	-0.905	JAK1,JAK3,MAPK1,MAPK8,NFKB1,NFKBIA,PIK3CA,PTEN,RELA,STAT3,TRAF6
CP-865520	Cardiac Hypertrophy Signaling	1.28	0.128	-0.378	ADCY9,ADRA1B,ADSS2,ATF2,Calm1 (includes others),Cdc42,GNA13,GNAI1,GNAI2,GNG10,GNG12,GNG5,HRAS,IGF1,MAP2K3,MAP3K1,MAP3K11,MAPK1,MAPK8,MAPKAPK2,MYL12B,NRAS,PIK3CA,PLCB1,PPP3CA,PRKACB,PRKAR1A,PRKAR2A,RAC1,RHOB,RHOC,RHOD,RHOT1
CP-865520	Methionine Degradation I (to Homocysteine)	1.27	0.227	1.342	AHCY,EEF1AKMT1,MAT2A,MAT2B,NSUN4
CP-865520	G Protein Signaling Mediated by Tubby	1.26	0.182	#N/A	ABL1,GNA13,GNAI1,GNAI2,GNG10,GNG12,GNG5,PLCB1
CP-865520	Role of MAPK Signaling in Inhibiting the Pathogenesis of Influenza	1.25	0.158	1.155	ATF2,BAX,LCAT,MAP2K3,MAPK1,MAPK8,MYD88,NFKB1,NFKBIA,PLA2G12A,PLA2G6,PLA2G7
CP-865520	NGF Signaling	1.24	0.144	-1.698	ATF2,BAX,GAB1,HRAS,MAP3K1,MAP3K11,MAPK1,MAPK8,NFKB1,NRAS,PIK3CA,PRKCZ,RAC1,RELA,SMPD1,TP53,TRAF6
CP-865520	Endometrial Cancer Signaling	1.24	0.167	0.707	BAD,CTNNB1,FOXO3,HRAS,ILK,MAPK1,NRAS,PIK3CA,PTEN,TP53
CP-865520	Role of Osteoblasts, Osteoclasts and Chondrocytes in Rheumatoid Arthritis	1.24	0.129	#N/A	BAD,BIRC2,BMP1,BMPR1A,Calm1 (includes others),CSF1R,CSNK1A1,CSNK1D,CTNNB1,FZD4,IGF1,IL18,IL1RN,LRP1,MAP2K3,MAPK1,MAPK8,NFKB1,NFKBIA,PIK3CA,PPP3CA,RELA,SMAD1,TAB2,TNFRSF1A,TNFRSF1B,TRADD,TRAF6,WNT5B
CP-865520	RHOGDI Signaling	1.24	0.13	0.229	ACTB,ARHGAP35,ARHGDIA,ARHGEF1,ARPC1A,ARPC3,Cdc42,CDH15,CDH2,CFL1,CFL2,GNA13,GNAI1,GNAI2,GNG10,GNG12,GNG5,ITGB1,ITGB5,MYH9,MYL12B,PAK2,RAC1,RDX,RHOB,RHOC,RHOD,RHOT1
CP-865520	Granzyme B Signaling	1.22	0.25	1	CASP8,CYCS,LMNB1,PRKDC
CP-865520	Parkinson's Signaling	1.22	0.25	#N/A	CYCS,MAPK1,MAPK8,PARK7
CP-865520	LPS-stimulated MAPK Signaling	1.22	0.153	-0.277	ATF1,ATF2,HRAS,MAP2K3,MAPK1,MAPK8,NFKB1,NFKBIA,NRAS,PIK3CA,PRKCZ,RAC1,RELA
CP-865520	Pentose Phosphate Pathway	1.2	0.3	#N/A	H6PD,RPIA,TALDO1
CP-865520	Ketolysis	1.2	0.3	#N/A	ACAA2,ACAT2,HADHB
CP-865520	Role of NANOG in Mammalian Embryonic Stem Cell Pluripotency	1.19	0.142	-1.155	BMP1,BMPR1A,CTNNB1,FZD4,GAB1,HRAS,IL6ST,JAK1,JAK3,LIFR,MAPK1,NRAS,PIK3CA,SMAD1,STAT3,TP53,WNT5B
CP-865520	P2Y Purigenic Receptor Signaling Pathway	1.18	0.14	-1.5	ADCY9,ATF2,GNAI1,GNAI2,GNG10,GNG12,GNG5,HRAS,MAPK1,NFKB1,NRAS,PIK3CA,PLCB1,PRKACB,PRKAR1A,PRKAR2A,PRKCZ,RELA
CP-865520	WNT/β-catenin Signaling	1.18	0.133	-1.606	CDH2,CSNK1A1,CSNK1D,CSNK2A1,CTNNB1,FZD4,GSK3A,ILK,LRP1,MARK2,NR5A2,PPP2CA,PPP2CB,PPP2R5A,PTPA,RARA,RPS27A,SOX10,SOX18,SOX4,TP53,Ubb,WNT5B
CP-865520	Apelin Pancreas Signaling Pathway	1.16	0.174	0.707	MAPK8,NFKB1,PIK3CA,PRKAB1,PRKACB,PRKAR1A,PRKAR2A,RELA
CP-865520	Thrombin Signaling	1.15	0.129	-0.447	ADCY9,ARHGEF1,CAMK2B,Cdc42,EGFR,F2,GNA13,GNAI1,GNAI2,GNG10,GNG12,GNG5,HRAS,MAPK1,MYL12B,NFKB1,NRAS,PIK3CA,PLCB1,PPP1CB,PRKCZ,RAC1,RELA,RHOB,RHOC,RHOD,RHOT1
CP-865520	BMP signaling pathway	1.15	0.149	-0.832	ATF2,BMP1,BMPR1A,HRAS,MAPK1,MAPK8,NFKB1,NRAS,PRKACB,PRKAR1A,PRKAR2A,RELA,SMAD1
CP-865520	IL-3 Signaling	1.14	0.152	-1.732	BAD,HRAS,JAK1,MAPK1,NRAS,PIK3CA,PPP3CA,PRKCZ,PTPN6,RAC1,STAT3,STAT6
CP-865520	Cysteine Biosynthesis III (mammalia)	1.14	0.208	1.342	AHCY,EEF1AKMT1,MAT2A,MAT2B,NSUN4
CP-865520	Proline Biosynthesis II (from Arginine)	1.12	0.4	#N/A	OAT,OTC
CP-865520	Serine Biosynthesis	1.12	0.4	#N/A	PSAT1,PSPH
CP-865520	Lysine Degradation II	1.12	0.4	#N/A	AASS,ALDH7A1
CP-865520	α-tocopherol Degradation	1.12	0.4	#N/A	CYP4A11,CYP4F3
CP-865520	Lysine Degradation V	1.12	0.4	#N/A	ALDH7A1,PIPOX
CP-865520	Citrulline-Nitric Oxide Cycle	1.12	0.4	#N/A	ASL,ASS1
CP-865520	Galactose Degradation I (Leloir Pathway)	1.12	0.4	#N/A	GALK1,GALT
CP-865520	Triacylglycerol Biosynthesis	1.12	0.17	-0.378	ABHD5,DBT,DGAT1,ELOVL2,LPGAT1,LPIN1,LPIN2,ZDHHC6
CP-865520	Lymphotoxin β Receptor Signaling	1.12	0.164	0	BIRC2,CYC1,CYCS,MAPK1,NFKB1,NFKBIA,PIK3CA,RELA,TRAF6
CP-865520	EGF Signaling	1.12	0.164	-1	CSNK2A1,EGFR,HRAS,JAK1,MAP3K1,MAPK1,MAPK8,PIK3CA,STAT3
CP-865520	Chemokine Signaling	1.11	0.15	0.577	Calm1 (includes others),CAMK2B,CFL1,CXCL12,GNAI1,GNAI2,HRAS,MAPK1,MAPK8,NRAS,PLCB1,PPP1CB
CP-865520	α-Adrenergic Signaling	1.1	0.142	1.134	ADCY9,Calm1 (includes others),GNA13,GNAI1,GNAI2,GNG10,GNG12,GNG5,HRAS,MAPK1,NRAS,PRKACB,PRKAR1A,PRKAR2A,PRKCZ
CP-865520	γ-glutamyl Cycle	1.09	0.273	#N/A	ANPEP,GCLM,GGCT
CP-865520	Purine Nucleotides De Novo Biosynthesis II	1.09	0.273	#N/A	ADSL,ADSS1,ADSS2
CP-865520	Cell Cycle Control of Chromosomal Replication	1.08	0.161	2.333	CDK1,CDK18,CDK4,ORC4,ORC5,ORC6,PCNA,PRIM1,RPA3
CP-865520	Role of JAK family kinases in IL-6-type Cytokine Signaling	1.07	0.2	#N/A	IL6ST,JAK1,MAPK1,MAPK8,STAT3
CP-865520	Androgen Biosynthesis	1.06	0.222	-1	AKR1C4,EBP,HSD3B1,Hsd3b4 (includes others)
CP-865520	1D-myo-inositol Hexakisphosphate Biosynthesis II (Mammalian)	1.06	0.222	-2	INPP5B,INPP5J,ITPK1,SEC16A
CP-865520	D-myo-inositol (1,3,4)-trisphosphate Biosynthesis	1.06	0.222	-2	INPP5B,INPP5J,PTEN,SEC16A
CP-865520	Circadian Rhythm Signaling	1.04	0.182	#N/A	ARNTL,ATF2,CLOCK,CRY1,CSNK1D,GRINA
CP-865520	JAK/STAT Signaling	1.04	0.146	-1.155	CISH,HRAS,JAK1,JAK3,MAPK1,NFKB1,NRAS,PIK3CA,PTPN6,RELA,STAT3,STAT6
CP-865520	Role of IL-17A in Arthritis	1.04	0.158	#N/A	ATF2,MAP2K3,MAPK1,MAPK8,MAPKAPK2,NFKB1,NFKBIA,PIK3CA,RELA
CP-865520	Spliceosomal Cycle	1.04	0.163	0	AQR,DHX16,HSPA8,MAGOH,PLRG1,SF3B1,SF3B2,SF3B6
CP-865520	RANK Signaling in Osteoclasts	1.03	0.143	-1.155	BIRC2,Calm1 (includes others),MAP3K1,MAP3K11,MAPK1,MAPK8,NFKB1,NFKBIA,PIK3CA,PPP3CA,RELA,TAB2,TRAF6
CP-865520	Reelin Signaling in Neurons	1.03	0.135	-1	ARHGEF1,ARPC1A,ARPC3,CAMK2B,CDH2,CFL1,GRINA,ITGB1,MAP2K3,MAP3K11,MAPK1,MAPK8,PAFAH1B1,PAFAH1B2,PDK4,PIK3CA,RAC1
CP-865520	STAT3 Pathway	1.03	0.133	-1	BMPR1A,CISH,EGFR,FGFR2,FGFR4,GHR,HRAS,IGF1,IL11RA,IL6ST,MAP3K11,MAPK1,MAPK8,NRAS,PTPN6,RAC1,STAT3,VEGFA
CP-865520	Acetyl-CoA Biosynthesis III (from Citrate)	1.02	1	#N/A	ACLY
CP-865520	Thiamin Salvage III	1.02	1	#N/A	TPK1
CP-865520	Glutamate Removal from Folates	1.02	1	#N/A	GGH
CP-865520	Citrulline Degradation	1.02	1	#N/A	OTC
CP-865520	4-hydroxybenzoate Biosynthesis	1.02	1	#N/A	TAT
CP-865520	4-hydroxyphenylpyruvate Biosynthesis	1.02	1	#N/A	TAT
CP-865520	Pyridoxal 5'-phosphate Salvage Pathway	1.02	0.152	-0.632	CDK1,CDK18,CDK4,CSNK1A1,CSNK1D,MAP2K3,MAPK1,MAPK8,PAK2,PNPO
CP-865520	IL-17A Signaling in Gastric Cells	1.01	0.192	0	EGFR,MAPK1,MAPK8,NFKB1,RELA
CP-865520	Role of JAK1, JAK2 and TYK2 in Interferon Signaling	1.01	0.192	#N/A	JAK1,NFKB1,PTPN6,RELA,STAT3
CP-865520	Apelin Liver Signaling Pathway	1.01	0.192	-0.447	AGT,COL18A1,FAS,GSK3A,MAPK8
CP-865520	Cancer Drug Resistance By Drug Efflux	1	0.155	#N/A	ABCG2,FOXO3,HRAS,MAPK1,NFKB1,NRAS,PIK3CA,PTEN,TP53
CP-865520	Glucose and Glucose-1-phosphate Degradation	1	0.25	#N/A	GCK,HK1,RGN
CP-865520	Mineralocorticoid Biosynthesis	1	0.25	#N/A	EBP,HSD3B1,Hsd3b4 (includes others)
CP-865520	4-1BB Signaling in T Lymphocytes	0.996	0.176	-0.447	ATF2,MAPK1,MAPK8,NFKB1,NFKBIA,RELA
CP-865520	Melanoma Signaling	0.996	0.16	1.134	BAD,CDK4,HRAS,MAPK1,NRAS,PIK3CA,PTEN,TP53
CP-865520	April Mediated Signaling	0.991	0.167	-0.378	MAP3K1,MAPK1,MAPK8,NFKB1,NFKBIA,RELA,TRAF6
CP-865520	Aldosterone Signaling in Epithelial Cells	0.983	0.128	-1.342	AHCY,DNAJB1,DNAJB11,DNAJB6,DNAJB9,DNAJC15,DNAJC19,DNAJC7,DNAJC8,DUSP1,HSP90AA1,HSP90AB1,HSP90B1,HSPA8,HSPA9,HSPB11,HSPE1,MAPK1,PIK3CA,PLCB1,PRKCZ
CP-865520	Actin Nucleation by ARP-WASP Complex	0.975	0.14	1.508	ARPC1A,ARPC3,BAIAP2,Cdc42,HRAS,ITGB1,ITGB5,NRAS,RAC1,RHOB,RHOC,RHOD,RHOT1
CP-865520	Ceramide Biosynthesis	0.975	0.333	#N/A	SPTLC1,SPTSSA
CP-865520	Pentose Phosphate Pathway (Non-oxidative Branch)	0.975	0.333	#N/A	RPIA,TALDO1
CP-865520	Glycerol Degradation I	0.975	0.333	#N/A	Gk,GPD2
CP-865520	Rapoport-Luebering Glycolytic Shunt	0.975	0.333	#N/A	BPGM,PGAM1
CP-865520	Antioxidant Action of Vitamin C	0.963	0.135	0.302	GPLD1,LCAT,MAPK1,MAPK8,NFKB1,NFKBIA,PLA2G12A,PLA2G6,PLA2G7,PLCB1,RELA,SELENOT,SLC2A2,TXN,TXNRD3
CP-865520	UVC-Induced MAPK Signaling	0.959	0.157	0	EGFR,HRAS,MAPK1,MAPK8,NRAS,PRKCZ,SMPD1,TP53
CP-865520	B Cell Activating Factor Signaling	0.951	0.163	-0.816	MAP3K1,MAPK1,MAPK8,NFKB1,NFKBIA,RELA,TRAF6
CP-865520	Oncostatin M Signaling	0.951	0.163	-0.378	HRAS,IL6ST,JAK1,JAK3,MAPK1,NRAS,STAT3
CP-865520	Neuroinflammation Signaling Pathway	0.947	0.117	-2.335	ATF2,B2M,BIRC2,CASP8,CRP,CSF1R,CTNNB1,CXCL12,FAS,GRINA,HLA-A,HLA-E,IDE,IL18,IRF3,IRF7,JAK1,JAK3,MAPK1,MAPK8,MYD88,NFE2L2,NFKB1,PIK3CA,PLA2G12A,PLA2G6,PPP3CA,PSEN1,PSEN2,RAC1,RELA,SLC1A2,SLC6A12,SLC6A13,TIRAP,TNFRSF1A,TRAF6
CP-865520	Role of Macrophages, Fibroblasts and Endothelial Cells in Rheumatoid Arthritis	0.939	0.117	#N/A	ATF2,C5,Calm1 (includes others),CAMK2B,CEBPA,CEBPG,CEBPZ,CSNK1A1,CSNK1D,CTNNB1,CXCL12,FN1,FZD4,HRAS,IL18,IL1RN,IL6ST,LRP1,MAP2K3,MAPK1,MAPKAPK2,MYD88,NFKB1,NFKBIA,NRAS,PIK3CA,PLCB1,PPP3CA,PRKCZ,RAC1,RELA,STAT3,TNFRSF1A,TNFRSF1B,TRADD,TRAF6,VEGFA,WNT5B
CP-865520	Angiopoietin Signaling	0.936	0.143	-1.265	BAD,GRB7,HRAS,NFKB1,NFKBIA,NRAS,PAK2,PIK3CA,RELA,TEK,TIE1
CP-865520	Methylglyoxal Degradation III	0.928	0.2	-1	AKR1C1/AKR1C2,AKR7A2,CYP2E1,CYP4A11
CP-865520	Histidine Degradation VI	0.928	0.2	-1	CYP2E1,CYP4A11,CYP7B1,HAL
CP-865520	UVB-Induced MAPK Signaling	0.921	0.154	-0.378	BAD,EGFR,H3-3A/H3-3B,MAPK1,MAPK8,PIK3CA,PRKCZ,TP53
CP-865520	Glucocorticoid Biosynthesis	0.917	0.231	#N/A	EBP,HSD3B1,Hsd3b4 (includes others)
CP-865520	tRNA Splicing	0.91	0.159	0.378	APEX1,PDE1B,PDE8A,PDE9A,SMPDL3A,TDP2,TSEN15
CP-865520	Interferon Signaling	0.903	0.167	-0.816	BAX,IFITM3,JAK1,PSMB8,RELA,TAP1
CP-865520	TGF-β Signaling	0.896	0.135	0.832	BMPR1A,HNF4A,HRAS,INHBC,IRF7,MAP2K3,MAPK1,MAPK8,NRAS,SKI,SMAD1,SMAD2,TRAF6
CP-865520	Tumor Microenvironment Pathway	0.873	0.123	-1.279	BAD,CXCL12,FAS,FGF1,FN1,FOXO3,HIF1A,HLA-A,HLA-E,HRAS,IGF1,MAPK1,NFKB1,NRAS,PIK3CA,RAC1,RELA,SLC16A1,SLC2A2,STAT3,TNFRSF1A,VEGFA
CP-865520	Amyotrophic Lateral Sclerosis Signaling	0.87	0.13	-0.775	BAX,BIRC2,CASP7,CCS,CYCS,GRINA,IGF1,PIK3CA,PPP3CA,RAB5A,RAC1,SLC1A2,SOD1,TP53,VEGFA
CP-865520	Growth Hormone Signaling	0.86	0.141	-2.333	CEBPA,GHR,IGF1,IGFALS,IGFBP3,MAPK1,PIK3CA,PRKCZ,PTPN6,STAT3
CP-865520	Trehalose Degradation II (Trehalase)	0.857	0.286	#N/A	GCK,HK1
CP-865520	Superpathway of Serine and Glycine Biosynthesis I	0.857	0.286	#N/A	PSAT1,PSPH
CP-865520	Phosphatidylcholine Biosynthesis I	0.857	0.286	#N/A	CHKB,CHPT1
CP-865520	Glioblastoma Multiforme Signaling	0.851	0.123	0.471	Cdc42,CDK4,CTNNB1,EGFR,FZD4,HRAS,IGF1,MAPK1,NF2,NRAS,PIK3CA,PLCB1,PTEN,RAC1,RHOB,RHOC,RHOD,RHOT1,TP53,TSC2,WNT5B
CP-865520	Phenylalanine Degradation IV (Mammalian, via Side Chain)	0.842	0.214	#N/A	ALDH2,ALDH3A2,MAOA
CP-865520	Dopamine-DARPP32 Feedback in cAMP Signaling	0.839	0.122	-2.132	ADCY9,ATF1,ATF2,Calm1 (includes others),CSNK1A1,CSNK1D,GNAI1,GNAI2,GRINA,PLCB1,PPP1CB,Ppp1cc,PPP1R3C,PPP2CA,PPP2CB,PPP2R5A,PPP3CA,PRKACB,PRKAR1A,PRKAR2A,PRKCZ,PTPA
CP-865520	Role of MAPK Signaling in the Pathogenesis of Influenza	0.827	0.136	#N/A	ATF2,BAX,HRAS,LCAT,MAP2K3,MAPK1,MAPK8,NRAS,PLA2G12A,PLA2G6,PLA2G7
CP-865520	Docosahexaenoic Acid (DHA) Signaling	0.821	0.158	#N/A	BAD,BAX,CYCS,GSK3A,PIK3CA,SERPINF1
CP-865520	Thyroid Hormone Metabolism II (via Conjugation and/or Degradation)	0.821	0.158	0.816	B3GAT3,DIO1,Sult1a1,SULT1B1,UGT2B10,UGT2B28
CP-865520	Role of Pattern Recognition Receptors in Recognition of Bacteria and Viruses	0.785	0.122	-2.828	C1QA,C1QB,C1QC,C3,C5,EIF2S1,IFIH1,IL18,IRF3,IRF7,MAPK1,MAPK8,MBL2,MYD88,NFKB1,PIK3CA,PRKCZ,RELA,TRAF6
CP-865520	tRNA Charging	0.783	0.154	-0.816	HARS1,IARS1,LARS1,RARS1,RARS2,WARS1
CP-865520	Synaptic Long Term Potentiation	0.767	0.124	-1.5	ATF2,Calm1 (includes others),CAMK2B,GRINA,HRAS,MAPK1,NRAS,PLCB1,PPP1CB,Ppp1cc,PPP1R3C,PPP3CA,PRKACB,PRKAR1A,PRKAR2A,PRKCZ
CP-865520	Apelin Muscle Signaling Pathway	0.767	0.146	#N/A	GNA13,GNAI1,GNAI2,GNG10,GNG12,GNG5,PRKAB1
CP-865520	Ubiquinol-10 Biosynthesis (Eukaryotic)	0.762	0.174	0	COQ3,CYP2E1,CYP4A11,CYP7B1
CP-865520	Superpathway of D-myo-inositol (1,4,5)-trisphosphate Metabolism	0.762	0.174	-2	INPP5B,INPP5J,PTEN,SEC16A
CP-865520	CNTF Signaling	0.757	0.14	-0.707	HRAS,IL6ST,JAK1,LIFR,MAPK1,NRAS,PIK3CA,STAT3
CP-865520	HMGB1 Signaling	0.757	0.12	-0.229	Cdc42,HRAS,IL18,KAT7,MAP2K3,MAPK1,MAPK8,NFKB1,NRAS,PIK3CA,RAC1,RBBP7,RELA,RHOB,RHOC,RHOD,RHOT1,SP1,TNFRSF1A,TNFRSF1B
CP-865520	Role of CHK Proteins in Cell Cycle Checkpoint Control	0.757	0.14	-0.816	CDK1,PCNA,PPP2CA,PPP2CB,PPP2R5A,PTPA,RFC3,TP53
CP-865520	Cyclins and Cell Cycle Regulation	0.75	0.131	1.134	ABL1,CDC34,CDK1,CDK4,PPP2CA,PPP2CB,PPP2R5A,PTPA,SIN3A,SKP1,TP53
CP-865520	UDP-D-xylose and UDP-D-glucuronate Biosynthesis	0.74	0.5	#N/A	UGDH
CP-865520	Epoxysqualene Biosynthesis	0.74	0.5	#N/A	FDFT1
CP-865520	Lipoate Biosynthesis and Incorporation II	0.74	0.5	#N/A	LIAS
CP-865520	Glycine Biosynthesis III	0.74	0.5	#N/A	AGXT
CP-865520	Choline Degradation I	0.74	0.5	#N/A	ALDH7A1
CP-865520	L-DOPA Degradation	0.74	0.5	#N/A	COMT
CP-865520	S-methyl-5-thio-α-D-ribose 1-phosphate Degradation	0.74	0.5	#N/A	APIP
CP-865520	Flavin Biosynthesis IV (Mammalian)	0.74	0.5	#N/A	RFK
CP-865520	Spermidine Biosynthesis I	0.74	0.5	#N/A	AMD1
CP-865520	Sulfate Activation for Sulfonation	0.74	0.5	#N/A	PAPSS2
CP-865520	Glycine Degradation (Creatine Biosynthesis)	0.74	0.5	#N/A	GAMT
CP-865520	Threonine Degradation II	0.74	0.5	#N/A	GCAT
CP-865520	Putrescine Biosynthesis III	0.74	0.5	#N/A	ODC1
CP-865520	Glutamate Biosynthesis II	0.74	0.5	#N/A	GLUD1
CP-865520	Glutamate Degradation X	0.74	0.5	#N/A	GLUD1
CP-865520	eNOS Signaling	0.733	0.119	-1.941	ADCY9,AQP8,AQP9,Calm1 (includes others),CASP8,HSP90AA1,HSP90AB1,HSP90B1,Hspa1b,HSPA8,HSPA9,KNG1,PIK3CA,PRKAB1,PRKACB,PRKAR1A,PRKAR2A,PRKCZ,VEGFA
CP-865520	Non-Small Cell Lung Cancer Signaling	0.73	0.128	0.707	ABL1,BAD,CDK4,EGFR,FOXO3,HRAS,MAPK1,NRAS,PIK3CA,RXRA,SIN3A,TP53
CP-865520	Cardiac Hypertrophy Signaling (Enhanced)	0.73	0.108	-3.91	ADCY9,ADRA1B,AGT,APEX1,ATF2,ATF6,Calm1 (includes others),CAMK2B,CTNNB1,DIAPH1,DLG1,FGF1,FGFR2,FGFR4,FZD4,GHR,GNA13,GNAI1,GNAI2,GNG10,GNG12,GNG5,GSK3A,HRAS,IGF1,IL11RA,IL18,IL6ST,ITGB1,ITGB5,MAP2K3,MAP3K1,MAP3K11,MAPK1,MAPK8,MAPKAPK2,NFKB1,NRAS,PDE1B,PDE8A,PDE9A,PIK3CA,PLCB1,PPP3CA,PRKACB,PRKAR1A,PRKAR2A,PRKCZ,PTEN,RELA,RPS6,SMPDL3A,STAT3,TDP2,TNFRSF1A,TNFRSF1B,TSC2,WNT5B
CP-865520	IL-22 Signaling	0.714	0.167	0	JAK1,MAPK1,MAPK8,STAT3
CP-865520	Mechanisms of Viral Exit from Host Cells	0.712	0.146	#N/A	ACTB,CHMP2A,LMNB1,PDCD6IP,PRKCZ,VPS28
CP-865520	Cell Cycle: G1/S Checkpoint Regulation	0.699	0.132	0	ABL1,CDC34,CDK4,GNL3,PAK1IP1,RPL5,SIN3A,SKP1,TP53
CP-865520	Gα12/13 Signaling	0.693	0.12	-0.258	ARHGEF1,CDH15,CDH2,CTNNB1,F2,GNA13,HRAS,MAP3K1,MAPK1,MAPK8,MYL12B,NFKB1,NFKBIA,NRAS,PIK3CA,RELA
CP-865520	Glioma Signaling	0.686	0.121	0	ABL1,Calm1 (includes others),CAMK2B,CDK4,EGFR,HRAS,IDH1,IGF1,MAPK1,NRAS,PIK3CA,PRKCZ,PTEN,SIN3A,TP53
CP-865520	NF-κB Activation by Viruses	0.678	0.128	-1.265	HRAS,ITGB1,MAP3K1,MAPK1,NFKB1,NFKBIA,NRAS,PIK3CA,PRKCZ,RELA
CP-865520	Sphingosine and Sphingosine-1-phosphate Metabolism	0.676	0.222	#N/A	ASAH1,SGPP1
CP-865520	Citrulline Biosynthesis	0.676	0.222	#N/A	OAT,OTC
CP-865520	Role of JAK1 and JAK3 in γc Cytokine Signaling	0.674	0.13	#N/A	FES,HRAS,JAK1,JAK3,MAPK1,NRAS,PIK3CA,STAT3,STAT6
CP-865520	SPINK1 General Cancer Pathway	0.674	0.13	-1	EGFR,HRAS,JAK1,JAK3,MAPK1,Mt3,NRAS,PIK3CA,STAT3
CP-865520	PCP (Planar Cell Polarity) Pathway	0.672	0.133	-1.414	ATF2,EFNB1,FZD4,JUND,MAPK8,PFN2,RAC1,WNT5B
CP-865520	PD-1, PD-L1 cancer immunotherapy pathway	0.672	0.123	1.155	B2M,CSNK2A1,HLA-A,HLA-E,JAK1,JAK3,LATS2,PDCD4,PIK3CA,PTEN,TNFRSF1A,TNFRSF1B,ZAP70
CP-865520	HOTAIR Regulatory Pathway	0.668	0.117	-1.414	ATG7,CTNNB1,EED,FOXA1,FOXM1,H3-3A/H3-3B,LAMTOR5,NFKB1,NFKBIA,PIK3CA,PTEN,RBBP7,RELA,REST,RHOC,SETDB1,STAT3,WNT5B,YY1
CP-865520	D-myo-inositol (1,4,5)-trisphosphate Degradation	0.662	0.176	#N/A	INPP5B,INPP5J,SEC16A
CP-865520	GM-CSF Signaling	0.65	0.129	0.707	CAMK2B,CISH,HRAS,MAPK1,NRAS,PIK3CA,PPP3CA,RACK1,STAT3
CP-865520	IL-2 Signaling	0.646	0.131	0	CSNK2A1,HRAS,JAK1,JAK3,MAPK1,MAPK8,NRAS,PIK3CA
CP-865520	Regulation of Cellular Mechanics by Calpain Protease	0.638	0.124	0.378	ACTN1,CAST,CDK1,CDK4,EGFR,HRAS,ITGB1,ITGB5,MAPK1,NRAS,VCL
CP-865520	Synaptogenesis Signaling Pathway	0.625	0.109	-1.219	ADCY9,AP2A2,ARPC1A,ARPC3,ATF2,BAD,BET1L,Calm1 (includes others),CAMK2B,CDH15,CDH2,CFL1,CTNNB1,CTNND1,EFNB1,EIF4EBP2,GRINA,HRAS,HSPA8,KALRN,LRP1,MAPK1,NAP1L1,NRAS,PAFAH1B1,PIK3CA,PRKACB,PRKAR1A,PRKAR2A,RAB5A,RAC1,VAMP2,VTI1B,YKT6
CP-865520	Pregnenolone Biosynthesis	0.611	0.167	#N/A	CYP2E1,CYP4A11,CYP7B1
CP-865520	Gαi Signaling	0.609	0.116	1.387	ADCY9,ADORA1,GNA13,GNAI1,GNAI2,GNG10,GNG12,GNG5,HRAS,MAPK1,NRAS,PRKACB,PRKAR1A,PRKAR2A,S1PR1,STAT3
CP-865520	Prostanoid Biosynthesis	0.607	0.2	#N/A	PTGES2,PTGES3
CP-865520	NAD Salvage Pathway II	0.592	0.148	-1	ACP1,ACP2,Acp5,ACP6
CP-865520	Role of IL-17F in Allergic Inflammatory Airway Diseases	0.588	0.133	-1.342	ATF2,IGF1,MAPK1,NFKB1,RELA,TRAF6
CP-865520	G-Protein Coupled Receptor Signaling	0.588	0.109	#N/A	ADCY9,ADORA1,ADRA1B,APEX1,ATF2,AVPR1A,CAMK2B,DUSP1,GNAI1,GNAI2,HRAS,LAMTOR3,MAPK1,NFKB1,NFKBIA,NRAS,PDE1B,PDE8A,PDE9A,PIK3CA,PLCB1,PRKACB,PRKAR1A,PRKAR2A,PTH1R,RELA,S1PR1,SMPDL3A,STAT3,TDP2
CP-865520	Opioid Signaling Pathway	0.588	0.109	-2.117	ADCY9,AP2A2,ATF2,BAD,Calm1 (includes others),CAMK2B,CLTA,CLTC,CTNNB1,GNA13,GNAI1,GNAI2,GNG10,GNG12,GNG5,GRINA,HRAS,MAP2K3,MAPK1,NFKB1,NFKBIA,NRAS,PDE1B,PLCB1,PPP3CA,PRKACB,PRKAR1A,PRKAR2A,PRKCZ,RAC1
CP-865520	L-carnitine Biosynthesis	0.583	0.333	#N/A	ALDH9A1
CP-865520	Diphthamide Biosynthesis	0.583	0.333	#N/A	EEF2
CP-865520	Guanine and Guanosine Salvage I	0.583	0.333	#N/A	HPRT1
CP-865520	Coenzyme A Biosynthesis	0.583	0.333	#N/A	COASY
CP-865520	Thyronamine and Iodothyronamine Metabolism	0.583	0.333	#N/A	DIO1
CP-865520	1,25-dihydroxyvitamin D3 Biosynthesis	0.583	0.333	#N/A	POR
CP-865520	Glutathione Biosynthesis	0.583	0.333	#N/A	GCLM
CP-865520	Tetrahydrobiopterin Biosynthesis I	0.583	0.333	#N/A	PTS
CP-865520	Inosine-5'-phosphate Biosynthesis II	0.583	0.333	#N/A	ADSL
CP-865520	Anandamide Degradation	0.583	0.333	#N/A	FAAH
CP-865520	Thiosulfate Disproportionation III (Rhodanese)	0.583	0.333	#N/A	TST
CP-865520	Glycerol-3-phosphate Shuttle	0.583	0.333	#N/A	GPD2
CP-865520	Thyroid Hormone Metabolism I (via Deiodination)	0.583	0.333	#N/A	DIO1
CP-865520	1D-myo-inositol Hexakisphosphate Biosynthesis V (from Ins(1,3,4)P3)	0.583	0.333	#N/A	ITPK1
CP-865520	Tetrahydrobiopterin Biosynthesis II	0.583	0.333	#N/A	PTS
CP-865520	4-aminobutyrate Degradation I	0.583	0.333	#N/A	SUCLG2
CP-865520	N-acetylglucosamine Degradation I	0.583	0.333	#N/A	GNPDA1
CP-865520	Granzyme A Signaling	0.565	0.158	#N/A	APEX1,H1-0,NME1
CP-865520	IL-23 Signaling Pathway	0.561	0.13	-0.816	HIF1A,NFKB1,NFKBIA,PIK3CA,RELA,STAT3
CP-865520	Semaphorin Neuronal Repulsive Signaling Pathway	0.558	0.113	0.728	CFL1,CFL2,FES,ITGB1,ITGB5,MAP2K3,MYL12B,PAK2,PIK3CA,PLXNA2,PPP1CB,PRKACB,PRKAR1A,PRKAR2A,RAC1,SMC3,TP53
CP-865520	Cell Cycle Regulation by BTG Family Proteins	0.556	0.135	#N/A	CDK4,PPP2CA,PPP2CB,PPP2R5A,PTPA
CP-865520	Role of NFAT in Cardiac Hypertrophy	0.553	0.109	-1.528	ADCY9,Calm1 (includes others),CAMK2B,CSNK1A1,GNAI1,GNAI2,GNG10,GNG12,GNG5,HRAS,IGF1,IL6ST,MAP2K3,MAP3K1,MAPK1,MAPK8,NRAS,PIK3CA,PLCB1,PPP3CA,PRKACB,PRKAR1A,PRKAR2A,PRKCZ
CP-865520	GDP-glucose Biosynthesis	0.547	0.182	#N/A	GCK,HK1
CP-865520	Fcγ Receptor-mediated Phagocytosis in Macrophages and Monocytes	0.542	0.117	-0.302	ACTB,ARPC1A,ARPC3,GPLD1,MAPK1,PLA2G6,PRKCZ,PTEN,RAB11A,RAB11B,RAC1
CP-865520	Melanocyte Development and Pigmentation Signaling	0.542	0.117	-1.265	ADCY9,ATF2,HRAS,MAPK1,NRAS,PIK3CA,PRKACB,PRKAR1A,PRKAR2A,PTPN6,SOX10
CP-865520	ERBB Signaling	0.542	0.117	-0.905	EGFR,ERBB3,ERBB4,HRAS,MAP2K3,MAPK1,MAPK8,NRAS,PAK2,PIK3CA,PRKCZ
CP-865520	Phospholipases	0.529	0.121	-0.378	GPLD1,LCAT,LIPC,LPL,PLA2G12A,PLA2G6,PLA2G7,PLCB1
CP-865520	IL-17A Signaling in Fibroblasts	0.527	0.132	#N/A	MAPK1,NFKB1,NFKBIA,RELA,TRAF6
CP-865520	The Visual Cycle	0.524	0.15	#N/A	DHRS3,RDH11,RDH5
CP-865520	Role of p14/p19ARF in Tumor Suppression	0.523	0.138	#N/A	NPM1,PIK3CA,RAC1,TP53
CP-865520	Sonic Hedgehog Signaling	0.523	0.138	#N/A	CDK1,PRKACB,PRKAR1A,PRKAR2A
CP-865520	Macropinocytosis Signaling	0.52	0.118	-0.816	CSF1R,HRAS,ITGB1,ITGB5,NRAS,PIK3CA,PRKCZ,RAB5A,RAC1
CP-865520	Axonal Guidance Signaling	0.502	0.103	#N/A	ABL1,ARPC1A,ARPC3,BAIAP2,BMP1,CFL1,CFL2,COPS5,CXCL12,EFNB1,FES,FZD4,GNA13,GNAI1,GNAI2,GNG10,GNG12,GNG5,HERC2,HRAS,IGF1,ITGB1,ITGB5,KALRN,MAPK1,MYL12B,NGEF,NRAS,PAK2,PFN2,PIK3CA,PLCB1,PLXNA2,PLXNB2,PPP3CA,PRKACB,PRKAR1A,PRKAR2A,PRKCZ,PSMD14,RAC1,RHOD,RTN4,SDC2,SEMA4A,TUBA1A,TUBB,TUBB3,TUBB6,TUBG1,VEGFA,WNT5B
CP-865520	Antiproliferative Role of Somatostatin Receptor 2	0.5	0.117	1.633	GNG10,GNG12,GNG5,HRAS,MAPK1,NRAS,PIK3CA,PTPN6,SLC39A7
CP-865520	Assembly of RNA Polymerase I Complex	0.493	0.167	#N/A	POLR1D,POLR1E
CP-865520	White Adipose Tissue Browning Pathway	0.493	0.11	-3.207	ADCY9,ATF2,FGFR2,FGFR4,MAPK1,PPARA,PPARG,PRKAB1,PRKACB,PRKAR1A,PRKAR2A,RARA,RXRA,SLC16A1,VEGFA
CP-865520	Human Embryonic Stem Cell Pluripotency	0.488	0.108	#N/A	BMP1,BMPR1A,CTNNB1,FGFR2,FGFR4,FZD4,GNA13,GNAI1,GNAI2,GNG10,GNG12,GNG5,GSK3A,PIK3CA,S1PR1,SMAD1,SMAD2,WNT5B
CP-865520	ERBB4 Signaling	0.488	0.118	0	ERBB4,HRAS,MAPK1,NRAS,PIK3CA,PRKCZ,PSEN1,PSEN2
CP-865520	VDR/RXR Activation	0.483	0.115	0	CEBPA,CSNK2A1,IGFBP1,IGFBP3,NCOR1,PRKCZ,RXRA,SP1,YY1
CP-865520	FAK Signaling	0.483	0.111	#N/A	ACTB,ASAP1,EGFR,HRAS,ITGB1,ITGB5,MAPK1,NRAS,PAK2,PIK3CA,PTEN,RAC1,VCL
CP-865520	Heparan Sulfate Biosynthesis	0.483	0.115	-1	AADAC,B3GAT3,Ces1b/Ces1c,CES3,EXT1,EXTL3,GLCE,NDST1,SULT1B1
CP-865520	IL-7 Signaling Pathway	0.483	0.115	-1.414	BAD,BAX,FOXO3,GSK3A,IGHM,JAK1,JAK3,MAPK1,PIK3CA
CP-865520	Pentose Phosphate Pathway (Oxidative Branch)	0.48	0.25	#N/A	H6PD
CP-865520	PRPP Biosynthesis I	0.48	0.25	#N/A	PRPS1
CP-865520	Spermine and Spermidine Degradation I	0.48	0.25	#N/A	SAT1
CP-865520	Catecholamine Biosynthesis	0.48	0.25	#N/A	PNMT
CP-865520	Eumelanin Biosynthesis	0.48	0.25	#N/A	DDT
CP-865520	Glutathione Redox Reactions II	0.48	0.25	#N/A	TXNDC12
CP-865520	Melatonin Degradation II	0.48	0.25	#N/A	MAOA
CP-865520	Arginine Degradation I (Arginase Pathway)	0.48	0.25	#N/A	OAT
CP-865520	L-cysteine Degradation I	0.48	0.25	#N/A	CDO1
CP-865520	Acetate Conversion to Acetyl-CoA	0.48	0.25	#N/A	ACSL1
CP-865520	Endocannabinoid Neuronal Synapse Pathway	0.478	0.109	1.155	ADCY9,FAAH,GNAI1,GNAI2,GNG10,GNG12,GNG5,GRINA,MAPK1,MAPK8,MGLL,PLCB1,PPP3CA,PRKACB,PRKAR1A,PRKAR2A
CP-865520	Paxillin Signaling	0.471	0.111	-0.905	ACTB,ACTN1,HRAS,ITGB1,ITGB5,MAPK1,MAPK8,NRAS,PAK2,PIK3CA,RAC1,VCL
CP-865520	Fc Epsilon RI Signaling	0.469	0.11	0.832	GAB1,HRAS,INPP5B,INPP5J,MAP2K3,MAPK1,MAPK8,NRAS,PIK3CA,PLA2G12A,PLA2G6,PRKCZ,RAC1
CP-865520	PAK Signaling	0.469	0.11	0	CFL1,CFL2,HRAS,ITGB1,ITGB5,MAPK1,MAPK8,MYL12B,NRAS,PAK1IP1,PAK2,PIK3CA,RAC1
CP-865520	Ovarian Cancer Signaling	0.465	0.108	-0.632	ABL1,CDK4,CTNNB1,EGFR,FZD4,HRAS,MAPK1,NRAS,PIK3CA,PRKACB,PRKAR1A,PRKAR2A,PTEN,SIN3A,TP53,VEGFA,WNT5B
CP-865520	Nitric Oxide Signaling in the Cardiovascular System	0.455	0.109	-1.387	Calm1 (includes others),HSP90AA1,HSP90AB1,HSP90B1,KNG1,MAPK1,PDE1B,PIK3CA,PRKACB,PRKAR1A,PRKAR2A,PRKCZ,VEGFA
CP-865520	cAMP-mediated signaling	0.455	0.105	-0.853	ADCY9,ADORA1,AKAP8,APEX1,ATF2,Calm1 (includes others),CAMK2B,DUSP1,GNAI1,GNAI2,LAMTOR3,MAPK1,PDE1B,PDE8A,PDE9A,PPP3CA,PRKACB,PRKAR1A,PRKAR2A,PTH1R,S1PR1,SMPDL3A,STAT3,TDP2
CP-865520	G Beta Gamma Signaling	0.453	0.109	-0.535	EGFR,GNA13,GNAI1,GNAI2,GNG10,GNG12,GNG5,HRAS,MAPK1,NRAS,PRKACB,PRKAR1A,PRKAR2A,PRKCZ
CP-865520	Heparan Sulfate Biosynthesis (Late Stages)	0.433	0.113	-1.414	AADAC,Ces1b/Ces1c,CES3,EXT1,EXTL3,GLCE,NDST1,SULT1B1
CP-865520	Endothelin-1 Signaling	0.431	0.105	0.229	ADCY9,CASP7,CASP8,ECE1,GAB1,GNA13,GNAI1,GNAI2,GPLD1,HRAS,LCAT,MAPK1,MAPK8,NRAS,PIK3CA,PLA2G12A,PLA2G6,PLA2G7,PLCB1,PRKCZ
CP-865520	Gαs Signaling	0.427	0.107	-1.414	ADCY9,ATF2,GNA13,GNAI1,GNAI2,GNG10,GNG12,GNG5,MAPK1,PRKACB,PRKAR1A,PRKAR2A,PTH1R
CP-865520	GABA Receptor Signaling	0.427	0.107	#N/A	ADCY9,ALDH9A1,AP2A2,GNA13,GNAI1,GNAI2,GNG10,GNG12,GNG5,GPHN,RPS27A,SLC6A12,SLC6A13,Ubb
CP-865520	Cardiomyocyte Differentiation via BMP Receptors	0.42	0.13	#N/A	ATF2,BMPR1A,SMAD1
CP-865520	HGF Signaling	0.415	0.106	-1.387	ATF2,GAB1,HRAS,ITGB1,ITGB5,MAP3K1,MAP3K11,MAPK1,MAPK8,NRAS,PIK3CA,PRKCZ,RAC1,STAT3
CP-865520	Leukocyte Extravasation Signaling	0.41	0.104	-2	ABL1,ACTB,ACTN1,ARHGAP35,CLDN1,CLDN2,CLDN3,CTNNB1,CTNND1,CXCL12,GNAI1,GNAI2,ITGB1,MAPK1,MAPK8,PIK3CA,PRKCZ,RAC1,RDX,VCL
CP-865520	DNA Double-Strand Break Repair by Non-Homologous End Joining	0.406	0.143	#N/A	PRKDC,XRCC1
CP-865520	Leukotriene Biosynthesis	0.406	0.143	#N/A	LTA4H,MGST3
CP-865520	Glycogen Degradation III	0.406	0.143	#N/A	GAA,TYMP
CP-865520	Trans, trans-farnesyl Diphosphate Biosynthesis	0.403	0.2	#N/A	IDI1
CP-865520	Glutamate Degradation III (via 4-aminobutyrate)	0.403	0.2	#N/A	SUCLG2
CP-865520	Hepatic Fibrosis / Hepatic Stellate Cell Activation	0.4	0.103	#N/A	AGT,BAX,COL18A1,CYP2E1,ECE1,EGFR,FAS,FGF1,FGFR2,FN1,IGF1,IGFBP3,IGFBP4,MYH9,NFKB1,RELA,SMAD2,TNFRSF1A,TNFRSF1B,VEGFA
CP-865520	Thrombopoietin Signaling	0.399	0.111	-0.378	HRAS,MAPK1,NRAS,PIK3CA,PRKCZ,STAT3,THPO
CP-865520	IL-4 Signaling	0.399	0.108	#N/A	HLA-A,HRAS,INPP5B,INPP5J,JAK1,JAK3,NRAS,PIK3CA,PTPN6,STAT6
CP-865520	Role of JAK2 in Hormone-like Cytokine Signaling	0.385	0.118	#N/A	GHR,JAK1,PTPN6,STAT3
CP-865520	Leptin Signaling in Obesity	0.383	0.108	#N/A	ADCY9,MAPK1,PIK3CA,PLCB1,PRKACB,PRKAR1A,PRKAR2A,STAT3
CP-865520	WNT/Ca+ pathway	0.382	0.109	-2.646	ATF2,FZD4,NFKB1,PLCB1,PPP3CA,RELA,WNT5B
CP-865520	Choline Biosynthesis III	0.369	0.133	#N/A	CHPT1,GPLD1
CP-865520	Erythropoietin Signaling Pathway	0.367	0.102	0	ARNT,BAD,BIRC2,CTNNB1,FOXO3,HIF1A,HRAS,IL18,MAPK1,NFKB1,NFKBIA,NRAS,PIK3CA,PRKCZ,PTPN6,RAC1,RELA,TP53
CP-865520	DNA Methylation and Transcriptional Repression Signaling	0.362	0.114	#N/A	CHD4,H3-3A/H3-3B,RBBP7,SIN3A
CP-865520	GDNF Family Ligand-Receptor Interactions	0.353	0.105	0	GAB1,GFRA1,HRAS,MAPK1,MAPK8,NRAS,PIK3CA,RAC1
CP-865520	Neurotrophin/TRK Signaling	0.353	0.105	0	ATF2,GAB1,HRAS,MAP2K3,MAPK1,MAPK8,NRAS,PIK3CA
CP-865520	MSP-RON Signaling In Macrophages Pathway	0.351	0.103	-0.577	ATF2,F12,HRAS,KLKB1,MAPK1,MST1,NFKB1,NRAS,PIK3CA,PRKCZ,RELA,STAT3
CP-865520	Glutamate Receptor Signaling	0.35	0.106	#N/A	Calm1 (includes others),GNG10,GNG12,GNG5,GRINA,HOMER2,SLC1A2
CP-865520	Chronic Myeloid Leukemia Signaling	0.348	0.103	#N/A	ABL1,BAD,CDK4,HRAS,MAPK1,NFKB1,NRAS,PIK3CA,RELA,SIN3A,TP53
CP-865520	Arginine Degradation VI (Arginase 2 Pathway)	0.344	0.167	#N/A	OAT
CP-865520	Selenocysteine Biosynthesis II (Archaea and Eukaryotes)	0.344	0.167	#N/A	SEPHS2
CP-865520	UDP-N-acetyl-D-glucosamine Biosynthesis II	0.344	0.167	#N/A	GNPNAT1
CP-865520	Tryptophan Degradation to 2-amino-3-carboxymuconate Semialdehyde	0.344	0.167	#N/A	TDO2
CP-865520	NAD Biosynthesis III	0.344	0.167	#N/A	NAMPT
CP-865520	Lactose Degradation III	0.344	0.167	#N/A	GLB1
CP-865520	GDP-mannose Biosynthesis	0.344	0.167	#N/A	PMM1
CP-865520	TREM1 Signaling	0.338	0.104	-1.414	FCGR2B,IL18,ITGB1,MAPK1,MYD88,NFKB1,RELA,STAT3
CP-865520	Mismatch Repair in Eukaryotes	0.335	0.125	#N/A	PCNA,RFC3
CP-865520	UVA-Induced MAPK Signaling	0.333	0.102	0	CYCS,EGFR,HRAS,MAPK1,MAPK8,NRAS,PIK3CA,PLCB1,SMPD1,TP53
CP-865520	nNOS Signaling in Neurons	0.325	0.106	#N/A	Calm1 (includes others),GRINA,PFKM,PPP3CA,PRKCZ
CP-865520	Ephrin A Signaling	0.325	0.106	#N/A	CFL1,CFL2,NGEF,PIK3CA,RAC1
CP-865520	Apelin Cardiomyocyte Signaling Pathway	0.321	0.101	0	ARNT,GNAI1,GNAI2,HIF1A,MAPK1,MAPK8,MYL12B,PIK3CA,PLCB1,PRKCZ
CP-865520	MSP-RON Signaling Pathway	0.314	0.103	#N/A	ACTB,F12,KLKB1,MST1,PIK3CA,PRKCZ
CP-865520	Thyroid Cancer Signaling	0.311	0.101	0	CTNNB1,HRAS,IGF1,MAPK1,NRAS,PIK3CA,PTEN,TP53
CP-865520	Notch Signaling	0.301	0.105	-1	FURIN,PSEN1,PSEN2,RFNG
CP-865520	Role of BRCA1 in DNA Damage Response	0.298	0.1	#N/A	ACTB,ARID1A,ATF1,POU2F1,RFC3,SMARCA4,SMARCD2,TP53
CP-865520	FLT3 Signaling in Hematopoietic Progenitor Cells	0.298	0.1	-0.707	ATF2,BAD,HRAS,MAPK1,NRAS,PIK3CA,STAT3,STAT6
CP-865520	Adenine and Adenosine Salvage III	0.296	0.143	#N/A	HPRT1
CP-865520	Ceramide Degradation	0.296	0.143	#N/A	ASAH1
CP-865520	Glycoaminoglycan-protein Linkage Region Biosynthesis	0.296	0.143	#N/A	B3GAT3
CP-865520	Aspartate Degradation II	0.296	0.143	#N/A	MDH2
CP-865520	Crosstalk between Dendritic Cells and Natural Killer Cells	0.292	0.0989	-1.89	ACTB,CAMK2B,FAS,HLA-A,HLA-E,IL18,NFKB1,RELA,TNFRSF1B
CP-865520	SPINK1 Pancreatic Cancer Pathway	0.285	0.1	1.633	CELA1,CTRB2,CTSA,CTSB,KLKB1,SMAD2
CP-865520	Histidine Degradation III	0.257	0.125	#N/A	HAL
CP-865520	Inositol Pyrophosphates Biosynthesis	0.257	0.125	#N/A	IP6K1
CP-865520	Sphingomyelin Metabolism	0.257	0.125	#N/A	SMPD1
CP-865520	DNA damage-induced 14-3-3σ Signaling	0.256	0.105	#N/A	CDK1,TP53
CP-865520	GPCR-Mediated Integration of Enteroendocrine Signaling Exemplified by an L Cell	0.255	0.0959	-1.134	ADCY9,GNAI1,GNAI2,PLCB1,PRKACB,PRKAR1A,PRKAR2A
CP-865520	Salvage Pathways of Pyrimidine Deoxyribonucleotides	0.225	0.111	#N/A	TYMP
CP-865520	Dilated Cardiomyopathy Signaling Pathway	0	0.0822	-0.302	ACTB,ADCY9,BAD,BAX,CAMK2B,GAB1,ILK,MAPK1,MYH9,PRKACB,PRKAR1A,PRKAR2A
CP-865520	Synaptic Long Term Depression	0	0.0928	0.243	GNA13,GNAI1,GNAI2,HRAS,IGF1,LCAT,MAPK1,NRAS,PLA2G12A,PLA2G6,PLA2G7,PLCB1,PPP2CA,PPP2CB,PPP2R5A,PRKCZ,PTPA,SLC39A7
CP-865520	Role of NFAT in Regulation of the Immune Response	0	0.0475	-1.606	ATF2,Calm1 (includes others),CSNK1A1,CSNK1D,FCGR2B,GNA13,GNAI1,GNAI2,GNG10,GNG12,GNG5,GSK3A,HLA-A,HRAS,IGHM,KPNA2,KPNA3,KPNB1,MAPK1,NFKB1,NFKBIA,NRAS,PIK3CA,PLCB1,PPP3CA,RELA,TNPO1,ZAP70
CP-865520	FcγRIIB Signaling in B Lymphocytes	0	0.0706	1	FCGR2B,HRAS,IGHM,MAPK8,NRAS,PIK3CA
CP-865520	CCR5 Signaling in Macrophages	0	0.022	0.816	Calm1 (includes others),FAS,GNA13,GNAI1,GNAI2,GNG10,GNG12,GNG5,MAPK1,MAPK8,PRKCZ
CP-865520	Calcium-induced T Lymphocyte Apoptosis	0	0.0109	-1.342	Calm1 (includes others),HLA-A,PPP3CA,PRKCZ,ZAP70
CP-865520	Cytotoxic T Lymphocyte-mediated Apoptosis of Target Cells	0	0.0188	1	B2M,CASP7,CASP8,CYC1,CYCS,FAS,HLA-A,HLA-E
CP-865520	IL-17 Signaling	0	0.0909	-1.213	ATF2,HRAS,HSP90AA1,HSP90AB1,HSP90B1,IL18,JAK1,MAP2K3,MAPK1,MAPK8,NFKB1,NRAS,PIK3CA,RELA,TAB2,TRAF6,VEGFA
CP-865520	Airway Pathology in Chronic Obstructive Pulmonary Disease	0	0.0339	#N/A	AMBP,APOM,FGF1,IL18
CP-865520	CTLA4 Signaling in Cytotoxic T Lymphocytes	0	0.0293	#N/A	AP2A2,B2M,CD8B,CLTA,CLTC,HLA-A,HLA-E,PIK3CA,PPP2CA,PPP2CB,PPP2R5A,PTPA,PTPN6,ZAP70
CP-865520	T Helper Cell Differentiation	0	0.0149	#N/A	HLA-A,IL18,IL6ST,STAT3,STAT6,TNFRSF1A,TNFRSF1B
CP-865520	CD28 Signaling in T Helper Cells	0	0.029	-0.832	ARPC1A,ARPC3,BCL10,Calm1 (includes others),HLA-A,MAP3K1,MAPK8,NFKB1,NFKBIA,PIK3CA,PPP3CA,PTPN6,RAC1,RELA,ZAP70
CP-865520	IL-15 Signaling	0	0.0246	-1.508	AKT1S1,HRAS,IGHM,Igkv15-103,JAK1,JAK3,MAPK1,NFKB1,NRAS,PIK3CA,RELA,STAT3,STAT6
CP-865520	Role of Cytokines in Mediating Communication between Immune Cells	0	0.037	#N/A	IL18,IL1RN
CP-865520	Dendritic Cell Maturation	0	0.0323	-2.065	ATF2,B2M,COL18A1,FCGR2B,HLA-A,HLA-E,IL18,IL1RN,MAPK1,MAPK8,MYD88,NFKB1,NFKBIA,PIK3CA,PLCB1,RELA,TNFRSF1A,TNFRSF1B,TRAF6
CP-865520	Cellular Effects of Sildenafil (Viagra)	0	0.0738	#N/A	ACTB,ADCY9,Calm1 (includes others),MYH9,MYL12B,PDE1B,PLCB1,PPP1CB,PRKACB,PRKAR1A,PRKAR2A
CP-865520	Neuropathic Pain Signaling In Dorsal Horn Neurons	0	0.0891	-2.333	CAMK2B,GRINA,MAPK1,PIK3CA,PLCB1,PRKACB,PRKAR1A,PRKAR2A,PRKCZ
CP-865520	Factors Promoting Cardiogenesis in Vertebrates	0	0.0861	-1.732	ATF2,BMP1,BMPR1A,CAMK2B,CTNNB1,FZD4,LRP1,MAPK8,PLCB1,PRKCZ,SMAD1,SMAD2,WNT5B
CP-865520	ICOS-ICOSL Signaling in T Helper Cells	0	0.0237	-1.508	BAD,Calm1 (includes others),CAMK2B,HLA-A,NFKB1,NFKBIA,PIK3CA,PPP3CA,PTEN,RAC1,RELA,ZAP70
CP-865520	Lipid Antigen Presentation by CD1	0	0.00481	#N/A	AP2A2,B2M
CP-865520	Corticotropin Releasing Hormone Signaling	0	0.0872	-1.897	ADCY9,ATF2,Calm1 (includes others),GNAI1,GNAI2,JUND,MAPK1,PRKACB,PRKAR1A,PRKAR2A,PRKCZ,SLC39A7,VEGFA
CP-865520	Prolactin Signaling	0	0.093	-0.378	HRAS,MAPK1,NMI,NRAS,PIK3CA,PRKCZ,SP1,STAT3
CP-865520	CREB Signaling in Neurons	0	0.0681	-2.921	ADCY9,ADORA1,ADRA1B,ATF2,AVPR1A,BMPR1A,Calm1 (includes others),CAMK2B,EGFR,FGFR2,FGFR4,FZD4,GHR,GNA13,GNAI1,GNAI2,GNG10,GNG12,GNG5,GPR137B,HRAS,IGF1,MAPK1,MTNR1A,NRAS,PIK3CA,PLCB1,POLR2A,POLR2D,POLR2E,POLR2G,POLR2H,POLR2J,POLR2L,PRKACB,PRKAR1A,PRKAR2A,PRKCZ,PTH1R,S1PR1,VEGFA
CP-865520	Type I Diabetes Mellitus Signaling	0	0.0354	-0.775	CASP8,CYC1,CYCS,FAS,HLA-A,HLA-E,JAK1,MAP2K3,MAPK1,MAPK8,MYD88,NFKB1,NFKBIA,RELA,TNFRSF1A,TNFRSF1B,TRADD,TRAF6
CP-865520	Basal Cell Carcinoma Signaling	0	0.0694	#N/A	BMP1,CTNNB1,FZD4,TP53,WNT5B
CP-865520	Primary Immunodeficiency Signaling	0	0.0727	#N/A	IGHM,JAK3,TAP1,ZAP70
CP-865520	Allograft Rejection Signaling	0	0.0124	#N/A	B2M,FAS,H2-Q8,H2-T22,HLA-A,HLA-E
CP-865520	Autoimmune Thyroid Disease Signaling	0	0.00662	#N/A	FAS,HLA-A,HLA-E
CP-865520	Bladder Cancer Signaling	0	0.0862	1	ABL1,CDK4,EGFR,FGF1,HRAS,MAPK1,NRAS,SIN3A,TP53,VEGFA
CP-865520	Graft-versus-Host Disease Signaling	0	0.0112	#N/A	FAS,HLA-A,HLA-E,IL18,IL1RN
CP-865520	Communication between Innate and Adaptive Immune Cells	0	0.00969	#N/A	B2M,Ccl9,CD8B,HLA-A,HLA-E,IGHM,Igkv15-103,IL18,IL1RN
CP-865520	Systemic Lupus Erythematosus Signaling	0	0.0499	#N/A	C5,C9,FCGR2B,HLA-A,HLA-E,HNRNPA2B1,HNRNPC,HRAS,IGHM,IL18,IL1RN,KNG1,LSM1,LSM14B,LSM2,LSM3,LSM4,LSM7,LSM8,MAPK1,NRAS,PIK3CA,PRPF38A,PRPF8,PTPN6,SNRNP25,SNRPA1,SNRPB2,SNRPD2,SNU13,ZCRB1
CP-865520	CDC42 Signaling	0	0.0365	-0.535	ARPC1A,ARPC3,ATF2,B2M,BAIAP2,CFL1,CFL2,DIAPH1,H2-Q8,H2-T22,HLA-A,HLA-E,ITGB1,ITGB5,MAP3K11,MAPK1,MAPK8,MYL12B,PAK2,PPP1CB,PRKCZ
CP-865520	Retinoic acid Mediated Apoptosis Signaling	0	0.0833	0	CASP8,CYCS,Ifnz (includes others),RARA,RXRA
CP-865520	Phospholipase C Signaling	0	0.049	-0.2	ADCY9,ARHGEF1,ATF2,Calm1 (includes others),Cdc42,FCGR2B,GNA13,GNG10,GNG12,GNG5,GPLD1,HRAS,IGHM,ITGB1,ITGB5,MAPK1,MYL12B,NFKB1,NRAS,PEBP1,PLA2G12A,PLA2G6,PLCB1,PPP1CB,PPP3CA,PRKCZ,RAC1,RELA,RHOB,RHOC,RHOD,RHOT1,ZAP70
CP-865520	Altered T Cell and B Cell Signaling in Rheumatoid Arthritis	0	0.0142	#N/A	FAS,HLA-A,IGHM,IL18,IL1RN,NFKB1,RELA
CP-865520	B Cell Development	0	0.0465	#N/A	HLA-A,IGHM
CP-865520	Breast Cancer Regulation by Stathmin1	0	0.0794	-1.043	ADORA1,ADRA1B,ARHGEF1,ATF2,AURKA,AVPR1A,CAMK2B,CDK1,CDK4,FOXM1,FZD4,GNA13,GNG10,GNG12,GNG5,GPR137B,HIF1A,HRAS,IGF1,MAPK1,MTNR1A,NFKB1,NRAS,PIK3CA,PLCB1,PPP1CB,PPP1R3C,PPP2CA,PPP2CB,PPP2R5A,PRKACB,PRKAR1A,PRKAR2A,PRKCZ,PTH1R,PTPA,RAC1,S1PR1,STAT3,STMN1,TP53,TUBA1A,TUBB,TUBB3,TUBB6,TUBG1,VEGFA
CP-865520	Regulation of IL-2 Expression in Activated and Anergic T Lymphocytes	0	0.0325	-0.775	BCL10,Calm1 (includes others),HRAS,MAP3K1,MAPK1,MAPK8,NFKB1,NFKBIA,NRAS,PPP3CA,RAC1,RELA,SMAD2,TOB1,ZAP70
CP-865520	Role of WNT/GSK-3β Signaling in the Pathogenesis of Influenza	0	0.0769	#N/A	CSNK1A1,CSNK1D,CTNNB1,FZD4,Ifnz (includes others),WNT5B
CP-865520	NUR77 Signaling in T Lymphocytes	0	0.0273	-0.333	B2M,Calm1 (includes others),CYCS,H2-Q8,H2-T22,HLA-A,HLA-E,MAPK1,PCNA,PPP3CA,PRKCZ,RXRA,SIN3A,SIN3B
CP-865520	PKCθ Signaling in T Lymphocytes	0	0.0305	-1.5	BCL10,CAMK2B,HLA-A,HRAS,MAP3K1,MAP3K11,MAPK1,MAPK8,NFKB1,NFKBIA,NRAS,PIK3CA,POU2F1,PPP3CA,RAC1,RELA,ZAP70
CP-865520	Role of Lipids/Lipid Rafts in the Pathogenesis of Influenza	0	0.0435	#N/A	Ifnz (includes others)
CP-865520	Role of Hypercytokinemia/hyperchemokinemia in the Pathogenesis of Influenza	0	0.093	-0.707	IL18,IL1RN,IRF3,IRF7,JAK1,MYD88,NFKB1,S1PR1
CP-865520	Antiproliferative Role of TOB in T Cell Signaling	0	0.0164	0.378	CDC34,DPP7,MAPK1,PABPC1,SKP1,SMAD2,TOB1
CP-865520	OX40 Signaling Pathway	0	0.0188	0	B2M,H2-Q8,H2-T22,HLA-A,HLA-E,MAPK8,NFKB1,NFKBIA,RELA
CP-865520	DNA Double-Strand Break Repair by Homologous Recombination	0	0.0714	#N/A	ABL1
CP-865520	Assembly of RNA Polymerase III Complex	0	0.0769	#N/A	GTF3C2
CP-865520	Role of IL-17A in Psoriasis	0	0.0714	#N/A	S100A8
CP-865520	Telomere Extension by Telomerase	0	0.0667	#N/A	HNRNPA2B1
CP-865520	Hematopoiesis from Pluripotent Stem Cells	0	0.00454	#N/A	CD8B,IGHM
CP-865520	Hematopoiesis from Multipotent Stem Cells	0	0.0833	#N/A	THPO
CP-865520	Transcriptional Regulatory Network in Embryonic Stem Cells	0	0.0741	#N/A	H3-3A/H3-3B,HNF4A,REST,STAT3
CP-865520	nNOS Signaling in Skeletal Muscle Cells	0	0.0417	#N/A	Calm1 (includes others),DAG1
CP-865520	VEGF Family Ligand-Receptor Interactions	0	0.0952	0.707	HRAS,MAPK1,NRAS,PIK3CA,PLA2G12A,PLA2G6,PRKCZ,VEGFA
CP-865520	Estrogen-mediated S-phase Entry	0	0.0769	#N/A	CDK1,CDK4
CP-865520	Netrin Signaling	0	0.0694	-2.236	PPP3CA,PRKACB,PRKAR1A,PRKAR2A,RAC1
CP-865520	NAD biosynthesis II (from tryptophan)	0	0.0833	#N/A	TDO2
CP-865520	Chondroitin Sulfate Degradation (Metazoa)	0	0.0625	#N/A	GM2A
CP-865520	CDP-diacylglycerol Biosynthesis I	0	0.0455	#N/A	ABHD5
CP-865520	D-myo-inositol (1,4,5)-Trisphosphate Biosynthesis	0	0.0385	#N/A	PLCB1
CP-865520	Oleate Biosynthesis II (Animals)	0	0.0769	#N/A	FADS1
CP-865520	Chondroitin Sulfate Biosynthesis	0	0.0545	#N/A	B3GAT3,NDST1,SULT1B1
CP-865520	Dermatan Sulfate Biosynthesis	0	0.0517	#N/A	B3GAT3,NDST1,SULT1B1
CP-865520	Dermatan Sulfate Biosynthesis (Late Stages)	0	0.0444	#N/A	NDST1,SULT1B1
CP-865520	Phosphatidylglycerol Biosynthesis II (Non-plastidic)	0	0.0417	#N/A	ABHD5
CP-865520	Dermatan Sulfate Degradation (Metazoa)	0	0.0588	#N/A	GM2A
CP-865520	Glycogen Degradation II	0	0.0833	#N/A	TYMP
CP-865520	Chondroitin Sulfate Biosynthesis (Late Stages)	0	0.0426	#N/A	NDST1,SULT1B1
CP-865520	Inhibition of Matrix Metalloproteases	0	0.0769	#N/A	LRP1,SDC2,TFPI2
CP-865520	Agranulocyte Adhesion and Diapedesis	0	0.0841	#N/A	ACTB,C5,Ccl9,CLDN1,CLDN2,CLDN3,CXCL12,CXCL2,FN1,GNAI1,GNAI2,IL18,IL1RN,ITGB1,MYH9,RDX,SDC4,TNFRSF1A
CP-865520	Granulocyte Adhesion and Diapedesis	0	0.0899	#N/A	C5,Ccl9,CLDN1,CLDN2,CLDN3,CXCL12,CXCL2,GNAI1,GNAI2,IL18,IL1RN,ITGB1,RDX,SDC2,SDC4,TNFRSF1A,TNFRSF1B
CP-865520	TEC Kinase Signaling	0	0.0449	-1.213	ACTB,Cdc42,FAS,GNA13,GNAI1,GNAI2,GNG10,GNG12,GNG5,ITGB1,ITGB5,JAK1,JAK3,MAPK8,NFKB1,PAK2,PIK3CA,PRKCZ,RAC1,RELA,RHOB,RHOC,RHOD,RHOT1,STAT3,STAT6
CP-865520	SAPK/JNK Signaling	0	0.0319	-0.535	ATF2,GAB1,GNA13,GNG10,GNG12,GNG5,HNRNPK,HRAS,MAP3K1,MAP3K11,MAPK8,NRAS,PIK3CA,RAC1,TP53,TRADD
CP-865520	B Cell Receptor Signaling	0	0.0493	-1.134	ABL1,ATF2,BAD,BCL10,Calm1 (includes others),CAMK2B,CFL1,CFL2,EGR1,FCGR2B,GAB1,GSK3A,HRAS,IGHM,Igkv15-103,INPP5B,INPP5J,MAP2K3,MAP3K1,MAP3K11,MAPK1,MAPK8,NFKB1,NFKBIA,NRAS,PIK3CA,PPP3CA,PTEN,PTPN6,RAC1,RELA
CP-865520	Serotonin Receptor Signaling	0	0.093	#N/A	ADCY9,MAOA,PCBD1,PTS
CP-865520	Phototransduction Pathway	0	0.0556	#N/A	PRKACB,PRKAR1A,PRKAR2A
CP-865520	NF-κB Signaling	0	0.0561	-1.826	BCL10,BMPR1A,CASP8,CSNK2A1,EGFR,FGFR2,FGFR4,GHR,HRAS,IL18,IL1RN,MAP3K1,MAPK8,MYD88,NFKB1,NFKBIA,NRAS,PELI1,PIK3CA,PRKACB,PRKCZ,RELA,TAB2,TANK,TDP2,TIRAP,TNFRSF1A,TNFRSF1B,TRADD,TRAF6,UBE2N,ZAP70
CP-865520	T Cell Receptor Signaling	0	0.0456	-1.732	AKT1S1,ATF2,B2M,BCL10,Calm1 (includes others),CD8B,CTNNB1,FOXO3,GSK3A,H2-Q8,H2-T22,HLA-A,HLA-E,HRAS,ITGB1,MAP2K3,MAP3K1,MAPK1,MAPK8,NFKB1,NFKBIA,NRAS,PIK3CA,PPP3CA,PTPN6,RAC1,RELA,ZAP70
CP-865520	GPCR-Mediated Nutrient Sensing in Enteroendocrine Cells	0	0.0948	-1.508	ADCY9,GNAI1,GNAI2,GNG10,GNG12,GNG5,PLCB1,PRKACB,PRKAR1A,PRKAR2A,PRKCZ
CP-865520	Gustation Pathway	0	0.055	-0.302	ADCY9,CD36,LDAH,LIPA,LIPC,LPL,LRRC8A,PNLIPRP1,PRKACB,PRKAR1A,PRKAR2A
CP-865520	Phagosome Formation	0	0.0566	-1.761	ADORA1,ADRA1B,ARPC1A,ARPC3,AVPR1A,BCL10,C3,CD36,CFL1,CFL2,DIAPH1,FCGR2B,FN1,FZD4,GPLD1,GPR137B,HRAS,IGHM,ITGB1,ITGB5,LCAT,MAP2K3,MAPK1,MTNR1A,MYD88,MYH9,MYL12B,NRAS,PAK2,PIK3CA,PLA2G12A,PLA2G6,PLA2G7,PRKCZ,PTH1R,RAC1,S1PR1,SPHK2,VTN
CP-865520	Th1 and Th2 Activation Pathway	0	0.0756	#N/A	CHD4,HLA-A,IL18,JAK1,JAK3,NFIL3,NFKB1,PIK3CA,PSEN1,PSEN2,S1PR1,STAT3,STAT6
CP-865520	Th1 Pathway	0	0.082	-3.162	HLA-A,IL18,JAK1,JAK3,NFIL3,NFKB1,PIK3CA,PSEN1,PSEN2,STAT3
CP-865520	Th2 Pathway	0	0.073	-2.121	CHD4,HLA-A,JAK1,JAK3,NFKB1,PIK3CA,PSEN1,PSEN2,S1PR1,STAT6
CP-865520	GP6 Signaling Pathway	0	0.0945	-1.732	Calm1 (includes others),COL18A1,FGA,FGB,FGG,GSK3A,LAMA3,LAMB1,LAMB3,PIK3CA,PRKCZ,RAC1
CP-865520	Th17 Activation Pathway	0	0.0248	-1.732	AHR,HIF1A,HSP90AA1,HSP90AB1,HSP90B1,JAK1,JAK3,MYD88,NFKB1,RELA,STAT3,TRAF6
CP-865520	Apelin Cardiac Fibroblast Signaling Pathway	0	0.0435	#N/A	PRKAB1
CP-865520	T Cell Exhaustion Signaling Pathway	0	0.0318	0	HLA-A,HLA-E,HRAS,JAK1,JAK3,MAPK1,MAPK8,NRAS,PIK3CA,PPP2CA,PPP2CB,PPP2R5A,PTPA,PTPN6,SMAD2,STAT3,VEGFA,ZAP70
CP-865520	Systemic Lupus Erythematosus In T Cell Signaling Pathway	0	0.0516	-1.567	AKT1S1,ATF2,B2M,CASP7,CASP8,Cdc42,FAS,GNA13,GNAI1,GNAI2,H2-Q8,H2-T22,HLA-A,HLA-E,HRAS,MAP2K3,MAPK1,NRAS,PIK3CA,PPP2CA,PPP2CB,PPP2R5A,PPP3CA,PTPA,RAB4A,RAC1,RDX,RHOB,RHOC,RHOD,RHOT1,SP1,STAT3
CP-865520	Systemic Lupus Erythematosus In B Cell Signaling Pathway	0	0.0429	-1.826	BAD,BCL10,Calm1 (includes others),CTNNB1,FCGR2B,FOXO3,GAB1,HRAS,IFIH1,IGHM,Igkv15-103,IL18,IL6ST,INPP5B,INPP5J,IRF3,IRF5,IRF7,JAK1,MAPK1,MYD88,NFKB1,NRAS,PIK3CA,PPP3CA,PRKCZ,PTPN6,RAC1,RELA,STAT3,TRAF6
CP-865520	Regulation Of The Epithelial Mesenchymal Transition In Development Pathway	0	0.092	-2.121	CTNNB1,FZD4,HIF1A,NFKB1,PSEN1,PSEN2,RELA,WNT5B
CP-865520	Calcium Signaling	0	0.0556	-1.667	ATF2,Calm1 (includes others),CAMK2B,GRINA,MAPK1,MYH9,PPP3CA,PRKACB,PRKAR1A,PRKAR2A,Tpm1,Tpm4
CP-865520	Eicosanoid Signaling	0	0.0896	1	LCAT,LTA4H,PLA2G12A,PLA2G6,PLA2G7,PTGES2
CP-868388	Sirtuin Signaling Pathway	28.4	0.318	-0.97	ACADL,ACLY,ARNTL,ATG12,ATG5,ATG7,ATP5F1C,ATP5PF,BAX,BPGM,CLOCK,CPS1,CYC1,FOXO3,GABARAPL2,GADD45B,GADD45G,GTF3C2,H1-0,H3-3A/H3-3B,HIF1A,LDHA,MAP1LC3A,MAP1LC3B,MAPK1,MLYCD,NAMPT,NDRG1,NDUFA1,NDUFA11,NDUFA2,NDUFA3,NDUFA5,NDUFA7,NDUFA8,NDUFA9,NDUFAB1,NDUFB10,NDUFB11,NDUFB2,NDUFB3,NDUFB5,NDUFB6,NDUFB7,NDUFB8,NDUFB9,NDUFS3,NDUFS6,NDUFV1,NDUFV2,NDUFV3,NFE2L2,NFKB1,NQO1,NR1H3,OGG1,OTC,PAM16,PARP1,PFKM,PG…
CP-868388	FAT10 Signaling Pathway	24	0.643	1.342	MAP1LC3B,PSMA1,PSMA2,PSMA3,PSMA4,PSMA5,PSMA6,PSMA7,PSMB1,PSMB10,PSMB2,PSMB3,PSMB4,PSMB5,PSMB6,PSMB7,PSMB8,PSMC1,PSMC2,PSMC3,PSMC6,PSMD1,PSMD10,PSMD12,PSMD13,PSMD14,PSMD4,PSMD5,PSMD6,PSMD7,PSMD8,PSME1,PSME2,PSME3,SQSTM1,UBA1
CP-868388	BAG2 Signaling Pathway	23.9	0.524	0.535	ANXA2,BAG2,CTSB,HSP90AA1,Hspa1b,HSPA8,MAPK1,NFKB1,PSMA1,PSMA2,PSMA3,PSMA4,PSMA5,PSMA6,PSMA7,PSMB1,PSMB10,PSMB2,PSMB3,PSMB4,PSMB5,PSMB6,PSMB7,PSMB8,PSMC1,PSMC2,PSMC3,PSMC6,PSMD1,PSMD10,PSMD12,PSMD13,PSMD14,PSMD4,PSMD5,PSMD6,PSMD7,PSMD8,PSME1,PSME2,PSME3,RELA,SP1,TP53
CP-868388	Polyamine Regulation in Colon Cancer	22.9	0.597	#N/A	AZIN1,ODC1,PPARG,PSMA1,PSMA2,PSMA3,PSMA4,PSMA5,PSMA6,PSMA7,PSMB1,PSMB10,PSMB2,PSMB3,PSMB4,PSMB5,PSMB6,PSMB7,PSMB8,PSMC1,PSMC2,PSMC3,PSMC6,PSMD1,PSMD10,PSMD12,PSMD13,PSMD14,PSMD4,PSMD5,PSMD6,PSMD7,PSMD8,PSME1,PSME2,PSME3,SAT1
CP-868388	LXR/RXR Activation	21.7	0.415	-2.469	AGT,AHSG,AMBP,APOA1,APOA4,APOA5,APOB,APOC4,APOF,APOH,APOM,C3,C4A/C4B,C9,CD36,CLU,CYP51A1,ECHS1,FDFT1,FGA,GC,HADH,HPX,IL18,IL1R2,IL1RN,IRF3,ITIH4,KNG1,LCAT,LPL,LYZ,NCOR1,NCOR2,NFKB1,NR1H3,PCYOX1,PLTP,PON3,RELA,S100A8,SAA1,SCD,SERPINA1,SERPINF1,SERPINF2,SREBF1,TNFRSF1A,TNFRSF1B,TTR,VTN
CP-868388	FXR/RXR Activation	21.1	0.405	#N/A	AGT,AHSG,AMBP,APOA1,APOA4,APOB,APOC4,APOF,APOH,APOM,BAAT,C3,C4A/C4B,C9,CLU,FBP1,FGA,FGFR4,FOXA1,FOXA2,GC,HNF4A,HPX,IL18,IL1RN,ITIH4,KNG1,LCAT,LIPC,LPL,MAPK8,MTTP,NR0B2,NR1H3,NR5A2,PCYOX1,PLTP,PON3,PPARG,RARA,SAA1,SCARB1,SERPINA1,SERPINF1,SERPINF2,SLC10A1,SLC27A5,SLC4A2,SREBF1,TTR,VTN
CP-868388	Huntington's Disease Signaling	19.8	0.278	-0.943	AP2A2,ATF2,ATP5F1C,ATP5PF,BAX,BET1L,CAPNS1,CASP8,CLTC,CTSD,CYCS,EGFR,GNG10,GNG12,GNG5,GOSR2,Hspa1b,HSPA8,IGF1,MAPK1,MAPK8,NCOR1,NCOR2,PENK,PIK3R2,PLCB1,POLR2A,POLR2D,POLR2E,POLR2G,POLR2H,POLR2J,POLR2K,POLR2L,PSMA1,PSMA2,PSMA3,PSMA4,PSMA5,PSMA6,PSMA7,PSMB1,PSMB10,PSMB2,PSMB3,PSMB4,PSMB5,PSMB6,PSMB7,PSMB8,PSMC1,PSMC2,PSMC3,PSMC6,PSMD1,PSMD10,PSMD12,PSMD13,PSMD14,PSMD4,PSMD5,PSMD6,PSMD7,PSMD8,PSME1,…
CP-868388	Protein Ubiquitination Pathway	19.8	0.28	#N/A	ANAPC1,B2M,BAG1,CDC34,CUL2,DNAJB11,DNAJB6,DNAJB9,DNAJC15,DNAJC19,DNAJC7,DNAJC8,ELOC,HLA-A,HLA-E,HSP90AA1,HSP90AB1,HSP90B1,HSPA8,HSPB11,HSPE1,NEDD4L,PAN2,PSMA1,PSMA2,PSMA3,PSMA4,PSMA5,PSMA6,PSMA7,PSMB1,PSMB10,PSMB2,PSMB3,PSMB4,PSMB5,PSMB6,PSMB7,PSMB8,PSMC1,PSMC2,PSMC3,PSMC6,PSMD1,PSMD10,PSMD12,PSMD13,PSMD14,PSMD4,PSMD5,PSMD6,PSMD7,PSMD8,PSME1,PSME2,RPS27A,SKP1,SUGT1,TAP1,TRAF6,UBA1,Ubb,UBE2B,UBE2D…
CP-868388	Mitochondrial Dysfunction	19.5	0.339	#N/A	ACO2,Atp5e,ATP5F1C,ATP5MG,ATP5PF,ATP5PO,CASP8,COX17,COX6A1,COX6B2,Cox6c,COX7A2,COX7A2L,COX7B,CYB5B,CYC1,CYCS,FURIN,GPD2,GPX4,HSD17B10,MAOA,MAPK8,NDUFA1,NDUFA11,NDUFA2,NDUFA3,NDUFA5,NDUFA7,NDUFA8,NDUFA9,NDUFAB1,NDUFB10,NDUFB11,NDUFB2,NDUFB3,NDUFB5,NDUFB6,NDUFB7,NDUFB8,NDUFB9,NDUFS3,NDUFS6,NDUFV1,NDUFV2,NDUFV3,PARK7,PRDX3,PRDX5,PSEN2,SDHA,SDHD,UQCR10,UQCR11,UQCRB,UQCRC2,UQCRQ,VDAC3
CP-868388	Oxidative Phosphorylation	18.9	0.409	5.729	Atp5e,ATP5F1C,ATP5MG,ATP5PF,ATP5PO,COX17,COX6A1,COX6B2,Cox6c,COX7A2,COX7A2L,COX7B,CYB5B,CYC1,CYCS,NDUFA1,NDUFA11,NDUFA2,NDUFA3,NDUFA5,NDUFA7,NDUFA8,NDUFA9,NDUFAB1,NDUFB10,NDUFB11,NDUFB2,NDUFB3,NDUFB5,NDUFB6,NDUFB7,NDUFB8,NDUFB9,NDUFS3,NDUFS6,NDUFV1,NDUFV2,NDUFV3,SDHA,SDHD,UQCR10,UQCR11,UQCRB,UQCRC2,UQCRQ
CP-868388	LPS/IL-1 Mediated Inhibition of RXR Function	18	0.279	-1.279	ACOX1,ACSL1,ACSL4,ACSL5,ALAS1,ALDH1A1,ALDH2,ALDH3A2,ALDH7A1,ALDH9A1,APOC4,CPT2,CRAT,CYP2A6 (includes others),Cyp2b13/Cyp2b9,CYP2B6,Cyp2c40 (includes others),Cyp2c54 (includes others),Cyp2c70,CYP2C8,Cyp2d26,Cyp2d9 (includes others),CYP2F1,CYP3A7,CYP4A11,Cyp4a14,FABP1,FABP2,FABP3,FABP4,FABP5,FABP9,FMO1,GSTA5,GSTK1,GSTM1,Gstm3,GSTM5,Gstm6,GSTP1,GSTT2/GSTT2B,HMGCS1,IL18,IL1R2,IL1RN,LIPC,MAOA,MAP3K1,M…
CP-868388	Aryl Hydrocarbon Receptor Signaling	14	0.302	-0.392	AHR,ALDH1A1,ALDH2,ALDH3A2,ALDH7A1,ALDH9A1,BAX,CDK4,CTSD,CYP1A2,Cyp2c40 (includes others),Cyp2c54 (includes others),Cyp2c70,CYP2C8,CYP3A7,FAS,GSTA5,GSTK1,GSTM1,Gstm3,GSTM5,Gstm6,GSTP1,GSTT2/GSTT2B,HSP90AA1,HSP90AB1,HSP90B1,MAPK1,MAPK8,MGST1,MGST3,NCOR2,NEDD8,NFE2L2,NFIB,NFIC,NFIX,NFKB1,NQO1,NR0B2,PTGES3,RARA,RELA,SMARCA4,SP1,TFDP1,TGFB3,TP53
CP-868388	Fatty Acid β-oxidation I	13.7	0.618	3.273	ACAA1,Acaa1b,ACAA2,ACADM,ACSL1,ACSL4,ACSL5,AUH,ECHS1,ECI1,ECI2,EHHADH,HADH,HADHB,HSD17B10,HSD17B4,IVD,SCP2,SLC27A1,SLC27A4,SLC27A5
CP-868388	EIF2 Signaling	13.4	0.259	4.536	ACTG2,ATF5,EIF1AY,EIF2AK1,EIF2S1,EIF2S2,EIF3D,EIF3E,EIF3J,EIF3K,EIF3M,EIF4A2,EIF5,MAPK1,PIK3R2,PPP1CB,Ppp1cc,RPL10,RPL10A,RPL12,RPL13,RPL18,RPL19,RPL21,RPL24,RPL27A,RPL3,RPL30,Rpl36a,RPL37,RPL41,RPL5,RPL6,RPL7,RPL8,RPLP0,RPS10,RPS11,RPS12,RPS15A,RPS16,RPS17,RPS19,RPS23,RPS25,RPS26,RPS27A,RPS27L,RPS28,RPS3,RPS4Y1,RPS5,RPS6,RPS7,RPS8,RPSA,SREBF1,WARS1
CP-868388	NRF2-mediated Oxidative Stress Response	13.4	0.253	1.964	ACTG2,AKR7A2,CBR1,CDC34,CYP1A2,CYP2A6 (includes others),Cyp2b13/Cyp2b9,CYP2B6,Cyp2c40 (includes others),Cyp2c54 (includes others),Cyp2c70,CYP2C8,Cyp2d26,Cyp2d9 (includes others),CYP2F1,CYP3A7,CYP4A11,Cyp4a14,DNAJB11,DNAJB6,DNAJB9,DNAJC15,DNAJC19,DNAJC7,DNAJC8,EPHX1,FMO1,FTH1,FTL,GSTA5,GSTK1,GSTM1,Gstm3,GSTM5,Gstm6,GSTP1,GSTT2/GSTT2B,HACD3,HERPUD1,HSP90AA1,HSP90AB1,HSP90B1,JUND,MAP3K1,MAPK1,MAPK8,…
CP-868388	Inhibition of ARE-Mediated mRNA Degradation Pathway	13.1	0.292	0.728	CNOT1,MAPK1,PPP2CA,PPP2CB,PPP2R5A,PRKACB,PSMA1,PSMA2,PSMA3,PSMA4,PSMA5,PSMA6,PSMA7,PSMB1,PSMB10,PSMB2,PSMB3,PSMB4,PSMB5,PSMB6,PSMB7,PSMB8,PSMC1,PSMC2,PSMC3,PSMC6,PSMD1,PSMD10,PSMD12,PSMD13,PSMD14,PSMD4,PSMD5,PSMD6,PSMD7,PSMD8,PSME1,PSME2,PSME3,PTPA,TIA1,TNFRSF1A,TNFRSF1B,YWHAH,YWHAQ,ZFP36,ZFP36L1
CP-868388	Acute Phase Response Signaling	13.1	0.276	-2.475	AGT,AHSG,AMBP,APOA1,APOH,C1R,C2,C3,C4A/C4B,C5,C9,CRP,F2,FGA,FGB,FGG,FN1,FTL,HNRNPK,HPX,IKBKE,IL18,IL1RN,IL6R,IL6ST,ITIH2,ITIH3,ITIH4,KLKB1,MAP3K1,MAPK1,MAPK8,MBL2,NFKB1,PIK3R2,PLG,RELA,SAA1,SAA2-SAA4,SERPINA1,SERPINA3,SERPIND1,SERPINF1,SERPINF2,SERPING1,STAT3,TNFRSF1A,TNFRSF1B,TRADD,TRAF6,TTR
CP-868388	Glucocorticoid Receptor Signaling	10.6	0.174	#N/A	AGT,ARID1A,ATP5F1C,B2M,BAG1,CEBPA,CHP1,CYC1,DUSP1,EGFR,FBP1,FGG,FOXO3,GHR,GTF2A2,GTF2E2,H2-Q8,H2-T22,H2-T24,H3-3A/H3-3B,HLA-A,HLA-DQB1,HLA-E,HSP90AA1,HSP90AB1,HSP90B1,Hspa1b,HSPA8,IGF1,IKBKE,IL11RA,IL1R2,IL1RN,IL6R,IL6ST,IRF3,JAK1,JAK3,MAP3K1,MAPK1,MAPK8,NCOA1,NCOR1,NCOR2,NDUFA11,NDUFA2,NDUFA3,NDUFA5,NDUFA7,NDUFA8,NDUFA9,NDUFAB1,NDUFB10,NDUFB11,NDUFB2,NDUFB3,NDUFB5,NDUFB6,NDUFB7,NDUFB8,NDUFB9,NDU…
CP-868388	Phagosome Maturation	10.2	0.264	#N/A	ATP6AP1,ATP6AP2,ATP6V0A1,ATP6V0A2,ATP6V0B,ATP6V0C,ATP6V0E1,ATP6V1A,ATP6V1C1,ATP6V1G1,ATP6V1H,B2M,BET1L,CTSA,CTSB,CTSD,CTSE,CTSV,CTSZ,DYNLL1,DYNLRB1,GOSR2,HLA-A,HLA-E,LAMP2,M6PR,PRDX1,PRDX2,PRDX5,RAB5A,RAB7A,TAP1,TCIRG1,TUBA1A,TUBB,TUBB3,TUBB6,TUBG1,VAMP2,VPS28,VTI1B,YKT6
CP-868388	Iron homeostasis signaling pathway	9.79	0.273	#N/A	ACO2,ALAS2,ATP6AP1,ATP6AP2,ATP6V0A1,ATP6V0A2,ATP6V0B,ATP6V0C,ATP6V0E1,ATP6V1A,ATP6V1C1,ATP6V1G1,ATP6V1H,BMPR1A,CDC34,CIAO2A,CIAO2B,EGFR,FTH1,FTL,FXN,HFE,HIF1A,HPX,IL6R,IREB2,JAK1,JAK3,LRP1,MAPK1,MMS19,NUBP1,SKP1,SMAD1,SMAD2,STAT3,TCIRG1,TFR2
CP-868388	Coronavirus Pathogenesis Pathway	9.75	0.236	-1.64	AGT,ATP6AP1,ATP6V1A,BAX,CASP8,CDK4,FURIN,HIF1A,IRF3,IRF7,JAK1,KNG1,KPNB1,MAPK1,MAPK8,NFKB1,NPC1,NPM1,PTGES2,RAB7A,RELA,RPS10,RPS11,RPS12,RPS15A,RPS16,RPS17,RPS19,RPS23,RPS25,RPS26,RPS27A,RPS27L,RPS28,RPS3,RPS4Y1,RPS5,RPS6,RPS7,RPS8,RPSA,SIGMAR1,SIN3A,STAT3,TFDP1,TNPO1,TOMM70,TP53
CP-868388	Coagulation System	8.97	0.486	-1.213	F10,F12,F2,F2R,F5,F7,FGA,FGB,FGG,KLKB1,KNG1,PLG,PROC,SERPINA1,SERPINC1,SERPIND1,SERPINF2
CP-868388	Estrogen Receptor Signaling	8.58	0.181	-1.043	ADCY9,AGT,ATF2,ATP5F1C,BAD,CFL1,CFL2,CYC1,DDX5,EGFR,FOXA1,FOXO3,GNA13,GNAI1,GNAI2,GNG10,GNG12,GNG5,HIF1A,HNRNPD,HSP90AA1,HSP90AB1,HSP90B1,IGF1,JAK1,JAK3,MAPK1,MED10,MED12,MED27,NCOA1,NCOR1,NCOR2,NDUFA11,NDUFA2,NDUFA3,NDUFA5,NDUFA7,NDUFA8,NDUFA9,NDUFAB1,NDUFB10,NDUFB11,NDUFB2,NDUFB3,NDUFB5,NDUFB6,NDUFB7,NDUFB8,NDUFB9,NDUFS3,NDUFS6,NDUFV1,NDUFV2,NDUFV3,NFKB1,NR0B2,PCNA,PIK3R2,PLCB1,PPP1CB,PRKACB,PR…
CP-868388	mTOR Signaling	8.58	0.222	0.894	AKT1S1,Cdc42,DDIT4,EIF3D,EIF3E,EIF3J,EIF3K,EIF3M,EIF4A2,EIF4B,FKBP1A,GPLD1,HIF1A,MAPK1,PIK3R2,PLD1,PPP2CA,PPP2CB,PPP2R5A,PTPA,RHOA,RHOB,RHOD,RHOT1,RPS10,RPS11,RPS12,RPS15A,RPS16,RPS17,RPS19,RPS23,RPS25,RPS26,RPS27A,RPS27L,RPS28,RPS3,RPS4Y1,RPS5,RPS6,RPS7,RPS8,RPSA,STK11,TSC1,TSC2
CP-868388	Superpathway of Cholesterol Biosynthesis	8.47	0.517	3.742	ACAA2,ACAT2,CYP51A1,EBP,FDFT1,FDPS,HADHB,HMGCS1,HSD17B7,IDI1,MSMO1,MVD,NSDHL,SC5D,SQLE
CP-868388	Xenobiotic Metabolism AHR Signaling Pathway	8.46	0.31	-1.347	ABCG2,AHR,ALDH1A1,ALDH2,ALDH3A2,ALDH7A1,ALDH9A1,CYP1A2,GSTA5,GSTK1,GSTM1,Gstm3,GSTM5,Gstm6,GSTP1,GSTT2/GSTT2B,HSP90AA1,HSP90AB1,HSP90B1,MGST1,MGST3,NCOA1,NFKB1,NQO1,PTGES3,RELA,SUMO1
CP-868388	Hypoxia Signaling in the Cardiovascular System	8.02	0.324	1.89	ATF2,CDC34,COPS5,HIF1A,HSP90AA1,HSP90AB1,HSP90B1,LDHA,NQO1,PTEN,SUMO1,TP53,UBE2B,UBE2D2,UBE2D3,UBE2E1,UBE2G1,UBE2K,UBE2L3,UBE2L6,UBE2N,UBE2O,UBE2R2,UBE2V2
CP-868388	Extrinsic Prothrombin Activation Pathway	6.87	0.625	-1	F10,F12,F2,F5,F7,FGA,FGB,FGG,PROC,SERPINC1
CP-868388	Unfolded protein response	6.82	0.278	-0.728	ATF6,CD82,CEBPA,CEBPG,CEBPZ,DNAJB11,DNAJB6,DNAJB9,DNAJC15,DNAJC19,DNAJC7,DNAJC8,EDEM1,ERO1B,HSP90B1,Hspa1b,HSPA8,MAPK8,NFE2L2,OS9,PDIA6,PPARG,SEL1L,SREBF1,XBP1
CP-868388	Xenobiotic Metabolism PXR Signaling Pathway	6.7	0.209	0.316	ALDH1A1,ALDH2,ALDH3A2,ALDH7A1,ALDH9A1,CAMK2B,CES1,CES3,CITED2,CYP2B6,CYP2C8,CYP3A7,DNAJC7,ESD,GSTA5,GSTK1,GSTM1,Gstm3,GSTM5,Gstm6,GSTP1,GSTT2/GSTT2B,HSP90AA1,HSP90AB1,HSP90B1,MAOA,MGST1,MGST3,NCOA1,NCOR1,NCOR2,NDST1,NDST2,PPM1A,PPP1CB,Ppp1cc,PPP1R3C,PRKACB,SRA1,UGT2B10
CP-868388	Xenobiotic Metabolism Signaling	6.68	0.184	#N/A	AHR,ALDH1A1,ALDH2,ALDH3A2,ALDH7A1,ALDH9A1,CAMK2B,CES1,CES3,CITED2,CYP1A2,CYP2B6,CYP2C8,CYP3A7,DNAJC7,ESD,FMO1,FTL,GSTA5,GSTK1,GSTM1,Gstm3,GSTM5,Gstm6,GSTP1,GSTT2/GSTT2B,HSP90AA1,HSP90AB1,HSP90B1,MAOA,MAP3K1,MAPK1,MAPK8,MGST1,MGST3,NCOA1,NCOR2,NDST1,NDST2,NFE2L2,NFKB1,NQO1,NR1I3,PIK3R2,PPP2CA,PPP2CB,PPP2R5A,PTGES3,PTPA,RELA,SRA1,SUMO1,UGT2B10
CP-868388	Xenobiotic Metabolism CAR Signaling Pathway	6.44	0.207	-0.16	ALDH1A1,ALDH2,ALDH3A2,ALDH7A1,ALDH9A1,CITED2,CYP1A2,Cyp2b13/Cyp2b9,CYP2B6,CYP2C8,CYP3A7,DNAJC7,EGFR,FMO1,GSTA5,GSTK1,GSTM1,Gstm3,GSTM5,Gstm6,GSTP1,GSTT2/GSTT2B,HSP90AA1,HSP90AB1,HSP90B1,MAPK1,MGST1,MGST3,NCOA1,NDST1,NDST2,NR1I3,PPP2CA,PPP2CB,PPP2R5A,PTPA,RACK1,SRA1,UGT2B10
CP-868388	PXR/RXR Activation	6.37	0.308	#N/A	ALAS1,ALDH1A1,Aldh1a7,ALDH3A2,CES3,CYP1A2,CYP2A6 (includes others),CYP2B6,CYP2C8,CYP3A7,FOXO3,GSTM1,HNF4A,NCOA1,NR0B2,NR1I3,PAPSS2,PRKACB,RELA,SCD
CP-868388	Regulation of eIF4 and p70S6K Signaling	6.1	0.207	0.378	EIF1AY,EIF2S1,EIF2S2,EIF3D,EIF3E,EIF3J,EIF3K,EIF3M,EIF4A2,ITGB5,MAPK1,PAIP2,PIK3R2,PPP2CA,PPP2CB,PPP2R5A,PTPA,RPS10,RPS11,RPS12,RPS15A,RPS16,RPS17,RPS19,RPS23,RPS25,RPS26,RPS27A,RPS27L,RPS28,RPS3,RPS4Y1,RPS5,RPS6,RPS7,RPS8,RPSA
CP-868388	Valine Degradation I	5.65	0.5	1.667	AUH,BCKDHB,DBT,DLD,ECHS1,EHHADH,HADHB,HIBADH,HIBCH,HSD17B4
CP-868388	Estrogen Biosynthesis	5.55	0.341	0.258	AKR1C4,CYP1A2,CYP2A6 (includes others),CYP2B6,Cyp2c40 (includes others),CYP2C8,CYP2F1,CYP3A7,CYP51A1,HSD17B10,HSD17B11,HSD17B12,HSD17B4,HSD17B7,POR
CP-868388	Cholesterol Biosynthesis I	5.51	0.615	2.828	CYP51A1,EBP,FDFT1,HSD17B7,MSMO1,NSDHL,SC5D,SQLE
CP-868388	Cholesterol Biosynthesis II (via 24,25-dihydrolanosterol)	5.51	0.615	2.828	CYP51A1,EBP,FDFT1,HSD17B7,MSMO1,NSDHL,SC5D,SQLE
CP-868388	Cholesterol Biosynthesis III (via Desmosterol)	5.51	0.615	2.828	CYP51A1,EBP,FDFT1,HSD17B7,MSMO1,NSDHL,SC5D,SQLE
CP-868388	Glycolysis I	5.47	0.44	-0.905	ALDOB,ALDOC,BPGM,ENO1,FBP1,FBP2,GAPDH,PFKM,PGAM1,PGK1,TPI1
CP-868388	Gluconeogenesis I	5.47	0.44	0.302	ALDOB,ALDOC,BPGM,ENO1,FBP1,FBP2,GAPDH,MDH2,ME1,PGAM1,PGK1
CP-868388	Autophagy	5.43	0.188	0.48	AKT1S1,AMBRA1,ARL8B,ATF2,ATG12,ATG5,ATG7,BAD,BNIP3,Calm1 (includes others),CHP1,FOXO3,GABARAPL2,GORASP2,HIF1A,IGF1,LAMP2,MAP1LC3A,MAP1LC3B,MAPK1,MAPK8,NFKB1,PIK3R2,PPP2CA,PPP2CB,PPP2R5A,PRKACB,PTEN,PTPA,RAB7A,SQSTM1,STK11,TGFA,TNFRSF1A,TNFRSF1B,TP53,TRAF6,TSC1,TSC2,WIPI2
CP-868388	Isoleucine Degradation I	5.4	0.529	2.646	ACAA2,ACAT2,AUH,DLD,ECHS1,EHHADH,HADHB,HSD17B10,HSD17B4
CP-868388	Clathrin-mediated Endocytosis Signaling	5.29	0.192	#N/A	ACTG2,AP2A2,AP3B1,AP3S1,APOA1,APOA4,APOB,APOC4,APOF,APOM,ARPC1A,CHP1,CLTC,CLU,CSNK2A2,DAB2,EPN1,F2,F2R,FGF1,HSPA8,IGF1,ITGB5,LYZ,MYO6,PCYOX1,PIK3R2,RAB11A,RAB11B,RAB4A,RAB5A,RAB7A,RPS27A,S100A8,SERPINA1,SNX9,Ubb
CP-868388	Tetrapyrrole Biosynthesis II	5.28	1	1.342	ALAD,ALAS1,ALAS2,HMBS,UROS
CP-868388	Necroptosis Signaling Pathway	5.23	0.204	1.414	CAMK2B,CAPNS1,CASP8,CHP1,FAS,FKBP1A,IRF3,JAK1,PAM16,PELI1,PLA2G12A,PLA2G6,SLC25A10,SLC25A4,SLC25A5,TAB2,TIMM13,TIMM17A,TIMM22,TIMM23,TIMM8A,TIMM8B,TIMM9,TNFRSF1A,TNFRSF1B,Tomm5,TOMM7,TOMM70,TP53,TRADD,TSPO,VDAC3
CP-868388	NER (Nucleotide Excision Repair, Enhanced Pathway)	5.1	0.233	0.853	Cops2,COPS3,COPS4,COPS5,COPS6,GPS1,H3-3A/H3-3B,HMGN1,NEDD8,PCNA,POLE3,POLR2A,POLR2D,POLR2E,POLR2G,POLR2H,POLR2J,POLR2K,POLR2L,RPA3,TCEA1,UBE2N,XPA,XRCC1
CP-868388	Glutathione-mediated Detoxification	5.05	0.375	-0.302	GGH,Gsta4,GSTA5,GSTK1,GSTM1,Gstm3,GSTM5,GSTP1,GSTT2/GSTT2B,LANCL1,MGST1,MGST3
CP-868388	PPARα/RXRα Activation	4.89	0.187	0.343	ACAA1,ACADL,ACOX1,ADCY9,AP2A2,APOA1,CD36,CLOCK,Cyp2c40 (includes others),Cyp2c54 (includes others),Cyp2c70,CYP2C8,GHR,GPD1,GPD2,HSP90AA1,HSP90AB1,HSP90B1,IKBKE,IL1R2,ITGB5,LPL,MAPK1,MAPK8,MED12,NCOR1,NCOR2,NFKB1,NR0B2,PLCB1,PRKACB,RELA,SLC27A1,SMAD2,TGFB3,TRAF6
CP-868388	Oxidative Ethanol Degradation III	4.87	0.291	0.816	ACSL1,ALDH1A1,ALDH2,ALDH3A2,ALDH7A1,ALDH9A1,CYP2A6 (includes others),Cyp2b13/Cyp2b9,CYP2B6,Cyp2c40 (includes others),Cyp2c54 (includes others),Cyp2c70,CYP2C8,Cyp2d26,Cyp2d9 (includes others),CYP2F1
CP-868388	Role of PKR in Interferon Induction and Antiviral Response	4.74	0.206	-2.746	ATF2,BAX,CASP8,CYC1,CYCS,EIF2S1,FAS,HSP90AA1,HSP90AB1,HSP90B1,Hspa1b,HSPA8,IFIH1,IKBKE,IL18,IRF3,JAK1,MAPK1,MAPK8,NFKB1,NPM1,RELA,SP1,STAT3,TAB2,TNFRSF1A,TP53,TRAF6
CP-868388	RAR Activation	4.74	0.184	#N/A	ADCY9,ADH1C,AKR1C4,ALDH1A1,ARID1A,CITED2,CSNK2A2,DHRS3,DHRS4,DUSP1,IGFBP3,MAP3K1,MAPK1,MAPK8,NCOA1,NCOR1,NCOR2,NFKB1,NR2F2,NR2F6,PARP1,PIK3R2,PRKACB,PTEN,RARA,RDH11,RDH16,RDH5,Rdh7,RELA,SMAD1,SMAD2,SMARCA4,SMARCD2,SRA1,TGFB3
CP-868388	NAD Signaling Pathway	4.72	0.199	0	ACADL,ACADM,ARNTL,CLOCK,ETFA,H1-0,H2BC1,H2BC10,HIF1A,IGF1,LDHA,NAMPT,NFKB1,NT5E,PARP1,PIK3R2,POLR2A,POLR2D,POLR2E,POLR2G,POLR2H,POLR2J,POLR2K,POLR2L,SIRT2,SLC29A1,SREBF1,TGFA,TNKS2,TP53
CP-868388	Production of Nitric Oxide and Reactive Oxygen Species in Macrophages	4.6	0.183	-1.219	APOA1,APOA4,APOB,APOC4,APOF,APOM,Cdc42,CLU,CYBA,IKBKE,JAK1,JAK3,LYZ,MAP3K1,MAPK1,MAPK8,NFKB1,PCYOX1,PIK3R2,PPP1CB,PPP1R3C,PPP2CA,PPP2CB,PPP2R5A,PTPA,PTPN6,RELA,RHOA,RHOB,RHOD,RHOT1,S100A8,SERPINA1,TNFRSF1A,TNFRSF1B
CP-868388	Heme Biosynthesis II	4.51	0.667	1.633	ALAD,ALAS1,ALAS2,HMBS,UROD,UROS
CP-868388	Induction of Apoptosis by HIV1	4.47	0.262	0.258	BAX,CASP8,CYC1,CYCS,DFFA,FAS,IKBKE,MAPK8,NFKB1,RELA,SLC25A10,SLC25A4,SLC25A5,TNFRSF1A,TNFRSF1B,TP53,TRADD
CP-868388	Stearate Biosynthesis I (Animals)	4.45	0.283	1.941	ACOT7,ACOT8,ACOT9,ACSL1,ACSL4,ACSL5,CYP4A11,DBT,ELOVL6,HNF4A,PLA2G6,SLC27A1,SLC27A4,SLC27A5,ZDHHC6
CP-868388	Intrinsic Prothrombin Activation Pathway	4.38	0.31	-2.714	COL18A1,COL3A1,F10,F12,F2,F5,FGA,FGB,FGG,KLKB1,KNG1,PROC,SERPINC1
CP-868388	Glutaryl-CoA Degradation	4.37	0.471	2.646	ACAA2,ACAT2,EHHADH,HADH,HADHB,HSD17B10,HSD17B4,PARK7
CP-868388	Adipogenesis pathway	4.37	0.2	#N/A	ARNTL,ATG5,ATG7,BMPR1A,CEBPA,CLOCK,FABP4,FGF1,FGFR2,FGFR4,HIF1A,KLF3,LPL,NR1D2,NR2F2,PPARG,RBBP7,SAP30L,SIN3A,SIN3B,SIRT2,SMAD1,SREBF1,TNFRSF1A,TP53,TXNIP,XBP1
CP-868388	TCA Cycle II (Eukaryotic)	3.92	0.375	2.333	ACO2,DLD,DLST,FH,IDH3G,MDH2,SDHA,SDHD,SUCLG1
CP-868388	Tryptophan Degradation III (Eukaryotic)	3.92	0.375	2.828	ACAA2,ACAT2,EHHADH,HADH,HADHB,HSD17B10,HSD17B4,PARK7,TDO2
CP-868388	Ephrin B Signaling	3.87	0.236	-1.732	ACP1,CFL1,CFL2,CXCL12,EFNB1,GNA13,GNAI1,GNAI2,GNG10,GNG12,GNG5,HNRNPK,KALRN,MAPK1,PXN,RHOA,VAV1
CP-868388	Bupropion Degradation	3.76	0.36	-1	CYP1A2,CYP2A6 (includes others),CYP2B6,Cyp2c40 (includes others),CYP2C8,CYP2F1,CYP3A7,CYP51A1,POR
CP-868388	3-phosphoinositide Degradation	3.64	0.17	0.192	ACP1,ACP6,ATP1A1,ATP1A2,CA3,DUSP1,DUSP11,DUSP12,DUSP16,EPHX2,IGBP1,INPP5B,INPP5J,ITPK1,MDP1,MTM1,NUDT1,NUDT14,NUDT4,PPP1CB,Ppp1cc,PPP1R3C,PPP2CA,PPP2CB,PPP2R5A,PRUNE1,PTEN,PTPA,PTPN6,PTPRF,PTPRM,SACM1L
CP-868388	Superpathway of Methionine Degradation	3.62	0.297	0.302	AHCY,BHMT,BHMT2,CDO1,DLD,EEF1AKMT1,MAT2A,MAT2B,MCEE,NSUN4,PCCB
CP-868388	Acetone Degradation I (to Methylglyoxal)	3.53	0.312	-0.632	CYP1A2,CYP2A6 (includes others),CYP2B6,Cyp2c40 (includes others),CYP2C8,CYP2F1,CYP3A7,CYP4A11,CYP51A1,POR
CP-868388	D-myo-inositol (1,4,5,6)-Tetrakisphosphate Biosynthesis	3.46	0.17	0.2	ACP1,ACP6,ATP1A1,ATP1A2,CA3,DUSP1,DUSP11,DUSP12,DUSP16,EPHX2,IGBP1,INPP5B,ITPK1,MDP1,NUDT1,NUDT14,NUDT4,PPP1CB,Ppp1cc,PPP1R3C,PPP2CA,PPP2CB,PPP2R5A,PRUNE1,PTEN,PTPA,PTPN6,PTPRF,PTPRM,SACM1L
CP-868388	D-myo-inositol (3,4,5,6)-tetrakisphosphate Biosynthesis	3.46	0.17	0.2	ACP1,ACP6,ATP1A1,ATP1A2,CA3,DUSP1,DUSP11,DUSP12,DUSP16,EPHX2,IGBP1,INPP5B,ITPK1,MDP1,NUDT1,NUDT14,NUDT4,PPP1CB,Ppp1cc,PPP1R3C,PPP2CA,PPP2CB,PPP2R5A,PRUNE1,PTEN,PTPA,PTPN6,PTPRF,PTPRM,SACM1L
CP-868388	HIPPO signaling	3.43	0.212	-0.905	MOB1A,MST1,PPP1CB,Ppp1cc,PPP1R3C,PPP2CA,PPP2CB,PPP2R5A,PTPA,SKP1,SMAD1,SMAD2,TEAD1,TEAD4,WWC1,WWTR1,YWHAH,YWHAQ
CP-868388	Maturity Onset Diabetes of Young (MODY) Signaling	3.42	0.218	#N/A	ALDOB,APOA1,APOA4,APOA5,APOB,APOC4,APOF,APOH,APOM,FABP1,FABP2,FOXA2,GAPDH,GCK,HNF4A,NFKB1,SLC2A2
CP-868388	PPAR Signaling	3.42	0.196	1.091	CITED2,HSP90AA1,HSP90AB1,HSP90B1,IKBKE,IL18,IL1R2,IL1RN,MAPK1,NCOA1,NCOR1,NCOR2,NFKB1,NR0B2,NR1H3,PPARG,RELA,SRA1,TNFRSF1A,TNFRSF1B,TRAF6
CP-868388	Atherosclerosis Signaling	3.4	0.185	#N/A	APOA1,APOA4,APOB,APOC4,APOF,APOM,CD36,CLU,COL18A1,COL3A1,CXCL12,IL18,IL1RN,LCAT,LPL,LYZ,NFKB1,PCYOX1,PLA2G12A,PLA2G6,PLA2G7,RELA,S100A8,SERPINA1
CP-868388	Leucine Degradation I	3.31	0.556	0.447	ACADM,AUH,HMGCL,IVD,MCCC1
CP-868388	Mitochondrial L-carnitine Shuttle Pathway	3.26	0.389	1.89	ACSL1,ACSL4,ACSL5,CPT2,SLC27A1,SLC27A4,SLC27A5
CP-868388	Superpathway of Geranylgeranyldiphosphate Biosynthesis I (via Mevalonate)	3.26	0.389	2.449	ACAA2,ACAT2,FDPS,HADHB,HMGCS1,IDI1,MVD
CP-868388	Ferroptosis Signaling Pathway	3.21	0.183	1.043	ACSL4,ANGPTL4,ARF4,CTSB,FDFT1,FTH1,FTL,GPX4,H2AX,H2AZ1,H2BC1,H2BC10,IREB2,LPCAT3,MAPK1,NFE2L2,PEBP1,SAT1,SP1,SQSTM1,STAT3,TP53,WWTR1
CP-868388	Noradrenaline and Adrenaline Degradation	3.19	0.286	0.632	ADH1C,ALDH1A1,ALDH2,ALDH3A2,ALDH7A1,ALDH9A1,COMT,DHRS4,MAOA,PNMT
CP-868388	Nucleotide Excision Repair Pathway	3.19	0.286	#N/A	POLR2A,POLR2D,POLR2E,POLR2G,POLR2H,POLR2J,POLR2K,POLR2L,RPA3,XPA
CP-868388	Tyrosine Biosynthesis IV	3.16	1	#N/A	PAH,PCBD1,PCBD2
CP-868388	Role of MAPK Signaling in Promoting the Pathogenesis of Influenza	3.14	0.188	1.342	ATF2,ATP6AP1,ATP6AP2,ATP6V0A1,ATP6V0A2,ATP6V0B,ATP6V0C,ATP6V0E1,ATP6V1A,ATP6V1C1,ATP6V1G1,ATP6V1H,BAX,LCAT,MAPK1,MAPK8,NFKB1,PLA2G12A,PLA2G6,PLA2G7,TCIRG1
CP-868388	D-myo-inositol-5-phosphate Metabolism	3.14	0.161	0	ACP1,ACP6,ATP1A1,ATP1A2,CA3,DUSP1,DUSP11,DUSP12,DUSP16,EPHX2,IGBP1,INPP5B,ITPK1,MDP1,NUDT1,NUDT14,NUDT4,PLCB1,PPP1CB,Ppp1cc,PPP1R3C,PPP2CA,PPP2CB,PPP2R5A,PRUNE1,PTEN,PTPA,PTPN6,PTPRF,PTPRM,SACM1L
CP-868388	Fatty Acid Activation	3.12	0.429	1.633	ACSL1,ACSL4,ACSL5,SLC27A1,SLC27A4,SLC27A5
CP-868388	Mevalonate Pathway I	3.12	0.429	2.236	ACAA2,ACAT2,HADHB,HMGCS1,IDI1,MVD
CP-868388	IL-12 Signaling and Production in Macrophages	3.11	0.176	#N/A	APOA1,APOA4,APOB,APOC4,APOF,APOM,CLU,IKBKE,IL18,LYZ,MAPK1,MAPK8,MST1,NCOA1,NFKB1,PCYOX1,PIK3R2,PPARG,RAB7A,RELA,S100A8,SERPINA1,TGFB3,TRAF6
CP-868388	Zymosterol Biosynthesis	3.11	0.667	2	CYP51A1,HSD17B7,MSMO1,NSDHL
CP-868388	3-phosphoinositide Biosynthesis	3.08	0.158	-0.192	ACP1,ACP6,ATP1A1,ATP1A2,CA3,CDIPT,DUSP1,DUSP11,DUSP12,DUSP16,EPHX2,IGBP1,INPP5B,ITPK1,MDP1,NUDT1,NUDT14,NUDT4,PIK3R2,PPP1CB,Ppp1cc,PPP1R3C,PPP2CA,PPP2CB,PPP2R5A,PRUNE1,PTEN,PTPA,PTPN6,PTPRF,PTPRM,SACM1L
CP-868388	Glycine Betaine Degradation	3.04	0.5	-2.236	BHMT,BHMT2,DMGDH,PIPOX,SARDH
CP-868388	Germ Cell-Sertoli Cell Junction Signaling	2.99	0.164	#N/A	ACTG2,Cdc42,CDH2,CFL1,CFL2,CTNND1,EPN1,ILK,JUP,MAP3K1,MAPK1,MAPK8,PAK2,PIK3R2,PXN,RHOA,RHOB,RHOD,RHOT1,SORBS1,TGFB3,TJP1,TNFRSF1A,TUBA1A,TUBB,TUBB3,TUBB6,TUBG1
CP-868388	Complement System	2.98	0.27	-1	C1R,C2,C3,C4A/C4B,C5,C9,CFH,CFI,MBL2,SERPING1
CP-868388	Triacylglycerol Degradation	2.96	0.24	0	AADAC,CES1,Ces1b/Ces1c,CES3,DDHD2,FAAH,LIPC,LPL,MGLL,NDST1,NDST2,PNLIPRP1
CP-868388	Superpathway of Inositol Phosphate Compounds	2.92	0.151	-0.73	ACP1,ACP6,ATP1A1,ATP1A2,CA3,CDIPT,DUSP1,DUSP11,DUSP12,DUSP16,EPHX2,IGBP1,INPP5B,INPP5J,ITPK1,MDP1,NUDT1,NUDT14,NUDT4,PIK3R2,PLCB1,PPP1CB,Ppp1cc,PPP1R3C,PPP2CA,PPP2CB,PPP2R5A,PRUNE1,PTEN,PTPA,PTPN6,PTPRF,PTPRM,SACM1L,SEC16A
CP-868388	Protein Kinase A Signaling	2.91	0.134	-0.745	ACP1,ADCY9,AKAP8,ANAPC1,ANAPC13,ATF1,ATF2,BAD,Calm1 (includes others),CAMK2B,CDC16,CDC26,CHP1,DUSP1,DUSP11,DUSP12,DUSP16,GNA13,GNAI1,GNAI2,GNG10,GNG12,GNG5,H1-0,H3-3A/H3-3B,KDELR1,KDELR2,KDELR3,MAP3K1,MAPK1,NFKB1,PDE9A,PGP,PLCB1,PPP1CB,Ppp1cc,PPP1R3C,PRKACB,PTEN,PTP4A1,PTPN6,PTPRB,Ptprd,PTPRF,PTPRM,PXN,RELA,RHOA,SMPDL3A,TDP2,TGFB3,TULP2,YWHAH,YWHAQ
CP-868388	PI3K/AKT Signaling	2.88	0.156	0.816	BAD,FOXO3,GHR,HSP90AA1,HSP90AB1,HSP90B1,IKBKE,IL11RA,IL1R2,IL6R,IL6ST,ILK,INPP5B,INPP5J,ITGB5,JAK1,JAK3,MAPK1,NFKB1,PIK3R2,PPP2CA,PPP2CB,PPP2R5A,PTEN,PTPA,RELA,TP53,TSC1,TSC2,YWHAH,YWHAQ
CP-868388	Ketogenesis	2.81	0.455	2	ACAA2,ACAT2,HADHB,HMGCL,HMGCS1
CP-868388	TNFR1 Signaling	2.8	0.231	-1.732	CASP8,CYCS,IKBKE,MAP3K1,MAP4K2,MAPK8,NFKB1,PAK2,RELA,TANK,TNFRSF1A,TRADD
CP-868388	Putrescine Degradation III	2.8	0.333	1.134	ALDH1A1,ALDH2,ALDH3A2,ALDH7A1,ALDH9A1,MAOA,SAT1
CP-868388	Apoptosis Signaling	2.76	0.183	0.943	BAD,BAX,CAPNS1,CASP8,CDK1,CYC1,CYCS,DFFA,FAS,IKBKE,MAPK1,MAPK8,NFKB1,PARP1,RELA,SPTAN1,TNFRSF1A,TNFRSF1B,TP53
CP-868388	Role of OCT4 in Mammalian Embryonic Stem Cell Pluripotency	2.75	0.239	#N/A	CCNF,FOXA1,FOXA2,NR2F2,NR2F6,NR5A2,PARP1,PHB,RARA,REST,TP53
CP-868388	Tight Junction Signaling	2.72	0.157	#N/A	ACTG2,BET1L,CDK4,CEBPA,CLDN1,CLDN3,EPB41,GOSR2,MYH9,MYO10,NFKB1,PPP2CA,PPP2CB,PPP2R5A,PRKACB,PTEN,PTPA,RELA,RHOA,SAFB,SPTAN1,TGFB3,TJP1,TNFRSF1A,TNFRSF1B,VAMP2,VTI1B,YKT6
CP-868388	RAN Signaling	2.61	0.353	0.816	CSE1L,KPNA2,KPNA3,KPNB1,RAN,TNPO1
CP-868388	TR/RXR Activation	2.6	0.19	#N/A	APOA5,DIO1,ENO1,F10,FGA,HIF1A,KLF9,ME1,NCOA1,NCOR1,NCOR2,PIK3R2,SCARB1,SLC16A2,SREBF1,STRBP
CP-868388	Branched-chain α-keto acid Dehydrogenase Complex	2.59	0.75	#N/A	BCKDHB,DBT,DLD
CP-868388	Phenylalanine Degradation I (Aerobic)	2.59	0.75	#N/A	PAH,PCBD1,PCBD2
CP-868388	Fatty Acid β-oxidation III (Unsaturated, Odd Number)	2.59	0.75	#N/A	ECI1,ECI2,EHHADH
CP-868388	Dopamine Degradation	2.54	0.276	0	ALDH1A1,ALDH2,ALDH3A2,ALDH7A1,ALDH9A1,COMT,MAOA,Sult1a1
CP-868388	HER-2 Signaling in Breast Cancer	2.52	0.145	-2.191	AKT1S1,ARF4,BAD,CDK4,COPS6,COX17,COX6A1,COX6B2,Cox6c,COX7A2,COX7A2L,COX7B,EGFR,ERBB3,FOXO3,GLE1,IKBKE,ITGB5,KPNB1,MAPK1,NFKB1,NUP54,PIK3R2,PTEN,RELA,RPS6,SEC13,SP1,STAT3,TGFA,TP53,TSC1,TSC2
CP-868388	Hereditary Breast Cancer Signaling	2.5	0.162	#N/A	ARID1A,CDK1,CDK4,GADD45B,GADD45G,H2AX,NPM1,PIK3R2,POLR2A,POLR2D,POLR2E,POLR2G,POLR2H,POLR2J,POLR2K,POLR2L,PTEN,RPS27A,SMARCA4,SMARCD2,TP53,TUBG1,Ubb
CP-868388	IL-1 Signaling	2.48	0.181	-1.265	ADCY9,GNA13,GNAI1,GNAI2,GNG10,GNG12,GNG5,IKBKE,MAP3K1,MAPK1,MAPK8,NFKB1,PRKACB,RELA,TAB2,TOLLIP,TRAF6
CP-868388	Retinoate Biosynthesis I	2.48	0.25	0.333	ADH1C,AKR1C4,ALDH1A1,DHRS3,DHRS4,RDH11,RDH16,RDH5,Rdh7
CP-868388	γ-linolenate Biosynthesis II (Animals)	2.47	0.333	1.633	ACSL1,ACSL4,ACSL5,SLC27A1,SLC27A4,SLC27A5
CP-868388	MYC Mediated Apoptosis Signaling	2.44	0.22	0.302	BAX,CASP8,CYCS,FAS,IKBKE,NFKB1,PRKACB,TNFRSF1A,TNFRSF1B,TP53,TRADD
CP-868388	Assembly of RNA Polymerase II Complex	2.44	0.22	2.714	GTF2A2,GTF2E2,POLR2A,POLR2D,POLR2E,POLR2G,POLR2H,POLR2J,POLR2K,POLR2L,TAF9
CP-868388	Cell Cycle: G2/M DNA Damage Checkpoint Regulation	2.44	0.22	-2.449	AURKA,CDC34,CDK1,CKS1B,CKS2,HIPK2,PRKDC,SKP1,TP53,YWHAH,YWHAQ
CP-868388	FAT10 Cancer Signaling Pathway	2.44	0.22	-2.111	IKBKE,MAD2L1,NFKB1,PCNA,RELA,SMAD2,STAT3,TGFB3,TNFRSF1A,TNFRSF1B,TP53
CP-868388	Acyl-CoA Hydrolysis	2.43	0.385	1	ACOT7,ACOT8,ACOT9,HNF4A,PLA2G6
CP-868388	Bile Acid Biosynthesis, Neutral Pathway	2.43	0.385	-1.342	AKR1C4,AMACR,BAAT,SCP2,SLC27A5
CP-868388	Death Receptor Signaling	2.38	0.177	-1.604	ACTG2,CASP8,CYC1,CYCS,DFFA,FAS,IKBKE,MAPK8,NFKB1,PARP1,RELA,SPTAN1,TANK,TNFRSF1A,TNFRSF1B,TNKS2,TRADD
CP-868388	Retinol Biosynthesis	2.37	0.227	1.265	AADAC,CES1,CES3,DDHD2,DHRS3,ESD,LIPC,LPL,PNLIPRP1,RDH11
CP-868388	AMPK Signaling	2.34	0.14	0	ADRA1B,AK3,AKT1S1,ARID1A,ATF2,CPT2,FOXO3,GNA13,GNAI1,GNAI2,GNG10,GNG12,GNG5,HNF4A,MAPK1,MLYCD,PFKFB1,PFKM,PIK3R2,PPM1A,PPM1B,PPP2CA,PPP2CB,PPP2R5A,PRKACB,PTPA,RAB11A,RAB1A,RAB7A,SMARCA4,SMARCD2,STK11,TSC1,TSC2
CP-868388	Mitotic Roles of Polo-Like Kinase	2.34	0.197	0.816	ANAPC1,ANAPC13,CDC16,CDC26,CDK1,HSP90AA1,HSP90AB1,HSP90B1,PLK3,PPP2CA,PPP2CB,PPP2R5A,PTPA
CP-868388	ILK Signaling	2.33	0.146	-0.577	ACTG2,ATF2,Cdc42,CFL1,CFL2,FERMT2,FN1,HIF1A,ILK,ITGB5,MAPK1,MAPK8,MYH9,MYO10,NACA,NFKB1,PIK3R2,PPP2CA,PPP2CB,PPP2R5A,PTEN,PTPA,PXN,RELA,RHOA,RHOB,RHOD,RHOT1,TNFRSF1A
CP-868388	Glutathione Redox Reactions I	2.32	0.28	1.134	GPX4,GSTK1,GSTM1,GSTP1,GSTT2/GSTT2B,MGST1,MGST3
CP-868388	Tryptophan Degradation X (Mammalian, via Tryptamine)	2.32	0.28	0.378	ALDH1A1,ALDH2,ALDH3A2,ALDH7A1,ALDH9A1,DDC,MAOA
CP-868388	Coronavirus Replication Pathway	2.3	0.222	0.632	COPA,COPB2,COPG1,COPZ1,IFITM3,TUBA1A,TUBB,TUBB3,TUBB6,ZCRB1
CP-868388	Ceramide Signaling	2.29	0.178	-0.258	BAD,CTSD,CYCS,MAP3K1,MAPK8,NFKB1,PIK3R2,PPP2CA,PPP2CB,PPP2R5A,PTPA,RELA,S1PR1,SMPD1,TNFRSF1A,TNFRSF1B
CP-868388	p53 Signaling	2.29	0.173	0.577	BAX,CCNG1,CDK4,FAS,GADD45B,GADD45G,GNL3,HIF1A,HIPK2,MAPK8,PCNA,PERP,PIK3R2,PRKDC,PTEN,SERPINE2,TP53
CP-868388	Sucrose Degradation V (Mammalian)	2.28	0.444	-2	ALDOB,ALDOC,GALM,TPI1
CP-868388	Ethanol Degradation II	2.26	0.25	1.414	ACSL1,ADH1C,ALDH1A1,ALDH2,ALDH3A2,ALDH7A1,ALDH9A1,DHRS4
CP-868388	p70S6K Signaling	2.24	0.159	-1.606	AGT,BAD,BCAP31,CD79A,EGFR,F2,F2R,GNAI1,GNAI2,JAK1,MAPK1,PIK3R2,PLCB1,PLD1,PPP2CA,PPP2CB,PPP2R5A,PTPA,RPS6,YWHAH,YWHAQ
CP-868388	Antigen Presentation Pathway	2.23	0.231	#N/A	B2M,CD74,HLA-A,HLA-DQB1,HLA-E,PSMB5,PSMB6,PSMB8,TAP1
CP-868388	PFKFB4 Signaling Pathway	2.23	0.217	-0.632	ATF2,FBP1,FBP2,GCK,HK1,MAPK1,PFKM,PRKACB,TGFB3,TP53
CP-868388	RHOA Signaling	2.23	0.161	-1.342	ACTG2,ARHGAP35,ARHGAP5,ARPC1A,CDC42EP4,CFL1,CFL2,CIT,GNA13,IGF1,MSN,NGEF,PFN2,PLD1,PPP1CB,RDX,RHOA,SEPTIN10,SEPTIN2,SEPTIN7
CP-868388	CMP-N-acetylneuraminate Biosynthesis I (Eukaryotes)	2.22	0.6	#N/A	CMAS,GNE,NAGK
CP-868388	2-oxobutanoate Degradation I	2.22	0.6	#N/A	DLD,MCEE,PCCB
CP-868388	Tyrosine Degradation I	2.22	0.6	#N/A	FAH,HGD,TAT
CP-868388	GADD45 Signaling	2.21	0.3	#N/A	CDK1,CDK4,GADD45B,GADD45G,PCNA,TP53
CP-868388	Dopamine Receptor Signaling	2.16	0.182	#N/A	ADCY9,COMT,DDC,MAOA,PCBD1,PPP1CB,Ppp1cc,PPP1R3C,PPP2CA,PPP2CB,PPP2R5A,PRKACB,PTPA,PTS
CP-868388	PI3K Signaling in B Lymphocytes	2.15	0.154	-1.342	ATF1,ATF2,ATF5,ATF6,ATF6B,BCL10,C3,Calm1 (includes others),CAMK2B,CD79A,CD81,CHP1,FCGR2B,FOXO3,IKBKE,MAPK1,NFKB1,PIK3R2,PLCB1,PTEN,RELA,VAV1
CP-868388	Androgen Signaling	2.14	0.148	-0.816	Calm1 (includes others),GNA13,GNAI1,GNAI2,GNG10,GNG12,GNG5,GTF2A2,GTF2E2,H3-3A/H3-3B,HSP90AA1,MAPK1,NCOA1,NFKB1,POLR2A,POLR2D,POLR2E,POLR2G,POLR2H,POLR2J,POLR2K,POLR2L,PRKACB,RELA,TAF9
CP-868388	Epoxysqualene Biosynthesis	2.11	1	#N/A	FDFT1,SQLE
CP-868388	Spermine Biosynthesis	2.11	1	#N/A	AMD1,SMS
CP-868388	Taurine Biosynthesis	2.11	1	#N/A	CDO1,CSAD
CP-868388	Apelin Adipocyte Signaling Pathway	2.11	0.174	2.324	ADCY9,GNAI1,GNAI2,GPX4,GSTK1,GSTM1,GSTP1,GSTT2/GSTT2B,HIF1A,MAPK1,MAPK8,MGST1,MGST3,PRKACB,SOD1
CP-868388	Pyrimidine Ribonucleotides Interconversion	2.09	0.235	0.707	CANT1,CMPK1,CTPS1,CTPS2,DDX3X,DHX9,NME1,NME2
CP-868388	Sumoylation Pathway	2.07	0.165	0.535	CBX4,Cdc42,CEBPA,FAS,MAPK8,NFKB1,PCNA,RAN,RHOA,RHOB,RHOD,RHOT1,RNF4,SP1,SUMO1,TP53,UBA2
CP-868388	Estrogen-Dependent Breast Cancer Signaling	2.06	0.177	-2.121	AKR1C4,ATF2,EGFR,HSD17B10,HSD17B11,HSD17B12,HSD17B4,HSD17B7,IGF1,MAPK1,NFKB1,PIK3R2,RELA,SP1
CP-868388	HIF1α Signaling	2.04	0.139	-1.512	ADM,ADRA1B,CAMK2B,CCNG2,CHP1,COPS5,CUL2,ELOC,GCK,HIF1A,HK1,HSP90AA1,Hspa1b,HSPA8,IGF1,IL6R,LDHA,MAPK1,NCOA1,PIK3R2,RACK1,RAN,RPS6,SAT1,SLC2A2,SLC2A3,STAT3,TGFA,TP53
CP-868388	IGF-1 Signaling	2.03	0.163	-1.897	BAD,CSNK2A2,FOXO3,IGF1,IGFBP3,IGFBP4,IGFBP5,IGFBP7,JAK1,MAPK1,MAPK8,PIK3R2,PRKACB,PXN,STAT3,YWHAH,YWHAQ
CP-868388	IL-10 Signaling	2.02	0.181	#N/A	FCGR2B,IKBKE,IL18,IL1R2,IL1RN,JAK1,MAPK1,MAPK8,NFKB1,RELA,SP1,STAT3,TRAF6
CP-868388	Granzyme B Signaling	2	0.312	0.447	CASP8,CYCS,DFFA,PARP1,PRKDC
CP-868388	Superpathway of Melatonin Degradation	1.97	0.185	-0.577	CYP1A2,CYP2A6 (includes others),CYP2B6,Cyp2c40 (includes others),CYP2C8,CYP2F1,CYP3A7,CYP51A1,MAOA,POR,Sult1a1,UGT2B10
CP-868388	BEX2 Signaling Pathway	1.97	0.173	0.277	BAD,CDH2,HIF1A,MAPK8,NFKB1,PPP2CA,PPP2CB,PPP2R5A,PTEN,PTPA,RELA,STAT3,TSC1,TSC2
CP-868388	Arginine Biosynthesis IV	1.95	0.5	#N/A	ASL,OAT,OTC
CP-868388	Urea Cycle	1.95	0.5	#N/A	ASL,CPS1,OTC
CP-868388	Glycerol Degradation I	1.95	0.5	#N/A	Gk,GPD1,GPD2
CP-868388	Pyrimidine Ribonucleotides De Novo Biosynthesis	1.94	0.222	0.707	CANT1,CMPK1,CTPS1,CTPS2,DDX3X,DHX9,NME1,NME2
CP-868388	Nicotine Degradation II	1.92	0.182	0	CYP1A2,CYP2A6 (includes others),CYP2B6,Cyp2c40 (includes others),CYP2C8,CYP2F1,CYP3A7,CYP51A1,FMO1,INMT,POR,UGT2B10
CP-868388	Ethanol Degradation IV	1.9	0.261	0.816	ACSL1,ALDH1A1,ALDH2,ALDH3A2,ALDH7A1,ALDH9A1
CP-868388	Vitamin-C Transport	1.9	0.261	-0.447	AKR1C4,LRRC8A,SELENOT,SLC2A3,TXN,TXNRD3
CP-868388	Senescence Pathway	1.89	0.128	-0.343	ANAPC1,ANAPC13,Calm1 (includes others),CAPNS1,CDC16,CDC26,CDK1,CDK4,CHP1,DLD,FOXO3,GADD45B,GADD45G,HIPK2,IKBKE,IRF3,MAPK1,NFKB1,PARP1,PCGF2,PDHB,PDK4,PIK3R2,PPP2CA,PPP2CB,PPP2R5A,PTEN,PTPA,SAA1,SAA2-SAA4,SMAD1,SMAD2,SQSTM1,TGFB3,TP53,TRAF6,YPEL3,ZFP36L1
CP-868388	Histamine Degradation	1.88	0.294	0.447	ALDH1A1,ALDH2,ALDH3A2,ALDH7A1,ALDH9A1
CP-868388	Xenobiotic Metabolism General Signaling Pathway	1.85	0.147	0.655	AHR,FTL,GSTA5,GSTK1,GSTM1,Gstm3,GSTM5,Gstm6,GSTP1,GSTT2/GSTT2B,MAP3K1,MAPK1,MAPK8,MGST1,MGST3,NFE2L2,NQO1,NR1H3,NR1I3,PIK3R2,UGT2B10
CP-868388	Pancreatic Adenocarcinoma Signaling	1.84	0.151	-2.84	BAD,CDK4,EGFR,GPLD1,JAK1,JAK3,MAPK1,MAPK8,NFKB1,PIK3R2,PLD1,RELA,SIN3A,SMAD2,STAT3,TFDP1,TGFA,TGFB3,TP53
CP-868388	Melatonin Degradation I	1.83	0.183	-0.905	CYP1A2,CYP2A6 (includes others),CYP2B6,Cyp2c40 (includes others),CYP2C8,CYP2F1,CYP3A7,CYP51A1,POR,Sult1a1,UGT2B10
CP-868388	p38 MAPK Signaling	1.82	0.153	0	ATF1,ATF2,DUSP1,FAS,H3-3A/H3-3B,HMGN1,IL18,IL1R2,IL1RN,PLA2G12A,PLA2G6,TAB2,TGFB3,TNFRSF1A,TNFRSF1B,TP53,TRADD,TRAF6
CP-868388	Tumoricidal Function of Hepatic Natural Killer Cells	1.8	0.25	1.342	BAX,CASP8,CYCS,DFFA,FAS,M6PR
CP-868388	Antioxidant Action of Vitamin C	1.76	0.153	0.577	GPLD1,IKBKE,LCAT,MAPK1,MAPK8,NFKB1,PLA2G12A,PLA2G6,PLA2G7,PLCB1,PLD1,RELA,SELENOT,SLC2A2,SLC2A3,TXN,TXNRD3
CP-868388	Role of RIG1-like Receptors in Antiviral Innate Immunity	1.76	0.196	-1.667	CASP8,IFIH1,IKBKE,IRF3,IRF7,NFKB1,RELA,TANK,TRAF6
CP-868388	Thioredoxin Pathway	1.74	0.429	#N/A	SELENOT,TXN,TXNRD3
CP-868388	Phosphatidylcholine Biosynthesis I	1.74	0.429	#N/A	CHKA,CHKB,CHPT1
CP-868388	Acetyl-CoA Biosynthesis I (Pyruvate Dehydrogenase Complex)	1.74	0.429	#N/A	DBT,DLD,PDHB
CP-868388	Role of JAK family kinases in IL-6-type Cytokine Signaling	1.72	0.24	#N/A	IL6R,IL6ST,JAK1,MAPK1,MAPK8,STAT3
CP-868388	TNFR2 Signaling	1.71	0.219	-1.89	IKBKE,MAP3K1,MAPK8,NFKB1,RELA,TANK,TNFRSF1B
CP-868388	Epithelial Adherens Junction Signaling	1.7	0.14	-0.426	ARHGAP35,ARPC1A,CDH2,CFL1,CFL2,CTNND1,DIAPH1,ECT2,EGFR,FGF1,MST1,PAK2,PPP2CA,PPP2CB,PPP2R5A,PTEN,PTPA,RHOA,STK11,WWC1,YWHAH,YWHAQ
CP-868388	Hepatic Fibrosis / Hepatic Stellate Cell Activation	1.68	0.134	#N/A	AGT,BAX,Col17a1,COL18A1,COL3A1,ECE1,EGFR,FAS,FGF1,FGFR2,FN1,IGF1,IGFBP3,IGFBP4,IGFBP5,IL1R2,IL6R,MYH9,MYO10,NFKB1,RELA,SMAD2,TGFA,TGFB3,TNFRSF1A,TNFRSF1B
CP-868388	NADH Repair	1.66	0.667	#N/A	GAPDH,NAXE
CP-868388	Methylglyoxal Degradation I	1.66	0.667	#N/A	GLO1,HAGH
CP-868388	Methionine Salvage II (Mammalian)	1.66	0.667	#N/A	BHMT,BHMT2
CP-868388	Thyroid Hormone Biosynthesis	1.66	0.667	#N/A	CTSD,IYD
CP-868388	Glycerol-3-phosphate Shuttle	1.66	0.667	#N/A	GPD1,GPD2
CP-868388	S-adenosyl-L-methionine Biosynthesis	1.66	0.667	#N/A	MAT2A,MAT2B
CP-868388	IL-15 Production	1.65	0.146	-3.3	AATK,CLK1,CLK4,CSF1R,EGFR,ERBB3,ERBB4,FGFR2,FGFR4,IRF3,JAK1,JAK3,NFKB1,RELA,TEK,TIE1,TXK,ZAP70
CP-868388	Role of Tissue Factor in Cancer	1.59	0.147	#N/A	CFL1,CFL2,EGFR,EGR1,F10,F2,F7,FGA,FGB,FGG,GNA13,MAPK1,PDIA6,PIK3R2,PLCB1,PTEN,TP53
CP-868388	Activation of IRF by Cytosolic Pattern Recognition Receptors	1.59	0.169	-1.508	ATF2,IFIH1,IKBKE,IRF3,IRF7,MAPK8,NFKB1,PPIB,RELA,TANK,TRAF6
CP-868388	Gαq Signaling	1.59	0.135	-0.728	ADRA1B,AVPR1A,Calm1 (includes others),Cdc42,CHP1,GNA13,GNAI1,GNAI2,GNG10,GNG12,GNG5,GPLD1,IKBKE,MAPK1,NFKB1,PIK3R2,PLCB1,PLD1,RELA,RHOA,RHOB,RHOD,RHOT1
CP-868388	Type II Diabetes Mellitus Signaling	1.58	0.138	-1.604	ACSL1,ACSL4,ACSL5,CD36,GCK,IKBKE,MAP3K1,MAPK1,MAPK8,NFKB1,PIK3R2,PPARG,RELA,SLC27A1,SLC27A4,SLC27A5,SLC2A2,SMPD1,TNFRSF1A,TNFRSF1B,TRADD
CP-868388	Histidine Degradation VI	1.57	0.25	#N/A	Cyp2b13/Cyp2b9,CYP2B6,CYP4A11,CYP7B1,HAL
CP-868388	Fatty Acid α-oxidation	1.57	0.25	0.447	ALDH1A1,ALDH2,ALDH3A2,ALDH7A1,ALDH9A1
CP-868388	Inflammasome pathway	1.57	0.25	-0.447	CASP8,CTSB,IL18,NEK7,NFKB1
CP-868388	Nicotine Degradation III	1.54	0.172	-0.632	CYP1A2,CYP2A6 (includes others),CYP2B6,Cyp2c40 (includes others),CYP2C8,CYP2F1,CYP3A7,CYP51A1,POR,UGT2B10
CP-868388	14-3-3-mediated Signaling	1.52	0.142	1.155	AKT1S1,BAD,BAX,MAPK1,MAPK8,PIK3R2,PLCB1,STK11,TNFRSF1A,TSC1,TSC2,TUBA1A,TUBB,TUBB3,TUBB6,TUBG1,YWHAH,YWHAQ
CP-868388	IL-9 Signaling	1.51	0.2	-2.449	CISH,JAK1,JAK3,NFKB1,PIK3R2,RELA,STAT3
CP-868388	Ephrin Receptor Signaling	1.51	0.129	-1.706	ACP1,ARPC1A,ATF2,CFL1,CFL2,CXCL12,EFNA1,EFNB1,FGF1,GNA13,GNAI1,GNAI2,GNG10,GNG12,GNG5,GRIN1,ITGB5,KALRN,MAPK1,NGEF,PAK2,PXN,RHOA,SDC2,SORBS1,STAT3
CP-868388	Regulation Of The Epithelial Mesenchymal Transition By Growth Factors Pathway	1.5	0.13	-2.041	CDH2,CLDN3,EGFR,EGR1,FGF1,FGFR2,FGFR4,ID2,IKBKE,IL6R,JAK1,JAK3,MAP3K1,MAPK1,MAPK8,NFKB1,PIK3R2,RELA,RHOA,SMAD2,STAT3,TGFB3,TNFRSF1A,TNFRSF1B,WWTR1
CP-868388	CD40 Signaling	1.5	0.164	-1.508	ATF1,IKBKE,JAK3,MAPK1,MAPK8,NFKB1,PIK3R2,RELA,STAT3,TANK,TRAF6
CP-868388	IL-17A Signaling in Airway Cells	1.5	0.164	-1.508	IKBKE,JAK1,JAK3,MAPK1,MAPK8,NFKB1,PIK3R2,PTEN,RELA,STAT3,TRAF6
CP-868388	Signaling by Rho Family GTPases	1.5	0.123	-1.043	ACTG2,ARPC1A,Cdc42,CDC42EP4,CDH2,CFL1,CFL2,CIT,CYFIP1,GNA13,GNAI1,GNAI2,GNG10,GNG12,GNG5,ITGB5,MAPK1,MAPK8,MSN,NFKB1,PAK2,PIK3R2,PLD1,RDX,RELA,RHOA,RHOB,RHOD,RHOT1,SEPTIN10,SEPTIN2,SEPTIN7,STMN1
CP-868388	Endoplasmic Reticulum Stress Pathway	1.49	0.238	-0.447	ATF6,EIF2S1,HSP90B1,MAPK8,XBP1
CP-868388	Remodeling of Epithelial Adherens Junctions	1.46	0.162	1	ACTG2,ARPC1A,CTNND1,NME1,RAB5A,RAB7A,TUBA1A,TUBB,TUBB3,TUBB6,TUBG1
CP-868388	MIF Regulation of Innate Immunity	1.44	0.182	0.707	CD74,MAPK1,MAPK8,NFKB1,PLA2G12A,PLA2G6,RELA,TP53
CP-868388	BER (Base Excision Repair) Pathway	1.44	0.182	-0.707	MAPK1,MPG,OGG1,PARP1,PCNA,SP1,TP53,XRCC1
CP-868388	Superpathway of Citrulline Metabolism	1.43	0.267	-2	ASL,CPS1,OAT,OTC
CP-868388	Phosphatidylethanolamine Biosynthesis II	1.42	0.333	#N/A	CHKA,CHKB,PCYT2
CP-868388	Pyrimidine Deoxyribonucleotides De Novo Biosynthesis I	1.41	0.227	2.236	CMPK1,DTYMK,NME1,NME2,RRM2
CP-868388	Methionine Degradation I (to Homocysteine)	1.41	0.227	1.342	AHCY,EEF1AKMT1,MAT2A,MAT2B,NSUN4
CP-868388	Toll-like Receptor Signaling	1.4	0.154	0	IL18,IL1RN,MAP3K1,MAPK1,MAPK8,NFKB1,RELA,RPS27A,TAB2,TOLLIP,TRAF6,Ubb
CP-868388	2-ketoglutarate Dehydrogenase Complex	1.38	0.5	#N/A	DLD,DLST
CP-868388	Catecholamine Biosynthesis	1.38	0.5	#N/A	DDC,PNMT
CP-868388	Phenylethylamine Degradation I	1.38	0.5	#N/A	ALDH2,ALDH3A2
CP-868388	Methylmalonyl Pathway	1.38	0.5	#N/A	MCEE,PCCB
CP-868388	Kinetochore Metaphase Signaling Pathway	1.38	0.143	0.775	ANAPC1,ANAPC13,ARPP19,CDC16,CDC26,CDK1,H2AX,H2AZ1,MAD2L1,PPP1CB,Ppp1cc,PPP1R3C,PPP2R5A,Ppp2r5c,ZWINT
CP-868388	Hepatic Cholestasis	1.35	0.127	#N/A	ADCY9,CYP7B1,FGFR4,HNF4A,IKBKE,IL18,IL1R2,IL1RN,MAP4K2,MAPK8,NFKB1,NR0B2,NR1H3,NR5A2,PRKACB,RARA,RELA,SLC10A1,SLC4A2,SREBF1,TGFB3,TNFRSF1A,TNFRSF1B,TRAF6
CP-868388	Parkinson's Signaling	1.33	0.25	#N/A	CYCS,MAPK1,MAPK8,PARK7
CP-868388	Ubiquinol-10 Biosynthesis (Eukaryotic)	1.33	0.217	#N/A	COQ3,Cyp2b13/Cyp2b9,CYP2B6,CYP4A11,CYP7B1
CP-868388	Insulin Secretion Signaling Pathway	1.31	0.119	-0.18	ADCY9,ATF2,BET1L,CAMK2B,CLCN3,DLD,EIF2S1,EIF2S2,EIF4A2,FURIN,GCK,GHR,GOSR2,JAK1,JAK3,MAPK1,PDHB,PIK3R2,PLCB1,PRKACB,SEC11A,SEC61A1,SLC2A2,SLC2A3,SPCS2,SRP14,SRP19,SSR3,STAT3,VAMP2,VTI1B,YKT6
CP-868388	IL-8 Signaling	1.29	0.123	-1.279	BAX,Cdc42,CSTB,EGFR,GNA13,GNAI1,GNAI2,GNG10,GNG12,GNG5,GPLD1,IKBKE,LASP1,MAPK1,MAPK8,NFKB1,PAK2,PIK3R2,PLD1,RELA,RHOA,RHOB,RHOD,RHOT1,TEK,TRAF6
CP-868388	Prostanoid Biosynthesis	1.29	0.3	#N/A	PTGDS,PTGES2,PTGES3
CP-868388	Ketolysis	1.29	0.3	#N/A	ACAA2,ACAT2,HADHB
CP-868388	iNOS Signaling	1.29	0.17	-1.89	Calm1 (includes others),IKBKE,JAK1,JAK3,MAPK1,NFKB1,RELA,TRAF6
CP-868388	Cysteine Biosynthesis III (mammalia)	1.26	0.208	1.342	AHCY,EEF1AKMT1,MAT2A,MAT2B,NSUN4
CP-868388	Sphingosine-1-phosphate Signaling	1.26	0.136	-0.535	ADCY9,ASAH1,CASP8,Cdc42,GNA13,GNAI1,GNAI2,MAPK1,PIK3R2,PLCB1,RHOA,RHOB,RHOD,RHOT1,S1PR1,SMPD1
CP-868388	Cell Cycle Control of Chromosomal Replication	1.26	0.161	2.333	CDK1,CDK18,CDK4,MCM4,ORC4,ORC5,ORC6,PCNA,RPA3
CP-868388	IL-6 Signaling	1.24	0.133	-2.183	CRP,CSNK2A2,IKBKE,IL18,IL1R2,IL1RN,IL6R,IL6ST,MAPK1,MAPK8,NFKB1,PIK3R2,RELA,STAT3,TNFRSF1A,TNFRSF1B,TRAF6
CP-868388	Caveolar-mediated Endocytosis Signaling	1.2	0.147	#N/A	ACTG2,B2M,COPA,COPB2,COPG1,COPZ1,EGFR,HLA-A,HLA-E,ITGB5,RAB5A
CP-868388	Cyclins and Cell Cycle Regulation	1.19	0.143	1.667	CDC34,CDK1,CDK4,PPP2CA,PPP2CB,PPP2R5A,PTPA,SIN3A,SKP1,TFDP1,TGFB3,TP53
CP-868388	Proline Biosynthesis II (from Arginine)	1.19	0.4	#N/A	OAT,OTC
CP-868388	Serine Biosynthesis	1.19	0.4	#N/A	PSAT1,PSPH
CP-868388	Lysine Degradation II	1.19	0.4	#N/A	AASS,ALDH7A1
CP-868388	α-tocopherol Degradation	1.19	0.4	#N/A	CYP4A11,CYP4F3
CP-868388	Lysine Degradation V	1.19	0.4	#N/A	ALDH7A1,PIPOX
CP-868388	Trans, trans-farnesyl Diphosphate Biosynthesis	1.19	0.4	#N/A	FDPS,IDI1
CP-868388	Galactose Degradation I (Leloir Pathway)	1.19	0.4	#N/A	GALK1,GALM
CP-868388	Purine Nucleotides De Novo Biosynthesis II	1.18	0.273	#N/A	ADSL,ADSS1,ADSS2
CP-868388	Insulin Receptor Signaling	1.17	0.129	0.728	ACLY,BAD,FOXO3,INPP5B,INPP5J,JAK1,MAPK1,MAPK8,PIK3R2,PPP1CB,Ppp1cc,PPP1R3C,PRKACB,PTEN,PTPRF,TSC1,TSC2,VAMP2
CP-868388	CDK5 Signaling	1.17	0.134	-1.941	ADCY9,EGR1,LAMA3,LAMB1,LAMB3,MAPK1,MAPK8,PPP1CB,Ppp1cc,PPP1R3C,PPP2CA,PPP2CB,PPP2R5A,PRKACB,PTPA
CP-868388	Androgen Biosynthesis	1.17	0.222	-1	AKR1C4,EBP,HSD3B1,Hsd3b4 (includes others)
CP-868388	1D-myo-inositol Hexakisphosphate Biosynthesis II (Mammalian)	1.17	0.222	-2	INPP5B,INPP5J,ITPK1,SEC16A
CP-868388	D-myo-inositol (1,3,4)-trisphosphate Biosynthesis	1.17	0.222	-2	INPP5B,INPP5J,PTEN,SEC16A
CP-868388	Pregnenolone Biosynthesis	1.17	0.222	#N/A	Cyp2b13/Cyp2b9,CYP2B6,CYP4A11,CYP7B1
CP-868388	Serotonin Degradation	1.17	0.149	1.265	ADH1C,ALDH1A1,ALDH2,ALDH3A2,ALDH7A1,ALDH9A1,DHRS4,MAOA,Sult1a1,UGT2B10
CP-868388	PTEN Signaling	1.16	0.127	0.728	BAD,BMPR1A,CSNK2A2,EGFR,FGFR2,FGFR4,FOXO3,GHR,IKBKE,ILK,INPP5B,INPP5J,ITGB5,MAPK1,NFKB1,PIK3R2,PTEN,RELA,YWHAH
CP-868388	Tumor Microenvironment Pathway	1.16	0.123	-1.964	BAD,COL3A1,CXCL12,FAS,FGF1,FN1,FOXO3,HIF1A,HLA-A,HLA-E,IGF1,IL6R,MAPK1,NFKB1,PIK3R2,RELA,SLC16A1,SLC2A2,SLC2A3,STAT3,TGFB3,TNFRSF1A
CP-868388	April Mediated Signaling	1.14	0.167	-1.134	IKBKE,MAP3K1,MAPK1,MAPK8,NFKB1,RELA,TRAF6
CP-868388	IL-17A Signaling in Gastric Cells	1.13	0.192	0	EGFR,MAPK1,MAPK8,NFKB1,RELA
CP-868388	Role of JAK1, JAK2 and TYK2 in Interferon Signaling	1.13	0.192	#N/A	JAK1,NFKB1,PTPN6,RELA,STAT3
CP-868388	Apelin Liver Signaling Pathway	1.13	0.192	-0.447	AGT,COL18A1,COL3A1,FAS,MAPK8
CP-868388	Cell Cycle: G1/S Checkpoint Regulation	1.13	0.147	0.447	CDC34,CDK4,GNL3,PAK1IP1,RPL5,SIN3A,SKP1,TFDP1,TGFB3,TP53
CP-868388	4-1BB Signaling in T Lymphocytes	1.13	0.176	-0.816	ATF2,IKBKE,MAPK1,MAPK8,NFKB1,RELA
CP-868388	Colorectal Cancer Metastasis Signaling	1.13	0.115	-1.706	ADCY9,BAD,BAX,Cdc42,EGFR,GNA13,GNAI1,GNAI2,GNG10,GNG12,GNG5,IL6R,IL6ST,JAK1,JAK3,LRP1,MAPK1,MAPK8,NFKB1,PIK3R2,PRKACB,RELA,RHOA,RHOB,RHOD,RHOT1,SMAD2,STAT3,TGFB3,TNFRSF1A,TP53
CP-868388	Small Cell Lung Cancer Signaling	1.11	0.135	-1.89	CDK4,CKS1B,CYC1,CYCS,IKBKE,NFKB1,PIK3R2,PTEN,RELA,SIN3A,TFDP1,TP53,TRAF6
CP-868388	B Cell Activating Factor Signaling	1.1	0.163	-1.134	IKBKE,MAP3K1,MAPK1,MAPK8,NFKB1,RELA,TRAF6
CP-868388	PD-1, PD-L1 cancer immunotherapy pathway	1.09	0.132	1.387	B2M,CSNK2A2,HLA-A,HLA-DQB1,HLA-E,JAK1,JAK3,PDCD4,PIK3R2,PTEN,TGFB3,TNFRSF1A,TNFRSF1B,ZAP70
CP-868388	Mineralocorticoid Biosynthesis	1.08	0.25	#N/A	EBP,HSD3B1,Hsd3b4 (includes others)
CP-868388	ATM Signaling	1.08	0.134	-0.905	ATF1,ATF2,CDK1,GADD45B,GADD45G,H2AX,MAPK8,PPP2CA,PPP2CB,PPP2R5A,PTPA,TP53,TRIM28
CP-868388	Molecular Mechanisms of Cancer	1.08	0.108	#N/A	ADCY9,AURKA,BAD,BAX,BMPR1A,CAMK2B,CASP8,Cdc42,CDK1,CDK18,CDK4,CTNND1,CYCS,FAS,GNA13,GNAI1,GNAI2,GNG10,GNG12,GNG5,HIF1A,HIPK2,ITGB5,JAK1,JAK3,LAMTOR3,LRP1,MAPK1,MAPK8,NFKB1,PAK2,PIK3R2,PLCB1,PRKACB,PRKDC,PSEN2,RELA,RHOA,RHOB,RHOD,RHOT1,SIN3A,SMAD1,SMAD2,TAB2,TFDP1,TGFB3,TP53
CP-868388	CCR3 Signaling in Eosinophils	1.07	0.126	0	Calm1 (includes others),CFL1,CFL2,GNA13,GNAI1,GNAI2,GNG10,GNG12,GNG5,MAPK1,PAK2,PIK3R2,PLA2G12A,PLA2G6,PLCB1,PPP1CB,RHOA
CP-868388	Telomerase Signaling	1.06	0.131	0.302	EGFR,HSP90AA1,HSP90AB1,HSP90B1,MAPK1,PIK3R2,PPP2CA,PPP2CB,PPP2R5A,PTGES3,PTPA,SP1,TP53,TPP1
CP-868388	Methylthiopropionate Biosynthesis	1.06	1	#N/A	ADI1
CP-868388	Acetyl-CoA Biosynthesis III (from Citrate)	1.06	1	#N/A	ACLY
CP-868388	Thiamin Salvage III	1.06	1	#N/A	TPK1
CP-868388	Glutamate Removal from Folates	1.06	1	#N/A	GGH
CP-868388	Adenine and Adenosine Salvage VI	1.06	1	#N/A	ADK
CP-868388	Citrulline Degradation	1.06	1	#N/A	OTC
CP-868388	4-hydroxybenzoate Biosynthesis	1.06	1	#N/A	TAT
CP-868388	4-hydroxyphenylpyruvate Biosynthesis	1.06	1	#N/A	TAT
CP-868388	G Protein Signaling Mediated by Tubby	1.05	0.159	#N/A	GNA13,GNAI1,GNAI2,GNG10,GNG12,GNG5,PLCB1
CP-868388	Neuregulin Signaling	1.04	0.128	-0.905	BAD,DCN,EGFR,ERBB3,ERBB4,ERRFI1,HSP90AA1,HSP90AB1,HSP90B1,ITGB5,MAPK1,PIK3R2,PTEN,RPS6,TGFA
CP-868388	Ceramide Biosynthesis	1.04	0.333	#N/A	SPTLC1,SPTSSA
CP-868388	Pentose Phosphate Pathway (Non-oxidative Branch)	1.04	0.333	#N/A	RPIA,TALDO1
CP-868388	Glycine Cleavage Complex	1.04	0.333	#N/A	DLD,GCSH
CP-868388	Selenocysteine Biosynthesis II (Archaea and Eukaryotes)	1.04	0.333	#N/A	PSTK,SEPHS2
CP-868388	Rapoport-Luebering Glycolytic Shunt	1.04	0.333	#N/A	BPGM,PGAM1
CP-868388	Chemokine Signaling	1.04	0.138	-0.302	Calm1 (includes others),CAMK2B,CFL1,CXCL12,GNAI1,GNAI2,MAPK1,MAPK8,PLCB1,PPP1CB,RHOA
CP-868388	Semaphorin Signaling in Neurons	1.03	0.145	#N/A	Cdc42,CFL1,CFL2,MAPK1,PAK2,RHOA,RHOB,RHOD,RHOT1
CP-868388	MIF-mediated Glucocorticoid Regulation	1.03	0.167	0	CD74,MAPK1,NFKB1,PLA2G12A,PLA2G6,RELA
CP-868388	Interferon Signaling	1.03	0.167	-0.816	BAX,IFITM3,JAK1,PSMB8,RELA,TAP1
CP-868388	Actin Cytoskeleton Signaling	1.03	0.114	-2.294	ACTG2,ARHGAP35,ARPC1A,BRK1,CFL1,CFL2,CYFIP1,DIAPH1,F2,F2R,FGF1,FN1,GNA13,GNG12,ITGB5,KNG1,MAPK1,MSN,MYH9,MYO10,PAK2,PFN2,PIK3R2,PPP1CB,PXN,RDX,RHOA,VAV1
CP-868388	Sertoli Cell-Sertoli Cell Junction Signaling	1.01	0.117	#N/A	ACTG2,ATF2,CLDN1,CLDN3,EPB41,EPN1,ILK,ITGB5,JUP,MAP3K1,MAPK1,MAPK8,PRKACB,PTEN,SORBS1,SPTAN1,TGFB3,TJP1,TNFRSF1A,TUBA1A,TUBB,TUBB3,TUBB6,TUBG1
CP-868388	CXCR4 Signaling	1.01	0.12	-0.243	ADCY9,Cdc42,CXCL12,EGR1,GNA13,GNAI1,GNAI2,GNG10,GNG12,GNG5,MAPK1,MAPK8,PAK2,PIK3R2,PLCB1,PXN,RHOA,RHOB,RHOD,RHOT1
CP-868388	NAD Phosphorylation and Dephosphorylation	1	0.231	#N/A	ACP1,Acp5,ACP6
CP-868388	Glucocorticoid Biosynthesis	1	0.231	#N/A	EBP,HSD3B1,Hsd3b4 (includes others)
CP-868388	UDP-N-acetyl-D-galactosamine Biosynthesis II	1	0.231	#N/A	GCK,GNPNAT1,HK1
CP-868388	Acute Myeloid Leukemia Signaling	0.987	0.132	-0.707	BAD,CEBPA,CSF1R,IDH1,IDH3G,JUP,MAPK1,NFKB1,PIK3R2,RARA,RELA,STAT3
CP-868388	TWEAK Signaling	0.987	0.162	-0.816	CASP8,CYCS,IKBKE,NFKB1,RELA,TRADD
CP-868388	Apelin Endothelial Signaling Pathway	0.979	0.122	-0.535	ADCY9,Calm1 (includes others),GNA13,GNAI1,GNAI2,GNG10,GNG12,GNG5,HIF1A,MAPK1,MAPK8,NFKB1,PIK3R2,PLCB1,RELA,SP1,TEK
CP-868388	Glioma Invasiveness Signaling	0.971	0.137	-0.333	Cdc42,F2R,MAPK1,PIK3R2,PLG,RHOA,RHOB,RHOD,RHOT1,VTN
CP-868388	Lymphotoxin β Receptor Signaling	0.967	0.145	-0.816	CYC1,CYCS,IKBKE,MAPK1,NFKB1,PIK3R2,RELA,TRAF6
CP-868388	EGF Signaling	0.967	0.145	-1.414	CSNK2A2,EGFR,JAK1,MAP3K1,MAPK1,MAPK8,PIK3R2,STAT3
CP-868388	Prostate Cancer Signaling	0.936	0.125	#N/A	ATF2,BAD,GSTP1,HSP90AA1,HSP90AB1,HSP90B1,MAPK1,NFKB1,PIK3R2,PTEN,RELA,SIN3A,TFDP1,TP53
CP-868388	Ephrin A Signaling	0.936	0.149	#N/A	CFL1,CFL2,EFNA1,NGEF,PIK3R2,RHOA,VAV1
CP-868388	Triacylglycerol Biosynthesis	0.936	0.149	0.816	ABHD5,DBT,DGAT1,ELOVL6,LPIN2,PLPPR2,ZDHHC6
CP-868388	PEDF Signaling	0.924	0.131	-0.905	CASP8,FAS,IKBKE,MAPK1,NFKB1,PIK3R2,PPARG,RELA,RHOA,SERPINF1,TP53
CP-868388	DNA Double-Strand Break Repair by Non-Homologous End Joining	0.921	0.214	#N/A	PARP1,PRKDC,XRCC1
CP-868388	Phenylalanine Degradation IV (Mammalian, via Side Chain)	0.921	0.214	#N/A	ALDH2,ALDH3A2,MAOA
CP-868388	Colanic Acid Building Blocks Biosynthesis	0.921	0.214	#N/A	GALK1,PMM1,UGDH
CP-868388	Trehalose Degradation II (Trehalase)	0.917	0.286	#N/A	GCK,HK1
CP-868388	Superpathway of Serine and Glycine Biosynthesis I	0.917	0.286	#N/A	PSAT1,PSPH
CP-868388	Fcγ Receptor-mediated Phagocytosis in Macrophages and Monocytes	0.91	0.128	-1.155	ACTG2,ARPC1A,GPLD1,MAPK1,PIK3R2,PLA2G6,PLD1,PTEN,PXN,RAB11A,RAB11B,VAV1
CP-868388	Role of PI3K/AKT Signaling in the Pathogenesis of Influenza	0.907	0.136	-1.134	GNAI1,GNAI2,IRF3,KPNA3,MAPK1,NFKB1,PIK3R2,PLAC8,RELA
CP-868388	Phospholipases	0.907	0.136	-0.707	GPLD1,LCAT,LIPC,LPL,PLA2G12A,PLA2G6,PLA2G7,PLCB1,PLD1
CP-868388	Endocannabinoid Developing Neuron Pathway	0.907	0.122	-0.577	ADCY9,AKT1S1,ATF2,GNAI1,GNAI2,GNG10,GNG12,GNG5,MAPK1,MAPK8,MGLL,PIK3R2,PRKACB,RHOA,STAT3
CP-868388	CD27 Signaling in Lymphocytes	0.9	0.14	-1.89	CASP8,CYC1,CYCS,IKBKE,MAP3K1,MAPK8,NFKB1,RELA
CP-868388	Relaxin Signaling	0.896	0.118	-1.414	ADCY9,GNA13,GNAI1,GNAI2,GNG10,GNG12,GNG5,MAPK1,NFKB1,PDE9A,PIK3R2,PRKACB,RELA,RLN1,SLC39A7,SMPDL3A,TDP2,TULP2
CP-868388	Neuroinflammation Signaling Pathway	0.896	0.108	-3.286	ATF2,B2M,CASP8,CHP1,CRP,CSF1R,CXCL12,FAS,GRIN1,HLA-A,HLA-DQB1,HLA-E,IKBKE,IL18,IL6R,IRF3,IRF7,JAK1,JAK3,MAPK1,MAPK8,NFE2L2,NFKB1,PIK3R2,PLA2G12A,PLA2G6,PSEN2,RELA,SLC1A2,SLC6A12,SLC6A13,TGFB3,TNFRSF1A,TRAF6
CP-868388	Sperm Motility	0.889	0.11	0	AATK,Calm1 (includes others),CLK1,CLK4,CSF1R,EGFR,ERBB3,ERBB4,FGFR2,FGFR4,GNA13,GNAI1,GNAI2,GNG10,GNG12,GNG5,JAK1,JAK3,LCAT,PLA2G12A,PLA2G6,PLA2G7,PLCB1,PRKACB,TEK,TIE1,TXK,ZAP70
CP-868388	Osteoarthritis Pathway	0.883	0.111	-0.218	ANXA2,ATF2,BMPR1A,CASP8,DCN,DDIT4,FN1,FOXO3,HIF1A,IL1R2,ITGB5,LRP1,NAMPT,NFKB1,PPARG,PTH1R,RARRES2,RELA,S100A8,SDC4,SERPINA12,SMAD1,SMAD2,SP1,TNFRSF1A,TNFRSF1B
CP-868388	ERK/MAPK Signaling	0.879	0.112	-0.229	ATF1,ATF2,BAD,DUSP1,H3-3A/H3-3B,ITGB5,LAMTOR3,MAPK1,PAK2,PIK3R2,PLA2G12A,PLA2G6,PPARG,PPP1CB,PPP1R3C,PPP2CA,PPP2CB,PPP2R5A,PRKACB,PTPA,PXN,STAT3,YWHAH,YWHAQ
CP-868388	Cardiac β-adrenergic Signaling	0.876	0.115	-0.832	ADCY9,AKAP8,GNA13,GNAI1,GNAI2,GNG10,GNG12,GNG5,PDE9A,PPP1CB,Ppp1cc,PPP1R3C,PPP2CA,PPP2CB,PPP2R5A,PRKACB,PTPA,SMPDL3A,TDP2,TULP2
CP-868388	PDGF Signaling	0.873	0.128	-2.111	ACP1,CSNK2A2,INPP5B,INPP5J,JAK1,JAK3,MAP3K1,MAPK1,MAPK8,PIK3R2,STAT3
CP-868388	STAT3 Pathway	0.86	0.119	-1.155	BMPR1A,CISH,EGFR,FGFR2,FGFR4,GHR,IGF1,IL11RA,IL1R2,IL6R,IL6ST,MAPK1,MAPK8,PTPN6,STAT3,TGFA
CP-868388	Superpathway of D-myo-inositol (1,4,5)-trisphosphate Metabolism	0.857	0.174	-2	INPP5B,INPP5J,PTEN,SEC16A
CP-868388	Choline Biosynthesis III	0.854	0.2	#N/A	CHPT1,GPLD1,PLD1
CP-868388	Superoxide Radicals Degradation	0.818	0.25	#N/A	NQO1,SOD1
CP-868388	Salvage Pathways of Pyrimidine Ribonucleotides	0.815	0.122	1.508	CDK1,CDK18,CDK4,CMPK1,MAPK1,MAPK8,NME1,NME2,PAK2,PSTK,UCK1,UPP2
CP-868388	IL-22 Signaling	0.807	0.167	0	JAK1,MAPK1,MAPK8,STAT3
CP-868388	MSP-RON Signaling In Cancer Cells Pathway	0.804	0.116	-1.5	ATF2,EGFR,F12,HGFAC,HIF1A,KLKB1,MAPK1,MST1,NFKB1,PIK3R2,RELA,SMAD2,SP1,STAT3,YWHAH,YWHAQ
CP-868388	Natural Killer Cell Signaling	0.796	0.111	-0.853	B2M,CFL1,CFL2,COL18A1,COL3A1,HLA-A,HLA-E,Hspa1b,HSPA8,IL18,JAK3,MAP3K1,MAPK1,NFKB1,PAK2,PIK3R2,PTPN6,PXN,RELA,TRAF6,VAV1,ZAP70
CP-868388	Circadian Rhythm Signaling	0.793	0.152	#N/A	ARNTL,ATF2,CLOCK,CRY1,GRIN1
CP-868388	Agrin Interactions at Neuromuscular Junction	0.793	0.129	-1.414	ACTG2,EGFR,ERBB3,ERBB4,LAMB1,MAPK1,MAPK8,PAK2,PXN
CP-868388	Cholecystokinin/Gastrin-mediated Signaling	0.788	0.118	-0.277	ATF2,Cdc42,EGFR,GNA13,IL18,IL1RN,MAPK1,MAPK8,PLCB1,PXN,RHOA,RHOB,RHOD,RHOT1
CP-868388	Renal Cell Carcinoma Signaling	0.783	0.125	#N/A	CUL2,ELOC,FH,HIF1A,MAPK1,PAK2,PIK3R2,RPS27A,TGFA,Ubb
CP-868388	UDP-D-xylose and UDP-D-glucuronate Biosynthesis	0.772	0.5	#N/A	UGDH
CP-868388	Lipoate Biosynthesis and Incorporation II	0.772	0.5	#N/A	LIAS
CP-868388	Glycine Biosynthesis III	0.772	0.5	#N/A	AGXT
CP-868388	Choline Degradation I	0.772	0.5	#N/A	ALDH7A1
CP-868388	L-DOPA Degradation	0.772	0.5	#N/A	COMT
CP-868388	S-methyl-5-thio-α-D-ribose 1-phosphate Degradation	0.772	0.5	#N/A	APIP
CP-868388	Flavin Biosynthesis IV (Mammalian)	0.772	0.5	#N/A	RFK
CP-868388	Spermidine Biosynthesis I	0.772	0.5	#N/A	AMD1
CP-868388	Sulfate Activation for Sulfonation	0.772	0.5	#N/A	PAPSS2
CP-868388	Glycine Degradation (Creatine Biosynthesis)	0.772	0.5	#N/A	GAMT
CP-868388	Putrescine Biosynthesis III	0.772	0.5	#N/A	ODC1
CP-868388	Formaldehyde Oxidation II (Glutathione-dependent)	0.772	0.5	#N/A	ESD
CP-868388	Growth Hormone Signaling	0.767	0.127	-2.121	CEBPA,GHR,IGF1,IGFALS,IGFBP3,MAPK1,PIK3R2,PTPN6,STAT3
CP-868388	UVB-Induced MAPK Signaling	0.767	0.135	0	BAD,EGFR,H3-3A/H3-3B,MAPK1,MAPK8,PIK3R2,TP53
CP-868388	Inhibition of Angiogenesis by TSP1	0.754	0.147	1	CD36,MAPK1,MAPK8,SDC2,TP53
CP-868388	RANK Signaling in Osteoclasts	0.752	0.121	-0.905	Calm1 (includes others),CHP1,IKBKE,MAP3K1,MAPK1,MAPK8,NFKB1,PIK3R2,RELA,TAB2,TRAF6
CP-868388	ERK5 Signaling	0.742	0.125	-1	ATF2,BAD,EGFR,FOXO3,GNA13,IL6ST,WNK1,YWHAH,YWHAQ
CP-868388	Sphingosine and Sphingosine-1-phosphate Metabolism	0.733	0.222	#N/A	ASAH1,SGPP1
CP-868388	Citrulline Biosynthesis	0.733	0.222	#N/A	OAT,OTC
CP-868388	D-myo-inositol (1,4,5)-trisphosphate Degradation	0.733	0.176	#N/A	INPP5B,INPP5J,SEC16A
CP-868388	RHOGDI Signaling	0.714	0.107	0.535	ACTG2,ARHGAP35,ARHGAP5,ARPC1A,Cdc42,CDH2,CFL1,CFL2,GNA13,GNAI1,GNAI2,GNG10,GNG12,GNG5,ITGB5,MSN,MYH9,PAK2,RDX,RHOA,RHOB,RHOD,RHOT1
CP-868388	Aldosterone Signaling in Epithelial Cells	0.706	0.11	-1	AHCY,DNAJB11,DNAJB6,DNAJB9,DNAJC15,DNAJC19,DNAJC7,DNAJC8,DUSP1,HSP90AA1,HSP90AB1,HSP90B1,HSPA8,HSPB11,HSPE1,MAPK1,PIK3R2,PLCB1
CP-868388	Role of IL-17F in Allergic Inflammatory Airway Diseases	0.695	0.133	-1.342	ATF2,IGF1,MAPK1,NFKB1,RELA,TRAF6
CP-868388	Glioma Signaling	0.693	0.113	-0.707	Calm1 (includes others),CAMK2B,CDK4,EGFR,IDH1,IDH3G,IGF1,MAPK1,PIK3R2,PTEN,SIN3A,TFDP1,TGFA,TP53
CP-868388	Mouse Embryonic Stem Cell Pluripotency	0.69	0.115	-1.732	BMPR1A,ID1,ID2,IL6ST,JAK1,JAK3,LIFR,MAPK1,PIK3R2,SMAD1,STAT3,TP53
CP-868388	FGF Signaling	0.69	0.119	-1.897	ATF2,FGF1,FGFR2,FGFR4,MAP3K1,MAPK1,MAPK8,PIK3R2,PTPN6,STAT3
CP-868388	NAD Salvage Pathway II	0.676	0.148	0	ACP1,Acp5,ACP6,NT5E
CP-868388	Hepatic Fibrosis Signaling Pathway	0.676	0.1	-0.48	AGT,ATF2,Calm1 (includes others),Cdc42,COL18A1,COL3A1,FTH1,FTL,GNAI1,GNAI2,HIF1A,IKBKE,IL18,IL1R2,IL1RN,ITGB5,JAK1,KLF9,LRP1,MAPK1,MAPK8,NFKB1,PDCD4,PIK3R2,PPARG,PRKACB,PTEN,RELA,RHOA,RHOB,RHOD,RHOT1,SDHA,SDHD,SMAD2,SP1,STAT3,TGFB3,TNFRSF1A,TNFRSF1B,TRADD,TRAF6
CP-868388	ERB2-ERBB3 Signaling	0.674	0.123	-1.414	BAD,ERBB3,JAK3,MAPK1,PIK3R2,PTEN,SP1,STAT3
CP-868388	Pentose Phosphate Pathway	0.662	0.2	#N/A	RPIA,TALDO1
CP-868388	Dolichyl-diphosphooligosaccharide Biosynthesis	0.662	0.2	#N/A	ALG5,DPM3
CP-868388	GNRH Signaling	0.658	0.106	-1.213	ADCY9,ATF2,Calm1 (includes others),CAMK2B,EGFR,EGR1,GNAI1,GNAI2,GNG10,GNG12,GNG5,MAP3K1,MAPK1,MAPK8,NFKB1,PAK2,PLCB1,PRKACB,PXN,RELA
CP-868388	Cell Cycle Regulation by BTG Family Proteins	0.65	0.135	#N/A	CDK4,PPP2CA,PPP2CB,PPP2R5A,PTPA
CP-868388	Pyridoxal 5'-phosphate Salvage Pathway	0.65	0.121	0.378	CDK1,CDK18,CDK4,MAPK1,MAPK8,PAK2,PNPO,PSTK
CP-868388	Role of MAPK Signaling in Inhibiting the Pathogenesis of Influenza	0.648	0.118	1	ATF2,BAX,LCAT,MAPK1,MAPK8,NFKB1,PLA2G12A,PLA2G6,PLA2G7
CP-868388	Thrombin Signaling	0.642	0.105	-1.213	ADCY9,CAMK2B,Cdc42,EGFR,F2,F2R,GNA13,GNAI1,GNAI2,GNG10,GNG12,GNG5,MAPK1,NFKB1,PIK3R2,PLCB1,PPP1CB,RELA,RHOA,RHOB,RHOD,RHOT1
CP-868388	Role of CHK Proteins in Cell Cycle Checkpoint Control	0.631	0.123	-0.816	CDK1,PCNA,PPP2CA,PPP2CB,PPP2R5A,PTPA,TP53
CP-868388	RAC Signaling	0.631	0.109	-1.069	ARPC1A,BRK1,CFL1,CFL2,CYFIP1,ITGB5,MAP3K1,MAPK1,MAPK8,NFKB1,PAK2,PIK3R2,PLD1,RELA,RHOA
CP-868388	Neuroprotective Role of THOP1 in Alzheimer's Disease	0.62	0.11	-1.414	AGT,C1R,ECE1,F7,HGFAC,HLA-A,HLA-E,KNG1,LONP1,PLG,PRKACB,SERPINA3,TPP1
CP-868388	NGF Signaling	0.62	0.11	-1.941	ATF2,BAX,IKBKE,MAP3K1,MAPK1,MAPK8,NFKB1,PIK3R2,RELA,RHOA,SMPD1,TP53,TRAF6
CP-868388	Docosahexaenoic Acid (DHA) Signaling	0.618	0.132	#N/A	BAD,BAX,CYCS,PIK3R2,SERPINF1
CP-868388	IL-17A Signaling in Fibroblasts	0.618	0.132	#N/A	IKBKE,MAPK1,NFKB1,RELA,TRAF6
CP-868388	L-carnitine Biosynthesis	0.616	0.333	#N/A	ALDH9A1
CP-868388	Guanine and Guanosine Salvage I	0.616	0.333	#N/A	HPRT1
CP-868388	Coenzyme A Biosynthesis	0.616	0.333	#N/A	COASY
CP-868388	Thyronamine and Iodothyronamine Metabolism	0.616	0.333	#N/A	DIO1
CP-868388	1,25-dihydroxyvitamin D3 Biosynthesis	0.616	0.333	#N/A	POR
CP-868388	Tetrahydrobiopterin Biosynthesis I	0.616	0.333	#N/A	PTS
CP-868388	Inosine-5'-phosphate Biosynthesis II	0.616	0.333	#N/A	ADSL
CP-868388	Anandamide Degradation	0.616	0.333	#N/A	FAAH
CP-868388	Thiosulfate Disproportionation III (Rhodanese)	0.616	0.333	#N/A	TST
CP-868388	Thyroid Hormone Metabolism I (via Deiodination)	0.616	0.333	#N/A	DIO1
CP-868388	1D-myo-inositol Hexakisphosphate Biosynthesis V (from Ins(1,3,4)P3)	0.616	0.333	#N/A	ITPK1
CP-868388	Tetrahydrobiopterin Biosynthesis II	0.616	0.333	#N/A	PTS
CP-868388	4-aminobutyrate Degradation I	0.616	0.333	#N/A	SUCLG2
CP-868388	Apelin Muscle Signaling Pathway	0.609	0.125	#N/A	GNA13,GNAI1,GNAI2,GNG10,GNG12,GNG5
CP-868388	Integrin Signaling	0.606	0.103	0.471	ACTG2,ARF4,ARHGAP5,ARPC1A,CAPNS1,Cdc42,ILK,ITGB5,MAPK1,MAPK8,PAK2,PFN2,PIK3R2,PPP1CB,PTEN,PXN,RHOA,RHOB,RHOD,RHOT1,TSPAN3,TSPAN7
CP-868388	Cancer Drug Resistance By Drug Efflux	0.606	0.121	#N/A	ABCG2,FOXO3,MAPK1,NFKB1,PIK3R2,PTEN,TP53
CP-868388	GDP-glucose Biosynthesis	0.599	0.182	#N/A	GCK,HK1
CP-868388	VEGF Signaling	0.593	0.111	-1.134	ACTG2,BAD,EIF1AY,EIF2S1,EIF2S2,FOXO3,HIF1A,MAPK1,PIK3R2,PTPN6,PXN
CP-868388	The Visual Cycle	0.592	0.15	#N/A	DHRS3,RDH11,RDH5
CP-868388	Renin-Angiotensin Signaling	0.587	0.108	-1.508	ADCY9,AGT,ATF2,MAP3K1,MAPK1,MAPK8,NFKB1,PAK2,PIK3R2,PRKACB,PTPN6,RELA,STAT3
CP-868388	SPINK1 General Cancer Pathway	0.583	0.116	-2.121	EGFR,IL6R,JAK1,JAK3,MAPK1,Mt3,PIK3R2,STAT3
CP-868388	fMLP Signaling in Neutrophils	0.578	0.107	0.302	ARPC1A,Calm1 (includes others),CHP1,GNA13,GNAI1,GNAI2,GNG10,GNG12,GNG5,MAPK1,NFKB1,PIK3R2,PLCB1,RELA
CP-868388	Cardiac Hypertrophy Signaling	0.577	0.101	-0.426	ADCY9,ADRA1B,ADSS2,ATF2,Calm1 (includes others),Cdc42,CHP1,GNA13,GNAI1,GNAI2,GNG10,GNG12,GNG5,IGF1,IL6R,MAP3K1,MAPK1,MAPK8,PIK3R2,PLCB1,PRKACB,RHOA,RHOB,RHOD,RHOT1,TGFB3
CP-868388	Regulation of the Epithelial-Mesenchymal Transition Pathway	0.567	0.103	#N/A	CDH2,CLDN3,EGFR,EGR1,FGF1,FGFR2,FGFR4,HIF1A,ID2,JAK1,JAK3,MAPK1,NFKB1,PIK3R2,PSEN2,RELA,RHOA,SMAD2,STAT3,TGFB3
CP-868388	Melanoma Signaling	0.559	0.12	0.447	BAD,CDK4,MAPK1,PIK3R2,PTEN,TP53
CP-868388	Endometrial Cancer Signaling	0.559	0.117	0.447	BAD,FOXO3,ILK,MAPK1,PIK3R2,PTEN,TP53
CP-868388	PCP (Planar Cell Polarity) Pathway	0.559	0.117	-0.816	ATF2,EFNB1,JUND,MAPK8,NDP,PFN2,RHOA
CP-868388	Endocannabinoid Cancer Inhibition Pathway	0.556	0.105	2.324	ADCY9,AKT1S1,ATF2,BAD,CASP8,GNA13,GNAI1,GNAI2,HIF1A,MAPK1,PIK3R2,PRKACB,RHOA,SMPD1,SPTLC1
CP-868388	Gα12/13 Signaling	0.548	0.105	-2.138	CDH2,F2,F2R,GNA13,IKBKE,MAP3K1,MAPK1,MAPK8,NFKB1,PIK3R2,PXN,RELA,RHOA,VAV1
CP-868388	Glucose and Glucose-1-phosphate Degradation	0.544	0.167	#N/A	GCK,HK1
CP-868388	JAK/STAT Signaling	0.529	0.11	-1.667	CISH,JAK1,JAK3,MAPK1,NFKB1,PIK3R2,PTPN6,RELA,STAT3
CP-868388	Adrenomedullin signaling pathway	0.52	0.101	-0.688	ADCY9,ADM,BAD,BAX,C3,Calm1 (includes others),CFH,GPR182,HIF1A,IL18,IL1RN,MAPK1,MAPK8,NFKB1,PIK3R2,PLCB1,PPARG,PRKACB,RELA,SLC39A7
CP-868388	Granulocyte Adhesion and Diapedesis	0.511	0.101	#N/A	C5,Ccl2,Ccl9,CLDN1,CLDN3,CXCL12,CXCL2,CXCR5,GNAI1,GNAI2,IL18,IL1R2,IL1RN,MSN,RDX,SDC2,SDC4,TNFRSF1A,TNFRSF1B
CP-868388	Uracil Degradation II (Reductive)	0.51	0.25	#N/A	UBP1
CP-868388	PRPP Biosynthesis I	0.51	0.25	#N/A	PRPS1
CP-868388	Heme Biosynthesis from Uroporphyrinogen-III I	0.51	0.25	#N/A	UROD
CP-868388	Spermine and Spermidine Degradation I	0.51	0.25	#N/A	SAT1
CP-868388	Eumelanin Biosynthesis	0.51	0.25	#N/A	DDT
CP-868388	Glutathione Redox Reactions II	0.51	0.25	#N/A	TXNDC12
CP-868388	Thymine Degradation	0.51	0.25	#N/A	UBP1
CP-868388	Melatonin Degradation II	0.51	0.25	#N/A	MAOA
CP-868388	Arginine Degradation I (Arginase Pathway)	0.51	0.25	#N/A	OAT
CP-868388	Oxidized GTP and dGTP Detoxification	0.51	0.25	#N/A	NUDT1
CP-868388	L-cysteine Degradation I	0.51	0.25	#N/A	CDO1
CP-868388	N-acetylglucosamine Degradation II	0.51	0.25	#N/A	NAGK
CP-868388	Molybdenum Cofactor Biosynthesis	0.51	0.25	#N/A	MOCS2
CP-868388	Acetate Conversion to Acetyl-CoA	0.51	0.25	#N/A	ACSL1
CP-868388	Non-Small Cell Lung Cancer Signaling	0.502	0.106	-0.378	BAD,CDK4,EGFR,FOXO3,MAPK1,PIK3R2,SIN3A,TFDP1,TGFA,TP53
CP-868388	Assembly of RNA Polymerase III Complex	0.495	0.154	#N/A	GTF3C2,GTF3C4
CP-868388	Regulation of Actin-based Motility by Rho	0.489	0.103	0.333	ACTG2,ARPC1A,Cdc42,CFL1,ITGB5,PAK2,PFN2,PPP1CB,RHOA,RHOB,RHOD,RHOT1
CP-868388	Oncostatin M Signaling	0.484	0.116	-1.342	IL6ST,JAK1,JAK3,MAPK1,STAT3
CP-868388	Serotonin Receptor Signaling	0.484	0.116	#N/A	ADCY9,DDC,MAOA,PCBD1,PTS
CP-868388	Role of Osteoblasts, Osteoclasts and Chondrocytes in Rheumatoid Arthritis	0.483	0.0982	#N/A	BAD,BMPR1A,Calm1 (includes others),CHP1,CSF1R,IGF1,IKBKE,IL18,IL1R2,IL1RN,LRP1,MAPK1,MAPK8,NFKB1,PIK3R2,RELA,SMAD1,TAB2,TNFRSF1A,TNFRSF1B,TRADD,TRAF6
CP-868388	Cardiomyocyte Differentiation via BMP Receptors	0.48	0.13	#N/A	ATF2,BMPR1A,SMAD1
CP-868388	TGF-β Signaling	0.47	0.104	0	BMPR1A,HNF4A,INHBC,IRF7,MAPK1,MAPK8,SMAD1,SMAD2,TGFB3,TRAF6
CP-868388	Leukocyte Extravasation Signaling	0.467	0.0984	-1.698	ACTG2,ARHGAP35,ARHGAP5,CLDN1,CLDN3,CTNND1,CXCL12,CYBA,GNAI1,GNAI2,MAPK1,MAPK8,MSN,PIK3R2,PXN,RDX,RHOA,TXK,VAV1
CP-868388	Chronic Myeloid Leukemia Signaling	0.465	0.103	#N/A	BAD,CDK4,IKBKE,MAPK1,NFKB1,PIK3R2,RELA,SIN3A,TFDP1,TGFB3,TP53
CP-868388	P2Y Purigenic Receptor Signaling Pathway	0.457	0.101	-1.508	ADCY9,ATF2,GNAI1,GNAI2,GNG10,GNG12,GNG5,MAPK1,NFKB1,PIK3R2,PLCB1,PRKACB,RELA
CP-868388	Role of JAK2 in Hormone-like Cytokine Signaling	0.453	0.118	#N/A	GHR,JAK1,PTPN6,STAT3
CP-868388	UVA-Induced MAPK Signaling	0.44	0.102	-1	CYCS,EGFR,MAPK1,MAPK8,PARP1,PIK3R2,PLCB1,SMPD1,TNKS2,TP53
CP-868388	Angiopoietin Signaling	0.434	0.104	-1.89	BAD,IKBKE,NFKB1,PAK2,PIK3R2,RELA,TEK,TIE1
CP-868388	Citrulline-Nitric Oxide Cycle	0.432	0.2	#N/A	ASL
CP-868388	Glutamate Degradation III (via 4-aminobutyrate)	0.432	0.2	#N/A	SUCLG2
CP-868388	GABA Receptor Signaling	0.432	0.0992	#N/A	ADCY9,ALDH9A1,AP2A2,GNA13,GNAI1,GNAI2,GNG10,GNG12,GNG5,RPS27A,SLC6A12,SLC6A13,Ubb
CP-868388	CSDE1 Signaling Pathway	0.429	0.107	0.816	CSDE1,FN1,HNRNPC,HNRNPD,PTEN,SDC4
CP-868388	VDR/RXR Activation	0.418	0.103	2	CEBPA,IGFBP3,IGFBP5,NCOA1,NCOR1,NCOR2,SP1,YY1
CP-868388	IL-7 Signaling Pathway	0.418	0.103	-1.633	BAD,BAX,CXCR5,FOXO3,JAK1,JAK3,MAPK1,PIK3R2
CP-868388	Apelin Pancreas Signaling Pathway	0.418	0.109	0.447	MAPK8,NFKB1,PIK3R2,PRKACB,RELA
CP-868388	IL-23 Signaling Pathway	0.418	0.109	-1.342	HIF1A,NFKB1,PIK3R2,RELA,STAT3
CP-868388	Telomere Extension by Telomerase	0.413	0.133	#N/A	HNRNPA2B1,TNKS2
CP-868388	CNTF Signaling	0.411	0.105	-1.633	IL6ST,JAK1,LIFR,MAPK1,PIK3R2,STAT3
CP-868388	Role of IL-17A in Arthritis	0.411	0.105	#N/A	ATF2,MAPK1,MAPK8,NFKB1,PIK3R2,RELA
CP-868388	Th1 Pathway	0.409	0.0984	-3.464	HLA-A,HLA-DQB1,IL18,IL6R,JAK1,JAK3,NFIL3,NFKB1,PIK3R2,PSEN2,STAT3,VAV1
CP-868388	nNOS Signaling in Neurons	0.398	0.106	#N/A	Calm1 (includes others),CAPNS1,CHP1,GRIN1,PFKM
CP-868388	Role of Pattern Recognition Receptors in Recognition of Bacteria and Viruses	0.396	0.0962	-2.496	C3,C5,EIF2S1,IFIH1,IL18,IRF3,IRF7,MAPK1,MAPK8,MBL2,NFKB1,PIK3R2,RELA,TGFB3,TRAF6
CP-868388	HMGB1 Signaling	0.396	0.0958	-0.775	Cdc42,IL18,MAPK1,MAPK8,NFKB1,PIK3R2,RBBP7,RELA,RHOA,RHOB,RHOD,RHOT1,SP1,TGFB3,TNFRSF1A,TNFRSF1B
CP-868388	Estrogen-mediated S-phase Entry	0.393	0.115	#N/A	CDK1,CDK4,TFDP1
CP-868388	Crosstalk between Dendritic Cells and Natural Killer Cells	0.387	0.0989	-1.89	ACTG2,CAMK2B,FAS,HLA-A,HLA-E,IL18,NFKB1,RELA,TNFRSF1B
CP-868388	Endocannabinoid Neuronal Synapse Pathway	0.375	0.0952	1.265	ADCY9,CHP1,FAAH,GNAI1,GNAI2,GNG10,GNG12,GNG5,GRIN1,MAPK1,MAPK8,MGLL,PLCB1,PRKACB
CP-868388	Role of MAPK Signaling in the Pathogenesis of Influenza	0.374	0.0988	#N/A	ATF2,BAX,LCAT,MAPK1,MAPK8,PLA2G12A,PLA2G6,PLA2G7
CP-868388	Pyruvate Fermentation to Lactate	0.372	0.167	#N/A	LDHA
CP-868388	Serotonin and Melatonin Biosynthesis	0.372	0.167	#N/A	DDC
CP-868388	Arginine Degradation VI (Arginase 2 Pathway)	0.372	0.167	#N/A	OAT
CP-868388	UDP-N-acetyl-D-glucosamine Biosynthesis II	0.372	0.167	#N/A	GNPNAT1
CP-868388	Tryptophan Degradation to 2-amino-3-carboxymuconate Semialdehyde	0.372	0.167	#N/A	TDO2
CP-868388	NAD Biosynthesis III	0.372	0.167	#N/A	NAMPT
CP-868388	Lactose Degradation III	0.372	0.167	#N/A	GLB1
CP-868388	GDP-mannose Biosynthesis	0.372	0.167	#N/A	PMM1
CP-868388	Agranulocyte Adhesion and Diapedesis	0.371	0.0935	#N/A	ACTG2,C5,Ccl2,Ccl9,CLDN1,CLDN3,CXCL12,CXCL2,CXCR5,FN1,GNAI1,GNAI2,IL18,IL1RN,MSN,MYH9,MYO10,RDX,SDC4,TNFRSF1A
CP-868388	Dopamine-DARPP32 Feedback in cAMP Signaling	0.368	0.0939	-0.728	ADCY9,ATF1,ATF2,Calm1 (includes others),CHP1,GNAI1,GNAI2,GRIN1,PLCB1,PPP1CB,Ppp1cc,PPP1R3C,PPP2CA,PPP2CB,PPP2R5A,PRKACB,PTPA
CP-868388	Virus Entry via Endocytic Pathways	0.361	0.0962	#N/A	ACTG2,AP2A2,AP3B1,AP3S1,B2M,CLTC,HLA-A,HLA-E,ITGB5,PIK3R2
CP-868388	Spliceosomal Cycle	0.361	0.102	0.447	HSPA8,MAGOH,SF3B1,SF3B2,SF3B6
CP-868388	SPINK1 Pancreatic Cancer Pathway	0.36	0.1	1.633	CELA1,CTRB2,CTSA,CTSB,KLKB1,SMAD2
CP-868388	GP6 Signaling Pathway	0.352	0.0945	-2.111	Calm1 (includes others),Col17a1,COL18A1,COL3A1,FGA,FGB,FGG,LAMA3,LAMB1,LAMB3,PIK3R2,VAV1
CP-868388	Melatonin Signaling	0.345	0.0972	0.378	Calm1 (includes others),CAMK2B,GNAI1,GNAI2,MAPK1,PLCB1,PRKACB
CP-868388	IL-2 Signaling	0.344	0.0984	-1	CSNK2A2,JAK1,JAK3,MAPK1,MAPK8,PIK3R2
CP-868388	tRNA Charging	0.343	0.103	0	IARS1,LARS1,RARS2,WARS1
CP-868388	MSP-RON Signaling In Macrophages Pathway	0.339	0.094	-0.302	ATF2,F12,HLA-DQB1,IKBKE,KLKB1,MAPK1,MST1,NFKB1,PIK3R2,RELA,STAT3
CP-868388	α-Adrenergic Signaling	0.337	0.0943	1	ADCY9,Calm1 (includes others),GNA13,GNAI1,GNAI2,GNG10,GNG12,GNG5,MAPK1,PRKACB
CP-868388	UVC-Induced MAPK Signaling	0.327	0.098	-0.447	EGFR,MAPK1,MAPK8,SMPD1,TP53
CP-868388	Amyloid Processing	0.327	0.098	#N/A	CAPNS1,CSNK2A2,MAPK1,PRKACB,PSEN2
CP-868388	Adenine and Adenosine Salvage III	0.322	0.143	#N/A	HPRT1
CP-868388	Ceramide Degradation	0.322	0.143	#N/A	ASAH1
CP-868388	Glycogen Biosynthesis II (from UDP-D-Glucose)	0.322	0.143	#N/A	GYG1
CP-868388	Aspartate Degradation II	0.322	0.143	#N/A	MDH2
CP-868388	Role of p14/p19ARF in Tumor Suppression	0.321	0.103	#N/A	NPM1,PIK3R2,TP53
CP-868388	LPS-stimulated MAPK Signaling	0.321	0.0941	0	ATF1,ATF2,IKBKE,MAPK1,MAPK8,NFKB1,PIK3R2,RELA
CP-868388	Gap Junction Signaling	0.317	0.0909	#N/A	ACTG2,ADCY9,EGFR,GJD2,GNAI1,GNAI2,MAPK1,PIK3R2,PLCB1,PRKACB,SLC39A7,SP1,TJP1,TUBA1A,TUBB,TUBB3,TUBB6,TUBG1
CP-868388	Cardiac Hypertrophy Signaling (Enhanced)	0.312	0.0892	-3.429	ADCY9,ADRA1B,AGT,ATF2,ATF6,Calm1 (includes others),CAMK2B,CHP1,DIAPH1,FGF1,FGFR2,FGFR4,GHR,GNA13,GNAI1,GNAI2,GNG10,GNG12,GNG5,IGF1,IKBKE,IL11RA,IL18,IL1R2,IL6R,IL6ST,ITGB5,MAP3K1,MAPK1,MAPK8,NFKB1,PDE9A,PIK3R2,PLCB1,PRKACB,PTEN,RCAN1,RELA,RHOA,RPS6,SMPDL3A,STAT3,TDP2,TGFB3,TNFRSF1A,TNFRSF1B,TSC2,TULP2
CP-868388	Gαs Signaling	0.298	0.0909	-0.816	ADCY9,ATF2,GNA13,GNAI1,GNAI2,GNG10,GNG12,GNG5,MAPK1,PRKACB,PTH1R
CP-868388	BMP signaling pathway	0.297	0.092	-0.707	ATF2,BMPR1A,MAPK1,MAPK8,NFKB1,PRKACB,RELA,SMAD1
CP-868388	Granzyme A Signaling	0.293	0.105	#N/A	H1-0,NME1
CP-868388	DNA damage-induced 14-3-3σ Signaling	0.293	0.105	#N/A	CDK1,TP53
CP-868388	Histidine Degradation III	0.282	0.125	#N/A	HAL
CP-868388	Sphingomyelin Metabolism	0.282	0.125	#N/A	SMPD1
CP-868388	Transcriptional Regulatory Network in Embryonic Stem Cells	0.281	0.0926	#N/A	GJD2,H3-3A/H3-3B,HNF4A,REST,STAT3
CP-868388	TREM1 Signaling	0.281	0.0909	-1.89	FCGR2B,IL18,LAT2,MAPK1,NFKB1,RELA,STAT3
CP-868388	Antiproliferative Role of Somatostatin Receptor 2	0.281	0.0909	1	GNG10,GNG12,GNG5,MAPK1,PIK3R2,PTPN6,SLC39A7
CP-868388	Glutamate Receptor Signaling	0.275	0.0909	#N/A	Calm1 (includes others),GNG10,GNG12,GNG5,GRIN1,SLC1A2
CP-868388	Methylglyoxal Degradation III	0.27	0.1	#N/A	AKR7A2,CYP4A11
CP-868388	NF-κB Activation by Viruses	0.269	0.0897	-1.89	CXCR5,IKBKE,MAP3K1,MAPK1,NFKB1,PIK3R2,RELA
CP-868388	Eicosanoid Signaling	0.263	0.0896	1	LCAT,PLA2G12A,PLA2G6,PLA2G7,PTGDS,PTGES2
CP-868388	tRNA Splicing	0.259	0.0909	0	PDE9A,SMPDL3A,TDP2,TULP2
CP-868388	IL-3 Signaling	0.258	0.0886	-1.134	BAD,CHP1,JAK1,MAPK1,PIK3R2,PTPN6,STAT3
CP-868388	γ-glutamyl Cycle	0.195	0.0909	#N/A	GGCT
CP-868388	Dilated Cardiomyopathy Signaling Pathway	0	0.0685	0.333	ACTG2,ADCY9,BAD,BAX,CAMK2B,ILK,MAPK1,MYH9,MYO10,PRKACB
CP-868388	Synaptic Long Term Potentiation	0	0.0853	-0.905	ATF2,Calm1 (includes others),CAMK2B,CHP1,GRIN1,MAPK1,PLCB1,PPP1CB,Ppp1cc,PPP1R3C,PRKACB
CP-868388	Axonal Guidance Signaling	0	0.0751	#N/A	ADAM23,ARPC1A,CFL1,CFL2,CHP1,COPS5,CXCL12,EFNA1,EFNB1,GNA13,GNAI1,GNAI2,GNG10,GNG12,GNG5,IGF1,ITGB5,KALRN,MAPK1,NGEF,PAK2,PFN2,PIK3R2,PLCB1,PLXNB2,PRKACB,PSMD14,PXN,RHOA,RHOD,RTN4,SDC2,SEMA4A,TUBA1A,TUBB,TUBB3,TUBB6,TUBG1
CP-868388	Amyotrophic Lateral Sclerosis Signaling	0	0.087	0	BAX,CAPNS1,CYCS,GRIN1,IGF1,PIK3R2,RAB5A,SLC1A2,SOD1,TP53
CP-868388	Fc Epsilon RI Signaling	0	0.0678	1.414	INPP5B,INPP5J,MAPK1,MAPK8,PIK3R2,PLA2G12A,PLA2G6,VAV1
CP-868388	Synaptic Long Term Depression	0	0.0773	0	GNA13,GNAI1,GNAI2,IGF1,LCAT,MAPK1,PLA2G12A,PLA2G6,PLA2G7,PLCB1,PPP2CA,PPP2CB,PPP2R5A,PTPA,SLC39A7
CP-868388	Role of BRCA1 in DNA Damage Response	0	0.0625	#N/A	ARID1A,ATF1,SMARCA4,SMARCD2,TP53
CP-868388	Erythropoietin Signaling Pathway	0	0.0621	0.302	BAD,FOXO3,HIF1A,IL18,MAPK1,NFKB1,PIK3R2,PTPN6,RELA,TGFB3,TP53
CP-868388	Role of NFAT in Regulation of the Immune Response	0	0.0424	-2.357	ATF2,Calm1 (includes others),CD79A,CHP1,FCGR2B,GNA13,GNAI1,GNAI2,GNG10,GNG12,GNG5,HLA-A,HLA-DQB1,IKBKE,KPNA2,KPNA3,KPNB1,MAPK1,NFKB1,PIK3R2,PLCB1,RCAN1,RELA,TNPO1,ZAP70
CP-868388	FcγRIIB Signaling in B Lymphocytes	0	0.0471	#N/A	CD79A,FCGR2B,MAPK8,PIK3R2
CP-868388	CCR5 Signaling in Macrophages	0	0.02	1.342	Calm1 (includes others),FAS,GNA13,GNAI1,GNAI2,GNG10,GNG12,GNG5,MAPK1,MAPK8
CP-868388	Calcium-induced T Lymphocyte Apoptosis	0	0.0109	-0.447	Calm1 (includes others),CHP1,HLA-A,HLA-DQB1,ZAP70
CP-868388	Cytotoxic T Lymphocyte-mediated Apoptosis of Target Cells	0	0.0188	1	B2M,CASP8,CYC1,CYCS,DFFA,FAS,HLA-A,HLA-E
CP-868388	IL-17 Signaling	0	0.0749	-1.604	ATF2,HSP90AA1,HSP90AB1,HSP90B1,IL18,JAK1,MAPK1,MAPK8,NFKB1,PIK3R2,RELA,TAB2,TGFB3,TRAF6
CP-868388	Airway Pathology in Chronic Obstructive Pulmonary Disease	0	0.0508	#N/A	AMBP,APOM,FGF1,IL18,PTGDS,TGFB3
CP-868388	Thrombopoietin Signaling	0	0.0635	-1	MAPK1,PIK3R2,STAT3,THPO
CP-868388	CTLA4 Signaling in Cytotoxic T Lymphocytes	0	0.0251	#N/A	AP2A2,B2M,CLTC,HLA-A,HLA-E,PIK3R2,PPP2CA,PPP2CB,PPP2R5A,PTPA,PTPN6,ZAP70
CP-868388	Airway Inflammation in Asthma	0	0.0303	#N/A	TGFB3
CP-868388	T Helper Cell Differentiation	0	0.0191	#N/A	CXCR5,HLA-A,HLA-DQB1,IL18,IL6R,IL6ST,STAT3,TNFRSF1A,TNFRSF1B
CP-868388	CD28 Signaling in T Helper Cells	0	0.029	-0.832	ARPC1A,BCL10,Calm1 (includes others),CHP1,HLA-A,HLA-DQB1,IKBKE,MAP3K1,MAPK8,NFKB1,PIK3R2,PTPN6,RELA,VAV1,ZAP70
CP-868388	IL-15 Signaling	0	0.017	-2.121	AKT1S1,Igkv15-103,JAK1,JAK3,MAPK1,NFKB1,PIK3R2,RELA,STAT3
CP-868388	Role of Cytokines in Mediating Communication between Immune Cells	0	0.037	#N/A	IL18,IL1RN
CP-868388	Dendritic Cell Maturation	0	0.0357	-2.4	ATF2,B2M,CD1D,COL18A1,COL3A1,FCGR2B,HLA-A,HLA-DQB1,HLA-E,IKBKE,IL18,IL1RN,MAPK1,MAPK8,NFKB1,PIK3R2,PLCB1,RELA,TNFRSF1A,TNFRSF1B,TRAF6
CP-868388	Mechanisms of Viral Exit from Host Cells	0	0.0732	#N/A	ACTG2,CHMP2A,VPS28
CP-868388	Reelin Signaling in Neurons	0	0.0794	0	ARPC1A,CAMK2B,CDH2,CFL1,GRIN1,MAPK1,MAPK8,PDK4,PIK3R2,RHOA
CP-868388	Cellular Effects of Sildenafil (Viagra)	0	0.0537	#N/A	ACTG2,ADCY9,Calm1 (includes others),MYH9,MYO10,PLCB1,PPP1CB,PRKACB
CP-868388	Neuropathic Pain Signaling In Dorsal Horn Neurons	0	0.0594	-1.633	CAMK2B,GRIN1,MAPK1,PIK3R2,PLCB1,PRKACB
CP-868388	Endothelin-1 Signaling	0	0.0838	0.258	ADCY9,CASP8,ECE1,GNA13,GNAI1,GNAI2,GPLD1,LCAT,MAPK1,MAPK8,PIK3R2,PLA2G12A,PLA2G6,PLA2G7,PLCB1,PLD1
CP-868388	Factors Promoting Cardiogenesis in Vertebrates	0	0.0662	-1	ATF2,BMPR1A,CAMK2B,LRP1,MAPK8,PLCB1,RHOA,SMAD1,SMAD2,TGFB3
CP-868388	ICOS-ICOSL Signaling in T Helper Cells	0	0.0256	-1.387	BAD,Calm1 (includes others),CAMK2B,CHP1,HLA-A,HLA-DQB1,IKBKE,NFKB1,PIK3R2,PTEN,RELA,VAV1,ZAP70
CP-868388	Lipid Antigen Presentation by CD1	0	0.00721	#N/A	AP2A2,B2M,CD1D
CP-868388	Corticotropin Releasing Hormone Signaling	0	0.0604	-1.134	ADCY9,ATF2,Calm1 (includes others),GNAI1,GNAI2,JUND,MAPK1,PRKACB,SLC39A7
CP-868388	HGF Signaling	0	0.0606	-1.134	ATF2,ITGB5,MAP3K1,MAPK1,MAPK8,PIK3R2,PXN,STAT3
CP-868388	FLT3 Signaling in Hematopoietic Progenitor Cells	0	0.0625	-1.342	ATF2,BAD,MAPK1,PIK3R2,STAT3
CP-868388	Human Embryonic Stem Cell Pluripotency	0	0.0843	#N/A	BMPR1A,FGFR2,FGFR4,GNA13,GNAI1,GNAI2,GNG10,GNG12,GNG5,PIK3R2,S1PR1,SMAD1,SMAD2,TGFB3
CP-868388	Melanocyte Development and Pigmentation Signaling	0	0.0638	-1.633	ADCY9,ATF2,MAPK1,PIK3R2,PRKACB,PTPN6
CP-868388	DNA Methylation and Transcriptional Repression Signaling	0	0.0857	#N/A	H3-3A/H3-3B,RBBP7,SIN3A
CP-868388	Role of NANOG in Mammalian Embryonic Stem Cell Pluripotency	0	0.0833	-1.414	BMPR1A,IL6ST,JAK1,JAK3,LIFR,MAPK1,PIK3R2,SMAD1,STAT3,TP53
CP-868388	Prolactin Signaling	0	0.0465	-1	MAPK1,PIK3R2,SP1,STAT3
CP-868388	CREB Signaling in Neurons	0	0.0631	-3.53	ADCY9,ADRA1B,ATF2,AVPR1A,BMPR1A,Calm1 (includes others),CAMK2B,CMKLR1,EGFR,F2R,FGFR2,FGFR4,GHR,GNA13,GNAI1,GNAI2,GNG10,GNG12,GNG5,GPR137B,GPR182,GRIN1,IGF1,MAPK1,PIK3R2,PLCB1,POLR2A,POLR2D,POLR2E,POLR2G,POLR2H,POLR2J,POLR2K,POLR2L,PRKACB,PTH1R,S1PR1,TGFA
CP-868388	Type I Diabetes Mellitus Signaling	0	0.0334	-0.832	CASP8,CYC1,CYCS,FAS,HLA-A,HLA-DQB1,HLA-E,IKBKE,JAK1,MAPK1,MAPK8,NFKB1,RELA,TNFRSF1A,TNFRSF1B,TRADD,TRAF6
CP-868388	Basal Cell Carcinoma Signaling	0	0.0139	#N/A	TP53
CP-868388	Primary Immunodeficiency Signaling	0	0.0727	#N/A	CD79A,JAK3,TAP1,ZAP70
CP-868388	Allograft Rejection Signaling	0	0.0166	#N/A	B2M,FAS,H2-Q8,H2-T22,H2-T24,HLA-A,HLA-DQB1,HLA-E
CP-868388	Autoimmune Thyroid Disease Signaling	0	0.00883	#N/A	FAS,HLA-A,HLA-DQB1,HLA-E
CP-868388	Thyroid Cancer Signaling	0	0.0633	-0.447	IGF1,MAPK1,PIK3R2,PTEN,TP53
CP-868388	Bladder Cancer Signaling	0	0.0603	#N/A	CDK4,EGFR,FGF1,MAPK1,SIN3A,TFDP1,TP53
CP-868388	Graft-versus-Host Disease Signaling	0	0.0135	#N/A	FAS,HLA-A,HLA-DQB1,HLA-E,IL18,IL1RN
CP-868388	G Beta Gamma Signaling	0	0.0698	-0.333	EGFR,GNA13,GNAI1,GNAI2,GNG10,GNG12,GNG5,MAPK1,PRKACB
CP-868388	Communication between Innate and Adaptive Immune Cells	0	0.00861	#N/A	B2M,Ccl9,CD79A,HLA-A,HLA-E,Igkv15-103,IL18,IL1RN
CP-868388	Systemic Lupus Erythematosus Signaling	0	0.0483	#N/A	C5,C9,CD79A,FCGR2B,HLA-A,HLA-E,HNRNPA2B1,HNRNPC,IL18,IL1RN,IL6R,KNG1,LSM1,LSM14B,LSM3,LSM4,LSM7,LSM8,MAPK1,PIK3R2,PRPF8,PTPN6,SART1,SNRNP25,SNRPA1,SNRPB2,SNRPD2,SNU13,TXNL4A,ZCRB1
CP-868388	CDC42 Signaling	0	0.0313	-0.632	ARPC1A,ATF2,B2M,CFL1,CFL2,DIAPH1,H2-Q8,H2-T22,H2-T24,HLA-A,HLA-DQB1,HLA-E,ITGB5,MAPK1,MAPK8,PAK2,PPP1CB,VAV1
CP-868388	FAK Signaling	0	0.0769	#N/A	ACTG2,CAPNS1,EGFR,ITGB5,MAPK1,PAK2,PIK3R2,PTEN,PXN
CP-868388	Retinoic acid Mediated Apoptosis Signaling	0	0.0833	-0.447	CASP8,CYCS,PARP1,RARA,TNKS2
CP-868388	PAK Signaling	0	0.0763	-0.816	CFL1,CFL2,ITGB5,MAPK1,MAPK8,PAK1IP1,PAK2,PIK3R2,PXN
CP-868388	Phospholipase C Signaling	0	0.0401	-0.229	ADCY9,ATF2,Calm1 (includes others),CD79A,Cdc42,CHP1,FCGR2B,GNA13,GNG10,GNG12,GNG5,GPLD1,ITGB5,MAPK1,NFKB1,PEBP1,PLA2G12A,PLA2G6,PLCB1,PLD1,PPP1CB,RELA,RHOA,RHOB,RHOD,RHOT1,ZAP70
CP-868388	Ovarian Cancer Signaling	0	0.057	-0.447	CDK4,EGFR,MAPK1,PIK3R2,PRKACB,PTEN,SIN3A,TFDP1,TP53
CP-868388	Altered T Cell and B Cell Signaling in Rheumatoid Arthritis	0	0.0163	#N/A	CD79A,FAS,HLA-A,HLA-DQB1,IL18,IL1RN,NFKB1,RELA
CP-868388	Role of Macrophages, Fibroblasts and Endothelial Cells in Rheumatoid Arthritis	0	0.0862	#N/A	ATF2,C5,Calm1 (includes others),CAMK2B,CEBPA,CEBPG,CEBPZ,CHP1,CXCL12,FN1,IKBKE,IL18,IL1R2,IL1RN,IL6R,IL6ST,LRP1,MAPK1,NFKB1,PIK3R2,PLCB1,RELA,RHOA,STAT3,TNFRSF1A,TNFRSF1B,TRADD,TRAF6
CP-868388	Leptin Signaling in Obesity	0	0.0811	#N/A	ADCY9,MAPK1,PIK3R2,PLCB1,PRKACB,STAT3
CP-868388	Role of NFAT in Cardiac Hypertrophy	0	0.0864	-1.213	ADCY9,Calm1 (includes others),CAMK2B,CHP1,GNAI1,GNAI2,GNG10,GNG12,GNG5,IGF1,IL6ST,MAP3K1,MAPK1,MAPK8,PIK3R2,PLCB1,PRKACB,RCAN1,TGFB3
CP-868388	B Cell Development	0	0.0698	#N/A	CD79A,HLA-A,HLA-DQB1
CP-868388	Breast Cancer Regulation by Stathmin1	0	0.0709	-2.214	ADRA1B,ANKHD1/ANKHD1-EIF4EBP3,ATF2,AURKA,AVPR1A,CAMK2B,CDK1,CDK4,CMKLR1,F2R,FOXM1,GNA13,GNG10,GNG12,GNG5,GPR137B,GPR182,HIF1A,IGF1,MAPK1,NFKB1,PIK3R2,PLCB1,PPP1CB,PPP1R3C,PPP2CA,PPP2CB,PPP2R5A,PRKACB,PTH1R,PTPA,RHOA,S1PR1,STAT3,STMN1,TGFA,TP53,TUBA1A,TUBB,TUBB3,TUBB6,TUBG1
CP-868388	Glioblastoma Multiforme Signaling	0	0.0877	0.577	Cdc42,CDK4,EGFR,IGF1,MAPK1,PIK3R2,PLCB1,PTEN,RHOA,RHOB,RHOD,RHOT1,TP53,TSC1,TSC2
CP-868388	Regulation of IL-2 Expression in Activated and Anergic T Lymphocytes	0	0.0304	-0.535	BCL10,Calm1 (includes others),CHP1,IKBKE,MAP3K1,MAPK1,MAPK8,NFKB1,RELA,SMAD2,TGFB3,TOB1,VAV1,ZAP70
CP-868388	Role of WNT/GSK-3β Signaling in the Pathogenesis of Influenza	0	0.0128	#N/A	NCOA1
CP-868388	NUR77 Signaling in T Lymphocytes	0	0.0273	1.134	B2M,Calm1 (includes others),CHP1,CYCS,H2-Q8,H2-T22,H2-T24,HLA-A,HLA-DQB1,HLA-E,MAPK1,PCNA,SIN3A,SIN3B
CP-868388	PKCθ Signaling in T Lymphocytes	0	0.0251	-1.604	BCL10,CAMK2B,CHP1,HLA-A,HLA-DQB1,IKBKE,MAP3K1,MAPK1,MAPK8,NFKB1,PIK3R2,RELA,VAV1,ZAP70
CP-868388	Role of Lipids/Lipid Rafts in the Pathogenesis of Influenza	0	0.0435	#N/A	FDPS
CP-868388	Role of Hypercytokinemia/hyperchemokinemia in the Pathogenesis of Influenza	0	0.0814	-1.134	IL18,IL1RN,IRF3,IRF7,JAK1,NFKB1,S1PR1
CP-868388	Antiproliferative Role of TOB in T Cell Signaling	0	0.0164	-0.378	CDC34,DPP7,MAPK1,SKP1,SMAD2,TGFB3,TOB1
CP-868388	MSP-RON Signaling Pathway	0	0.0862	#N/A	ACTG2,F12,KLKB1,MST1,PIK3R2
CP-868388	OX40 Signaling Pathway	0	0.0209	#N/A	B2M,H2-Q8,H2-T22,H2-T24,HLA-A,HLA-DQB1,HLA-E,MAPK8,NFKB1,RELA
CP-868388	Mismatch Repair in Eukaryotes	0	0.0625	#N/A	PCNA
CP-868388	Assembly of RNA Polymerase I Complex	0	0.0833	#N/A	POLR1D
CP-868388	Role of IL-17A in Psoriasis	0	0.0714	#N/A	S100A8
CP-868388	Role of JAK1 and JAK3 in γc Cytokine Signaling	0	0.0725	#N/A	JAK1,JAK3,MAPK1,PIK3R2,STAT3
CP-868388	Actin Nucleation by ARP-WASP Complex	0	0.0753	1.342	ARPC1A,Cdc42,ITGB5,RHOA,RHOB,RHOD,RHOT1
CP-868388	Paxillin Signaling	0	0.0648	-0.816	ACTG2,ITGB5,MAPK1,MAPK8,PAK2,PIK3R2,PXN
CP-868388	Hematopoiesis from Multipotent Stem Cells	0	0.0833	#N/A	THPO
CP-868388	eNOS Signaling	0	0.0755	-1.414	ADCY9,AQP8,Calm1 (includes others),CASP8,HSP90AA1,HSP90AB1,HSP90B1,Hspa1b,HSPA8,KNG1,PIK3R2,PRKACB
CP-868388	nNOS Signaling in Skeletal Muscle Cells	0	0.0208	#N/A	Calm1 (includes others)
CP-868388	VEGF Family Ligand-Receptor Interactions	0	0.0476	1	MAPK1,PIK3R2,PLA2G12A,PLA2G6
CP-868388	ERBB Signaling	0	0.0851	-1.414	EGFR,ERBB3,ERBB4,MAPK1,MAPK8,PAK2,PIK3R2,TGFA
CP-868388	ERBB4 Signaling	0	0.0588	#N/A	ERBB4,MAPK1,PIK3R2,PSEN2
CP-868388	GDNF Family Ligand-Receptor Interactions	0	0.0658	0	GFRA1,MAPK1,MAPK8,PDLIM7,PIK3R2
CP-868388	Netrin Signaling	0	0.0278	#N/A	CHP1,PRKACB
CP-868388	Heparan Sulfate Biosynthesis	0	0.0769	-0.816	AADAC,Ces1b/Ces1c,CES3,GLCE,NDST1,NDST2
CP-868388	Thyroid Hormone Metabolism II (via Conjugation and/or Degradation)	0	0.0789	#N/A	DIO1,Sult1a1,UGT2B10
CP-868388	NAD biosynthesis II (from tryptophan)	0	0.0833	#N/A	TDO2
CP-868388	Chondroitin Sulfate Degradation (Metazoa)	0	0.0625	#N/A	GM2A
CP-868388	Heparan Sulfate Biosynthesis (Late Stages)	0	0.0845	-0.816	AADAC,Ces1b/Ces1c,CES3,GLCE,NDST1,NDST2
CP-868388	CDP-diacylglycerol Biosynthesis I	0	0.0455	#N/A	ABHD5
CP-868388	D-myo-inositol (1,4,5)-Trisphosphate Biosynthesis	0	0.0769	#N/A	CDIPT,PLCB1
CP-868388	Oleate Biosynthesis II (Animals)	0	0.0769	#N/A	SCD
CP-868388	Leukotriene Biosynthesis	0	0.0714	#N/A	MGST3
CP-868388	Chondroitin Sulfate Biosynthesis	0	0.0364	#N/A	NDST1,NDST2
CP-868388	Dermatan Sulfate Biosynthesis	0	0.0345	#N/A	NDST1,NDST2
CP-868388	Urate Biosynthesis/Inosine 5'-phosphate Degradation	0	0.0714	#N/A	NT5E
CP-868388	Dermatan Sulfate Biosynthesis (Late Stages)	0	0.0444	#N/A	NDST1,NDST2
CP-868388	Phosphatidylglycerol Biosynthesis II (Non-plastidic)	0	0.0417	#N/A	ABHD5
CP-868388	Dermatan Sulfate Degradation (Metazoa)	0	0.0588	#N/A	GM2A
CP-868388	Purine Nucleotides Degradation II (Aerobic)	0	0.0526	#N/A	NT5E
CP-868388	Chondroitin Sulfate Biosynthesis (Late Stages)	0	0.0426	#N/A	NDST1,NDST2
CP-868388	Guanosine Nucleotides Degradation III	0	0.0769	#N/A	NT5E
CP-868388	Adenosine Nucleotides Degradation II	0	0.0625	#N/A	NT5E
CP-868388	Gαi Signaling	0	0.0797	0.707	ADCY9,GNA13,GNAI1,GNAI2,GNG10,GNG12,GNG5,MAPK1,PRKACB,S1PR1,STAT3
CP-868388	Inhibition of Matrix Metalloproteases	0	0.0769	#N/A	LRP1,SDC2,TFPI2
CP-868388	Regulation of Cellular Mechanics by Calpain Protease	0	0.0787	-1	CAPNS1,CDK1,CDK4,EGFR,ITGB5,MAPK1,PXN
CP-868388	TEC Kinase Signaling	0	0.0415	-1.5	ACTG2,Cdc42,FAS,GNA13,GNAI1,GNAI2,GNG10,GNG12,GNG5,ITGB5,JAK1,JAK3,MAPK8,NFKB1,PAK2,PIK3R2,RELA,RHOA,RHOB,RHOD,RHOT1,STAT3,TXK,VAV1
CP-868388	WNT/Ca+ pathway	0	0.0625	-2	ATF2,NFKB1,PLCB1,RELA
CP-868388	SAPK/JNK Signaling	0	0.0239	-0.632	ATF2,GNA13,GNG10,GNG12,GNG5,HNRNPK,MAP3K1,MAP4K2,MAPK8,PIK3R2,TP53,TRADD
CP-868388	Nitric Oxide Signaling in the Cardiovascular System	0	0.0672	0	Calm1 (includes others),HSP90AA1,HSP90AB1,HSP90B1,KNG1,MAPK1,PIK3R2,PRKACB
CP-868388	IL-4 Signaling	0	0.086	#N/A	HLA-A,HLA-DQB1,INPP5B,INPP5J,JAK1,JAK3,PIK3R2,PTPN6
CP-868388	B Cell Receptor Signaling	0	0.0366	-1.091	ATF2,BAD,BCL10,Calm1 (includes others),CAMK2B,CD79A,CFL1,CFL2,EGR1,FCGR2B,Igkv15-103,IKBKE,INPP5B,INPP5J,MAP3K1,MAPK1,MAPK8,NFKB1,PIK3R2,PTEN,PTPN6,RELA,VAV1
CP-868388	WNT/β-catenin Signaling	0	0.0867	-0.302	CDH2,CSNK2A2,ILK,LRP1,NR5A2,PPP2CA,PPP2CB,PPP2R5A,PTPA,RARA,RPS27A,SOX18,TGFB3,TP53,Ubb
CP-868388	Phototransduction Pathway	0	0.0185	#N/A	PRKACB
CP-868388	Neurotrophin/TRK Signaling	0	0.0526	0	ATF2,MAPK1,MAPK8,PIK3R2
CP-868388	Sonic Hedgehog Signaling	0	0.069	#N/A	CDK1,PRKACB
CP-868388	cAMP-mediated signaling	0	0.0786	-1	ADCY9,AKAP8,ATF2,Calm1 (includes others),CAMK2B,DUSP1,GNAI1,GNAI2,LAMTOR3,MAPK1,PDE9A,PRKACB,PTH1R,S1PR1,SMPDL3A,STAT3,TDP2,TULP2
CP-868388	Notch Signaling	0	0.0789	#N/A	FURIN,PSEN2,RFNG
CP-868388	NF-κB Signaling	0	0.0491	-2.746	BCL10,BMPR1A,CASP8,CSNK2A2,EGFR,FGFR2,FGFR4,GHR,IL18,IL1R2,IL1RN,MAP3K1,MAPK8,NFKB1,PELI1,PIK3R2,PRKACB,RELA,TAB2,TANK,TDP2,TGFA,TNFRSF1A,TNFRSF1B,TRADD,TRAF6,UBE2N,ZAP70
CP-868388	T Cell Receptor Signaling	0	0.0375	-2.558	AKT1S1,ATF2,B2M,BCL10,Calm1 (includes others),CHP1,FOXO3,H2-Q8,H2-T22,H2-T24,HLA-A,HLA-DQB1,HLA-E,IKBKE,MAP3K1,MAPK1,MAPK8,NFKB1,PIK3R2,PTPN6,RELA,VAV1,ZAP70
CP-868388	G-Protein Coupled Receptor Signaling	0	0.0833	#N/A	ADCY9,ADRA1B,ATF2,AVPR1A,CAMK2B,DUSP1,GNAI1,GNAI2,IKBKE,LAMTOR3,MAPK1,NFKB1,PDE9A,PIK3R2,PLCB1,PRKACB,PTH1R,RELA,S1PR1,SMPDL3A,STAT3,TDP2,TULP2
CP-868388	GPCR-Mediated Integration of Enteroendocrine Signaling Exemplified by an L Cell	0	0.0685	-0.447	ADCY9,GNAI1,GNAI2,PLCB1,PRKACB
CP-868388	GPCR-Mediated Nutrient Sensing in Enteroendocrine Cells	0	0.069	-0.707	ADCY9,GNAI1,GNAI2,GNG10,GNG12,GNG5,PLCB1,PRKACB
CP-868388	Gustation Pathway	0	0.045	0.333	ADCY9,CD36,LDAH,LIPA,LIPC,LPL,LRRC8A,PNLIPRP1,PRKACB
CP-868388	Phagosome Formation	0	0.0464	-2.828	ADRA1B,ARPC1A,AVPR1A,BCL10,C3,CD36,CFL1,CFL2,CMKLR1,DIAPH1,F2R,FCGR2B,FN1,GPLD1,GPR137B,GPR182,ITGB5,LCAT,MAPK1,MYH9,MYO10,PAK2,PIK3R2,PLA2G12A,PLA2G6,PLA2G7,PLD1,PTH1R,RHOA,S1PR1,VAV1,VTN
CP-868388	Macropinocytosis Signaling	0	0.0658	#N/A	CSF1R,ITGB5,PIK3R2,RAB5A,RHOA
CP-868388	Th1 and Th2 Activation Pathway	0	0.0756	#N/A	HLA-A,HLA-DQB1,IL18,IL6R,JAK1,JAK3,NFIL3,NFKB1,PIK3R2,PSEN2,S1PR1,STAT3,VAV1
CP-868388	Th2 Pathway	0	0.0657	-1.89	HLA-A,HLA-DQB1,JAK1,JAK3,NFKB1,PIK3R2,PSEN2,S1PR1,VAV1
CP-868388	Opioid Signaling Pathway	0	0.0725	-1.213	ADCY9,AP2A2,ATF2,BAD,Calm1 (includes others),CAMK2B,CLTC,GNA13,GNAI1,GNAI2,GNG10,GNG12,GNG5,GRIN1,MAPK1,NFKB1,PENK,PLCB1,PRKACB,SIGMAR1
CP-868388	Th17 Activation Pathway	0	0.0248	-2.309	AHR,HIF1A,HSP90AA1,HSP90AB1,HSP90B1,IL6R,JAK1,JAK3,NFKB1,RELA,STAT3,TRAF6
CP-868388	Apelin Cardiac Fibroblast Signaling Pathway	0	0.0435	#N/A	TGFB3
CP-868388	Apelin Cardiomyocyte Signaling Pathway	0	0.0707	0.378	GNAI1,GNAI2,HIF1A,MAPK1,MAPK8,PIK3R2,PLCB1
CP-868388	T Cell Exhaustion Signaling Pathway	0	0.03	0	HLA-A,HLA-DQB1,HLA-E,IL6R,JAK1,JAK3,MAPK1,MAPK8,PIK3R2,PPP2CA,PPP2CB,PPP2R5A,PTPA,PTPN6,SMAD2,STAT3,ZAP70
CP-868388	Synaptogenesis Signaling Pathway	0	0.0865	-0.784	ADCY9,AP2A2,ARPC1A,ATF2,BAD,BET1L,Calm1 (includes others),CAMK2B,CDH2,CFL1,CTNND1,EFNA1,EFNB1,GOSR2,GRIN1,HSPA8,KALRN,LRP1,MAPK1,NAP1L1,PIK3R2,PRKACB,RAB5A,RHOA,VAMP2,VTI1B,YKT6
CP-868388	Systemic Lupus Erythematosus In T Cell Signaling Pathway	0	0.0501	-2.121	AKT1S1,ATF2,B2M,CASP8,Cdc42,CHP1,FAS,GNA13,GNAI1,GNAI2,H2-Q8,H2-T22,H2-T24,HLA-A,HLA-DQB1,HLA-E,MAPK1,MSN,PIK3R2,PPP2CA,PPP2CB,PPP2R5A,PTPA,RAB4A,RDX,RHOA,RHOB,RHOD,RHOT1,SP1,STAT3,VAV1
CP-868388	Systemic Lupus Erythematosus In B Cell Signaling Pathway	0	0.0373	-1.961	BAD,BCL10,Calm1 (includes others),CD79A,CHP1,FCGR2B,FOXO3,IFIH1,Igkv15-103,IL18,IL6R,IL6ST,INPP5B,INPP5J,IRF3,IRF5,IRF7,JAK1,MAPK1,NFKB1,PIK3R2,PTPN6,RELA,STAT3,TGFB3,TRAF6,VAV1
CP-868388	White Adipose Tissue Browning Pathway	0	0.0735	-1.667	ADCY9,ATF2,FGFR2,FGFR4,LDHA,MAPK1,PPARG,PRKACB,RARA,SLC16A1
CP-868388	HOTAIR Regulatory Pathway	0	0.0859	-1.732	ATG7,COL3A1,FOXA1,FOXM1,H3-3A/H3-3B,LAMTOR5,NFKB1,PIK3R2,PTEN,RBBP7,RELA,REST,STAT3,YY1
CP-868388	Semaphorin Neuronal Repulsive Signaling Pathway	0	0.0662	0.632	CFL1,CFL2,ITGB5,PAK2,PIK3R2,PPP1CB,PRKACB,RHOA,STK11,TP53
CP-868388	Regulation Of The Epithelial Mesenchymal Transition In Development Pathway	0	0.046	-1	HIF1A,NFKB1,PSEN2,RELA
CP-868388	Calcium Signaling	0	0.0556	-1.134	ATF2,Calm1 (includes others),CAMK2B,CHP1,GRIN1,MAPK1,MYH9,MYO10,PRKACB,RCAN1,Tpm1,Tpm4
CP-868388	GM-CSF Signaling	0	0.0857	0	CAMK2B,CISH,MAPK1,PIK3R2,RACK1,STAT3
F53B	FXR/RXR Activation	38.3	0.405	#N/A	ABCB4,ABCC2,ABCG5,AGT,AHSG,ALB,APOA1,APOB,APOC4,APOE,APOF,APOH,APOM,BAAT,C3,C4A/C4B,C9,CLU,CYP27A1,FASN,FBP1,FETUB,FGA,FOXA3,G6PC1,GC,HNF4A,IL1RN,ITIH4,KNG1,LCAT,LPL,MTTP,PLTP,PON1,PPARA,RBP4,RXRA,SCARB1,SDC1,SERPINA1,SERPINF1,SERPINF2,SLC10A1,SLC22A7,SLC27A5,SLCO1B3,TF,TTR,VLDLR,VTN
F53B	LPS/IL-1 Mediated Inhibition of RXR Function	34.9	0.259	-0.816	ABCC2,ABCC3,ABCC4,ABCG5,ACOX1,ACSL5,ALAS1,ALDH1A1,ALDH1B1,ALDH1L1,ALDH2,ALDH3A2,ALDH4A1,ALDH9A1,APOC4,APOE,CD14,CPT2,CRAT,Cyp2a12/Cyp2a22,CYP2A6 (includes others),Cyp2b13/Cyp2b9,CYP2B6,CYP2C18,Cyp2c40 (includes others),Cyp2c54 (includes others),CYP2C8,CYP2C9,Cyp2d26,Cyp2d9 (includes others),CYP2E1,CYP2F1,Cyp2j5,CYP3A5,CYP4A11,Cyp4a14,FABP1,FABP2,FABP4,GSTA5,GSTM1,Gstm3,GSTM4,GSTM5,Gstm6,GSTT2/GST…
F53B	LXR/RXR Activation	25.8	0.325	-4.333	ABCG5,AGT,AHSG,ALB,APOA1,APOA5,APOB,APOC4,APOE,APOF,APOH,APOM,C3,C4A/C4B,C9,CD14,CD36,CLU,FASN,FGA,GC,IL1R1,IL1RAP,IL1RN,ITIH4,KNG1,LCAT,LPL,PLTP,PON1,RBP4,RXRA,S100A8,SCD,SERPINA1,SERPINF1,SERPINF2,TF,TTR,VTN
F53B	NRF2-mediated Oxidative Stress Response	24.3	0.219	2.5	ABCC2,ABCC4,ACTG1,AOX1,CBR1,CDC34,Cyp2a12/Cyp2a22,CYP2A6 (includes others),Cyp2b13/Cyp2b9,CYP2B6,CYP2C18,Cyp2c40 (includes others),Cyp2c54 (includes others),CYP2C8,CYP2C9,Cyp2d26,Cyp2d9 (includes others),CYP2E1,CYP2F1,Cyp2j5,Cyp3a25 (includes others),CYP3A5,CYP4A11,Cyp4a14,CYP4A22,DNAJB11,DNAJC3,ENC1,EPHX1,FKBP5,FTH1,FTL,GSR,GSTA5,GSTM1,Gstm3,GSTM4,GSTM5,Gstm6,GSTT2/GSTT2B,GSTZ1,HERPUD1,HSP90B1,J…
F53B	Acute Phase Response Signaling	20.3	0.227	-1.528	AGT,AHSG,ALB,APOA1,APOH,C1QA,C1QB,C1QC,C1R,C1S,C3,C4A/C4B,C9,CRP,F2,FGA,FGB,FGG,FN1,FTL,IL1R1,IL1RAP,IL1RN,IL6R,ITIH2,ITIH3,ITIH4,JUN,MBL2,NFKBIA,PLG,RBP1,RBP4,SAA2-SAA4,SERPINA1,SERPINA3,SERPINE1,SERPINF1,SERPINF2,SERPING1,TF,TTR
F53B	Xenobiotic Metabolism CAR Signaling Pathway	17.5	0.207	2.722	ABCC2,ABCC3,ALDH1A1,ALDH1B1,ALDH1L1,ALDH2,ALDH3A2,ALDH4A1,ALDH9A1,Cyp2b13/Cyp2b9,CYP2B6,CYP2C8,CYP2C9,CYP3A5,EGFR,GSTA5,GSTM1,Gstm3,GSTM4,GSTM5,Gstm6,GSTT2/GSTT2B,GSTZ1,HS6ST1,HSP90B1,MGST3,NR1I3,PPP2R5A,PPP2R5E,RXRA,SRC,SULT1C2,Sult1d1,UGT1A1,UGT1A4,UGT1A9 (includes others),UGT2B10,UGT2B28,UGT2B7
F53B	Xenobiotic Metabolism PXR Signaling Pathway	16.4	0.199	3.569	ABCC2,ABCC3,ALDH1A1,ALDH1B1,ALDH1L1,ALDH2,ALDH3A2,ALDH4A1,ALDH9A1,CES1,Ces1g,CES3,CYP2B6,CYP2C8,CYP2C9,CYP3A5,GSTA5,GSTM1,Gstm3,GSTM4,GSTM5,Gstm6,GSTT2/GSTT2B,GSTZ1,HS6ST1,HSP90B1,MGST3,Ppp1cc,PPP1R3C,RXRA,SULT1C2,Sult1d1,UGT1A1,UGT1A4,UGT1A9 (includes others),UGT2B10,UGT2B28,UGT2B7
F53B	PXR/RXR Activation	16	0.354	#N/A	ABCC2,ABCC3,ALAS1,ALDH1A1,Aldh1a7,ALDH3A2,CES3,CYP2A6 (includes others),CYP2B6,CYP2C8,CYP2C9,CYP3A5,G6PC1,GSTM1,HNF4A,NR1I3,PAPSS2,PPARA,RXRA,SCD,SLCO1B3,UGT1A1,UGT1A9 (includes others)
F53B	Aryl Hydrocarbon Receptor Signaling	15.7	0.214	1.667	ALDH1A1,ALDH1B1,ALDH1L1,ALDH2,ALDH3A2,ALDH4A1,ALDH9A1,CCND1,CTSD,CYP2C18,Cyp2c40 (includes others),Cyp2c54 (includes others),CYP2C8,CYP2C9,Cyp3a25 (includes others),CYP3A5,GSTA5,GSTM1,Gstm3,GSTM4,GSTM5,Gstm6,GSTT2/GSTT2B,GSTZ1,HSP90B1,JUN,MGST3,MYC,NFIX,NQO1,NQO2,RXRA,SRC,TGM2
F53B	Nicotine Degradation III	14.9	0.362	1.528	AOX1,Aox3,CYP2A6 (includes others),CYP2B6,CYP2C18,Cyp2c40 (includes others),CYP2C8,CYP2C9,CYP2E1,CYP2F1,CYP3A5,CYP4F8,POR,UGT1A1,UGT1A4,UGT1A9 (includes others),UGT2A3,UGT2B10,UGT2B28,UGT2B7,UGT3A1
F53B	Coagulation System	14.8	0.486	-1.698	F11,F12,F13B,F2,F5,F7,F9,FGA,FGB,FGG,KNG1,PLG,PROC,SERPINA1,SERPINC1,SERPINE1,SERPINF2
F53B	Nicotine Degradation II	14.7	0.333	1.706	AOX1,Aox3,CYP2A6 (includes others),CYP2B6,CYP2C18,Cyp2c40 (includes others),CYP2C8,CYP2C9,CYP2E1,CYP2F1,CYP3A5,CYP4F8,INMT,POR,UGT1A1,UGT1A4,UGT1A9 (includes others),UGT2A3,UGT2B10,UGT2B28,UGT2B7,UGT3A1
F53B	Melatonin Degradation I	14.6	0.35	1.528	CYP2A6 (includes others),CYP2B6,CYP2C18,Cyp2c40 (includes others),CYP2C8,CYP2C9,CYP2E1,CYP2F1,CYP3A5,CYP4F8,POR,Sult1a1,Sult1d1,UGT1A1,UGT1A4,UGT1A9 (includes others),UGT2A3,UGT2B10,UGT2B28,UGT2B7,UGT3A1
F53B	Oxidative Ethanol Degradation III	14.3	0.364	1.633	ALDH1A1,ALDH1B1,ALDH2,ALDH3A2,ALDH4A1,ALDH9A1,Cyp2a12/Cyp2a22,CYP2A6 (includes others),Cyp2b13/Cyp2b9,CYP2B6,CYP2C18,Cyp2c40 (includes others),Cyp2c54 (includes others),CYP2C8,CYP2C9,Cyp2d26,Cyp2d9 (includes others),CYP2E1,CYP2F1,Cyp2j5
F53B	Superpathway of Melatonin Degradation	13.8	0.323	1.528	CYP2A6 (includes others),CYP2B6,CYP2C18,Cyp2c40 (includes others),CYP2C8,CYP2C9,CYP2E1,CYP2F1,CYP3A5,CYP4F8,POR,Sult1a1,Sult1d1,UGT1A1,UGT1A4,UGT1A9 (includes others),UGT2A3,UGT2B10,UGT2B28,UGT2B7,UGT3A1
F53B	Xenobiotic Metabolism Signaling	13.7	0.149	#N/A	ABCC2,ABCC3,ALDH1A1,ALDH1B1,ALDH1L1,ALDH2,ALDH3A2,ALDH4A1,ALDH9A1,CAMK1D,CES1,Ces1g,CES3,CYP2B6,CYP2C8,CYP2C9,CYP3A5,FTL,GSTA5,GSTM1,Gstm3,GSTM4,GSTM5,Gstm6,GSTT2/GSTT2B,GSTZ1,HS6ST1,HSP90B1,MGST3,NQO1,NQO2,NR1I3,PPP2R5A,PPP2R5E,RXRA,SULT1C2,Sult1d1,UGT1A1,UGT1A4,UGT1A9 (includes others),UGT2B10,UGT2B28,UGT2B7
F53B	Complement System	13	0.432	0.302	C1QA,C1QB,C1QC,C1R,C1S,C3,C4A/C4B,C6,C8A,C8B,C8G,C9,CFH,CFI,MBL2,SERPING1
F53B	Xenobiotic Metabolism AHR Signaling Pathway	12.9	0.264	3.128	ALDH1A1,ALDH1B1,ALDH1L1,ALDH2,ALDH3A2,ALDH4A1,ALDH9A1,GSTA5,GSTM1,Gstm3,GSTM4,GSTM5,Gstm6,GSTT2/GSTT2B,GSTZ1,HSP90B1,MGST3,NQO1,NQO2,PON1,UGT1A1,UGT1A4,UGT1A9 (includes others)
F53B	Estrogen Biosynthesis	12.7	0.386	1.5	Akr1b7,AKR1C4,CYP2A6 (includes others),CYP2B6,CYP2C18,Cyp2c40 (includes others),CYP2C8,CYP2C9,CYP2E1,CYP2F1,CYP3A5,CYP4F8,HSD17B10,HSD17B11,HSD17B12,HSD17B6,POR
F53B	Serotonin Degradation	10.4	0.269	1.414	ADH4,ADHFE1,ALDH1A1,ALDH1B1,ALDH2,ALDH3A2,ALDH4A1,ALDH9A1,Sult1a1,Sult1d1,UGT1A1,UGT1A4,UGT1A9 (includes others),UGT2A3,UGT2B10,UGT2B28,UGT2B7,UGT3A1
F53B	Extrinsic Prothrombin Activation Pathway	10.4	0.625	#N/A	F12,F13B,F2,F5,F7,FGA,FGB,FGG,PROC,SERPINC1
F53B	Acetone Degradation I (to Methylglyoxal)	10.2	0.406	1.941	CYP2A6 (includes others),CYP2B6,CYP2C18,Cyp2c40 (includes others),CYP2C8,CYP2C9,CYP2E1,CYP2F1,CYP3A5,CYP4A11,CYP4A22,CYP4F8,POR
F53B	Glycine Betaine Degradation	9.73	0.8	-2.121	BHMT,BHMT2,DMGDH,PIPOX,SARDH,SDSL,SHMT1,SHMT2
F53B	Bupropion Degradation	9.18	0.44	1.508	CYP2A6 (includes others),CYP2B6,CYP2C18,Cyp2c40 (includes others),CYP2C8,CYP2C9,CYP2E1,CYP2F1,CYP3A5,CYP4F8,POR
F53B	Glutathione-mediated Detoxification	9	0.375	2.309	ANPEP,Gsta4,GSTA5,GSTM1,Gstm3,GSTM4,GSTM5,GSTT2/GSTT2B,Gstt3,GSTZ1,MGST3,NAT8
F53B	Fatty Acid β-oxidation I	8.64	0.353	1.508	Acaa1b,ACADM,ACSL5,ECHDC3,ECI1,EHHADH,HADHA,HADHB,HSD17B10,SCP2,SLC27A1,SLC27A5
F53B	Intrinsic Prothrombin Activation Pathway	8.51	0.31	-2.714	COL18A1,F11,F12,F13B,F2,F5,F9,FGA,FGB,FGG,KNG1,PROC,SERPINC1
F53B	Stearate Biosynthesis I (Animals)	8.11	0.264	1.941	ACOT1,ACOT2,ACSL5,CYP2E1,CYP4A11,CYP4A22,DHCR24,ELOVL1,ELOVL6,FASN,HNF4A,PLA2G6,SLC27A1,SLC27A5
F53B	Histidine Degradation VI	7.72	0.45	-0.378	AMDHD1,CYP26A1,Cyp2b13/Cyp2b9,CYP2B6,CYP2E1,CYP4A11,CYP4A22,CYP7B1,HAL
F53B	PPARα/RXRα Activation	6.99	0.13	1.706	ACADL,ACOX1,APOA1,CD36,CYP2C18,Cyp2c40 (includes others),Cyp2c54 (includes others),CYP2C8,CYP2C9,FASN,GHR,GPD1,HSP90B1,IL1R1,IL1RAP,JUN,LPL,MAP4K4,NFKBIA,NOTUM,PDIA3,PPARA,RXRA,SLC27A1,TGFBR2
F53B	Clathrin-mediated Endocytosis Signaling	6.99	0.13	#N/A	ACTG1,ALB,APOA1,APOB,APOC4,APOE,APOF,APOM,CHP1,CLU,F2,FGF1,FGF21,IGF1,MYO1E,PICALM,PON1,RAB4A,RBP4,S100A8,SERPINA1,SRC,TF,Ubb,UBD
F53B	Thyroid Hormone Metabolism II (via Conjugation and/or Degradation)	6.95	0.289	0.302	DIO1,Sult1a1,Sult1d1,UGT1A1,UGT1A4,UGT1A9 (includes others),UGT2A3,UGT2B10,UGT2B28,UGT2B7,UGT3A1
F53B	Atherosclerosis Signaling	6.95	0.154	#N/A	ALB,APOA1,APOB,APOC4,APOE,APOF,APOM,CD36,CLU,COL18A1,CXCL12,IL1RN,LCAT,LPL,PLA2G12A,PLA2G6,PON1,RBP4,S100A8,SERPINA1
F53B	Xenobiotic Metabolism General Signaling Pathway	6.9	0.147	2.4	FTL,GSTA5,GSTM1,Gstm3,GSTM4,GSTM5,Gstm6,GSTT2/GSTT2B,GSTZ1,MGST3,NQO1,NQO2,NR1I3,PPARA,RXRA,UGT1A1,UGT1A4,UGT1A9 (includes others),UGT2B10,UGT2B28,UGT2B7
F53B	Pregnenolone Biosynthesis	6.86	0.444	0.447	CYP26A1,CYP27A1,Cyp2b13/Cyp2b9,CYP2B6,CYP2E1,CYP4A11,CYP4A22,CYP7B1
F53B	Retinoate Biosynthesis I	6.19	0.278	-0.333	ADH4,AKR1C4,ALDH1A1,DHRS3,HSD17B6,RBP1,RDH11,RDH16,Rdh7,SDR9C7
F53B	Ubiquinol-10 Biosynthesis (Eukaryotic)	5.89	0.348	0	CYP26A1,Cyp2b13/Cyp2b9,CYP2B6,CYP2E1,CYP4A11,CYP4A22,CYP7B1,URAD
F53B	Maturity Onset Diabetes of Young (MODY) Signaling	5.87	0.179	#N/A	ALDOB,APOA1,APOA5,APOB,APOC4,APOE,APOF,APOH,APOM,FABP1,FABP2,HNF4A,SLC2A2,UCP2
F53B	Androgen Biosynthesis	5.59	0.389	-1.633	AKR1C4,CYP17A1,HSD17B6,HSD3B1,Hsd3b4 (includes others),HSD3B7,SRD5A1
F53B	Bile Acid Biosynthesis, Neutral Pathway	5.38	0.462	-2.449	AKR1C4,BAAT,CYP27A1,HSD3B7,SCP2,SLC27A5
F53B	Dopamine Degradation	5.03	0.276	1.414	ALDH1A1,ALDH1B1,ALDH2,ALDH3A2,ALDH4A1,ALDH9A1,Sult1a1,Sult1d1
F53B	Superpathway of Citrulline Metabolism	4.94	0.4	-2.449	ARG1,ASL,ASS1,GLS2,LOC102724788/PRODH,OAT
F53B	Hepatic Cholestasis	4.91	0.111	#N/A	ABCB4,ABCC2,ABCC3,ABCG5,CD14,CYP27A1,CYP3A5,CYP7B1,GCGR,HNF4A,HSD3B7,IL1R1,IL1RAP,IL1RN,JUN,NFKBIA,PPARA,RXRA,SLC10A1,SLC22A7,SLCO1B3
F53B	Glucocorticoid Receptor Signaling	4.84	0.0757	#N/A	AGT,CEBPA,CHP1,CSF2RB,EGFR,FBP1,FGG,FKBP4,FKBP5,G6PC1,GHR,HLA-A,HSP90B1,HSPA5,IGF1,IL17RB,IL1R1,IL1RN,IL6R,JUN,KRT18,KRT23,KRT8,MT-CYB,MT-ND1,MT-ND5,MT-ND6,MYC,NDUFB9,NFKBIA,PC,PCK1,PDK4,PFKFB1,PLA2G12A,PLA2G6,RXRA,SERPINE1,SLC37A4,SMARCD2,SRC,TAT,TGFBR2,TSC22D3
F53B	Ethanol Degradation IV	4.78	0.304	1.89	ALDH1A1,ALDH1B1,ALDH2,ALDH3A2,ALDH4A1,ALDH9A1,GPX7
F53B	TR/RXR Activation	4.76	0.155	#N/A	APOA5,DIO1,FASN,FGA,G6PC1,KLF9,ME1,PCK1,PDE3B,RXRA,SCARB1,SLC16A2,UCP2
F53B	Ethanol Degradation II	4.69	0.25	1.414	ADH4,ADHFE1,ALDH1A1,ALDH1B1,ALDH2,ALDH3A2,ALDH4A1,ALDH9A1
F53B	Isoleucine Degradation I	4.58	0.353	0.447	ACADSB,ECHDC3,EHHADH,HADHA,HADHB,HSD17B10
F53B	Histamine Degradation	4.58	0.353	1.633	ALDH1A1,ALDH1B1,ALDH2,ALDH3A2,ALDH4A1,ALDH9A1
F53B	Arginine Biosynthesis IV	4.52	0.667	-2	ASL,ASS1,GLUD1,OAT
F53B	Glutathione Redox Reactions I	4.51	0.28	1.89	GPX4,GPX7,GSR,GSTM1,GSTT2/GSTT2B,GSTZ1,MGST3
F53B	Gluconeogenesis I	4.51	0.28	1.134	ALDOA,ALDOB,FBP1,GPI,MDH2,ME1,PGAM1
F53B	Noradrenaline and Adrenaline Degradation	4.38	0.229	1.414	ADH4,ADHFE1,ALDH1A1,ALDH1B1,ALDH2,ALDH3A2,ALDH4A1,ALDH9A1
F53B	Production of Nitric Oxide and Reactive Oxygen Species in Macrophages	4.33	0.105	-1.147	ALB,APOA1,APOB,APOC4,APOE,APOF,APOM,CLU,JUN,NFKBIA,PON1,PPARA,PPP1R3C,PPP2R5A,PPP2R5E,RBP4,RHOC,S100A8,SERPINA1,SIRPA
F53B	Superpathway of Methionine Degradation	4.2	0.216	-2.828	AHCY,BHMT,BHMT2,CBS/CBSL,CDO1,GOT1,MAT1A,PCCB
F53B	Valine Degradation I	4.12	0.3	1.342	ACADSB,ECHDC3,EHHADH,HADHA,HADHB,HIBADH
F53B	Fatty Acid α-oxidation	4.12	0.3	1.633	ALDH1A1,ALDH1B1,ALDH2,ALDH3A2,ALDH4A1,ALDH9A1
F53B	Triacylglycerol Degradation	3.99	0.18	0.333	ABHD6,CES1,Ces1b/Ces1c,Ces2a,CES3,LPL,NOTUM,PLA1A,PNPLA2
F53B	Putrescine Degradation III	3.99	0.286	1.633	ALDH1A1,ALDH1B1,ALDH2,ALDH3A2,ALDH4A1,ALDH9A1
F53B	Sirtuin Signaling Pathway	3.8	0.0856	0.218	ACADL,APP,ARNTL,GADD45A,GADD45B,GLUD1,H1-0,H1-2,IDH2,JUN,LDHA,MT-CYB,MT-ND1,MT-ND5,MT-ND6,MYC,NDRG1,NDUFB9,NQO1,PCK1,PGAM1,PPARA,SCNN1A,Tomm5,UCP2
F53B	Unfolded protein response	3.8	0.133	-2.53	CALR,CEBPA,DNAJB11,DNAJC3,ERO1B,HSP90B1,HSPA5,OS9,PDIA6,SEL1L,SYVN1,XBP1
F53B	RAR Activation	3.71	0.0969	#N/A	ADH4,AKR1C4,ALDH1A1,CSF2RB,CYP26A1,DHRS3,HSD17B6,JUN,PNRC1,RBP1,RBP4,RDH11,RDH16,Rdh7,RXRA,SDR9C7,SMARCD2,SRC,ZBTB16
F53B	Estrogen-Dependent Breast Cancer Signaling	3.7	0.139	0.447	Akr1b7,AKR1C4,CCND1,EGFR,HSD17B10,HSD17B11,HSD17B12,HSD17B6,IGF1,JUN,SRC
F53B	Arginine Degradation I (Arginase Pathway)	3.67	0.75	#N/A	ALDH4A1,ARG1,OAT
F53B	IL-12 Signaling and Production in Macrophages	3.65	0.11	#N/A	ALB,APOA1,APOB,APOC4,APOE,APOF,APOM,CLU,JUN,NFKBIA,PON1,RBP4,RXRA,S100A8,SERPINA1
F53B	Citrulline Biosynthesis	3.64	0.444	-2	ARG1,GLS2,LOC102724788/PRODH,OAT
F53B	Retinol Biosynthesis	3.64	0.182	2.121	CES1,Ces1g,CES3,DHRS3,LPL,PNPLA2,RBP1,RDH11
F53B	Iron homeostasis signaling pathway	3.54	0.108	#N/A	ACO2,ATP6V0A2,BMP1,CDC34,EGFR,FTH1,FTL,GDF15,HBB,IL6R,SLC25A37,SLC48A1,TF,TFR2,TMPRSS6
F53B	Tryptophan Degradation X (Mammalian, via Tryptamine)	3.54	0.24	1.633	ALDH1A1,ALDH1B1,ALDH2,ALDH3A2,ALDH4A1,ALDH9A1
F53B	Triacylglycerol Biosynthesis	3.43	0.17	0	AGPAT2,DGAT2,ELOVL1,ELOVL6,GPAT3,LPIN1,MOGAT1,PLPP3
F53B	Phagosome Maturation	3.39	0.101	#N/A	ATP6V0A2,CALR,CTSB,CTSC,CTSD,CTSF,CTSH,CTSZ,DYNLL1,HLA-A,LAMP2,PRDX1,TUBB,TUBB2A,TUBB4B,VPS37B
F53B	CMP-N-acetylneuraminate Biosynthesis I (Eukaryotes)	3.28	0.6	#N/A	CMAS,GNE,NAGK
F53B	α-tocopherol Degradation	3.28	0.6	#N/A	CYP4A11,CYP4F12,CYP4F8
F53B	Tyrosine Degradation I	3.28	0.6	#N/A	FAH,GSTZ1,TAT
F53B	Neuroprotective Role of THOP1 in Alzheimer's Disease	3.23	0.11	-1	AGT,APP,C1R,ECE1,F11,F7,HGFAC,HLA-A,KNG1,LONP1,PLG,PRSS8,SERPINA3
F53B	Methylglyoxal Degradation III	3.11	0.25	0.447	ADH4,Akr1b7,CYP2E1,CYP4A11,CYP4A22
F53B	Endoplasmic Reticulum Stress Pathway	3.01	0.238	-1.342	CALR,DNAJC3,HSP90B1,HSPA5,XBP1
F53B	Urea Cycle	2.99	0.5	#N/A	ARG1,ASL,ASS1
F53B	Arginine Degradation VI (Arginase 2 Pathway)	2.99	0.5	#N/A	ARG1,OAT,PYCR3
F53B	Acyl-CoA Hydrolysis	2.94	0.308	#N/A	ACOT1,ACOT2,HNF4A,PLA2G6
F53B	Glucocorticoid Biosynthesis	2.94	0.308	-2	CYP17A1,HSD3B1,Hsd3b4 (includes others),HSD3B7
F53B	FAT10 Signaling Pathway	2.91	0.143	#N/A	PSMA1,PSMB7,PSMD14,PSMD4,PSMD8,PSME1,SQSTM1,UBD
F53B	Hepatic Fibrosis / Hepatic Stellate Cell Activation	2.88	0.0876	#N/A	AGT,AGTR1,CD14,COL18A1,COL27A1,CYP2E1,ECE1,EGFR,FGF1,FN1,IGF1,IGFBP4,IL1R1,IL1RAP,IL6R,SERPINE1,TGFBR2
F53B	L-cysteine Degradation III	2.84	1	#N/A	GOT1,MPST
F53B	Glycine Biosynthesis I	2.84	1	#N/A	SHMT1,SHMT2
F53B	Colanic Acid Building Blocks Biosynthesis	2.81	0.286	1	GALK1,GPI,UGDH,UGP2
F53B	Tryptophan Degradation III (Eukaryotic)	2.73	0.208	0.447	EHHADH,HAAO,HADHA,HADHB,HSD17B10
F53B	Glycolysis I	2.64	0.2	0.447	ALDOA,ALDOB,FBP1,GPI,PGAM1
F53B	Toll-like Receptor Signaling	2.54	0.115	1.633	CD14,IL1RN,JUN,MAP4K4,NFKBIA,PPARA,TLR5,Ubb,UBD
F53B	Glutaryl-CoA Degradation	2.47	0.235	1	EHHADH,HADHA,HADHB,HSD17B10
F53B	Antioxidant Action of Vitamin C	2.46	0.0991	0.707	CSF2RB,GPLD1,LCAT,NFKBIA,NOTUM,PDIA3,PLA2G12A,PLA2G6,SLC23A2,SLC2A2,TXN
F53B	Phospholipases	2.45	0.121	-1.134	GPLD1,LCAT,LPL,NOTUM,PDIA3,PLA1A,PLA2G12A,PLA2G6
F53B	Sucrose Degradation V (Mammalian)	2.41	0.333	#N/A	ALDOA,ALDOB,KHK
F53B	γ-linolenate Biosynthesis II (Animals)	2.37	0.222	1	ACSL5,CYB5A,SLC27A1,SLC27A5
F53B	Mitochondrial L-carnitine Shuttle Pathway	2.37	0.222	1	ACSL5,CPT2,SLC27A1,SLC27A5
F53B	L-carnitine Biosynthesis	2.37	0.667	#N/A	ALDH9A1,BBOX1
F53B	Coenzyme A Biosynthesis	2.37	0.667	#N/A	COASY,PPCS
F53B	Proline Degradation	2.37	0.667	#N/A	ALDH4A1,LOC102724788/PRODH
F53B	Methionine Salvage II (Mammalian)	2.37	0.667	#N/A	BHMT,BHMT2
F53B	BAG2 Signaling Pathway	2.32	0.107	-1	CTSB,HSPA5,MYC,PSMA1,PSMB7,PSMD14,PSMD4,PSMD8,PSME1
F53B	Heparan Sulfate Biosynthesis (Late Stages)	2.25	0.113	-0.707	Ces1b/Ces1c,Ces2a,CES3,HS6ST1,NOTUM,PLA1A,SULT1C2,Sult1d1
F53B	IL-10 Signaling	2.21	0.111	#N/A	BLVRB,CD14,IL1R1,IL1RAP,IL1RN,JUN,MAP4K4,NFKBIA
F53B	Mitochondrial Dysfunction	2.21	0.0819	#N/A	ACO2,APP,CYB5A,GPX4,GPX7,GSR,HSD17B10,MT-CYB,MT-ND1,MT-ND5,MT-ND6,NDUFB9,UCP2,UQCR11
F53B	MIF Regulation of Innate Immunity	2.2	0.136	1.633	CD14,JUN,MIF,NFKBIA,PLA2G12A,PLA2G6
F53B	Ketogenesis	2.14	0.273	#N/A	HADHA,HADHB,HMGCL
F53B	γ-glutamyl Cycle	2.14	0.273	#N/A	ANPEP,GGT6,OPLAH
F53B	Phenylethylamine Degradation I	2.08	0.5	#N/A	ALDH2,ALDH3A2
F53B	Glutathione Redox Reactions II	2.08	0.5	#N/A	GSR,PDIA3
F53B	L-cysteine Degradation I	2.08	0.5	#N/A	CDO1,GOT1
F53B	Fatty Acid β-oxidation III (Unsaturated, Odd Number)	2.08	0.5	#N/A	ECI1,EHHADH
F53B	Inhibition of Angiogenesis by TSP1	2.05	0.147	#N/A	CD36,JUN,SDC1,SDC2,TGFBR2
F53B	Ferroptosis Signaling Pathway	2.04	0.0873	0	ANGPTL4,CBS/CBSL,CTSB,FTH1,FTL,GLS2,GPX4,LPCAT3,SLC3A2,SQSTM1,TF
F53B	Tumor Microenvironment Pathway	2.04	0.0782	-1.069	ARG1,CCND1,CXCL12,FGF1,FGF21,FN1,HLA-A,IDO2,IGF1,IL6R,JUN,MYC,SLC1A4,SLC2A2
F53B	Polyamine Regulation in Colon Cancer	2.04	0.113	#N/A	MYC,PSMA1,PSMB7,PSMD14,PSMD4,PSMD8,PSME1
F53B	Mineralocorticoid Biosynthesis	2.02	0.25	#N/A	HSD3B1,Hsd3b4 (includes others),HSD3B7
F53B	Heparan Sulfate Biosynthesis	2.01	0.103	-0.707	Ces1b/Ces1c,Ces2a,CES3,HS6ST1,NOTUM,PLA1A,SULT1C2,Sult1d1
F53B	MIF-mediated Glucocorticoid Regulation	1.94	0.139	1.342	CD14,MIF,NFKBIA,PLA2G12A,PLA2G6
F53B	NAD Signaling Pathway	1.88	0.0795	0	ACADL,ACADM,ARNTL,H1-0,H1-2,HSPD1,IDH2,IGF1,LDHA,NADK,NAPRT,SLC29A1
F53B	Proline Biosynthesis II (from Arginine)	1.87	0.4	#N/A	OAT,PYCR3
F53B	Citrulline-Nitric Oxide Cycle	1.87	0.4	#N/A	ASL,ASS1
F53B	dTMP De Novo Biosynthesis	1.87	0.4	#N/A	SHMT1,SHMT2
F53B	Folate Polyglutamylation	1.87	0.4	#N/A	SHMT1,SHMT2
F53B	Fatty Acid Activation	1.83	0.214	#N/A	ACSL5,SLC27A1,SLC27A5
F53B	Leukotriene Biosynthesis	1.83	0.214	#N/A	GGT6,GSTM4,MGST3
F53B	Phenylalanine Degradation IV (Mammalian, via Side Chain)	1.83	0.214	#N/A	ALDH2,ALDH3A2,GOT1
F53B	Protein Ubiquitination Pathway	1.72	0.0655	#N/A	CDC34,DNAJB11,DNAJC22,DNAJC3,HLA-A,HSP90B1,HSPA5,HSPD1,PSMA1,PSMB7,PSMD14,PSMD4,PSMD8,PSME1,TRAP1,Ubb,UBD,UBE2L6
F53B	Glycerol Degradation I	1.7	0.333	#N/A	Gk,GPD1
F53B	PPAR Signaling	1.67	0.0841	-0.333	HSP90B1,IL1R1,IL1RAP,IL1RN,JUN,MAP4K4,NFKBIA,PPARA,RXRA
F53B	Hypoxia Signaling in the Cardiovascular System	1.64	0.0946	0	CDC34,HSP90B1,JUN,LDHA,NFKBIA,NQO1,UBE2L6
F53B	Acute Myeloid Leukemia Signaling	1.64	0.0879	0.447	CCND1,CEBPA,CSF1R,CSF2RB,EIF4EBP1,IDH1,IDH2,MYC
F53B	Superpathway of Cholesterol Biosynthesis	1.63	0.138	2	DHCR24,FDPS,HADHA,HADHB
F53B	Superpathway of Serine and Glycine Biosynthesis I	1.57	0.286	#N/A	SHMT1,SHMT2
F53B	Glycogen Biosynthesis II (from UDP-D-Glucose)	1.57	0.286	#N/A	GYS2,UGP2
F53B	Aspartate Degradation II	1.57	0.286	#N/A	GOT1,MDH2
F53B	HIF1α Signaling	1.53	0.0673	-1.387	CAMK1D,CHP1,EGLN3,EIF4EBP1,GPI,HSPA5,IGF1,IL6R,JUN,LDHA,RAN,SERPINE1,SLC2A2,TF
F53B	Superpathway of Geranylgeranyldiphosphate Biosynthesis I (via Mevalonate)	1.53	0.167	#N/A	FDPS,HADHA,HADHB
F53B	p70S6K Signaling	1.52	0.0758	-1.667	AGT,AGTR1,EEF2,EGFR,F2,NOTUM,PDIA3,PPP2R5A,PPP2R5E,SRC
F53B	Role of Tissue Factor in Cancer	1.47	0.0776	#N/A	EGFR,EGR1,F2,F7,FGA,FGB,FGG,PDIA6,SRC
F53B	STAT3 Pathway	1.46	0.0741	0.707	CSF2RB,EGFR,GHR,IGF1,IL17RB,IL1R1,IL6R,MYC,SRC,TGFBR2
F53B	Histidine Degradation III	1.45	0.25	#N/A	AMDHD1,HAL
F53B	Superoxide Radicals Degradation	1.45	0.25	#N/A	GPX7,NQO1
F53B	BEX2 Signaling Pathway	1.45	0.0864	1.89	BAK1,CCND1,JUN,LGALS1,NFKBIA,PPP2R5A,PPP2R5E
F53B	Glutamine Biosynthesis I	1.42	1	#N/A	GLUL
F53B	Sorbitol Degradation I	1.42	1	#N/A	SORD
F53B	Adenine and Adenosine Salvage VI	1.42	1	#N/A	ADK
F53B	4-hydroxybenzoate Biosynthesis	1.42	1	#N/A	TAT
F53B	4-hydroxyphenylpyruvate Biosynthesis	1.42	1	#N/A	TAT
F53B	GADD45 Signaling	1.41	0.15	#N/A	CCND1,GADD45A,GADD45B
F53B	The Visual Cycle	1.41	0.15	#N/A	DHRS3,RBP1,RDH11
F53B	MSP-RON Signaling In Cancer Cells Pathway	1.41	0.0725	0.632	CCND1,CSF2RB,EGFR,F11,F12,HGFAC,JUN,MYC,NFKBIA,SRC
[truncated: 10,566 more rows]
