# Supplementary material for: Hepatic Transcriptome Comparative In Silico Analysis Reveals Similar Pathways and Targets Altered by Legacy and Alternative Per- and Polyfluoroalkyl Substances in Mice
Source: Toxics. 2023 Nov 28;11(12):963. doi: 10.3390/toxics11120963 (PMC10748317; doi:10.3390/toxics11120963)
Supplement: Supplementary file 1 [file toxics-11-00963-s001.zip › Toxics_Table S3. BSCE.xlsx]

## Sheet: Sheet1
Annontation			F53B				6:2 FTCA				6:2 FTSA				HFPO-DA				HFPO-TA_0.02mg.kg				HFPO-TA_0.1mg.kg				HFPO-TA_0.5mg.kg				HFPO4				NafionBP2_0.03mg.kg				NafionBP2_0.3mg.kg				NafionBP2_03mg.kg				NafionBP2_06mg.kg
Biogroup	Source	Combined	Correlated direction - F53B	Common genes - F53B	Score - F53B	p-value - F53B	Correlated direction - FTCA	Common genes - FTCA	Score - FTCA	p-value - FTCA	Correlated direction - FTSA	Common genes - FTSA	Score - FTSA	p-value - FTSA	Correlated direction - HFPO-DA	Common genes - HFPO-DA	Score - HFPO-DA	p-value - HFPO-DA	Correlated direction - HFPO-TA_0.02mg.kg	Common genes - HFPO-TA_0.02mg.kg	Score - HFPO-TA_0.02mg.kg	p-value - HFPO-TA_0.02mg.kg	Correlated direction - HFPO-TA_0.1mg.kg	Common genes - HFPO-TA_0.1mg.kg	Score - HFPO-TA_0.1mg.kg	p-value - HFPO-TA_0.1mg.kg	Correlated direction - HFPO-TA_0.5mg.kg	Common genes - HFPO-TA_0.5mg.kg	Score - HFPO-TA_0.5mg.kg	p-value - HFPO-TA_0.5mg.kg	Correlated direction - HFPO4	Common genes - HFPO4	Score - HFPO4	p-value - HFPO4	Correlated direction - NafionBP2_0.03mg.kg	Common genes - NafionBP2_0.03mg.kg	Score - NafionBP2_0.03mg.kg	p-value - NafionBP2_0.03mg.kg	Correlated direction - NafionBP2_0.3mg.kg	Common genes - NafionBP2_0.3mg.kg	Score - NafionBP2_0.3mg.kg	p-value - NafionBP2_0.3mg.kg	Correlated direction - NafionBP2_03mg.kg	Common genes - NafionBP2_03mg.kg	Score - NafionBP2_03mg.kg	p-value - NafionBP2_03mg.kg	Correlated direction - NafionBP2_06mg.kg	Common genes - NafionBP2_06mg.kg	Score - NafionBP2_06mg.kg
fatty acid metabolic process	GO	fatty acid metabolic process GO	upregulated	43	101.307	1e-44	downregulated	6	17.1876	3.4e-08	downregulated	13	27.3624	1.3e-12	upregulated	25	89.6383	1.2e-39	upregulated	49	162.584	2.5e-71	upregulated	70	194.84	2.4e-85	upregulated	74	183.668	1.7e-80	upregulated	52	147.688	7.2e-65	downregulated	2	2.23686	0.1068	upregulated	6	5.70443	0.0033	upregulated	29	27.0703	1.8e-12	upregulated	70	76.8537
lipid catabolic process	GO	lipid catabolic process GO	upregulated	31	66.5157	1.3e-29	downregulated	5	14.7485	3.9e-07	downregulated	16	34.1416	1.5e-15	upregulated	16	51.6065	3.9e-23	upregulated	34	103.026	1.8e-45	upregulated	49	123.031	3.7e-54	upregulated	55	125.38	3.5e-55	upregulated	37	96.0128	2e-42	NA	NA	NA	NA	upregulated	7	8.09532	0.0003	upregulated	20	15.6888	1.5e-07	upregulated	46	38.191
cellular lipid catabolic process	GO	cellular lipid catabolic process GO	upregulated	26	63.087	4e-28	downregulated	4	13.2784	1.7e-06	upregulated	10	24.5793	2.1e-11	upregulated	15	54.1864	2.9e-24	upregulated	30	100.978	1.4e-44	upregulated	43	122.689	5.2e-54	upregulated	44	110.992	6.3e-49	upregulated	32	93.19	3.4e-41	NA	NA	NA	NA	upregulated	5	6.57574	0.0014	upregulated	12	9.3455	8.7e-05	upregulated	36	36.8228
peroxisome	GO	peroxisome GO	upregulated	23	55.6829	6.6e-25	downregulated	5	17.2141	3.3e-08	downregulated	14	36.4167	1.5e-16	upregulated	12	42.2974	4.3e-19	upregulated	27	91.5969	1.7e-40	upregulated	40	117.606	8.4e-52	upregulated	36	88.7152	3e-39	upregulated	28	82.8802	1e-36	NA	NA	NA	NA	downregulated	3	2.34731	0.0956	upregulated	10	7.11081	0.0008	upregulated	36	40.8418
coenzyme binding	GO	coenzyme binding GO	upregulated	33	68.8254	1.3e-30	upregulated	12	37.8017	3.8e-17	upregulated	18	44.1359	6.8e-20	upregulated	6	14.493	5.1e-07	upregulated	27	72.3518	3.8e-32	upregulated	41	90.9361	3.2e-40	upregulated	42	79.7893	2.2e-35	downregulated	38	83.8585	3.8e-37	upregulated	2	2.28936	0.1013	upregulated	5	5.33898	0.0048	upregulated	29	27.5049	1.1e-12	upregulated	53	45.3422
mitochondrial inner membrane	GO	mitochondrial inner membrane GO	upregulated	29	47.9498	1.5e-21	upregulated	5	10.4917	2.8e-05	upregulated	15	29.772	1.2e-13	upregulated	11	26.9457	2e-12	upregulated	25	57.1274	1.5e-25	upregulated	60	137.811	1.4e-60	upregulated	50	87.9855	6.1e-39	upregulated	23	39.6879	5.8e-18	upregulated	2	1.58274	0.2054	upregulated	3	3.60416	0.0272	upregulated	16	5.20268	0.0055	upregulated	44	21.3519
lipid biosynthetic process	GO	lipid biosynthetic process GO	upregulated	30	48.6397	7.5e-22	downregulated	3	5.93982	0.0026	downregulated	17	28.9909	2.6e-13	upregulated	11	25.9549	5.3e-12	upregulated	21	42.6023	3.1e-19	upregulated	39	69.7216	5.3e-31	upregulated	44	68.4587	1.9e-30	upregulated	29	54.4096	2.3e-24	downregulated	3	2.71476	0.0662	upregulated	10	9.96479	4.7e-05	upregulated	27	15.414	2e-07	upregulated	67	48.391
sulfur compound metabolic process	GO	sulfur compound metabolic process GO	upregulated	26	52.4224	1.7e-23	downregulated	5	14.5541	4.8e-07	upregulated	12	26.6092	2.8e-12	upregulated	7	17.4547	2.6e-08	upregulated	24	64.5818	9e-29	upregulated	38	86.7172	2.2e-38	upregulated	46	97.9442	2.9e-43	upregulated	29	69.126	9.5e-31	downregulated	1	1.24482	0.288	downregulated	5	4.92178	0.0073	upregulated	24	21.6261	4.1e-10	upregulated	50	46.7444
organic hydroxy compound metabolic process	GO	organic hydroxy compound metabolic process GO	downregulated	44	84.3466	2.3e-37	upregulated	4	8.62687	0.0002	downregulated	14	22.7949	1.3e-10	downregulated	14	31.7744	1.6e-14	upregulated	23	50.7674	9e-23	downregulated	33	66.6386	1.1e-29	downregulated	56	105.332	1.8e-46	downregulated	46	95.6676	2.8e-42	upregulated	3	3.32595	0.0359	upregulated	6	4.93618	0.0072	upregulated	27	22.0427	2.7e-10	upregulated	67	55.1225
lipid modification	GO	lipid modification GO	upregulated	16	29.9061	1e-13	downregulated	2	5.50418	0.0041	downregulated	4	7.51072	0.0005	upregulated	12	39.4905	7.1e-18	upregulated	27	84.9558	1.3e-37	upregulated	35	88.2438	4.7e-39	upregulated	33	69.6989	5.4e-31	upregulated	23	56.8054	2.1e-25	downregulated	2	4.46491	0.0115	upregulated	4	4.4398	0.0118	upregulated	12	8.16626	0.0003	upregulated	28	20.1313
steroid metabolic process	GO	steroid metabolic process GO	downregulated	31	65.7332	2.8e-29	upregulated	4	10.2312	3.6e-05	downregulated	14	30.0741	8.7e-14	downregulated	16	48.496	8.7e-22	upregulated	16	38.4694	2e-17	downregulated	28	67.3606	5.6e-30	downregulated	42	91.3233	2.2e-40	downregulated	37	89.4554	1.4e-39	upregulated	1	1.6135	0.1992	upregulated	7	8.82617	0.0001	upregulated	18	15.0212	3e-07	upregulated	47	46.3966
SANDERSON_PPARA_TARGETS	Broad MSigDB - chemical and genetic perturbations	SANDERSON_PPARA_TARGETS Broad MSigDB - chemical and genetic perturbations	upregulated	7	27.285	1.4e-12	NA	NA	NA	NA	upregulated	3	12.883	2.5e-06	upregulated	10	59.5341	1.4e-26	upregulated	10	50.0684	1.8e-22	upregulated	12	54.6471	1.8e-24	upregulated	11	43.2168	1.7e-19	upregulated	10	45.604	1.6e-20	downregulated	1	4.02014	0.018	NA	NA	NA	NA	upregulated	3	6.25158	0.0019	upregulated	10	24.4052
oxidoreductase activity, acting on paired donors, with incorporation or reduction of molecular oxygen	GO	oxidoreductase activity, acting on paired donors, with incorporation or reduction of molecular oxygen GO	upregulated	29	68.1964	2.4e-30	downregulated	5	17.9194	1.7e-08	upregulated	10	22.5964	1.5e-10	downregulated	18	55.1739	1.1e-24	upregulated	25	76.0018	9.8e-34	upregulated	27	59.8328	1e-26	upregulated	33	66.1	2e-29	upregulated	20	47.3279	2.8e-21	NA	NA	NA	NA	upregulated	8	12.1562	5.3e-06	upregulated	29	40.2423	3.3e-18	upregulated	45	50.1997
Cytochrome P450, conserved site	InterPro	Cytochrome P450, conserved site InterPro	upregulated	24	73.7172	9.7e-33	downregulated	3	11.9012	6.8e-06	upregulated	10	30.4872	5.7e-14	downregulated	17	65.1936	4.9e-29	upregulated	21	79.5488	2.8e-35	upregulated	22	64.7872	7.3e-29	upregulated	24	63.849	1.9e-28	upregulated	16	53.3303	6.9e-24	NA	NA	NA	NA	upregulated	5	9.87182	5.2e-05	upregulated	18	31.0628	3.2e-14	upregulated	27	40.179
Cytochrome P450	InterPro	Cytochrome P450 InterPro	upregulated	24	72.2887	4e-32	downregulated	3	11.683	8.4e-06	upregulated	10	29.7404	1.2e-13	downregulated	17	63.8554	1.9e-28	upregulated	21	77.8549	1.5e-34	upregulated	22	63.0241	4.3e-28	upregulated	25	65.7673	2.7e-29	upregulated	16	52.086	2.4e-23	NA	NA	NA	NA	upregulated	5	9.52513	7.3e-05	upregulated	19	32.5244	7.5e-15	upregulated	28	40.6733
Cytochrome P450 superfamily	InterPro	Cytochrome P450 superfamily InterPro	upregulated	24	72.0937	4.9e-32	downregulated	3	11.6531	8.7e-06	upregulated	10	29.6384	1.3e-13	downregulated	17	63.6728	2.2e-28	upregulated	21	77.624	1.9e-34	upregulated	22	62.7839	5.4e-28	upregulated	25	65.5029	3.6e-29	upregulated	16	51.9161	2.8e-23	NA	NA	NA	NA	upregulated	5	9.47777	7.7e-05	upregulated	19	32.3416	9e-15	upregulated	28	40.3914
oxidoreductase activity, acting on CH-OH group of donors	GO	oxidoreductase activity, acting on CH-OH group of donors GO	upregulated	25	62.0627	1.1e-27	downregulated	4	12.9861	2.3e-06	downregulated	13	33.1581	4e-15	downregulated	5	15.1571	2.6e-07	upregulated	17	49.1391	4.6e-22	upregulated	25	60.9447	3.4e-27	upregulated	30	67.353	5.6e-30	upregulated	20	51.9163	2.8e-23	downregulated	1	1.18932	0.3044	downregulated	3	2.34902	0.0955	upregulated	18	21.7636	3.5e-10	upregulated	34	38.0559
monooxygenase activity	GO	monooxygenase activity GO	upregulated	25	65.798	2.7e-29	downregulated	4	15.0205	3e-07	upregulated	10	26.1142	4.6e-12	downregulated	18	61.8146	1.4e-27	upregulated	21	67.9155	3.2e-30	upregulated	23	55.8013	5.8e-25	upregulated	26	60.2493	6.8e-27	downregulated	20	50.9699	7.3e-23	NA	NA	NA	NA	upregulated	6	10.2943	3.4e-05	upregulated	24	37.3102	6.3e-17	upregulated	37	45.6735
alcohol metabolic process	GO	alcohol metabolic process GO	downregulated	33	68.0067	2.9e-30	upregulated	4	9.87852	5.1e-05	downregulated	11	20.0868	1.9e-09	downregulated	10	23.8559	4.4e-11	downregulated	14	32.981	4.7e-15	downregulated	26	57.512	1.1e-25	downregulated	40	79.025	4.8e-35	downregulated	36	81.5634	3.8e-36	upregulated	2	2.50648	0.0816	upregulated	6	7.03154	0.0009	upregulated	21	20.5122	1.2e-09	upregulated	54	54.4636
xenobiotic metabolic process	GO	xenobiotic metabolic process GO	upregulated	21	72.0937	4.9e-32	downregulated	3	10.7703	2.1e-05	upregulated	8	22.1426	2.4e-10	downregulated	16	58.9225	2.6e-26	upregulated	17	59.3355	1.7e-26	upregulated	20	56.9819	1.8e-25	upregulated	24	59.7137	1.2e-26	downregulated	18	49.662	2.7e-22	upregulated	1	2.78365	0.0618	upregulated	5	9.52513	7.3e-05	upregulated	17	27.4348	1.2e-12	upregulated	27	36.7273
enzyme inhibitor activity	GO	enzyme inhibitor activity GO	downregulated	37	65.4689	3.7e-29	upregulated	7	16.5212	6.7e-08	downregulated	14	22.9798	1e-10	downregulated	26	73.5012	1.2e-32	downregulated	27	70.3992	2.7e-31	downregulated	37	80.3803	1.2e-35	downregulated	47	82.4464	1.6e-36	downregulated	42	85.8004	5.5e-38	upregulated	2	2.40282	0.0905	upregulated	4	3.49821	0.0303	downregulated	15	5.99437	0.0025	downregulated	28	14.0653
Cytochrome P450, E-class, group I	InterPro	Cytochrome P450, E-class, group I InterPro	upregulated	20	58.9287	2.6e-26	upregulated	2	7.8781	0.0004	upregulated	8	23.837	4.4e-11	downregulated	15	57.618	9.5e-26	upregulated	20	79.407	3.3e-35	upregulated	20	62.8158	5.2e-28	upregulated	22	63.1409	3.8e-28	upregulated	13	42.9523	2.2e-19	NA	NA	NA	NA	upregulated	5	10.4785	2.8e-05	upregulated	14	24.8554	1.6e-11	upregulated	20	29.3631
carboxylic ester hydrolase activity	GO	carboxylic ester hydrolase activity GO	upregulated	15	32.5829	7.1e-15	downregulated	4	13.0965	2.1e-06	downregulated	10	23.2057	8.4e-11	downregulated	8	23.3248	7.4e-11	upregulated	12	30.6741	4.8e-14	upregulated	23	52.2732	2e-23	upregulated	28	60.8066	3.9e-27	upregulated	20	50.7701	8.9e-23	NA	NA	NA	NA	upregulated	1	0.916209	0.4	upregulated	11	9.76694	5.7e-05	upregulated	21	18.9174
mitochondrial matrix	GO	mitochondrial matrix GO	upregulated	15	21.9271	3e-10	upregulated	3	6.50479	0.0015	upregulated	6	10.4205	3e-05	upregulated	3	5.51312	0.004	upregulated	14	29.9408	9.9e-14	upregulated	36	78.7669	6.2e-35	upregulated	26	39.8807	4.8e-18	upregulated	17	31.2535	2.7e-14	NA	NA	NA	NA	downregulated	9	8.85034	0.0001	upregulated	9	2.69808	0.0673	upregulated	31	16.3182
tetrapyrrole binding	GO	tetrapyrrole binding GO	upregulated	27	65.6003	3.2e-29	downregulated	3	10.1856	3.8e-05	upregulated	11	28.0757	6.4e-13	downregulated	19	63.4497	2.8e-28	upregulated	22	67.474	5e-30	upregulated	26	60.3653	6.1e-27	upregulated	30	63.8552	1.9e-28	downregulated	18	38.7884	1.4e-17	NA	NA	NA	NA	upregulated	6	8.43533	0.0002	upregulated	21	25.6644	7.1e-12	upregulated	29	28.0782
endopeptidase inhibitor activity	GO	endopeptidase inhibitor activity GO	downregulated	27	58.9429	2.5e-26	upregulated	6	17.995	1.5e-08	downregulated	9	17.5734	2.3e-08	downregulated	22	74.5567	4.2e-33	downregulated	20	60.7027	4.3e-27	downregulated	29	77.2114	2.9e-34	downregulated	31	64.1748	1.3e-28	downregulated	33	83.7422	4.3e-37	downregulated	2	3.26895	0.038	downregulated	1	1.55907	0.2103	downregulated	10	6.53471	0.0015	downregulated	20	16.3505
heme binding	GO	heme binding GO	upregulated	26	63.7174	2.1e-28	downregulated	3	10.3526	3.2e-05	upregulated	11	28.6931	3.5e-13	downregulated	19	64.5658	9.1e-29	upregulated	22	68.7742	1.4e-30	upregulated	26	61.8914	1.3e-27	upregulated	30	65.6265	3.2e-29	downregulated	18	39.8069	5.2e-18	NA	NA	NA	NA	upregulated	5	7.57385	0.0005	upregulated	20	26.6993	2.5e-12	upregulated	28	29.1302
peptidase inhibitor activity	GO	peptidase inhibitor activity GO	downregulated	28	58.7051	3.2e-26	upregulated	6	17.2873	3.1e-08	downregulated	10	19.2489	4.4e-09	downregulated	23	76.1569	8.4e-34	downregulated	21	62.183	9.9e-28	downregulated	30	77.1609	3.1e-34	downregulated	32	63.322	3.2e-28	downregulated	34	83.04	8.6e-37	downregulated	2	3.07018	0.0464	downregulated	1	1.46162	0.2319	downregulated	10	5.73011	0.0032	downregulated	20	14.5466
WENG_POR_DOSAGE	Broad MSigDB - chemical and genetic perturbations	WENG_POR_DOSAGE Broad MSigDB - chemical and genetic perturbations	upregulated	12	54.0477	3.4e-24	upregulated	1	6.20052	0.002	upregulated	4	19.3032	4.1e-09	downregulated	4	22.979	1e-10	upregulated	7	32.3647	8.8e-15	upregulated	11	49.3022	3.9e-22	upregulated	13	54.9557	1.4e-24	upregulated	12	58.3045	4.8e-26	upregulated	1	3.41132	0.033	upregulated	2	7.05201	0.0009	upregulated	6	16.9882	4.2e-08	upregulated	15	41.5168
oxidoreductase activity, acting on the CH-OH group of donors, NAD or NADP as acceptor	GO	oxidoreductase activity, acting on the CH-OH group of donors, NAD or NADP as acceptor GO	upregulated	21	50.0562	1.8e-22	downregulated	4	13.2664	1.7e-06	downregulated	13	34.086	1.6e-15	downregulated	4	12.9043	2.5e-06	upregulated	14	38.8863	1.3e-17	upregulated	21	48.6625	7.3e-22	upregulated	26	56.5586	2.7e-25	upregulated	17	42.7028	2.8e-19	downregulated	1	1.25045	0.2864	downregulated	3	2.51594	0.0808	upregulated	15	16.8834	4.7e-08	upregulated	30	32.2522
cellular modified amino acid metabolic process	GO	cellular modified amino acid metabolic process GO	upregulated	25	60.9464	3.4e-27	upregulated	5	15.1731	2.6e-07	upregulated	16	48.3848	9.7e-22	upregulated	6	17.1906	3.4e-08	upregulated	17	48.2393	1.1e-21	upregulated	24	55.4048	8.7e-25	upregulated	28	60.8066	3.9e-27	downregulated	22	49.9819	2e-22	upregulated	1	1.51945	0.2188	downregulated	1	0.49627	0.6088	upregulated	11	8.0312	0.0003	upregulated	29	26.6651
NAD(P)-binding domain superfamily	InterPro	NAD(P)-binding domain superfamily InterPro	upregulated	18	36.9718	8.8e-17	upregulated	3	8.0588	0.0003	downregulated	13	31.2306	2.7e-14	upregulated	6	16.6712	5.8e-08	upregulated	11	26.1538	4.4e-12	upregulated	23	50.9635	7.4e-23	upregulated	31	67.032	7.7e-30	upregulated	17	39.5838	6.4e-18	downregulated	1	1.08621	0.3375	downregulated	2	1.13537	0.3213	downregulated	14	14.0233	8.1e-07	upregulated	27	21.7268
Alpha/Beta hydrolase fold	InterPro	Alpha/Beta hydrolase fold InterPro	upregulated	16	35.7559	3e-16	downregulated	4	13.3636	1.6e-06	downregulated	11	26.4047	3.4e-12	downregulated	8	23.8632	4.3e-11	upregulated	13	34.6157	9.3e-16	upregulated	20	46.1728	8.9e-21	upregulated	24	49.2023	4.3e-22	upregulated	17	41.6803	7.9e-19	upregulated	1	1.61079	0.1997	upregulated	2	2.34712	0.0956	upregulated	12	12.3786	4.2e-06	upregulated	23	23.635
regulation of lipid metabolic process	GO	regulation of lipid metabolic process GO	downregulated	36	67.2233	6.4e-30	upregulated	4	8.21478	0.0003	downregulated	15	27.4646	1.2e-12	upregulated	12	32.4792	7.8e-15	upregulated	18	38.5449	1.8e-17	upregulated	31	56.3982	3.2e-25	downregulated	36	57.7353	8.4e-26	downregulated	28	48.8355	6.2e-22	downregulated	3	4.93548	0.0072	upregulated	8	8.09541	0.0003	downregulated	18	10.6741	2.3e-05	downregulated	34	26.0299
steroid hydroxylase activity	GO	steroid hydroxylase activity GO	upregulated	16	62.4852	7.3e-28	downregulated	3	12.6314	3.3e-06	upregulated	6	17.1338	3.6e-08	downregulated	15	59.5281	1.4e-26	upregulated	14	55.3775	8.9e-25	upregulated	15	43.6711	1.1e-19	upregulated	18	49.0761	4.9e-22	upregulated	11	39.2798	8.7e-18	NA	NA	NA	NA	upregulated	4	8.28859	0.0003	upregulated	15	27.1463	1.6e-12	upregulated	20	35.3117
wound healing	GO	wound healing GO	downregulated	30	57.5864	9.8e-26	upregulated	2	4.02068	0.0179	downregulated	10	17.0359	4e-08	downregulated	17	46.8981	4.3e-21	downregulated	16	38.7881	1.4e-17	downregulated	25	53.62	5.2e-24	downregulated	35	63.7496	2.1e-28	downregulated	32	68.6952	1.5e-30	upregulated	2	2.64497	0.071	upregulated	3	2.52281	0.0802	downregulated	10	4.38104	0.0125	downregulated	22	13.4737
response to wounding	GO	response to wounding GO	downregulated	35	60.8265	3.8e-27	upregulated	4	7.82172	0.0004	downregulated	11	16.1933	9.3e-08	downregulated	18	44.6642	4e-20	downregulated	17	36.5948	1.3e-16	downregulated	28	53.7749	4.4e-24	downregulated	39	61.5329	1.9e-27	downregulated	37	70.5271	2.3e-31	upregulated	2	2.14465	0.1171	upregulated	3	1.87072	0.154	downregulated	13	5.06549	0.0063	downregulated	25	11.9937
acylglycerol metabolic process	GO	acylglycerol metabolic process GO	downregulated	18	46.7607	4.9e-21	upregulated	3	9.50226	7.5e-05	downregulated	8	20.9386	8.1e-10	upregulated	8	29.7054	1.3e-13	downregulated	10	32.4522	8.1e-15	downregulated	16	45.93	1.1e-20	downregulated	21	52.4694	1.6e-23	downregulated	19	52.5062	1.6e-23	NA	NA	NA	NA	upregulated	1	1.17062	0.3102	upregulated	3	1.50889	0.2212	upregulated	15	15.0365
response to xenobiotic stimulus	GO	response to xenobiotic stimulus GO	upregulated	25	57.0886	1.6e-25	upregulated	4	13.7434	1.1e-06	upregulated	9	18.7621	7.1e-09	downregulated	16	45.7453	1.4e-20	upregulated	19	51.3131	5.2e-23	upregulated	23	46.6276	5.6e-21	upregulated	27	48.0465	1.4e-21	downregulated	19	37.9801	3.2e-17	upregulated	1	2.02248	0.1323	upregulated	7	8.77044	0.0002	upregulated	18	16.6349	6e-08	upregulated	32	26.2525
oxidoreductase activity, acting on paired donors, with incorporation or reduction of molecular oxygen, reduced flavin or flavoprotein as one donor, and incorporation of one atom of oxygen	GO	oxidoreductase activity, acting on paired donors, with incorporation or reduction of molecular oxygen, reduced flavin or flavoprotein as one donor, and incorporation of one atom of oxygen GO	upregulated	16	59.8284	1e-26	downregulated	3	13.126	2e-06	upregulated	5	14.3745	5.7e-07	downregulated	14	57.079	1.6e-25	upregulated	15	58.2023	5.3e-26	upregulated	16	49.0324	5.1e-22	upregulated	16	44.0986	7.1e-20	upregulated	10	36.0037	2.3e-16	NA	NA	NA	NA	upregulated	5	11.849	7.1e-06	upregulated	14	26.4038	3.4e-12	upregulated	19	31.0953
neutral lipid metabolic process	GO	neutral lipid metabolic process GO	downregulated	18	46.3082	7.7e-21	upregulated	3	9.433	8e-05	downregulated	8	20.7505	9.7e-10	upregulated	8	29.5132	1.5e-13	downregulated	10	32.2104	1e-14	downregulated	16	45.5302	1.7e-20	downregulated	21	51.9317	2.8e-23	downregulated	19	52.0227	2.6e-23	NA	NA	NA	NA	upregulated	1	1.15098	0.3163	upregulated	3	1.46337	0.2315	upregulated	15	14.7324
blood coagulation	GO	blood coagulation GO	downregulated	24	61.8749	1.3e-27	upregulated	1	2.47624	0.0841	downregulated	6	12.6444	3.2e-06	downregulated	15	52.6077	1.4e-23	downregulated	12	36.1595	2e-16	downregulated	21	59.8497	1e-26	downregulated	26	62.6151	6.4e-28	downregulated	26	73.5769	1.1e-32	NA	NA	NA	NA	NA	NA	NA	NA	downregulated	7	5.90645	0.0027	downregulated	13	13.7568
lipoprotein particle	GO	lipoprotein particle GO	downregulated	15	51.4646	4.5e-23	upregulated	3	12.1827	5.1e-06	upregulated	7	26.1756	4.3e-12	downregulated	6	24.042	3.6e-11	downregulated	13	57.086	1.6e-25	downregulated	18	72.9708	2e-32	downregulated	19	66.9754	8.2e-30	downregulated	17	62.6478	6.2e-28	upregulated	2	7.1046	0.0008	upregulated	2	4.37684	0.0126	NA	NA	NA	NA	upregulated	4	3.2389
coagulation	GO	coagulation GO	downregulated	24	61.6433	1.7e-27	upregulated	1	2.46773	0.0848	downregulated	6	12.5928	3.4e-06	downregulated	15	52.4669	1.6e-23	downregulated	12	36.0494	2.2e-16	downregulated	21	59.6488	1.2e-26	downregulated	26	62.363	8.2e-28	downregulated	26	73.3214	1.4e-32	NA	NA	NA	NA	NA	NA	NA	NA	downregulated	7	5.85659	0.0029	downregulated	13	13.6545
hemostasis	GO	hemostasis GO	downregulated	24	61.4141	2.1e-27	upregulated	1	2.4593	0.0855	downregulated	6	12.5417	3.6e-06	downregulated	15	52.3275	1.9e-23	downregulated	12	35.9404	2.5e-16	downregulated	21	59.4498	1.5e-26	downregulated	26	62.1135	1.1e-27	downregulated	26	73.0686	1.8e-32	NA	NA	NA	NA	NA	NA	NA	NA	downregulated	7	5.80731	0.003	downregulated	13	13.5533
glycerolipid metabolic process	GO	glycerolipid metabolic process GO	downregulated	28	50.6248	1e-22	upregulated	3	6.0621	0.0023	downregulated	9	14.1185	7.4e-07	upregulated	10	27.1992	1.5e-12	upregulated	12	27.25	1.5e-12	downregulated	23	46.0967	9.6e-21	downregulated	30	48.3958	9.6e-22	downregulated	27	50.801	8.7e-23	downregulated	3	3.67463	0.0254	upregulated	7	7.82151	0.0004	upregulated	14	6.34137	0.0018	downregulated	20	9.89087
oxidoreductase activity, acting on the CH-CH group of donors	GO	oxidoreductase activity, acting on the CH-CH group of donors GO	upregulated	9	23.9912	3.8e-11	upregulated	1	3.06268	0.0468	upregulated	3	7.81948	0.0004	upregulated	8	33.5591	2.7e-15	upregulated	13	49.1416	4.6e-22	upregulated	18	56.597	2.6e-25	upregulated	14	35.6538	3.3e-16	upregulated	8	22.243	2.2e-10	NA	NA	NA	NA	NA	NA	NA	NA	upregulated	5	6.01442	0.0024	upregulated	18	26.2317
generation of precursor metabolites and energy	GO	generation of precursor metabolites and energy GO	downregulated	21	31.2498	2.7e-14	upregulated	4	8.57154	0.0002	downregulated	16	31.6974	1.7e-14	downregulated	5	9.50385	7.5e-05	upregulated	13	25.3841	9.5e-12	upregulated	31	59.0736	2.2e-26	upregulated	34	56.1962	3.9e-25	downregulated	22	36.2679	1.8e-16	NA	NA	NA	NA	upregulated	3	2.49023	0.0829	upregulated	19	11.3774	1.1e-05	upregulated	40	24.3285
Calycin	InterPro	Calycin InterPro	downregulated	18	56.453	3e-25	downregulated	1	4.09638	0.0166	downregulated	17	74.267	5.6e-33	downregulated	7	23.7046	5.1e-11	downregulated	10	35.1225	5.6e-16	downregulated	14	45.0198	2.8e-20	downregulated	21	79.3769	3.4e-35	downregulated	20	61.7468	1.5e-27	upregulated	1	2.42058	0.0889	downregulated	1	1.54731	0.2128	upregulated	3	3.35236	0.035	upregulated	6	6.82541
protein activation cascade	GO	protein activation cascade GO	downregulated	25	52.2866	2e-23	upregulated	2	4.67282	0.0093	downregulated	5	7.70886	0.0004	downregulated	15	44.8014	3.5e-20	downregulated	18	52.8829	1.1e-23	downregulated	23	55.8916	5.3e-25	downregulated	27	52.4718	1.6e-23	downregulated	25	57.0477	1.7e-25	downregulated	1	2.26282	0.1041	downregulated	2	2.78669	0.0616	upregulated	5	2.63795	0.0715	downregulated	19	16.8648
sterol metabolic process	GO	sterol metabolic process GO	downregulated	17	37.5211	5.1e-17	upregulated	3	8.58069	0.0002	downregulated	7	15.3857	2.1e-07	downregulated	7	20.5446	1.2e-09	downregulated	11	31.9932	1.3e-14	downregulated	15	37.2208	6.8e-17	downregulated	23	51.8497	3e-23	downregulated	20	49.6124	2.8e-22	upregulated	1	2.21235	0.1094	upregulated	4	6.33104	0.0018	upregulated	9	9.08911	0.0001	upregulated	32	41.0743
Lipocalin/cytosolic fatty-acid binding domain	InterPro	Lipocalin/cytosolic fatty-acid binding domain InterPro	downregulated	17	56.1356	4.2e-25	downregulated	1	4.20421	0.0149	downregulated	15	75.6968	1.3e-33	downregulated	7	24.4925	2.3e-11	downregulated	9	31.7588	1.6e-14	downregulated	13	42.3871	3.9e-19	downregulated	20	81.4953	4e-36	downregulated	19	59.9886	8.9e-27	upregulated	1	2.48333	0.0835	downregulated	1	1.60566	0.2008	upregulated	3	3.51967	0.0296	upregulated	6	7.17408
Lipocalin family conserved site	InterPro	Lipocalin family conserved site InterPro	downregulated	15	59.2898	1.8e-26	downregulated	1	4.81533	0.0081	downregulated	15	84.1935	2.7e-37	downregulated	6	24.0736	3.5e-11	downregulated	7	27.6958	9.4e-13	downregulated	12	46.5754	5.9e-21	downregulated	19	87.6165	8.9e-39	downregulated	17	66.5873	1.2e-29	NA	NA	NA	NA	NA	NA	NA	NA	NA	NA	NA	NA	downregulated	2	3.16977
lipid transport	GO	lipid transport GO	downregulated	23	39.1895	9.6e-18	upregulated	3	6.57417	0.0014	upregulated	9	18.2401	1.2e-08	upregulated	8	21.6544	3.9e-10	downregulated	13	29.4563	1.6e-13	upregulated	23	40.8595	1.8e-18	downregulated	30	50.0975	1.7e-22	upregulated	22	47.2501	3e-21	downregulated	2	2.07573	0.1255	upregulated	3	2.25396	0.105	upregulated	10	3.38131	0.034	upregulated	26	10.8932
All Peptidase Inhibitors	Peptidase Inhibitors	All Peptidase Inhibitors Peptidase Inhibitors	downregulated	22	45.612	1.6e-20	upregulated	7	22.5064	1.7e-10	downregulated	8	15.5211	1.8e-07	downregulated	15	46.3722	7.3e-21	downregulated	13	35.2113	5.1e-16	downregulated	20	47.6581	2e-21	downregulated	24	45.8336	1.2e-20	downregulated	25	59.0473	2.3e-26	downregulated	2	3.32265	0.0361	downregulated	1	1.63684	0.1946	downregulated	8	4.67092	0.0094	downregulated	14	8.87409
Major urinary protein	InterPro	Major urinary protein InterPro	downregulated	13	63.0616	4.1e-28	downregulated	1	5.17518	0.0057	downregulated	13	89.7627	1e-39	downregulated	3	13.0083	2.2e-06	downregulated	4	16.2384	8.9e-08	downregulated	9	36.6589	1.2e-16	downregulated	16	96.0748	1.9e-42	downregulated	14	65.8581	2.5e-29	NA	NA	NA	NA	NA	NA	NA	NA	NA	NA	NA	NA	downregulated	2	3.89617
hormone metabolic process	GO	hormone metabolic process GO	downregulated	21	45.9459	1.1e-20	downregulated	3	9.30904	9.1e-05	downregulated	12	27.6536	9.8e-13	downregulated	11	31.7172	1.7e-14	upregulated	9	19.8011	2.5e-09	downregulated	16	34.7629	8e-16	downregulated	26	54.0105	3.5e-24	downregulated	22	49.1291	4.6e-22	upregulated	2	3.25742	0.0385	downregulated	2	1.12723	0.3239	upregulated	11	8.06867	0.0003	downregulated	18	15.2932
Lipocalin	InterPro	Lipocalin InterPro	downregulated	15	60.2277	7e-27	downregulated	1	4.50657	0.011	downregulated	14	79.7993	2.2e-35	downregulated	5	20.2057	1.7e-09	downregulated	6	21.7234	3.7e-10	downregulated	11	38.5034	1.9e-17	downregulated	18	87.6678	8.4e-39	downregulated	16	62.4115	7.9e-28	NA	NA	NA	NA	NA	NA	NA	NA	NA	NA	NA	NA	downregulated	2	2.71365
response to peptide hormone	GO	response to peptide hormone GO	downregulated	26	47.2527	3e-21	upregulated	5	12.0868	5.6e-06	downregulated	11	19.6839	2.8e-09	downregulated	8	17.2189	3.3e-08	downregulated	13	29.3839	1.7e-13	downregulated	17	30.4743	5.8e-14	downregulated	25	39.1608	9.8e-18	downregulated	23	43.9082	8.5e-20	upregulated	3	4.14422	0.0159	upregulated	5	4.68244	0.0093	downregulated	17	15.8916	1.3e-07	downregulated	25	18.3494
YANG_MUC2_TARGETS_DUODENUM_6MO_DN	Broad MSigDB - chemical and genetic perturbations	YANG_MUC2_TARGETS_DUODENUM_6MO_DN Broad MSigDB - chemical and genetic perturbations	upregulated	9	34.5774	9.6e-16	upregulated	1	6.20052	0.002	upregulated	3	11.6286	8.9e-06	downregulated	1	7.04727	0.0009	upregulated	8	34.8146	7.6e-16	upregulated	9	34.3963	1.2e-15	upregulated	14	53.8639	4e-24	upregulated	6	24.4237	2.5e-11	NA	NA	NA	NA	upregulated	2	7.49698	0.0006	upregulated	10	27.6499	9.8e-13	upregulated	13	32.8257
Predicted Gene Targets for miR-101	TargetScan miRNA targets DB	Predicted Gene Targets for miR-101 TargetScan miRNA targets DB	downregulated	18	19.2811	4.2e-09	upregulated	1	4.04716	0.0175	downregulated	2	1.33668	0.2627	downregulated	1	0.68657	0.5033	upregulated	3	2.68705	0.0681	downregulated	6	4.72482	0.0089	upregulated	14	10.3898	3.1e-05	downregulated	13	13.3189	1.6e-06	downregulated	3	2.39205	0.0914	upregulated	6	4.53037	0.0108	downregulated	15	5.3888	0.0046	downregulated	26	10.2331
regulation of body fluid levels	GO	regulation of body fluid levels GO	downregulated	33	58.0013	6.5e-26	upregulated	2	3.32255	0.0361	upregulated	9	14.9519	3.2e-07	downregulated	16	39.135	1e-17	downregulated	13	25.8398	6e-12	downregulated	29	58.864	2.7e-26	downregulated	37	60.0156	8.6e-27	downregulated	35	67.7237	3.9e-30	downregulated	1	0.692696	0.5002	downregulated	2	1.04773	0.3507	downregulated	13	4.96804	0.007	downregulated	21	8.70354
Predicted Gene Targets for miR-381	TargetScan miRNA targets DB	Predicted Gene Targets for miR-381 TargetScan miRNA targets DB	downregulated	15	12.2262	4.9e-06	NA	NA	NA	NA	downregulated	5	4.62282	0.0098	downregulated	2	1.71015	0.1808	downregulated	3	2.53774	0.079	downregulated	9	7.02466	0.0009	upregulated	17	13.2735	1.7e-06	downregulated	10	7.08388	0.0008	upregulated	3	2.56875	0.0766	downregulated	4	1.41912	0.2419	upregulated	19	5.05934	0.0063	downregulated	22	4.55517
response to peptide	GO	response to peptide GO	downregulated	27	45.9273	1.1e-20	upregulated	5	11.3374	1.2e-05	downregulated	11	18.0797	1.4e-08	downregulated	9	18.8994	6.2e-09	downregulated	13	27.416	1.2e-12	downregulated	17	27.9617	7.2e-13	downregulated	26	37.8055	3.8e-17	downregulated	25	45.3288	2.1e-20	upregulated	3	3.73861	0.0238	upregulated	5	4.06834	0.0171	downregulated	17	13.8125	1e-06	downregulated	27	17.8262
carboxylic acid binding	GO	carboxylic acid binding GO	downregulated	22	42.5456	3.3e-19	upregulated	8	24.9846	1.4e-11	upregulated	12	29.1146	2.3e-13	upregulated	4	10.1347	4e-05	downregulated	9	19.755	2.6e-09	upregulated	20	38.0697	2.9e-17	downregulated	27	49.3327	3.8e-22	downregulated	28	63.2882	3.3e-28	downregulated	2	2.48226	0.0836	downregulated	5	4.76367	0.0085	downregulated	8	5.16647	0.0057	downregulated	18	11.9565
Serpin family	InterPro	Serpin family InterPro	downregulated	15	40.4822	2.6e-18	upregulated	5	19.279	4.2e-09	downregulated	7	19.1927	4.6e-09	downregulated	10	37.267	6.5e-17	downregulated	10	34.3283	1.2e-15	downregulated	14	41.9793	5.9e-19	downregulated	16	39.5955	6.4e-18	downregulated	18	54.5163	2.1e-24	downregulated	2	5.19178	0.0056	NA	NA	NA	NA	downregulated	6	7.14917	0.0008	downregulated	9	10.0645
Serpin domain	InterPro	Serpin domain InterPro	downregulated	15	40.4822	2.6e-18	upregulated	5	19.279	4.2e-09	downregulated	7	19.1927	4.6e-09	downregulated	10	37.267	6.5e-17	downregulated	10	34.3283	1.2e-15	downregulated	14	41.9793	5.9e-19	downregulated	16	39.5955	6.4e-18	downregulated	18	54.5163	2.1e-24	downregulated	2	5.19178	0.0056	NA	NA	NA	NA	downregulated	6	7.14917	0.0008	downregulated	9	10.0645
Serpin superfamily	InterPro	Serpin superfamily InterPro	downregulated	15	40.4822	2.6e-18	upregulated	5	19.279	4.2e-09	downregulated	7	19.1927	4.6e-09	downregulated	10	37.267	6.5e-17	downregulated	10	34.3283	1.2e-15	downregulated	14	41.9793	5.9e-19	downregulated	16	39.5955	6.4e-18	downregulated	18	54.5163	2.1e-24	downregulated	2	5.19178	0.0056	NA	NA	NA	NA	downregulated	6	7.14917	0.0008	downregulated	9	10.0645
lyase activity	GO	lyase activity GO	upregulated	17	32.3518	8.9e-15	upregulated	3	7.21966	0.0007	downregulated	7	12.5537	3.5e-06	upregulated	3	6.52098	0.0015	upregulated	7	13.4846	1.4e-06	upregulated	20	40.9029	1.7e-18	downregulated	23	41.731	7.5e-19	downregulated	18	35.6821	3.2e-16	downregulated	1	1.64574	0.1929	upregulated	4	4.29605	0.0136	upregulated	15	12.1313	5.4e-06	upregulated	26	17.5108
nuclear outer membrane-endoplasmic reticulum membrane network	GO	nuclear outer membrane-endoplasmic reticulum membrane network GO	downregulated	29	38.4424	2e-17	upregulated	3	4.45758	0.0116	downregulated	20	36.2409	1.8e-16	downregulated	4	5.5821	0.0038	upregulated	9	10.7758	2.1e-05	upregulated	22	25.3194	1e-11	downregulated	37	46.9782	4e-21	downregulated	26	35.2522	4.9e-16	upregulated	3	2.10416	0.1219	upregulated	7	5.10766	0.0061	upregulated	24	9.50844	7.4e-05	upregulated	52	22.7819
cellular response to hormone stimulus	GO	cellular response to hormone stimulus GO	downregulated	30	44.4363	5e-20	upregulated	3	6.39307	0.0017	downregulated	12	19.1614	4.8e-09	upregulated	5	9.42849	8e-05	downregulated	5	6.65352	0.0013	downregulated	15	18.7295	7.3e-09	downregulated	27	30.3943	6.3e-14	downregulated	21	28.1686	5.8e-13	upregulated	3	3.9172	0.0199	upregulated	10	9.28081	9.3e-05	downregulated	20	9.12094	0.0001	downregulated	36	20.8951
response to toxic substance	GO	response to toxic substance GO	upregulated	24	37.2588	6.6e-17	upregulated	5	14.1045	7.5e-07	upregulated	12	22.0181	2.7e-10	upregulated	4	7.80112	0.0004	upregulated	18	36.5369	1.4e-16	upregulated	27	42.1026	5.2e-19	upregulated	32	44.7841	3.6e-20	upregulated	19	31.0759	3.2e-14	upregulated	3	3.32507	0.036	upregulated	3	2.4011	0.0906	upregulated	22	12.46	3.9e-06	upregulated	46	25.869
transferase activity, transferring acyl groups	GO	transferase activity, transferring acyl groups GO	upregulated	16	25.4353	9e-12	downregulated	1	2.06946	0.1263	downregulated	5	7.78654	0.0004	upregulated	6	13.9397	8.8e-07	upregulated	11	21.1916	6.3e-10	upregulated	21	38.0725	2.9e-17	upregulated	27	42.2337	4.6e-19	upregulated	18	33.9393	1.8e-15	downregulated	2	2.25046	0.1054	upregulated	4	3.97953	0.0187	upregulated	9	3.57981	0.0279	upregulated	32	17.1208
steroid biosynthetic process	GO	steroid biosynthetic process GO	downregulated	17	40.6847	2.1e-18	upregulated	2	5.46317	0.0042	downregulated	11	29.8273	1.1e-13	downregulated	7	21.4517	4.8e-10	upregulated	7	17.2009	3.4e-08	downregulated	14	35.5403	3.7e-16	downregulated	19	42.4698	3.6e-19	downregulated	16	38.3888	2.1e-17	NA	NA	NA	NA	upregulated	2	3.45849	0.0315	upregulated	8	8.23362	0.0003	upregulated	26	33.219
mitochondrion organization	GO	mitochondrion organization GO	upregulated	11	9.97239	4.7e-05	downregulated	1	1.94482	0.143	downregulated	7	7.87481	0.0004	upregulated	1	2.30838	0.0994	upregulated	5	5.34856	0.0048	upregulated	26	40.0555	4e-18	upregulated	26	30.5239	5.5e-14	upregulated	12	14.3139	6.1e-07	upregulated	2	1.89116	0.1509	upregulated	3	3.81028	0.0221	downregulated	7	0.824372	0.4385	upregulated	30	7.9957
anion transport	GO	anion transport GO	downregulated	29	39.0126	1.1e-17	upregulated	6	11.8606	7.1e-06	upregulated	14	24.8295	1.6e-11	upregulated	8	16.6381	5.9e-08	downregulated	9	13.3002	1.7e-06	upregulated	30	42.0819	5.3e-19	downregulated	34	39.9771	4.3e-18	upregulated	24	37.2996	6.3e-17	downregulated	5	4.69849	0.0091	upregulated	4	4.64232	0.0096	upregulated	17	3.95028	0.0192	upregulated	41	10.8653
response to metal ion	GO	response to metal ion GO	downregulated	24	41.1108	1.4e-18	upregulated	6	15.3615	2.1e-07	upregulated	11	22.7114	1.4e-10	downregulated	9	20.2495	1.6e-09	downregulated	11	23.073	9.5e-11	downregulated	20	38.4382	2e-17	downregulated	25	37.1751	7.2e-17	downregulated	27	52.1224	2.3e-23	upregulated	3	4.33957	0.013	upregulated	6	6.32751	0.0018	downregulated	11	5.00615	0.0067	downregulated	19	9.47782
endoplasmic reticulum membrane	GO	endoplasmic reticulum membrane GO	downregulated	28	37.5001	5.2e-17	upregulated	3	4.58722	0.0102	downregulated	19	34.4255	1.1e-15	downregulated	4	5.75347	0.0032	upregulated	9	11.1543	1.4e-05	upregulated	22	26.1869	4.2e-12	downregulated	35	44.2764	5.9e-20	downregulated	26	36.4043	1.5e-16	upregulated	3	2.21131	0.1096	upregulated	6	4.05562	0.0173	upregulated	24	10.2712	3.5e-05	upregulated	51	23.4263
cell division	GO	cell division GO	upregulated	9	7.49178	0.0006	NA	NA	NA	NA	upregulated	1	0.736617	0.4787	NA	NA	NA	NA	NA	NA	NA	NA	upregulated	4	1.12497	0.3247	upregulated	25	29.6092	1.4e-13	upregulated	6	5.20705	0.0055	upregulated	3	2.12539	0.1194	upregulated	4	2.68514	0.0682	upregulated	54	70.7162	1.9e-31	upregulated	84	83.3225
fatty acid biosynthetic process	GO	fatty acid biosynthetic process GO	upregulated	9	17.8497	1.8e-08	downregulated	1	2.79046	0.0614	downregulated	4	7.89494	0.0004	upregulated	4	12.137	5.4e-06	upregulated	5	11.3345	1.2e-05	upregulated	13	29.0099	2.5e-13	upregulated	16	33.9971	1.7e-15	upregulated	12	30.2575	7.2e-14	downregulated	1	1.824	0.1614	upregulated	2	3.11335	0.0445	upregulated	9	8.67862	0.0002	upregulated	19	18.3627
Predicted Gene Targets for miR-144	TargetScan miRNA targets DB	Predicted Gene Targets for miR-144 TargetScan miRNA targets DB	downregulated	15	14.47	5.2e-07	upregulated	2	4.08478	0.0168	upregulated	3	4.48743	0.0112	downregulated	2	1.9893	0.1368	upregulated	3	2.7237	0.0656	downregulated	4	3.39025	0.0337	upregulated	15	12.4897	3.8e-06	downregulated	13	13.7361	1.1e-06	upregulated	3	3.10096	0.045	upregulated	4	2.26135	0.1042	upregulated	13	3.09198	0.0454	downregulated	25	9.82488
carbohydrate metabolic process	GO	carbohydrate metabolic process GO	downregulated	31	49.8723	2.2e-22	downregulated	3	6.2731	0.0019	upregulated	14	26.6603	2.6e-12	downregulated	8	14.1761	7e-07	upregulated	9	12.8151	2.7e-06	downregulated	22	35.7064	3.1e-16	downregulated	36	52.2029	2.1e-23	downregulated	29	47.5553	2.2e-21	upregulated	3	3.70147	0.0247	upregulated	5	3.3822	0.034	upregulated	19	7.61747	0.0005	upregulated	41	17.1483
Predicted Gene Targets for miR-495	TargetScan miRNA targets DB	Predicted Gene Targets for miR-495 TargetScan miRNA targets DB	downregulated	14	12.6566	3.2e-06	upregulated	1	3.91601	0.0199	downregulated	7	7.9948	0.0003	upregulated	2	2.45363	0.086	downregulated	5	6.45823	0.0016	downregulated	6	4.46577	0.0115	upregulated	11	6.33616	0.0018	downregulated	8	5.01183	0.0067	downregulated	2	2.80063	0.0608	upregulated	3	1.29422	0.2741	downregulated	15	5.5488	0.0039	downregulated	27	8.81161
Short-chain dehydrogenase/reductase SDR	InterPro	Short-chain dehydrogenase/reductase SDR InterPro	upregulated	8	19.1615	4.8e-09	downregulated	1	3.65929	0.0258	downregulated	7	20.4003	1.4e-09	upregulated	5	18.3866	1e-08	upregulated	7	21.9687	2.9e-10	upregulated	12	32.3493	8.9e-15	upregulated	14	37.1143	7.6e-17	upregulated	9	25.3336	9.9e-12	downregulated	1	1.98322	0.1376	NA	NA	NA	NA	downregulated	7	9.73211	5.9e-05	upregulated	9	7.58357
regulation of response to wounding	GO	regulation of response to wounding GO	downregulated	23	50.7458	9.1e-23	upregulated	2	4.68065	0.0093	upregulated	6	12.1914	5.1e-06	downregulated	12	35.5143	3.8e-16	downregulated	10	24.6958	1.9e-11	downregulated	20	48.0991	1.3e-21	downregulated	21	38.3716	2.2e-17	downregulated	22	48.8342	6.2e-22	upregulated	2	3.0095	0.0493	downregulated	1	0.700163	0.4965	downregulated	5	1.89901	0.1497	downregulated	15	11.4152
negative regulation of response to wounding	GO	negative regulation of response to wounding GO	downregulated	16	41.5964	8.6e-19	upregulated	1	2.80055	0.0608	upregulated	5	12.9339	2.4e-06	downregulated	11	39.7507	5.5e-18	downregulated	10	31.9348	1.4e-14	downregulated	17	50.9538	7.4e-23	downregulated	17	40.1426	3.7e-18	downregulated	16	42.5046	3.5e-19	downregulated	1	1.8891	0.1512	downregulated	1	1.25318	0.2856	downregulated	4	3.01743	0.0489	downregulated	14	18.7325
response to inorganic substance	GO	response to inorganic substance GO	downregulated	28	38.1508	2.7e-17	upregulated	7	15.296	2.3e-07	upregulated	16	30.3179	6.8e-14	downregulated	9	15.818	1.4e-07	downregulated	12	20.161	1.8e-09	downregulated	24	38.0629	2.9e-17	downregulated	29	33.0039	4.6e-15	downregulated	30	45.8553	1.2e-20	upregulated	3	3.03459	0.0481	upregulated	8	6.62747	0.0013	upregulated	17	4.75696	0.0086	downregulated	24	8.30608
vitamin binding	GO	vitamin binding GO	downregulated	17	35.5362	3.7e-16	upregulated	8	28.3567	4.8e-13	upregulated	10	26.8251	2.2e-12	downregulated	6	15.3511	2.2e-07	downregulated	8	20.0152	2e-09	downregulated	12	27.897	7.7e-13	downregulated	20	39.3197	8.4e-18	downregulated	24	61.6308	1.7e-27	upregulated	1	1.99375	0.1362	upregulated	5	7.28742	0.0007	upregulated	10	7.7926	0.0004	upregulated	24	20.8394
carbohydrate derivative biosynthetic process	GO	carbohydrate derivative biosynthetic process GO	upregulated	22	27.8977	7.7e-13	downregulated	1	2.93709	0.053	downregulated	14	20.0162	2e-09	downregulated	3	4.92423	0.0073	upregulated	13	19.9937	2.1e-09	upregulated	29	40.394	2.9e-18	upregulated	34	41.3021	1.2e-18	upregulated	20	28.5791	3.9e-13	downregulated	3	2.48714	0.0831	upregulated	5	2.56742	0.0767	upregulated	23	9.07009	0.0001	upregulated	47	18.0042
Predicted Gene Targets for miR-200b	TargetScan miRNA targets DB	Predicted Gene Targets for miR-200b TargetScan miRNA targets DB	downregulated	18	18.0973	1.4e-08	downregulated	1	1.51674	0.2194	downregulated	8	10.0878	4.2e-05	NA	NA	NA	NA	downregulated	3	3.80123	0.0223	downregulated	7	6.01375	0.0024	upregulated	15	11.7168	8.2e-06	downregulated	8	4.85284	0.0078	downregulated	3	2.82483	0.0593	upregulated	7	4.74979	0.0087	downregulated	24	13.6776	1.1e-06	downregulated	29	11.3121
fatty-acyl-CoA binding	GO	fatty-acyl-CoA binding GO	upregulated	6	18.0027	1.5e-08	NA	NA	NA	NA	upregulated	2	6.18168	0.0021	upregulated	3	12.8324	2.7e-06	upregulated	7	28.0192	6.8e-13	upregulated	11	38.5197	1.9e-17	upregulated	9	26.6648	2.6e-12	upregulated	7	24.3777	2.6e-11	downregulated	1	2.79837	0.0609	downregulated	2	4.46514	0.0115	upregulated	2	2.95874	0.0519	upregulated	6	7.67002
response to stilbenoid	GO	response to stilbenoid GO	upregulated	7	35.457	4e-16	downregulated	1	6.90755	0.001	upregulated	6	30.2483	7.3e-14	upregulated	3	15.3734	2.1e-07	downregulated	5	23.6459	5.4e-11	downregulated	7	37.9356	3.3e-17	upregulated	8	35.0347	6.1e-16	upregulated	8	34.6656	8.8e-16	upregulated	1	3.59738	0.0274	NA	NA	NA	NA	upregulated	4	9.74822	5.8e-05	upregulated	10	21.0509
REACTOME_MITOCHONDRIAL_FATTY_ACID_BETA_OXIDATION	Broad MSigDB - Canonical Pathways	REACTOME_MITOCHONDRIAL_FATTY_ACID_BETA_OXIDATION Broad MSigDB - Canonical Pathways	upregulated	6	22.6334	1.5e-10	NA	NA	NA	NA	upregulated	1	3.69358	0.0249	upregulated	4	20.6995	1e-09	upregulated	8	39.7052	5.7e-18	upregulated	9	38.9767	1.2e-17	upregulated	8	30.2292	7.4e-14	upregulated	6	26.514	3.1e-12	NA	NA	NA	NA	upregulated	1	2.68615	0.0681	downregulated	1	1.66202	0.1898	upregulated	5	8.75806
transferase activity, transferring alkyl or aryl (other than methyl) groups	GO	transferase activity, transferring alkyl or aryl (other than methyl) groups GO	upregulated	14	41.2782	1.2e-18	downregulated	1	3.79579	0.0225	upregulated	6	19.3875	3.8e-09	downregulated	2	7.01629	0.0009	upregulated	9	29.3184	1.9e-13	upregulated	10	25.2477	1.1e-11	upregulated	14	36.369	1.6e-16	upregulated	6	16.3975	7.6e-08	upregulated	1	3.31578	0.0363	downregulated	2	3.01678	0.049	upregulated	12	20.1284	1.8e-09	upregulated	22	37.9093
carboxylic acid transport	GO	carboxylic acid transport GO	upregulated	18	29.6271	1.4e-13	upregulated	4	10.737	2.2e-05	upregulated	9	18.201	1.2e-08	upregulated	6	14.8557	3.5e-07	upregulated	7	11.1731	1.4e-05	upregulated	25	46.5247	6.2e-21	upregulated	23	34.2169	1.4e-15	upregulated	17	32.6243	6.8e-15	downregulated	3	4.31747	0.0133	upregulated	2	2.65761	0.0701	upregulated	9	4.29727	0.0136	upregulated	27	12.6319
organic acid transport	GO	organic acid transport GO	upregulated	18	29.6271	1.4e-13	upregulated	4	10.737	2.2e-05	upregulated	9	18.201	1.2e-08	upregulated	6	14.8557	3.5e-07	upregulated	7	11.1731	1.4e-05	upregulated	25	46.5247	6.2e-21	upregulated	23	34.2169	1.4e-15	upregulated	17	32.6243	6.8e-15	downregulated	3	4.31747	0.0133	upregulated	2	2.65761	0.0701	upregulated	9	4.29727	0.0136	upregulated	27	12.6319
Predicted Gene Targets for miR-25	TargetScan miRNA targets DB	Predicted Gene Targets for miR-25 TargetScan miRNA targets DB	downregulated	16	16.0033	1.1e-07	upregulated	1	4.00855	0.0182	downregulated	4	5.11055	0.006	NA	NA	NA	NA	downregulated	2	2.81551	0.0599	downregulated	10	10.9286	1.8e-05	upregulated	17	13.6781	1.1e-06	downregulated	11	11.175	1.4e-05	downregulated	3	2.51001	0.0813	upregulated	3	1.72896	0.1775	downregulated	15	5.49936	0.0041	downregulated	29	14.7019
WENG_POR_TARGETS_GLOBAL_UP	Broad MSigDB - chemical and genetic perturbations	WENG_POR_TARGETS_GLOBAL_UP Broad MSigDB - chemical and genetic perturbations	upregulated	7	27.586	1e-12	downregulated	2	10.4861	2.8e-05	upregulated	5	21.9386	3e-10	downregulated	3	16.5037	6.8e-08	upregulated	2	13.0113	2.2e-06	upregulated	3	13.2988	1.7e-06	upregulated	8	25.9999	5.1e-12	upregulated	4	16.7344	5.4e-08	NA	NA	NA	NA	upregulated	2	6.79437	0.0011	upregulated	7	17.3525	2.9e-08	upregulated	15	40.5501
glutathione transferase activity	GO	glutathione transferase activity GO	upregulated	12	46.2948	7.8e-21	downregulated	1	4.51839	0.0109	upregulated	5	18.879	6.3e-09	downregulated	2	8.47726	0.0002	upregulated	8	31.5526	2e-14	upregulated	9	29.0223	2.5e-13	upregulated	13	43.9154	8.5e-20	upregulated	6	20.9831	7.7e-10	upregulated	1	4.035	0.0177	downregulated	2	4.37373	0.0126	upregulated	8	16.5773	6.3e-08	upregulated	15	32.6782
flavin adenine dinucleotide binding	GO	flavin adenine dinucleotide binding GO	upregulated	10	23.7301	4.9e-11	upregulated	3	9.96052	4.7e-05	upregulated	8	24.0065	3.8e-11	upregulated	4	13.4361	1.5e-06	upregulated	11	34.6713	8.8e-16	upregulated	12	28.1013	6.2e-13	upregulated	11	21.6203	4.1e-10	downregulated	11	25.6896	7e-12	NA	NA	NA	NA	upregulated	2	4.10258	0.0165	upregulated	7	11.0565	1.6e-05	upregulated	17	17.698
Predicted Gene Targets for miR-496	TargetScan miRNA targets DB	Predicted Gene Targets for miR-496 TargetScan miRNA targets DB	downregulated	12	7.63326	0.0005	NA	NA	NA	NA	downregulated	5	4.11037	0.0164	upregulated	2	4.27581	0.0139	upregulated	2	2.51869	0.0806	upregulated	9	5.9416	0.0026	upregulated	19	15.8899	1.3e-07	upregulated	12	12.3484	4.3e-06	downregulated	4	3.33878	0.0355	upregulated	6	4.0247	0.0179	upregulated	18	5.06905	0.0063	upregulated	33	8.36883
humoral immune response	GO	humoral immune response GO	downregulated	24	36.2571	1.8e-16	upregulated	2	3.63009	0.0265	upregulated	4	5.36679	0.0047	downregulated	14	33.1408	4e-15	downregulated	16	36.3076	1.7e-16	downregulated	22	40.02	4.2e-18	downregulated	26	40.7262	2.1e-18	downregulated	26	49.0456	5e-22	downregulated	1	1.7691	0.1705	downregulated	6	4.50801	0.011	upregulated	13	5.14247	0.0058	downregulated	19	9.39075
peroxisomal membrane	GO	peroxisomal membrane GO	upregulated	4	8.70392	0.0002	downregulated	1	4.04469	0.0175	downregulated	4	11.179	1.4e-05	upregulated	5	20.3036	1.5e-09	upregulated	9	32.5358	7.4e-15	upregulated	11	32.5269	7.5e-15	upregulated	7	16.617	6.1e-08	upregulated	8	24.6723	1.9e-11	NA	NA	NA	NA	downregulated	1	1.30012	0.2725	downregulated	4	5.1082	0.006	upregulated	8	8.98999
complement activation	GO	complement activation GO	downregulated	18	33.5489	2.7e-15	upregulated	2	4.82368	0.008	upregulated	2	5.99968	0.0025	downregulated	9	23.404	6.9e-11	downregulated	13	35.7691	2.9e-16	downregulated	16	35.8201	2.8e-16	downregulated	20	39.3464	8.2e-18	downregulated	18	39.4365	7.5e-18	downregulated	1	2.34355	0.096	downregulated	2	2.86926	0.0567	upregulated	5	2.83925	0.0585	downregulated	14	9.97955
detoxification	GO	detoxification GO	upregulated	16	38.2194	2.5e-17	upregulated	3	13.5774	1.3e-06	upregulated	7	18.7854	6.9e-09	upregulated	3	8.8469	0.0001	upregulated	8	20.4247	1.3e-09	upregulated	16	36.8821	9.6e-17	upregulated	20	44.6338	4.1e-20	upregulated	10	23.4189	6.8e-11	upregulated	2	4.03546	0.0177	downregulated	3	3.72715	0.0241	upregulated	8	6.79974	0.0011	upregulated	22	23.2475
response to oxidative stress	GO	response to oxidative stress GO	upregulated	21	31.8656	1.4e-14	upregulated	3	7.20723	0.0007	upregulated	7	11.4852	1e-05	upregulated	3	5.57896	0.0038	downregulated	4	10.1121	4.1e-05	upregulated	24	37.3218	6.2e-17	upregulated	26	33.9469	1.8e-15	upregulated	14	21.4704	4.7e-10	upregulated	4	5.42528	0.0044	upregulated	6	6.64479	0.0013	upregulated	22	13.4186	1.5e-06	upregulated	45	26.4747
regulation of carbohydrate metabolic process	GO	regulation of carbohydrate metabolic process GO	downregulated	20	42.9575	2.2e-19	upregulated	2	9.79116	5.6e-05	downregulated	8	16.4112	7.5e-08	downregulated	4	8.16109	0.0003	downregulated	8	18.9915	5.7e-09	downregulated	14	28.8581	2.9e-13	downregulated	21	37.78	3.9e-17	downregulated	17	33.9939	1.7e-15	downregulated	1	1.63684	0.1946	upregulated	3	2.93127	0.0533	upregulated	9	5.74423	0.0032	downregulated	15	11.013
Thioredoxin-like superfamily	InterPro	Thioredoxin-like superfamily InterPro	upregulated	17	37.4823	5.3e-17	downregulated	1	2.97265	0.0512	upregulated	8	20.4902	1.3e-09	downregulated	3	8.81937	0.0001	upregulated	9	22.3671	1.9e-10	upregulated	17	36.0721	2.2e-16	upregulated	23	49.7751	2.4e-22	upregulated	8	15.4052	2e-07	upregulated	4	8.79403	0.0002	upregulated	1	2.67362	0.069	upregulated	14	14.8146	3.7e-07	upregulated	31	34.1177
transferase activity, transferring acyl groups other than amino-acyl groups	GO	transferase activity, transferring acyl groups other than amino-acyl groups GO	upregulated	14	22.5979	1.5e-10	downregulated	1	2.20652	0.1101	downregulated	4	6.73576	0.0012	upregulated	5	11.7966	7.5e-06	upregulated	10	20.1908	1.7e-09	upregulated	16	27.4021	1.3e-12	upregulated	20	28.75	3.3e-13	upregulated	14	25.2803	1e-11	downregulated	1	0.966868	0.3803	upregulated	3	2.86349	0.0571	upregulated	9	4.42528	0.012	upregulated	27	14.2188
Predicted Gene Targets for miR-1	TargetScan miRNA targets DB	Predicted Gene Targets for miR-1 TargetScan miRNA targets DB	downregulated	16	16.9309	4.4e-08	upregulated	2	3.78712	0.0227	upregulated	5	6.27518	0.0019	downregulated	1	1.87633	0.1532	downregulated	4	4.59469	0.0101	upregulated	10	8.27099	0.0003	upregulated	21	21.9369	3e-10	downregulated	8	8.06064	0.0003	upregulated	3	2.95461	0.0521	upregulated	2	1.04757	0.3508	downregulated	13	4.00486	0.0182	downregulated	24	9.20514
response to extracellular stimulus	GO	response to extracellular stimulus GO	downregulated	29	46.7497	5e-21	downregulated	2	7.16365	0.0008	downregulated	9	11.8606	7.1e-06	upregulated	6	12.1235	5.4e-06	downregulated	10	16.978	4.2e-08	downregulated	20	32.1342	1.1e-14	downregulated	33	46.7494	5e-21	downregulated	26	40.7944	1.9e-18	upregulated	3	2.82694	0.0592	upregulated	5	4.61302	0.0099	downregulated	13	4.81942	0.0081	downregulated	23	9.45697
proteasome complex	GO	proteasome complex GO	upregulated	6	12.169	5.2e-06	NA	NA	NA	NA	NA	NA	NA	NA	NA	NA	NA	NA	upregulated	1	2.41745	0.0891	upregulated	8	17.3386	3e-08	upregulated	9	17.3725	2.9e-08	upregulated	3	5.98586	0.0025	NA	NA	NA	NA	downregulated	1	0.920962	0.3981	downregulated	2	1.63298	0.1953	upregulated	19	24.7014
Serpin, conserved site	InterPro	Serpin, conserved site InterPro	downregulated	11	29.3848	1.7e-13	upregulated	5	20.5815	1.2e-09	downregulated	6	17.2339	3.3e-08	downregulated	8	30.2948	7e-14	downregulated	8	27.9597	7.2e-13	downregulated	11	33.4191	3.1e-15	downregulated	13	33.0978	4.2e-15	downregulated	14	42.738	2.7e-19	downregulated	1	3.81677	0.022	NA	NA	NA	NA	downregulated	5	6.41204	0.0016	downregulated	6	6.24375
Predicted Gene Targets for miR-543	TargetScan miRNA targets DB	Predicted Gene Targets for miR-543 TargetScan miRNA targets DB	downregulated	9	6.87778	0.001	upregulated	1	2.61063	0.0735	downregulated	10	16.5467	6.5e-08	downregulated	2	3.08457	0.0457	downregulated	2	3.44316	0.032	upregulated	9	6.72524	0.0012	upregulated	17	15.4849	1.9e-07	downregulated	7	5.42801	0.0044	downregulated	1	0.776889	0.4598	downregulated	4	2.00301	0.1349	downregulated	16	7.60764	0.0005	downregulated	24	10.7874
thiolester hydrolase activity	GO	thiolester hydrolase activity GO	upregulated	5	15.3369	2.2e-07	downregulated	2	8.0934	0.0003	downregulated	4	11.5582	9.6e-06	upregulated	2	8.0438	0.0003	upregulated	6	20.4654	1.3e-09	upregulated	11	32.2948	9.4e-15	upregulated	11	28.5379	4e-13	upregulated	6	18.0518	1.4e-08	NA	NA	NA	NA	NA	NA	NA	NA	downregulated	4	5.10657	0.0061	upregulated	6	8.27438
Acyl-CoA dehydrogenase/oxidase, N-terminal domain superfamily	InterPro	Acyl-CoA dehydrogenase/oxidase, N-terminal domain superfamily InterPro	upregulated	3	9.57071	7e-05	upregulated	1	4.4135	0.0121	upregulated	2	7.43428	0.0006	upregulated	3	14.7897	3.8e-07	upregulated	7	33.2471	3.6e-15	upregulated	10	42.4543	3.7e-19	upregulated	7	24.2538	2.9e-11	upregulated	4	14.5893	4.6e-07	NA	NA	NA	NA	NA	NA	NA	NA	NA	NA	NA	NA	upregulated	6	11.3761
lipid transporter activity	GO	lipid transporter activity GO	downregulated	17	35.6539	3.3e-16	upregulated	3	8.11307	0.0003	downregulated	7	14.3043	6.1e-07	upregulated	5	14.732	4e-07	downregulated	8	20.5703	1.2e-09	downregulated	14	31.4312	2.2e-14	downregulated	19	36.6469	1.2e-16	upregulated	12	30.0714	8.7e-14	downregulated	2	3.17686	0.0417	upregulated	2	2.11679	0.1204	upregulated	8	5.06715	0.0063	downregulated	12	9.27628
REACTOME_ALPHA_LINOLENIC_ACID_ALA_METABOLISM	Broad MSigDB - Canonical Pathways	REACTOME_ALPHA_LINOLENIC_ACID_ALA_METABOLISM Broad MSigDB - Canonical Pathways	upregulated	1	3.10125	0.045	upregulated	1	4.65338	0.0095	upregulated	1	4.8551	0.0078	upregulated	4	21.1219	6.7e-10	upregulated	4	17.825	1.8e-08	upregulated	5	20.1115	1.8e-09	upregulated	6	21.8315	3.3e-10	upregulated	6	25.875	5.8e-12	NA	NA	NA	NA	NA	NA	NA	NA	NA	NA	NA	NA	upregulated	4	7.32778
regulation of plasma lipoprotein particle levels	GO	regulation of plasma lipoprotein particle levels GO	upregulated	8	21.8275	3.3e-10	upregulated	2	7.07785	0.0008	upregulated	6	21.0825	7e-10	downregulated	3	9.78492	5.6e-05	downregulated	7	24.4076	2.5e-11	downregulated	9	27.01	1.9e-12	downregulated	10	25.7788	6.4e-12	upregulated	10	31.7637	1.6e-14	NA	NA	NA	NA	upregulated	4	9.928	4.9e-05	upregulated	2	1.8723	0.1538	upregulated	7	7.4697
I4 - Inhibitor family I4 (serpin family)	Peptidase Inhibitors	I4 - Inhibitor family I4 (serpin family) Peptidase Inhibitors	downregulated	10	30.2364	7.4e-14	upregulated	3	12.3749	4.2e-06	downregulated	5	15.6582	1.6e-07	downregulated	6	23.6943	5.1e-11	downregulated	6	21.9529	2.9e-10	downregulated	10	33.849	2e-15	downregulated	11	31.0517	3.3e-14	downregulated	11	35.8156	2.8e-16	downregulated	1	2.87287	0.0565	NA	NA	NA	NA	downregulated	4	6.00694	0.0025	downregulated	5	6.38288
Predicted Gene Targets for miR-186	TargetScan miRNA targets DB	Predicted Gene Targets for miR-186 TargetScan miRNA targets DB	upregulated	9	7.08178	0.0008	downregulated	1	1.66372	0.1894	upregulated	2	7.71154	0.0004	NA	NA	NA	NA	downregulated	2	2.76289	0.0631	downregulated	8	7.13617	0.0008	downregulated	13	9.35691	8.6e-05	downregulated	6	3.49017	0.0305	upregulated	4	4.22096	0.0147	upregulated	7	5.98777	0.0025	downregulated	10	2.21565	0.1091	downregulated	18	4.30848
Thiolase-like	InterPro	Thiolase-like InterPro	upregulated	3	9.93649	4.8e-05	downregulated	1	5.0757	0.0062	downregulated	2	7.90296	0.0004	upregulated	2	9.22757	9.8e-05	upregulated	6	27.9663	7.2e-13	upregulated	7	28.944	2.7e-13	upregulated	8	30.4571	5.9e-14	upregulated	5	19.8722	2.3e-09	NA	NA	NA	NA	NA	NA	NA	NA	upregulated	2	5.52153	0.004	upregulated	5	10.5591
acute inflammatory response	GO	acute inflammatory response GO	downregulated	10	23.4868	6.3e-11	upregulated	4	14.9636	3.2e-07	upregulated	5	14.1823	6.9e-07	downregulated	6	21.7144	3.7e-10	downregulated	8	26.3441	3.6e-12	downregulated	11	31.3329	2.5e-14	downregulated	12	27.3728	1.3e-12	downregulated	12	31.8313	1.5e-14	upregulated	3	9.14753	0.0001	NA	NA	NA	NA	downregulated	2	1.94016	0.1437	upregulated	6	5.10772
regulation of inflammatory response	GO	regulation of inflammatory response GO	downregulated	22	33.1589	4e-15	upregulated	5	11.5401	9.7e-06	downregulated	7	9.20932	0.0001	downregulated	10	21.4625	4.8e-10	downregulated	10	18.9396	6e-09	downregulated	19	33.4267	3e-15	downregulated	24	32.7884	5.8e-15	downregulated	23	38.2566	2.4e-17	downregulated	3	5.31668	0.0049	downregulated	6	4.92007	0.0073	downregulated	18	12.5822	3.4e-06	downregulated	26	16.641
NAD binding	GO	NAD binding GO	upregulated	11	28.2132	5.6e-13	downregulated	2	7.19947	0.0007	downregulated	6	16.3396	8e-08	NA	NA	NA	NA	upregulated	7	20.5601	1.2e-09	upregulated	13	34.4874	1.1e-15	upregulated	13	29.9617	9.7e-14	upregulated	8	21.2354	6e-10	upregulated	1	2.16019	0.1153	downregulated	2	2.45172	0.0861	upregulated	8	10.3302	3.3e-05	downregulated	11	14.0208
rhythmic process	GO	rhythmic process GO	downregulated	19	32.5081	7.6e-15	upregulated	4	10.1328	4e-05	upregulated	6	10.3522	3.2e-05	downregulated	2	2.58351	0.0755	downregulated	6	11.6315	8.9e-06	downregulated	9	13.5386	1.3e-06	downregulated	14	16.7688	5.2e-08	downregulated	11	19.1381	4.9e-09	upregulated	1	1.7976	0.1657	downregulated	2	1.39332	0.2482	downregulated	9	4.39456	0.0123	downregulated	19	12.2126
Glutathione S-transferase, C-terminal	InterPro	Glutathione S-transferase, C-terminal InterPro	upregulated	11	40.4194	2.8e-18	downregulated	1	4.44977	0.0117	upregulated	5	18.5112	9.1e-09	downregulated	2	8.33778	0.0002	upregulated	6	21.5753	4.3e-10	upregulated	6	20.8026	9.2e-10	upregulated	12	38.3829	2.1e-17	upregulated	5	16.3266	8.1e-08	upregulated	1	3.96661	0.0189	NA	NA	NA	NA	upregulated	8	16.7044	5.6e-08	upregulated	16	35.0509
MODULE_305	Broad MSigDB - cancer modules	MODULE_305 Broad MSigDB - cancer modules	upregulated	7	25.6745	7.1e-12	upregulated	1	5.42627	0.0044	upregulated	4	16.6319	6e-08	upregulated	2	10.5172	2.7e-05	upregulated	5	19.8133	2.5e-09	upregulated	8	30.0319	9.1e-14	upregulated	9	29.9059	1e-13	upregulated	6	21.7641	3.5e-10	upregulated	1	3.33287	0.0357	upregulated	1	2.39312	0.0913	upregulated	4	7.74848	0.0004	upregulated	5	8.01238
Acyl-CoA dehydrogenase/oxidase, N-terminal and middle domain superfamily	InterPro	Acyl-CoA dehydrogenase/oxidase, N-terminal and middle domain superfamily InterPro	upregulated	3	9.14867	0.0001	upregulated	1	4.28082	0.0138	upregulated	2	7.16105	0.0008	upregulated	3	14.3604	5.8e-07	upregulated	7	32.0478	1.2e-14	upregulated	10	40.3878	2.9e-18	upregulated	7	23.0671	9.6e-11	upregulated	4	13.9989	8.3e-07	NA	NA	NA	NA	NA	NA	NA	NA	NA	NA	NA	NA	upregulated	6	10.467
Acyl-CoA oxidase/dehydrogenase, central domain	InterPro	Acyl-CoA oxidase/dehydrogenase, central domain InterPro	upregulated	3	9.14867	0.0001	upregulated	1	4.28082	0.0138	upregulated	2	7.16105	0.0008	upregulated	3	14.3604	5.8e-07	upregulated	7	32.0478	1.2e-14	upregulated	10	40.3878	2.9e-18	upregulated	7	23.0671	9.6e-11	upregulated	4	13.9989	8.3e-07	NA	NA	NA	NA	NA	NA	NA	NA	NA	NA	NA	NA	upregulated	6	10.467
Acyl-CoA dehydrogenase-like, C-terminal	InterPro	Acyl-CoA dehydrogenase-like, C-terminal InterPro	upregulated	3	9.14867	0.0001	upregulated	1	4.28082	0.0138	upregulated	2	7.16105	0.0008	upregulated	3	14.3604	5.8e-07	upregulated	7	32.0478	1.2e-14	upregulated	10	40.3878	2.9e-18	upregulated	7	23.0671	9.6e-11	upregulated	4	13.9989	8.3e-07	NA	NA	NA	NA	NA	NA	NA	NA	NA	NA	NA	NA	upregulated	6	10.467
REACTOME_COMMON_PATHWAY	Broad MSigDB - Canonical Pathways	REACTOME_COMMON_PATHWAY Broad MSigDB - Canonical Pathways	downregulated	8	32.3094	9.3e-15	NA	NA	NA	NA	upregulated	1	3.59864	0.0274	downregulated	7	36.866	9.8e-17	downregulated	5	22.7966	1.3e-10	downregulated	9	40.9195	1.7e-18	downregulated	9	35.7349	3e-16	downregulated	9	39.9783	4.3e-18	NA	NA	NA	NA	NA	NA	NA	NA	downregulated	2	7.04561	0.0009	downregulated	5	12.1254
Glutathione S-transferase, N-terminal	InterPro	Glutathione S-transferase, N-terminal InterPro	upregulated	11	39.9857	4.3e-18	downregulated	1	4.41717	0.0121	upregulated	5	18.3372	1.1e-08	downregulated	2	8.27157	0.0003	upregulated	6	21.3628	5.3e-10	upregulated	6	20.5904	1.1e-09	upregulated	12	37.9016	3.5e-17	upregulated	5	16.1537	9.7e-08	upregulated	1	3.93412	0.0196	NA	NA	NA	NA	upregulated	9	19.0432	5.4e-09	upregulated	16	32.8087
response to steroid hormone	GO	response to steroid hormone GO	downregulated	19	33.469	2.9e-15	upregulated	5	15.0608	2.9e-07	downregulated	8	14.2036	6.8e-07	downregulated	5	11.2352	1.3e-05	downregulated	6	11.0231	1.6e-05	downregulated	8	11.7934	7.6e-06	downregulated	14	17.6195	2.2e-08	downregulated	13	21.6773	3.9e-10	upregulated	2	3.80051	0.0224	upregulated	8	11.2392	1.3e-05	upregulated	9	3.72665	0.0241	upregulated	21	10.149
peptide metabolic process	GO	peptide metabolic process GO	upregulated	14	13.9918	8.4e-07	downregulated	3	5.74626	0.0032	upregulated	4	4.69655	0.0091	downregulated	3	5.39883	0.0045	upregulated	10	13.5889	1.3e-06	upregulated	29	41.947	6.1e-19	upregulated	35	45.418	1.9e-20	upregulated	19	27.1927	1.6e-12	upregulated	2	1.55467	0.2113	downregulated	13	10.5086	2.7e-05	upregulated	19	6.588	0.0014	upregulated	43	16.0828
REACTOME_XENOBIOTICS	Broad MSigDB - Canonical Pathways	REACTOME_XENOBIOTICS Broad MSigDB - Canonical Pathways	upregulated	6	32.2456	9.9e-15	upregulated	1	6.631	0.0013	upregulated	2	9.06131	0.0001	downregulated	6	30.5136	5.6e-14	upregulated	4	17.3862	2.8e-08	upregulated	5	18.9612	5.8e-09	upregulated	5	18.6029	8.3e-09	upregulated	4	17.035	4e-08	NA	NA	NA	NA	upregulated	4	16.1079	1e-07	upregulated	8	26.7198	2.5e-12	upregulated	8	23.3277
Predicted Gene Targets for miR-23	TargetScan miRNA targets DB	Predicted Gene Targets for miR-23 TargetScan miRNA targets DB	downregulated	10	9.17939	0.0001	upregulated	1	3.22435	0.0398	downregulated	3	1.60096	0.2017	NA	NA	NA	NA	upregulated	3	2.63341	0.0718	upregulated	9	5.94365	0.0026	upregulated	21	20.2751	1.6e-09	downregulated	7	5.28852	0.005	downregulated	3	2.27378	0.1029	upregulated	7	5.25786	0.0052	downregulated	18	6.64879	0.0013	downregulated	29	10.6245
positive regulation of cold-induced thermogenesis	GO	positive regulation of cold-induced thermogenesis GO	upregulated	9	19.1511	4.8e-09	NA	NA	NA	NA	downregulated	4	8.61598	0.0002	upregulated	6	20.2465	1.6e-09	upregulated	7	18.236	1.2e-08	upregulated	10	23.2625	7.9e-11	upregulated	10	18.4592	9.6e-09	upregulated	11	28.3322	5e-13	downregulated	2	5.13454	0.0059	downregulated	1	1.7172	0.1796	downregulated	6	5.96889	0.0026	downregulated	10	9.17178
glutathione metabolic process	GO	glutathione metabolic process GO	upregulated	11	32.9647	4.8e-15	downregulated	2	7.85907	0.0004	upregulated	4	13.2935	1.7e-06	downregulated	2	7.47869	0.0006	upregulated	9	31.5553	2e-14	upregulated	12	35.0673	5.9e-16	upregulated	12	32.5961	7e-15	upregulated	8	24.0461	3.6e-11	NA	NA	NA	NA	downregulated	1	1.40457	0.2455	upregulated	8	12.471	3.8e-06	upregulated	14	21.0001
Predicted Gene Targets for miR-128	TargetScan miRNA targets DB	Predicted Gene Targets for miR-128 TargetScan miRNA targets DB	downregulated	14	10.4427	2.9e-05	upregulated	3	5.95708	0.0026	downregulated	5	6.45046	0.0016	upregulated	1	1.14575	0.318	downregulated	3	5.23422	0.0053	upregulated	8	4.2497	0.0143	upregulated	23	20.1857	1.7e-09	downregulated	8	5.0875	0.0062	upregulated	2	1.68791	0.1849	upregulated	5	2.01727	0.133	downregulated	15	3.63878	0.0263	downregulated	29	10.5205
regulation of epithelial cell proliferation	GO	regulation of epithelial cell proliferation GO	downregulated	20	26.5999	2.8e-12	upregulated	4	10.2073	3.7e-05	upregulated	6	10.2427	3.6e-05	downregulated	3	3.63825	0.0263	downregulated	10	17.8633	1.7e-08	downregulated	14	19.5182	3.3e-09	downregulated	19	19.4342	3.6e-09	downregulated	19	25.702	6.9e-12	downregulated	1	1.00601	0.3657	upregulated	4	3.09723	0.0452	downregulated	12	4.00951	0.0181	downregulated	26	13.4912
glycosaminoglycan binding	GO	glycosaminoglycan binding GO	downregulated	17	28.6539	3.6e-13	upregulated	2	5.77573	0.0031	upregulated	4	6.29281	0.0018	downregulated	6	13.2219	1.8e-06	downregulated	9	20.2472	1.6e-09	downregulated	18	38.1547	2.7e-17	downregulated	24	41.9939	5.8e-19	downregulated	20	38.8901	1.3e-17	upregulated	3	4.71941	0.0089	downregulated	2	1.48824	0.2258	downregulated	6	4.34061	0.013	downregulated	16	10.1675
chromosome segregation	GO	chromosome segregation GO	downregulated	1	2.32474	0.0978	NA	NA	NA	NA	NA	NA	NA	NA	NA	NA	NA	NA	NA	NA	NA	NA	upregulated	4	2.31065	0.0992	upregulated	11	10.3688	3.1e-05	upregulated	3	2.05131	0.1286	downregulated	2	3.47682	0.0309	downregulated	3	1.85837	0.1559	upregulated	34	49.1975	4.3e-22	upregulated	50	62.5055
antibiotic metabolic process	GO	antibiotic metabolic process GO	upregulated	11	21.3759	5.2e-10	downregulated	2	5.98997	0.0025	upregulated	6	15.0149	3e-07	downregulated	3	9.43552	8e-05	upregulated	7	16.2579	8.7e-08	upregulated	15	32.0313	1.2e-14	upregulated	19	38.594	1.7e-17	upregulated	11	25.4246	9.1e-12	upregulated	1	1.58281	0.2054	downregulated	3	2.86198	0.0572	upregulated	13	14.1494	7.2e-07	upregulated	25	25.9187
Predicted Gene Targets for miR-320	TargetScan miRNA targets DB	Predicted Gene Targets for miR-320 TargetScan miRNA targets DB	downregulated	7	8.26373	0.0003	NA	NA	NA	NA	downregulated	4	4.4206	0.012	downregulated	2	3.00485	0.0495	downregulated	3	4.92317	0.0073	downregulated	3	3.90735	0.0201	upregulated	11	6.77834	0.0011	downregulated	5	5.34726	0.0048	downregulated	3	3.32616	0.0359	upregulated	8	7.32939	0.0007	downregulated	16	7.32424	0.0007	downregulated	27	13.501
myristoyl-CoA hydrolase activity	GO	myristoyl-CoA hydrolase activity GO	upregulated	4	18.7697	7.1e-09	downregulated	1	7.45266	0.0006	NA	NA	NA	NA	upregulated	2	11.0766	1.5e-05	upregulated	4	20.3699	1.4e-09	upregulated	4	19.1201	5e-09	upregulated	5	22.5254	1.6e-10	upregulated	5	26.3735	3.5e-12	NA	NA	NA	NA	NA	NA	NA	NA	upregulated	1	2.48658	0.0832	upregulated	3	8.03446
Predicted Gene Targets for miR-26	TargetScan miRNA targets DB	Predicted Gene Targets for miR-26 TargetScan miRNA targets DB	downregulated	10	5.89181	0.0028	NA	NA	NA	NA	downregulated	10	12.2374	4.8e-06	NA	NA	NA	NA	downregulated	4	4.23873	0.0144	upregulated	9	6.3332	0.0018	upregulated	13	7.83618	0.0004	upregulated	8	6.15979	0.0021	downregulated	2	1.23284	0.2915	upregulated	7	4.24681	0.0143	downregulated	14	3.75438	0.0234	downregulated	23	5.78377
lipid droplet	GO	lipid droplet GO	upregulated	9	20.0121	2e-09	downregulated	2	7.55307	0.0005	upregulated	1	3.76402	0.0232	upregulated	4	13.6543	1.2e-06	upregulated	2	4.56602	0.0104	upregulated	9	19.2697	4.3e-09	upregulated	13	29.303	1.9e-13	upregulated	10	29.3818	1.7e-13	NA	NA	NA	NA	upregulated	2	3.98065	0.0187	downregulated	5	5.6508	0.0035	upregulated	12	10.3258
gland development	GO	gland development GO	downregulated	17	16.9238	4.5e-08	upregulated	2	2.76216	0.0632	downregulated	7	6.97062	0.0009	downregulated	6	9.42367	8.1e-05	downregulated	10	15.4486	2e-07	downregulated	11	12.5648	3.5e-06	downregulated	19	16.41	7.5e-08	downregulated	17	20.1623	1.8e-09	downregulated	7	10.411	3e-05	upregulated	5	2.96558	0.0515	downregulated	12	3.11585	0.0443	downregulated	27	11.3427
adaptive immune response	GO	adaptive immune response GO	downregulated	23	28.8366	3e-13	upregulated	2	3.19399	0.041	downregulated	4	3.01731	0.0489	downregulated	13	26.8825	2.1e-12	downregulated	16	33.257	3.6e-15	downregulated	19	29.4313	1.7e-13	downregulated	24	29.4422	1.6e-13	downregulated	23	33.0609	4.4e-15	downregulated	3	3.37205	0.0343	downregulated	10	8.70576	0.0002	upregulated	6	3.84458	0.0214	downregulated	30	15.4871
outer membrane	GO	outer membrane GO	downregulated	11	16.4981	6.8e-08	upregulated	2	4.96205	0.007	upregulated	5	9.24627	9.6e-05	upregulated	5	12.6523	3.2e-06	downregulated	3	6.80894	0.0011	upregulated	12	18.2607	1.2e-08	upregulated	15	20.774	9.5e-10	upregulated	10	18.2415	1.2e-08	upregulated	1	0.965157	0.3809	downregulated	3	1.76113	0.1719	downregulated	8	4.45344	0.0116	upregulated	17	6.48101
organelle outer membrane	GO	organelle outer membrane GO	downregulated	11	16.4981	6.8e-08	upregulated	2	4.96205	0.007	upregulated	5	9.24627	9.6e-05	upregulated	5	12.6523	3.2e-06	downregulated	3	6.80894	0.0011	upregulated	12	18.2607	1.2e-08	upregulated	15	20.774	9.5e-10	upregulated	10	18.2415	1.2e-08	upregulated	1	0.965157	0.3809	downregulated	3	1.76113	0.1719	downregulated	8	4.45344	0.0116	upregulated	17	6.48101
Glutathione S-transferase, C-terminal-like	InterPro	Glutathione S-transferase, C-terminal-like InterPro	upregulated	11	38.0491	3e-17	downregulated	1	4.26858	0.014	upregulated	5	17.5497	2.4e-08	downregulated	2	7.9703	0.0003	upregulated	6	20.4027	1.4e-09	upregulated	6	19.6321	3e-09	upregulated	12	35.7603	2.9e-16	upregulated	5	15.3716	2.1e-07	upregulated	1	3.78609	0.0227	NA	NA	NA	NA	upregulated	9	17.5892	2.3e-08	upregulated	16	29.8045
monosaccharide metabolic process	GO	monosaccharide metabolic process GO	downregulated	16	30.834	4.1e-14	downregulated	2	6.34426	0.0018	downregulated	6	11.2513	1.3e-05	downregulated	5	11.5546	9.6e-06	downregulated	7	15.8819	1.3e-07	downregulated	14	29.9119	1e-13	downregulated	22	42.2076	4.7e-19	downregulated	17	35.283	4.8e-16	upregulated	2	5.49391	0.0041	upregulated	2	2.15939	0.1154	upregulated	10	6.69955	0.0012	upregulated	20	13.5158
regulation of protein secretion	GO	regulation of protein secretion GO	downregulated	22	25.4072	9.2e-12	upregulated	3	4.77221	0.0085	upregulated	10	15.7725	1.4e-07	downregulated	8	13.2811	1.7e-06	downregulated	15	28.5954	3.8e-13	downregulated	20	28.769	3.2e-13	downregulated	27	31.93	1.4e-14	downregulated	22	29.6272	1.4e-13	upregulated	1	1.61041	0.1998	upregulated	6	4.06037	0.0172	downregulated	14	3.71548	0.0243	downregulated	29	12.252
MODULE_310	Broad MSigDB - cancer modules	MODULE_310 Broad MSigDB - cancer modules	upregulated	9	35.3164	4.6e-16	downregulated	3	15.1801	2.6e-07	upregulated	3	13.7391	1.1e-06	downregulated	2	9.16127	0.0001	upregulated	4	14.7392	4e-07	upregulated	6	19.0994	5.1e-09	upregulated	11	39.8343	5e-18	upregulated	6	22.8612	1.2e-10	NA	NA	NA	NA	NA	NA	NA	NA	upregulated	5	10.5231	2.7e-05	upregulated	10	21.5319
regulation of mitotic cell cycle	GO	regulation of mitotic cell cycle GO	upregulated	12	10.1236	4e-05	upregulated	1	1.44705	0.2353	downregulated	3	1.81711	0.1625	NA	NA	NA	NA	downregulated	5	5.30334	0.005	upregulated	8	3.7338	0.0239	upregulated	28	28.1576	5.9e-13	upregulated	8	7.21284	0.0007	downregulated	4	4.52674	0.0108	downregulated	5	1.45624	0.2331	upregulated	40	35.1821	5.3e-16	upregulated	72	45.7148
energy derivation by oxidation of organic compounds	GO	energy derivation by oxidation of organic compounds GO	downregulated	14	21.8763	3.2e-10	downregulated	2	5.08286	0.0062	downregulated	10	20.2798	1.6e-09	downregulated	5	11.2761	1.3e-05	upregulated	6	11.1019	1.5e-05	upregulated	17	30.4575	5.9e-14	upregulated	17	25.0422	1.3e-11	downregulated	15	26.1122	4.6e-12	NA	NA	NA	NA	upregulated	2	2.18366	0.1126	upregulated	11	6.28501	0.0019	upregulated	20	9.22765
Serine proteases	PMAP Proteases	Serine proteases PMAP Proteases	downregulated	16	27.8414	8.1e-13	downregulated	1	2.96111	0.0518	downregulated	6	10.0858	4.2e-05	downregulated	8	20.0169	2e-09	upregulated	6	10.7169	2.2e-05	downregulated	13	24.911	1.5e-11	downregulated	23	40.9954	1.6e-18	downregulated	17	32.5109	7.6e-15	upregulated	2	3.38824	0.0338	upregulated	3	3.64076	0.0262	upregulated	8	4.56193	0.0104	downregulated	13	7.04151
isoprenoid metabolic process	GO	isoprenoid metabolic process GO	upregulated	8	16.8913	4.6e-08	downregulated	1	3.30594	0.0367	downregulated	4	9.0676	0.0001	upregulated	3	8.95898	0.0001	upregulated	6	15.6	1.7e-07	downregulated	7	15.8143	1.4e-07	upregulated	9	15.9264	1.2e-07	downregulated	9	20.7109	1e-09	upregulated	1	1.97524	0.1387	upregulated	1	1.42429	0.2407	upregulated	8	10.2478	3.5e-05	upregulated	19	24.3626
developmental growth	GO	developmental growth GO	downregulated	15	13.9074	9.1e-07	downregulated	1	1.45686	0.233	downregulated	9	11.6621	8.6e-06	downregulated	8	13.0496	2.2e-06	downregulated	6	6.95619	0.001	downregulated	11	12.601	3.4e-06	downregulated	18	15.5619	1.7e-07	downregulated	13	17.0822	3.8e-08	upregulated	2	1.23103	0.292	upregulated	5	3.60276	0.0272	downregulated	19	8.72435	0.0002	downregulated	21	5.29172
isomerase activity	GO	isomerase activity GO	upregulated	8	11.9026	6.8e-06	upregulated	1	2.54575	0.0784	downregulated	12	29.3004	1.9e-13	upregulated	5	13.6798	1.1e-06	upregulated	9	20.7193	1e-09	upregulated	10	15.9343	1.2e-07	downregulated	14	21.2871	5.7e-10	upregulated	10	19.614	3e-09	NA	NA	NA	NA	downregulated	4	3.80834	0.0222	upregulated	6	2.47767	0.0839	upregulated	25	20.661
response to nutrient levels	GO	response to nutrient levels GO	downregulated	25	38.7743	1.4e-17	upregulated	3	5.57536	0.0038	downregulated	9	12.4746	3.8e-06	upregulated	5	10.4762	2.8e-05	upregulated	9	15.9243	1.2e-07	downregulated	18	28.567	3.9e-13	downregulated	28	37.5893	4.7e-17	downregulated	22	32.8553	5.4e-15	upregulated	2	1.62041	0.1978	upregulated	5	4.87814	0.0076	downregulated	12	4.52106	0.0109	downregulated	20	7.60556
Predicted Gene Targets for miR-130	TargetScan miRNA targets DB	Predicted Gene Targets for miR-130 TargetScan miRNA targets DB	downregulated	9	6.12534	0.0022	NA	NA	NA	NA	downregulated	4	3.31855	0.0362	upregulated	2	2.92365	0.0537	downregulated	2	4.07075	0.0171	upregulated	10	7.92528	0.0004	upregulated	18	18.1657	1.3e-08	upregulated	8	8.90443	0.0001	upregulated	4	4.74491	0.0087	upregulated	7	6.36339	0.0017	upregulated	14	3.88736	0.0205	upregulated	27	6.33479
activation of immune response	GO	activation of immune response GO	downregulated	24	32.4456	8.1e-15	upregulated	2	3.31746	0.0362	upregulated	4	5.7882	0.0031	downregulated	10	19.1165	5e-09	downregulated	13	25.4803	8.6e-12	downregulated	18	27.3306	1.4e-12	downregulated	26	34.8483	7.3e-16	downregulated	23	34.4099	1.1e-15	downregulated	1	1.56496	0.2091	downregulated	3	2.36361	0.0941	downregulated	8	1.66227	0.1897	downregulated	23	10.3749
Glutathione S-transferase, C-terminal domain superfamily	InterPro	Glutathione S-transferase, C-terminal domain superfamily InterPro	upregulated	11	35.5389	3.7e-16	downregulated	1	4.06941	0.0171	upregulated	5	16.5069	6.8e-08	downregulated	2	7.56764	0.0005	upregulated	6	19.1354	4.9e-09	upregulated	7	18.4091	1e-08	upregulated	13	36.8136	1e-16	upregulated	6	16.9276	4.5e-08	upregulated	1	3.58783	0.0277	downregulated	1	1.28365	0.277	upregulated	9	15.7093	1.5e-07	upregulated	17	28.769
MODULE_106	Broad MSigDB - cancer modules	MODULE_106 Broad MSigDB - cancer modules	upregulated	6	31.7706	1.6e-14	upregulated	1	6.55694	0.0014	upregulated	2	8.90797	0.0001	downregulated	4	18.8492	6.5e-09	upregulated	4	17.0517	3.9e-08	upregulated	5	18.5238	9e-09	upregulated	5	18.1659	1.3e-08	upregulated	4	16.7007	5.6e-08	NA	NA	NA	NA	upregulated	3	12.554	3.5e-06	upregulated	6	19.6689	2.9e-09	upregulated	6	22.0434
complement activation, classical pathway	GO	complement activation, classical pathway GO	downregulated	15	26.6896	2.6e-12	upregulated	2	4.97582	0.0069	downregulated	3	4.12434	0.0162	downregulated	9	24.1122	3.4e-11	downregulated	12	33.0942	4.2e-15	downregulated	13	27.1949	1.5e-12	downregulated	16	29.4915	1.6e-13	downregulated	15	31.1006	3.1e-14	downregulated	1	2.42553	0.0884	downregulated	2	2.95295	0.0522	upregulated	4	2.41088	0.0897	downregulated	12	8.76954
adaptive immune response based on somatic recombination of immune receptors built from immunoglobulin superfamily domains	GO	adaptive immune response based on somatic recombination of immune receptors built from immunoglobulin superfamily domains GO	downregulated	18	25.0236	1.4e-11	upregulated	2	3.88265	0.0206	downregulated	4	4.20201	0.015	downregulated	9	19.03	5.4e-09	downregulated	13	29.3458	1.8e-13	downregulated	16	27.4895	1.2e-12	downregulated	20	28.3075	5.1e-13	downregulated	18	31.1188	3.1e-14	downregulated	3	4.40736	0.0122	downregulated	6	6.78997	0.0011	downregulated	9	4.85547	0.0078	downregulated	20	13.0797
fatty acid binding	GO	fatty acid binding GO	upregulated	8	21.584	4.2e-10	upregulated	2	7.1849	0.0008	upregulated	4	12.5069	3.7e-06	upregulated	4	16.1715	9.5e-08	upregulated	4	12.1121	5.5e-06	upregulated	10	28.5775	3.9e-13	upregulated	10	24.8847	1.6e-11	upregulated	8	24.8203	1.7e-11	downregulated	2	5.2809	0.0051	downregulated	4	8.69917	0.0002	upregulated	3	4.29389	0.0137	downregulated	7	9.47526
Predicted Gene Targets for miR-323	TargetScan miRNA targets DB	Predicted Gene Targets for miR-323 TargetScan miRNA targets DB	upregulated	9	7.75372	0.0004	downregulated	1	1.54178	0.214	downregulated	2	1.00525	0.366	NA	NA	NA	NA	upregulated	3	3.0851	0.0457	upregulated	8	6.6455	0.0013	upregulated	20	23.3643	7.1e-11	downregulated	7	6.32279	0.0018	downregulated	3	2.70725	0.0667	upregulated	7	6.2922	0.0019	downregulated	15	5.66478	0.0035	downregulated	22	7.21113
mitochondrial outer membrane	GO	mitochondrial outer membrane GO	downregulated	9	12.8758	2.6e-06	upregulated	2	5.14603	0.0058	upregulated	5	9.69542	6.2e-05	upregulated	4	9.83298	5.4e-05	downregulated	3	7.08345	0.0008	upregulated	11	16.9424	4.4e-08	upregulated	14	19.8306	2.4e-09	upregulated	9	16.465	7.1e-08	upregulated	1	1.04142	0.353	downregulated	2	0.988566	0.3721	downregulated	7	3.72878	0.024	upregulated	15	5.59871
ClpP/crotonase-like domain superfamily	InterPro	ClpP/crotonase-like domain superfamily InterPro	upregulated	5	16.0388	1.1e-07	NA	NA	NA	NA	upregulated	1	3.5249	0.0295	upregulated	3	14.1132	7.4e-07	upregulated	4	16.498	6.8e-08	upregulated	8	29.3299	1.8e-13	upregulated	6	17.1867	3.4e-08	upregulated	5	17.3202	3e-08	NA	NA	NA	NA	downregulated	1	2.65956	0.07	upregulated	3	5.44613	0.0043	upregulated	5	7.34581
cellular response to extracellular stimulus	GO	cellular response to extracellular stimulus GO	downregulated	18	31.721	1.7e-14	downregulated	2	8.36039	0.0002	downregulated	7	13.5068	1.4e-06	upregulated	4	9.18537	0.0001	downregulated	8	16.7089	5.5e-08	downregulated	13	23.8749	4.3e-11	downregulated	22	35.9391	2.5e-16	downregulated	16	28.1781	5.8e-13	upregulated	1	1.87941	0.1527	upregulated	1	0.567839	0.5667	downregulated	9	5.47129	0.0042	downregulated	13	9.7802
positive regulation of secretion	GO	positive regulation of secretion GO	downregulated	20	21.2086	6.2e-10	upregulated	3	6.06263	0.0023	upregulated	7	9.25109	9.6e-05	downregulated	8	12.4912	3.8e-06	downregulated	13	21.859	3.2e-10	downregulated	23	33.5757	2.6e-15	downregulated	27	28.0291	6.7e-13	downregulated	22	28.0529	6.6e-13	upregulated	1	1.51783	0.2192	upregulated	7	4.32615	0.0132	downregulated	20	7.71518	0.0004	downregulated	34	14.9474
blood vessel morphogenesis	GO	blood vessel morphogenesis GO	downregulated	18	19.2064	4.6e-09	upregulated	2	2.97489	0.0511	upregulated	3	2.3697	0.0935	downregulated	2	2.34146	0.0962	downregulated	5	5.94201	0.0026	downregulated	12	13.1377	2e-06	downregulated	23	23.8739	4.3e-11	downregulated	17	19.0176	5.5e-09	downregulated	4	4.59196	0.0101	upregulated	7	5.14053	0.0059	downregulated	20	10.6663	2.3e-05	downregulated	26	10.5521
humoral immune response mediated by circulating immunoglobulin	GO	humoral immune response mediated by circulating immunoglobulin GO	downregulated	15	26.2361	4e-12	upregulated	2	4.9158	0.0073	downregulated	3	4.04234	0.0176	downregulated	9	23.8328	4.5e-11	downregulated	12	32.7169	6.2e-15	downregulated	13	26.8244	2.2e-12	downregulated	16	29.0035	2.5e-13	downregulated	15	30.6663	4.8e-14	downregulated	1	2.39951	0.0908	downregulated	2	2.92641	0.0536	upregulated	4	2.36496	0.094	downregulated	13	10.1338
MFS transporter superfamily	InterPro	MFS transporter superfamily InterPro	downregulated	18	42.3173	4.2e-19	upregulated	1	3.48483	0.0307	downregulated	5	9.82657	5.4e-05	downregulated	2	3.79089	0.0226	downregulated	4	10.7047	2.2e-05	downregulated	14	32.1165	1.1e-14	downregulated	19	38.4957	1.9e-17	downregulated	13	28.2785	5.2e-13	NA	NA	NA	NA	upregulated	2	2.9298	0.0534	downregulated	6	4.63	0.0098	upregulated	10	7.0742
organic acid transmembrane transport	GO	organic acid transmembrane transport GO	downregulated	15	26.6375	2.7e-12	upregulated	3	8.93809	0.0001	downregulated	7	12.9999	2.3e-06	downregulated	3	5.59634	0.0037	downregulated	4	7.4835	0.0006	downregulated	14	29.0605	2.4e-13	downregulated	19	32.3427	9e-15	downregulated	14	24.9155	1.5e-11	downregulated	2	3.5848	0.0277	upregulated	1	1.3847	0.2504	upregulated	7	4.28041	0.0138	downregulated	11	7.12289
carboxylic acid transmembrane transport	GO	carboxylic acid transmembrane transport GO	downregulated	15	26.6375	2.7e-12	upregulated	3	8.93809	0.0001	downregulated	7	12.9999	2.3e-06	downregulated	3	5.59634	0.0037	downregulated	4	7.4835	0.0006	downregulated	14	29.0605	2.4e-13	downregulated	19	32.3427	9e-15	downregulated	14	24.9155	1.5e-11	downregulated	2	3.5848	0.0277	upregulated	1	1.3847	0.2504	upregulated	7	4.28041	0.0138	downregulated	11	7.12289
nuclear division	GO	nuclear division GO	upregulated	4	2.30805	0.0995	NA	NA	NA	NA	NA	NA	NA	NA	NA	NA	NA	NA	upregulated	1	0.706776	0.4932	upregulated	2	0.722187	0.4857	upregulated	9	6.73706	0.0012	upregulated	3	2.78215	0.0619	downregulated	2	3.39769	0.0335	upregulated	2	1.574	0.2072	upregulated	34	49.9902	1.9e-22	upregulated	49	62.9754
Predicted Gene Targets for miR-374	TargetScan miRNA targets DB	Predicted Gene Targets for miR-374 TargetScan miRNA targets DB	downregulated	10	9.80285	5.5e-05	downregulated	1	1.87617	0.1532	upregulated	2	1.89495	0.1503	NA	NA	NA	NA	upregulated	1	0.648269	0.523	downregulated	2	0.803353	0.4478	upregulated	8	5.35373	0.0047	upregulated	6	6.63203	0.0013	upregulated	1	0.969407	0.3793	upregulated	4	3.47334	0.031	downregulated	13	6.08611	0.0023	downregulated	24	13.443
peptide binding	GO	peptide binding GO	downregulated	16	19.1146	5e-09	upregulated	4	8.40451	0.0002	upregulated	6	11.4004	1.1e-05	downregulated	6	10.8997	1.8e-05	upregulated	6	7.85474	0.0004	downregulated	9	10.055	4.3e-05	upregulated	27	38.1823	2.6e-17	upregulated	14	22.4993	1.7e-10	upregulated	2	2.5237	0.0802	upregulated	4	2.74904	0.064	downregulated	19	14.1311	7.3e-07	upregulated	32	13.7363
NADP binding	GO	NADP binding GO	upregulated	8	21.169	6.4e-10	downregulated	1	3.58685	0.0277	downregulated	2	4.61583	0.0099	downregulated	1	3.49917	0.0302	upregulated	5	15.3438	2.2e-07	upregulated	7	18.6095	8.3e-09	upregulated	11	27.7662	8.7e-13	upregulated	5	13.9188	9e-07	NA	NA	NA	NA	upregulated	1	2.58301	0.0755	upregulated	10	18.3249	1.1e-08	upregulated	12	17.449
Enoyl-CoA hydratase/isomerase	InterPro	Enoyl-CoA hydratase/isomerase InterPro	upregulated	5	18.4931	9.3e-09	NA	NA	NA	NA	upregulated	1	3.95053	0.0192	upregulated	3	15.4915	1.9e-07	upregulated	4	18.4007	1e-08	upregulated	6	23.3314	7.4e-11	upregulated	5	15.9297	1.2e-07	upregulated	5	19.7824	2.6e-09	NA	NA	NA	NA	downregulated	1	3.07789	0.0461	upregulated	3	6.74187	0.0012	upregulated	4	6.91886
Predicted Gene Targets for miR-141	TargetScan miRNA targets DB	Predicted Gene Targets for miR-141 TargetScan miRNA targets DB	downregulated	9	8.48856	0.0002	NA	NA	NA	NA	downregulated	6	7.71415	0.0004	downregulated	2	2.06451	0.1269	downregulated	3	3.85878	0.0211	upregulated	6	4.76127	0.0086	upregulated	16	16.2279	9e-08	downregulated	5	4.41504	0.0121	downregulated	2	1.57115	0.2078	upregulated	2	0.72168	0.4859	downregulated	14	6.80958	0.0011	downregulated	21	8.76817
regulation of protein serine/threonine kinase activity	GO	regulation of protein serine/threonine kinase activity GO	upregulated	13	16.3933	7.6e-08	upregulated	1	1.5285	0.2169	upregulated	3	3.68388	0.0251	upregulated	4	9.23315	9.8e-05	downregulated	8	12.3873	4.2e-06	downregulated	11	11.3328	1.2e-05	upregulated	17	17.2927	3.1e-08	upregulated	10	17.4103	2.7e-08	downregulated	4	4.6639	0.0094	upregulated	3	2.2955	0.1007	downregulated	16	5.20357	0.0055	downregulated	27	9.9977
phospholipid binding	GO	phospholipid binding GO	downregulated	19	22.3109	2e-10	upregulated	3	4.9893	0.0068	downregulated	9	11.1249	1.5e-05	upregulated	4	7.68579	0.0005	downregulated	11	18.8003	6.8e-09	downregulated	18	25.8117	6.2e-12	downregulated	29	35.6877	3.2e-16	downregulated	21	27.4599	1.2e-12	downregulated	3	2.49713	0.0823	upregulated	5	3.3876	0.0338	upregulated	9	1.64354	0.1933	downregulated	19	4.80091
leukocyte mediated immunity	GO	leukocyte mediated immunity GO	downregulated	19	26.3081	3.8e-12	upregulated	2	3.77962	0.0228	downregulated	4	4.02006	0.018	downregulated	10	21.495	4.6e-10	downregulated	13	28.0947	6.3e-13	downregulated	16	26.4513	3.3e-12	downregulated	19	25.5252	8.2e-12	downregulated	18	29.4706	1.6e-13	downregulated	2	2.39851	0.0909	downregulated	8	9.83677	5.3e-05	downregulated	8	3.98494	0.0186	downregulated	21	14.2089
positive regulation of lipid localization	GO	positive regulation of lipid localization GO	downregulated	10	20.2706	1.6e-09	downregulated	1	2.90734	0.0546	upregulated	3	7.08191	0.0008	upregulated	2	7.95948	0.0003	upregulated	5	15.3615	2.1e-07	upregulated	10	24.7504	1.8e-11	upregulated	14	29.7442	1.2e-13	upregulated	8	18.5947	8.4e-09	NA	NA	NA	NA	upregulated	2	2.87265	0.0565	downregulated	5	5.10656	0.0061	downregulated	6	4.32749
ligase activity	GO	ligase activity GO	downregulated	8	10.8217	2e-05	upregulated	2	4.73987	0.0087	upregulated	3	4.89895	0.0075	upregulated	3	7.59324	0.0005	upregulated	6	11.7324	8e-06	upregulated	13	23.0263	1e-10	upregulated	13	18.6125	8.3e-09	upregulated	10	18.9798	5.7e-09	upregulated	2	3.20816	0.0404	upregulated	4	7.20761	0.0007	upregulated	10	6.77102	0.0011	upregulated	23	16.1699
peroxisome organization	GO	peroxisome organization GO	upregulated	3	6.82169	0.0011	downregulated	1	4.34614	0.013	downregulated	3	8.84588	0.0001	upregulated	3	12.1637	5.2e-06	upregulated	4	13.8478	9.7e-07	upregulated	6	18.0759	1.4e-08	upregulated	6	15.9038	1.2e-07	upregulated	4	12.2716	4.7e-06	NA	NA	NA	NA	NA	NA	NA	NA	upregulated	2	2.01868	0.1328	downregulated	3	3.38859
Carboxylesterase type B, active site	InterPro	Carboxylesterase type B, active site InterPro	upregulated	4	13.2252	1.8e-06	downregulated	3	15.2483	2.4e-07	downregulated	6	24.0897	3.5e-11	downregulated	7	34.3928	1.2e-15	downregulated	3	11.3702	1.2e-05	downregulated	3	12.4052	4.1e-06	downregulated	5	13.6095	1.2e-06	downregulated	5	15.4887	1.9e-07	NA	NA	NA	NA	upregulated	1	2.59486	0.0747	upregulated	3	5.52483	0.004	upregulated	6	13.0857
pyridoxal phosphate binding	GO	pyridoxal phosphate binding GO	downregulated	7	17.2083	3.4e-08	upregulated	6	25.9413	5.4e-12	upregulated	6	20.3631	1.4e-09	downregulated	2	5.56894	0.0038	downregulated	5	15.6753	1.6e-07	downregulated	4	10.6423	2.4e-05	downregulated	8	17.3053	3.1e-08	downregulated	11	31.6588	1.8e-14	upregulated	1	2.96092	0.0518	upregulated	3	7.07009	0.0009	upregulated	5	5.85242	0.0029	upregulated	10	10.9006
Predicted Gene Targets for miR-203	TargetScan miRNA targets DB	Predicted Gene Targets for miR-203 TargetScan miRNA targets DB	upregulated	13	14.6426	4.4e-07	upregulated	1	3.55644	0.0285	downregulated	2	3.02515	0.0486	NA	NA	NA	NA	downregulated	1	2.66162	0.0698	upregulated	8	7.59704	0.0005	upregulated	19	20.9563	7.9e-10	downregulated	5	3.67396	0.0254	upregulated	3	3.01754	0.0489	upregulated	4	2.2632	0.104	downregulated	13	5.30985	0.0049	downregulated	31	20.4638
Predicted Gene Targets for miR-410	TargetScan miRNA targets DB	Predicted Gene Targets for miR-410 TargetScan miRNA targets DB	downregulated	7	4.01392	0.0181	upregulated	1	1.8959	0.1502	upregulated	3	3.47375	0.031	downregulated	2	3.02934	0.0483	downregulated	2	3.38671	0.0338	upregulated	5	4.24675	0.0143	upregulated	8	3.84576	0.0214	downregulated	5	3.22112	0.0399	upregulated	3	3.29741	0.037	upregulated	6	4.35393	0.0129	upregulated	18	8.08392	0.0003	downregulated	21	7.0977
organic acid transmembrane transporter activity	GO	organic acid transmembrane transporter activity GO	downregulated	14	25.5631	7.9e-12	upregulated	3	9.27301	9.4e-05	downregulated	7	13.7558	1.1e-06	downregulated	2	3.7436	0.0237	downregulated	3	7.29227	0.0007	downregulated	13	27.5888	1e-12	downregulated	17	31.1598	2.9e-14	downregulated	13	23.7336	4.9e-11	NA	NA	NA	NA	upregulated	1	1.48356	0.2268	downregulated	6	3.99688	0.0184	downregulated	10	6.7257
reproductive system development	GO	reproductive system development GO	downregulated	16	15.3238	2.2e-07	upregulated	3	5.26087	0.0052	downregulated	6	6.14674	0.0021	downregulated	5	6.72536	0.0012	downregulated	7	8.92708	0.0001	downregulated	8	6.5852	0.0014	upregulated	14	8.94409	0.0001	downregulated	13	13.1481	1.9e-06	downregulated	3	3.26559	0.0382	downregulated	7	3.72382	0.0241	downregulated	12	5.70255	0.0033	downregulated	24	9.14015
mitochondrial transport	GO	mitochondrial transport GO	upregulated	9	14.02	8.2e-07	upregulated	2	5.62439	0.0036	upregulated	4	7.57392	0.0005	NA	NA	NA	NA	upregulated	4	6.90963	0.001	upregulated	14	26.1038	4.6e-12	upregulated	18	30.7135	4.6e-14	upregulated	6	8.94326	0.0001	upregulated	2	3.10707	0.0447	upregulated	3	6.09388	0.0023	downregulated	4	1.3717	0.2537	upregulated	15	6.57191
apical part of cell	GO	apical part of cell GO	upregulated	19	23.3315	7.4e-11	upregulated	3	5.9447	0.0026	upregulated	7	9.76104	5.8e-05	upregulated	5	10.0166	4.5e-05	upregulated	7	8.98419	0.0001	upregulated	16	18.2409	1.2e-08	upregulated	25	27.0189	1.8e-12	downregulated	17	19.2646	4.3e-09	upregulated	3	3.4555	0.0316	downregulated	5	3.51706	0.0297	downregulated	14	4.37177	0.0126	upregulated	35	10.6581
reproductive structure development	GO	reproductive structure development GO	downregulated	16	15.4491	2e-07	upregulated	3	5.28676	0.0051	downregulated	6	6.19332	0.002	downregulated	5	6.76665	0.0012	downregulated	7	8.98457	0.0001	downregulated	8	6.64406	0.0013	upregulated	14	9.04115	0.0001	downregulated	13	13.2445	1.8e-06	downregulated	3	3.28916	0.0373	downregulated	6	2.76234	0.0631	downregulated	12	5.75427	0.0032	downregulated	23	8.63364
oxidoreductase activity, acting on paired donors, with incorporation or reduction of molecular oxygen, NAD(P)H as one donor, and incorporation of one atom of oxygen	GO	oxidoreductase activity, acting on paired donors, with incorporation or reduction of molecular oxygen, NAD(P)H as one donor, and incorporation of one atom of oxygen GO	upregulated	8	22.3636	1.9e-10	downregulated	1	4.44118	0.0118	upregulated	3	9.28069	9.3e-05	upregulated	4	17.2564	3.2e-08	upregulated	6	19.9068	2.3e-09	upregulated	6	15.2514	2.4e-07	upregulated	7	15.6784	1.6e-07	downregulated	4	12.7247	3e-06	NA	NA	NA	NA	upregulated	1	2.28924	0.1013	upregulated	8	15.5189	1.8e-07	upregulated	14	21.3769
sister chromatid segregation	GO	sister chromatid segregation GO	upregulated	2	2.10183	0.1222	NA	NA	NA	NA	NA	NA	NA	NA	NA	NA	NA	NA	NA	NA	NA	NA	upregulated	2	1.74019	0.1755	upregulated	6	6.83149	0.0011	upregulated	2	2.72126	0.0658	downregulated	2	4.82091	0.0081	upregulated	2	2.81252	0.0601	upregulated	21	42.5415	3.3e-19	upregulated	32	53.8774
regulation of apoptotic signaling pathway	GO	regulation of apoptotic signaling pathway GO	downregulated	20	24.5585	2.2e-11	downregulated	2	3.55946	0.0285	downregulated	11	17.6339	2.2e-08	downregulated	6	9.49378	7.5e-05	downregulated	8	11.7355	8e-06	downregulated	13	16.2481	8.8e-08	downregulated	22	21.7737	3.5e-10	downregulated	16	17.2967	3.1e-08	downregulated	3	3.31519	0.0363	upregulated	5	3.91599	0.0199	upregulated	16	4.97437	0.0069	upregulated	37	11.9961
regulation of vasculature development	GO	regulation of vasculature development GO	downregulated	15	16.4995	6.8e-08	upregulated	2	4.51629	0.0109	upregulated	7	10.4915	2.8e-05	downregulated	7	12.3297	4.4e-06	downregulated	8	12.8795	2.5e-06	downregulated	13	18.1619	1.3e-08	downregulated	21	24.2034	3.1e-11	downregulated	13	14.7602	3.9e-07	downregulated	1	0.860589	0.4229	upregulated	4	4.14019	0.0159	downregulated	18	10.933	1.8e-05	downregulated	27	15.7749
extracellular structure organization	GO	extracellular structure organization GO	downregulated	19	29.9678	9.7e-14	upregulated	3	6.43376	0.0016	upregulated	5	7.66222	0.0005	downregulated	6	11.987	6.2e-06	downregulated	10	20.7848	9.4e-10	downregulated	14	23.6452	5.4e-11	downregulated	22	32.427	8.3e-15	downregulated	20	34.6872	8.6e-16	upregulated	2	2.33183	0.0971	upregulated	4	3.77076	0.023	downregulated	7	3.70601	0.0246	upregulated	20	7.21212
intramolecular oxidoreductase activity, transposing C=C bonds	GO	intramolecular oxidoreductase activity, transposing C=C bonds GO	upregulated	4	12.9622	2.3e-06	downregulated	1	4.63109	0.0097	downregulated	2	7.75577	0.0004	upregulated	3	15.0285	3e-07	upregulated	4	17.2051	3.4e-08	upregulated	5	17.6556	2.1e-08	upregulated	5	15.099	2.8e-07	upregulated	5	18.8651	6.4e-09	NA	NA	NA	NA	downregulated	2	5.28726	0.0051	upregulated	1	1.83184	0.1601	upregulated	4	6.3309
cellular detoxification	GO	cellular detoxification GO	upregulated	14	33.4274	3e-15	upregulated	1	4.20689	0.0149	upregulated	5	12.6787	3.1e-06	downregulated	2	6.06123	0.0023	upregulated	6	14.6266	4.4e-07	upregulated	14	32.2602	9.8e-15	upregulated	14	28.2683	5.3e-13	upregulated	9	21.3446	5.4e-10	upregulated	2	4.27442	0.0139	downregulated	2	2.27484	0.1028	upregulated	6	4.61457	0.0099	upregulated	17	16.2483
response to carbohydrate	GO	response to carbohydrate GO	downregulated	11	20.0205	2e-09	upregulated	1	4.54182	0.0107	downregulated	6	12.8818	2.5e-06	downregulated	2	4.3706	0.0126	downregulated	6	14.6192	4.5e-07	downregulated	9	18.5381	8.9e-09	downregulated	17	32.7659	5.9e-15	downregulated	12	23.5786	5.8e-11	upregulated	1	2.8118	0.0601	upregulated	6	10.3615	3.2e-05	downregulated	9	9.42778	8e-05	upregulated	11	6.43489
Predicted Gene Targets for miR-145	TargetScan miRNA targets DB	Predicted Gene Targets for miR-145 TargetScan miRNA targets DB	downregulated	9	7.50426	0.0006	NA	NA	NA	NA	upregulated	2	3.14469	0.0431	downregulated	1	2.08933	0.1238	downregulated	1	1.39031	0.249	downregulated	6	5.67456	0.0034	upregulated	17	18.6158	8.2e-09	downregulated	6	4.08128	0.0169	upregulated	2	2.3294	0.0974	downregulated	2	0.815324	0.4425	downregulated	8	4.12841	0.0161	downregulated	16	5.50853
inflammatory response	GO	inflammatory response GO	downregulated	17	17.4136	2.7e-08	upregulated	5	10.4071	3e-05	upregulated	7	9.71896	6e-05	downregulated	8	13.4286	1.5e-06	downregulated	10	16.2714	8.6e-08	downregulated	16	21.5973	4.2e-10	downregulated	22	24.5157	2.3e-11	downregulated	20	25.5949	7.7e-12	upregulated	4	5.88583	0.0028	downregulated	5	3.72807	0.024	downregulated	10	3.63058	0.0265	downregulated	22	9.88686
hydro-lyase activity	GO	hydro-lyase activity GO	upregulated	6	13.4566	1.4e-06	NA	NA	NA	NA	downregulated	1	2.20588	0.1102	upregulated	3	9.93115	4.9e-05	upregulated	5	14.3932	5.6e-07	upregulated	10	25.9684	5.3e-12	upregulated	9	20.7024	1e-09	upregulated	7	18.2925	1.1e-08	NA	NA	NA	NA	upregulated	1	1.38669	0.2499	upregulated	5	5.93344	0.0026	upregulated	10	9.49573
antioxidant activity	GO	antioxidant activity GO	upregulated	13	31.1862	2.9e-14	upregulated	1	4.28377	0.0138	upregulated	5	13.0613	2.1e-06	upregulated	2	5.77393	0.0031	upregulated	6	15.0869	2.8e-07	upregulated	14	33.384	3.2e-15	downregulated	13	25.6987	6.9e-12	upregulated	9	22.0463	2.7e-10	upregulated	2	4.43025	0.0119	downregulated	2	2.4126	0.0896	upregulated	6	5.00238	0.0067	upregulated	16	15.6888
cytolysis	GO	cytolysis GO	downregulated	6	18.2827	1.1e-08	upregulated	1	3.83048	0.0217	downregulated	2	5.83887	0.0029	downregulated	6	25.9307	5.5e-12	downregulated	7	29.2389	2e-13	downregulated	7	25.7037	6.9e-12	downregulated	8	25.3639	9.7e-12	downregulated	7	24.7115	1.9e-11	NA	NA	NA	NA	downregulated	1	2.37563	0.093	NA	NA	NA	NA	downregulated	4	6.74101
positive regulation of establishment of protein localization	GO	positive regulation of establishment of protein localization GO	downregulated	16	16.06	1.1e-07	upregulated	2	3.82173	0.0219	upregulated	6	8.04173	0.0003	downregulated	6	8.87595	0.0001	downregulated	11	18.4492	9.7e-09	downregulated	17	22.714	1.4e-10	upregulated	24	24.8726	1.6e-11	downregulated	17	20.9554	7.9e-10	upregulated	3	3.83542	0.0216	upregulated	8	7.06842	0.0009	downregulated	19	8.52364	0.0002	downregulated	31	15.2524
endoplasmic reticulum lumen	GO	endoplasmic reticulum lumen GO	downregulated	9	24.3851	2.6e-11	downregulated	1	4.12783	0.0161	downregulated	11	37.7261	4.1e-17	downregulated	3	9.49455	7.5e-05	upregulated	2	4.37073	0.0126	downregulated	6	14.6117	4.5e-07	downregulated	8	16.4388	7.3e-08	downregulated	7	18.3365	1.1e-08	NA	NA	NA	NA	downregulated	2	2.92963	0.0534	downregulated	2	1.35176	0.2588	upregulated	9	8.99003
Serine proteases, trypsin family, serine active site	InterPro	Serine proteases, trypsin family, serine active site InterPro	downregulated	14	28.2631	5.3e-13	NA	NA	NA	NA	upregulated	1	6.25099	0.0019	downregulated	7	18.9482	5.9e-09	downregulated	6	13.4978	1.4e-06	downregulated	13	29.0015	2.5e-13	downregulated	19	36.5673	1.3e-16	downregulated	15	31.8439	1.5e-14	NA	NA	NA	NA	downregulated	1	2.22427	0.1081	downregulated	4	2.47375	0.0843	downregulated	7	4.73734
sulfur amino acid metabolic process	GO	sulfur amino acid metabolic process GO	downregulated	8	24.0154	3.7e-11	upregulated	4	18.0452	1.5e-08	upregulated	6	23.2631	7.9e-11	downregulated	2	6.69034	0.0012	downregulated	4	14.7218	4e-07	downregulated	5	14.719	4.1e-07	downregulated	10	29.224	2e-13	downregulated	10	32.1892	1e-14	NA	NA	NA	NA	NA	NA	NA	NA	downregulated	5	9.17731	0.0001	downregulated	6	8.50791
regulation of protein catabolic process	GO	regulation of protein catabolic process GO	downregulated	13	12.1522	5.3e-06	downregulated	2	4.68401	0.0092	downregulated	5	7.03663	0.0009	upregulated	2	2.72952	0.0653	upregulated	5	5.47214	0.0042	upregulated	14	14.5506	4.8e-07	downregulated	19	18.5628	8.7e-09	downregulated	14	15.2117	2.5e-07	upregulated	2	1.51747	0.2193	upregulated	8	7.16371	0.0008	downregulated	17	8.73832	0.0002	upregulated	34	12.6321
cellular oxidant detoxification	GO	cellular oxidant detoxification GO	upregulated	13	30.7305	4.5e-14	upregulated	1	4.25008	0.0143	upregulated	5	12.8935	2.5e-06	upregulated	2	5.70755	0.0033	upregulated	6	14.885	3.4e-07	upregulated	14	32.8903	5.2e-15	downregulated	13	25.2532	1.1e-11	upregulated	9	21.7383	3.6e-10	upregulated	2	4.3618	0.0128	downregulated	2	2.3519	0.0952	upregulated	6	4.83097	0.008	upregulated	16	15.1685
Acyl-CoA dehydrogenase/oxidase, N-terminal	InterPro	Acyl-CoA dehydrogenase/oxidase, N-terminal InterPro	upregulated	2	6.12666	0.0022	NA	NA	NA	NA	upregulated	2	7.75209	0.0004	upregulated	2	9.58851	6.9e-05	upregulated	5	22.8656	1.2e-10	upregulated	8	33.2746	3.5e-15	upregulated	5	17.1644	3.5e-08	upregulated	2	7.31344	0.0007	NA	NA	NA	NA	NA	NA	NA	NA	NA	NA	NA	NA	upregulated	4	6.93536
nuclear chromosome segregation	GO	nuclear chromosome segregation GO	downregulated	1	2.55438	0.0777	NA	NA	NA	NA	NA	NA	NA	NA	NA	NA	NA	NA	NA	NA	NA	NA	upregulated	2	1.06982	0.3431	upregulated	6	4.52127	0.0109	upregulated	2	1.93171	0.1449	downregulated	2	3.92995	0.0196	upregulated	2	2.0205	0.1326	upregulated	25	42.7465	2.7e-19	upregulated	38	55.6083
Carboxylesterase type B, conserved site	InterPro	Carboxylesterase type B, conserved site InterPro	upregulated	4	12.3265	4.4e-06	downregulated	3	14.5799	4.7e-07	downregulated	6	22.657	1.4e-10	downregulated	7	32.6657	6.5e-15	downregulated	3	10.7075	2.2e-05	downregulated	3	11.7402	8e-06	downregulated	5	12.4747	3.8e-06	downregulated	5	14.5826	4.6e-07	NA	NA	NA	NA	upregulated	1	2.42773	0.0882	upregulated	3	5.02283	0.0066	upregulated	6	11.9682
Carboxylesterase, type B	InterPro	Carboxylesterase, type B InterPro	upregulated	4	12.3265	4.4e-06	downregulated	3	14.5799	4.7e-07	downregulated	6	22.657	1.4e-10	downregulated	7	32.6657	6.5e-15	downregulated	3	10.7075	2.2e-05	downregulated	3	11.7402	8e-06	downregulated	5	12.4747	3.8e-06	downregulated	5	14.5826	4.6e-07	NA	NA	NA	NA	upregulated	1	2.42773	0.0882	upregulated	3	5.02283	0.0066	upregulated	6	11.9682
anion transmembrane transport	GO	anion transmembrane transport GO	downregulated	19	26.2256	4.1e-12	upregulated	3	6.98631	0.0009	downregulated	8	10.7338	2.2e-05	downregulated	4	5.7478	0.0032	downregulated	5	7.51805	0.0005	downregulated	17	27.215	1.5e-12	downregulated	23	28.9053	2.8e-13	downregulated	19	26.7687	2.4e-12	downregulated	3	2.9038	0.0548	upregulated	2	2.22366	0.1082	downregulated	9	3.00688	0.0494	downregulated	20	7.63086
circadian rhythm	GO	circadian rhythm GO	downregulated	13	25.5496	8e-12	downregulated	2	6.05958	0.0023	upregulated	5	10.8165	2e-05	downregulated	1	1.51798	0.2192	downregulated	4	10.5879	2.5e-05	upregulated	5	10.6799	2.3e-05	downregulated	10	15.0691	2.9e-07	downregulated	8	16.9765	4.2e-08	upregulated	1	2.35509	0.0949	upregulated	1	0.920642	0.3983	upregulated	7	4.1154	0.0163	downregulated	12	9.51285
regulation of blood vessel size	GO	regulation of blood vessel size GO	downregulated	14	23.4024	6.9e-11	upregulated	2	4.63428	0.0097	downregulated	4	7.8135	0.0004	downregulated	6	14.0606	7.8e-07	downregulated	7	15.2417	2.4e-07	downregulated	11	20.2842	1.6e-09	downregulated	14	20.9406	8e-10	downregulated	15	27.5623	1.1e-12	NA	NA	NA	NA	NA	NA	NA	NA	downregulated	8	6.10746	0.0022	downregulated	14	9.78689
regulation of tube size	GO	regulation of tube size GO	downregulated	14	23.3225	7.4e-11	upregulated	2	4.62287	0.0098	downregulated	4	7.79098	0.0004	downregulated	6	14.0258	8.1e-07	downregulated	7	15.2012	2.5e-07	downregulated	11	20.2211	1.7e-09	downregulated	14	20.8671	8.7e-10	downregulated	15	27.4751	1.2e-12	NA	NA	NA	NA	NA	NA	NA	NA	downregulated	8	6.0704	0.0023	downregulated	14	9.72538
long-chain fatty acid binding	GO	long-chain fatty acid binding GO	upregulated	4	16.2517	8.7e-08	NA	NA	NA	NA	upregulated	3	11.5013	1e-05	upregulated	2	9.85581	5.2e-05	upregulated	2	11.2149	1.3e-05	upregulated	6	20.2166	1.7e-09	upregulated	5	18.5766	8.6e-09	upregulated	4	16.8378	4.9e-08	downregulated	2	7.06221	0.0009	downregulated	4	12.3643	4.3e-06	upregulated	3	6.86362	0.001	upregulated	5	11.1115
negative regulation of cell adhesion	GO	negative regulation of cell adhesion GO	downregulated	14	17.7824	1.9e-08	upregulated	2	3.61123	0.027	upregulated	5	8.01567	0.0003	downregulated	6	11.3887	1.1e-05	downregulated	6	9.48047	7.6e-05	downregulated	13	20.5623	1.2e-09	downregulated	16	19.3188	4.1e-09	downregulated	13	17.6733	2.1e-08	downregulated	4	5.21581	0.0054	downregulated	4	1.83706	0.1593	downregulated	12	5.88495	0.0028	downregulated	20	9.94127
sterol transport	GO	sterol transport GO	downregulated	10	24.596	2.1e-11	upregulated	2	6.50593	0.0015	upregulated	4	11.5869	9.3e-06	downregulated	3	8.92238	0.0001	downregulated	8	26.4236	3.3e-12	downregulated	10	27.8082	8.4e-13	downregulated	11	25.9629	5.3e-12	downregulated	11	28.6398	3.6e-13	NA	NA	NA	NA	upregulated	2	3.52343	0.0295	downregulated	2	1.41111	0.2439	downregulated	5	4.42749
cellular response to toxic substance	GO	cellular response to toxic substance GO	upregulated	16	28.8499	3e-13	upregulated	2	7.80292	0.0004	upregulated	6	11.9489	6.5e-06	downregulated	2	4.69444	0.0091	upregulated	6	10.56	2.6e-05	upregulated	14	22.5141	1.7e-10	upregulated	18	27.8934	7.7e-13	upregulated	11	19.9626	2.1e-09	upregulated	2	2.93684	0.053	downregulated	3	2.27288	0.103	upregulated	11	6.77419	0.0011	upregulated	26	17.4308
REACTOME_HDL_MEDIATED_LIPID_TRANSPORT	Broad MSigDB - Canonical Pathways	REACTOME_HDL_MEDIATED_LIPID_TRANSPORT Broad MSigDB - Canonical Pathways	downregulated	7	26.8503	2.2e-12	upregulated	2	9.44584	7.9e-05	upregulated	3	12.3957	4.1e-06	downregulated	4	18.2167	1.2e-08	downregulated	5	22.3569	2e-10	downregulated	7	28.7747	3.2e-13	downregulated	7	25.0652	1.3e-11	downregulated	7	26.8058	2.3e-12	NA	NA	NA	NA	NA	NA	NA	NA	NA	NA	NA	NA	downregulated	2	3.78727
Predicted Gene Targets for miR-218	TargetScan miRNA targets DB	Predicted Gene Targets for miR-218 TargetScan miRNA targets DB	downregulated	12	12.2913	4.6e-06	NA	NA	NA	NA	upregulated	1	4.43501	0.0119	upregulated	2	2.75279	0.0637	upregulated	2	1.49458	0.2243	upregulated	8	5.97934	0.0025	upregulated	13	9.69021	6.2e-05	downregulated	7	5.97195	0.0025	upregulated	2	1.61922	0.1981	upregulated	9	8.99276	0.0001	downregulated	14	4.33798	0.0131	downregulated	26	10.5558
extracellular matrix	GO	extracellular matrix GO	downregulated	18	21.2553	5.9e-10	upregulated	3	5.42402	0.0044	upregulated	7	9.92755	4.9e-05	downregulated	7	11.9795	6.3e-06	downregulated	8	12.3453	4.3e-06	downregulated	16	23.7213	5e-11	downregulated	22	25.8884	5.7e-12	downregulated	18	22.9359	1.1e-10	upregulated	3	3.17291	0.0419	upregulated	5	5.24848	0.0053	upregulated	12	5.41819	0.0044	downregulated	23	9.8381
Predicted Gene Targets for miR-34b	TargetScan miRNA targets DB	Predicted Gene Targets for miR-34b TargetScan miRNA targets DB	downregulated	4	2.82635	0.0592	NA	NA	NA	NA	upregulated	1	4.03882	0.0176	upregulated	1	1.68765	0.185	upregulated	1	1.02421	0.3591	upregulated	2	1.71555	0.1799	upregulated	6	4.75225	0.0086	upregulated	2	1.50164	0.2228	upregulated	1	3.59965	0.0273	upregulated	2	3.37993	0.034	downregulated	9	4.77216	0.0085	downregulated	19	12.7546
regulation of cell growth	GO	regulation of cell growth GO	downregulated	19	21.2638	5.8e-10	upregulated	5	10.5503	2.6e-05	downregulated	6	5.87198	0.0028	downregulated	6	8.6383	0.0002	downregulated	10	15.9576	1.2e-07	downregulated	15	18.3168	1.1e-08	downregulated	21	19.4616	3.5e-09	downregulated	17	18.3837	1e-08	upregulated	2	1.79055	0.1669	downregulated	6	2.52393	0.0801	downregulated	14	5.47059	0.0042	downregulated	20	5.70979
kinetochore	GO	kinetochore GO	upregulated	2	2.58089	0.0757	NA	NA	NA	NA	NA	NA	NA	NA	NA	NA	NA	NA	NA	NA	NA	NA	NA	NA	NA	NA	upregulated	7	10.48	2.8e-05	upregulated	1	1.15611	0.3147	downregulated	1	2.00796	0.1343	upregulated	2	1.89881	0.1497	upregulated	26	49.8066	2.3e-22	upregulated	38	57.046
serine hydrolase activity	GO	serine hydrolase activity GO	downregulated	16	26.8345	2.2e-12	NA	NA	NA	NA	upregulated	1	5.79901	0.003	downregulated	7	15.84	1.3e-07	downregulated	6	10.9047	1.8e-05	downregulated	14	25.9236	5.5e-12	downregulated	22	35.4627	4e-16	downregulated	17	30.3093	6.9e-14	upregulated	2	3.1648	0.0422	upregulated	2	3.41424	0.0329	downregulated	5	2.04009	0.13	downregulated	13	6.17131
Predicted Gene Targets for miR-493-5p	TargetScan miRNA targets DB	Predicted Gene Targets for miR-493-5p TargetScan miRNA targets DB	downregulated	7	3.46738	0.0312	NA	NA	NA	NA	downregulated	5	4.37026	0.0126	downregulated	1	1.21513	0.2967	upregulated	1	2.40167	0.0906	upregulated	6	2.92962	0.0534	upregulated	12	7.2168	0.0007	downregulated	6	3.08834	0.0456	upregulated	2	1.69545	0.1835	upregulated	5	4.37379	0.0126	downregulated	16	6.9616	0.0009	downregulated	20	5.59184
growth factor binding	GO	growth factor binding GO	downregulated	8	14.6923	4.2e-07	upregulated	3	8.95318	0.0001	upregulated	3	6.92133	0.001	upregulated	2	9.29851	9.2e-05	upregulated	3	8.54052	0.0002	downregulated	9	20.9848	7.7e-10	downregulated	11	17.8205	1.8e-08	downregulated	10	20.7768	9.5e-10	downregulated	2	3.53793	0.0291	downregulated	1	0.516712	0.5965	downregulated	8	5.46774	0.0042	downregulated	14	10.355
carbohydrate biosynthetic process	GO	carbohydrate biosynthetic process GO	downregulated	14	31.7673	1.6e-14	upregulated	2	5.6426	0.0035	upregulated	4	9.04128	0.0001	downregulated	3	7.19338	0.0008	downregulated	4	9.45245	7.8e-05	downregulated	9	19.8815	2.3e-09	downregulated	14	27.5199	1.1e-12	downregulated	13	29.8407	1.1e-13	upregulated	1	2.83344	0.0588	upregulated	1	1.17929	0.3075	upregulated	6	4.36548	0.0127	upregulated	11	6.53995
regulation of smooth muscle cell proliferation	GO	regulation of smooth muscle cell proliferation GO	downregulated	10	15.2425	2.4e-07	upregulated	4	11.2158	1.3e-05	downregulated	2	2.26205	0.1041	downregulated	1	1.81504	0.1628	downregulated	6	13.8336	9.8e-07	downregulated	7	11.0232	1.6e-05	downregulated	10	13.6323	1.2e-06	downregulated	8	14.1267	7.3e-07	downregulated	2	3.97308	0.0188	downregulated	2	1.95977	0.1409	downregulated	7	4.33228	0.0131	downregulated	14	10.7183
regulation of angiogenesis	GO	regulation of angiogenesis GO	downregulated	14	15.8572	1.3e-07	NA	NA	NA	NA	upregulated	5	6.70991	0.0012	downregulated	7	12.9768	2.3e-06	downregulated	8	13.6103	1.2e-06	downregulated	13	19.334	4e-09	downregulated	21	26.0575	4.8e-12	downregulated	13	15.8843	1.3e-07	downregulated	1	0.937048	0.3918	upregulated	4	4.47353	0.0114	downregulated	14	7.28056	0.0007	downregulated	24	13.8672
Predicted Gene Targets for miR-93	TargetScan miRNA targets DB	Predicted Gene Targets for miR-93 TargetScan miRNA targets DB	upregulated	7	5.4817	0.0042	NA	NA	NA	NA	downregulated	2	1.5602	0.2101	NA	NA	NA	NA	upregulated	2	2.86019	0.0573	upregulated	5	3.64013	0.0262	upregulated	13	11.4593	1.1e-05	upregulated	7	7.21732	0.0007	upregulated	3	3.49159	0.0305	upregulated	5	3.97324	0.0188	downregulated	7	3.32736	0.0359	downregulated	23	10.4752
MODULE_354	Broad MSigDB - cancer modules	MODULE_354 Broad MSigDB - cancer modules	downregulated	4	12.0335	5.9e-06	upregulated	3	14.7614	3.9e-07	upregulated	4	16.5339	6.6e-08	downregulated	1	4.40649	0.0122	downregulated	2	7.62265	0.0005	downregulated	4	14.3919	5.6e-07	downregulated	9	31.4715	2.1e-14	downregulated	8	30.1097	8.4e-14	NA	NA	NA	NA	upregulated	1	2.70055	0.0672	downregulated	3	5.64533	0.0035	downregulated	7	15.9342
mitotic nuclear division	GO	mitotic nuclear division GO	upregulated	2	1.95303	0.1418	NA	NA	NA	NA	NA	NA	NA	NA	NA	NA	NA	NA	NA	NA	NA	NA	upregulated	1	0.570019	0.5655	upregulated	7	8.3374	0.0002	upregulated	2	2.56157	0.0772	downregulated	1	2.11435	0.1207	upregulated	2	2.67492	0.0689	upregulated	22	39.4596	7.3e-18	upregulated	32	48.7372
Serine proteases, trypsin domain	InterPro	Serine proteases, trypsin domain InterPro	downregulated	15	27.3934	1.3e-12	NA	NA	NA	NA	upregulated	1	6.07874	0.0023	downregulated	7	17.7545	1.9e-08	downregulated	6	12.4989	3.7e-06	downregulated	13	26.7777	2.3e-12	downregulated	20	35.9897	2.3e-16	downregulated	16	32.1494	1.1e-14	NA	NA	NA	NA	downregulated	1	2.06593	0.1267	downregulated	4	2.31307	0.099	downregulated	9	4.56952
mitotic sister chromatid segregation	GO	mitotic sister chromatid segregation GO	upregulated	2	2.51201	0.0811	NA	NA	NA	NA	NA	NA	NA	NA	NA	NA	NA	NA	NA	NA	NA	NA	upregulated	1	0.80275	0.4481	upregulated	5	6.74879	0.0012	upregulated	2	3.15636	0.0426	downregulated	1	2.42617	0.0884	upregulated	2	3.25929	0.0384	upregulated	18	36.6869	1.2e-16	upregulated	28	47.9206
Peptidase S1A, chymotrypsin family	InterPro	Peptidase S1A, chymotrypsin family InterPro	downregulated	14	26.6926	2.6e-12	NA	NA	NA	NA	upregulated	1	6.13739	0.0022	downregulated	7	18.1597	1.3e-08	downregulated	6	12.8376	2.7e-06	downregulated	13	27.5306	1.1e-12	downregulated	19	34.4059	1.1e-15	downregulated	15	30.1432	8.1e-14	NA	NA	NA	NA	downregulated	1	2.12205	0.1198	downregulated	4	2.37006	0.0935	downregulated	9	4.62918
serine-type peptidase activity	GO	serine-type peptidase activity GO	downregulated	16	27.2052	1.5e-12	NA	NA	NA	NA	upregulated	1	5.82322	0.003	downregulated	7	16.0044	1.1e-07	downregulated	6	11.0412	1.6e-05	downregulated	14	26.251	4e-12	downregulated	21	33.4693	2.9e-15	downregulated	16	28.1508	5.9e-13	upregulated	2	3.2089	0.0404	upregulated	2	3.45898	0.0315	downregulated	5	2.06297	0.1271	downregulated	13	6.37549
blood circulation	GO	blood circulation GO	downregulated	20	23.9482	4e-11	downregulated	3	6.18565	0.0021	upregulated	8	11.7121	8.2e-06	downregulated	6	9.32644	8.9e-05	downregulated	7	9.77651	5.7e-05	downregulated	15	19.8125	2.5e-09	downregulated	22	23.3474	7.2e-11	downregulated	18	21.8117	3.4e-10	NA	NA	NA	NA	upregulated	6	4.98257	0.0069	downregulated	13	4.91791	0.0073	downregulated	30	16.2384
Short-chain dehydrogenase/reductase, conserved site	InterPro	Short-chain dehydrogenase/reductase, conserved site InterPro	downregulated	5	12.4456	3.9e-06	downregulated	1	4.10426	0.0165	downregulated	5	15.9275	1.2e-07	downregulated	2	8.1178	0.0003	upregulated	4	12.5821	3.4e-06	upregulated	7	20.191	1.7e-09	upregulated	8	20.8333	9e-10	downregulated	6	15.8564	1.3e-07	downregulated	1	2.40681	0.0901	NA	NA	NA	NA	downregulated	4	6.18393	0.0021	upregulated	6	5.66625
chylomicron	GO	chylomicron GO	downregulated	6	22.7746	1.3e-10	upregulated	2	9.76583	5.7e-05	upregulated	3	13.0531	2.1e-06	downregulated	3	13.9125	9.1e-07	downregulated	7	36.0207	2.3e-16	downregulated	8	35.9783	2.4e-16	downregulated	7	27.928	7.4e-13	downregulated	7	28.2603	5.3e-13	NA	NA	NA	NA	upregulated	1	2.95252	0.0522	NA	NA	NA	NA	downregulated	1	1.65598
Sushi/SCR/CCP domain	InterPro	Sushi/SCR/CCP domain InterPro	downregulated	11	28.8276	3e-13	NA	NA	NA	NA	NA	NA	NA	NA	downregulated	2	5.77439	0.0031	downregulated	4	11.6823	8.4e-06	downregulated	9	26.3122	3.7e-12	downregulated	13	33.8381	2e-15	downregulated	11	31.6818	1.7e-14	NA	NA	NA	NA	upregulated	1	2.50802	0.0814	downregulated	2	3.3176	0.0362	downregulated	6	6.69816
Sushi/SCR/CCP superfamily	InterPro	Sushi/SCR/CCP superfamily InterPro	downregulated	11	28.8276	3e-13	NA	NA	NA	NA	NA	NA	NA	NA	downregulated	2	5.77439	0.0031	downregulated	4	11.6823	8.4e-06	downregulated	9	26.3122	3.7e-12	downregulated	13	33.8381	2e-15	downregulated	11	31.6818	1.7e-14	NA	NA	NA	NA	upregulated	1	2.50802	0.0814	downregulated	2	3.3176	0.0362	downregulated	6	6.69816
regulation of neuron death	GO	regulation of neuron death GO	downregulated	17	20.1659	1.7e-09	upregulated	5	15.4392	2e-07	downregulated	6	7.64745	0.0005	downregulated	3	3.62361	0.0267	downregulated	6	8.29507	0.0002	downregulated	13	16.8006	5.1e-08	downregulated	21	22.5182	1.7e-10	downregulated	11	10.1454	3.9e-05	downregulated	2	1.67025	0.1882	downregulated	6	3.64354	0.0262	downregulated	10	3.08247	0.0458	downregulated	23	9.61246
acid-thiol ligase activity	GO	acid-thiol ligase activity GO	upregulated	3	7.39673	0.0006	NA	NA	NA	NA	NA	NA	NA	NA	upregulated	2	8.06076	0.0003	upregulated	4	13.6647	1.2e-06	upregulated	8	25.4668	8.7e-12	upregulated	6	15.5931	1.7e-07	upregulated	6	20.1675	1.7e-09	upregulated	1	3.02379	0.0486	upregulated	2	6.19183	0.002	upregulated	3	4.945	0.0071	upregulated	7	9.49639
Major facilitator superfamily domain	InterPro	Major facilitator superfamily domain InterPro	downregulated	15	34.0083	1.7e-15	NA	NA	NA	NA	downregulated	5	10.3929	3.1e-05	downregulated	2	3.90838	0.0201	downregulated	2	4.68624	0.0092	downregulated	12	27.2986	1.4e-12	downregulated	17	34.3947	1.2e-15	downregulated	11	23.6134	5.6e-11	NA	NA	NA	NA	upregulated	2	3.12907	0.0438	downregulated	5	3.76002	0.0233	upregulated	10	7.88346
Peptidase S1, PA clan	InterPro	Peptidase S1, PA clan InterPro	downregulated	15	26.6725	2.6e-12	NA	NA	NA	NA	upregulated	1	6.02935	0.0024	downregulated	7	17.4142	2.7e-08	downregulated	6	12.2148	5e-06	downregulated	13	26.1469	4.4e-12	downregulated	20	35.013	6.2e-16	downregulated	16	31.3672	2.4e-14	NA	NA	NA	NA	downregulated	1	2.0189	0.1328	downregulated	4	2.26526	0.1038	downregulated	9	4.51933
amino acid binding	GO	amino acid binding GO	downregulated	8	17.6172	2.2e-08	upregulated	3	11.1688	1.4e-05	upregulated	4	11.0031	1.7e-05	downregulated	2	5.23566	0.0053	downregulated	4	10.559	2.6e-05	downregulated	8	20.619	1.1e-09	downregulated	14	32.1179	1.1e-14	downregulated	14	38.275	2.4e-17	upregulated	1	2.62324	0.0726	upregulated	2	3.2272	0.0397	downregulated	5	6.10686	0.0022	downregulated	9	9.51407
regulation of cellular protein localization	GO	regulation of cellular protein localization GO	upregulated	10	7.22319	0.0007	upregulated	1	1.47205	0.2295	downregulated	7	7.70514	0.0005	upregulated	1	3.36382	0.0346	downregulated	6	6.66821	0.0013	upregulated	10	5.79798	0.003	upregulated	21	17.6458	2.2e-08	upregulated	9	7.42718	0.0006	upregulated	2	1.95344	0.1418	upregulated	7	5.81989	0.003	downregulated	19	7.56418	0.0005	upregulated	42	12.1331
Acyl-CoA dehydrogenase/oxidase C-terminal	InterPro	Acyl-CoA dehydrogenase/oxidase C-terminal InterPro	upregulated	2	5.81322	0.003	NA	NA	NA	NA	upregulated	2	7.43428	0.0006	upregulated	2	9.26863	9.4e-05	upregulated	5	21.9427	3e-10	upregulated	8	31.4845	2.1e-14	upregulated	5	16.2514	8.8e-08	upregulated	2	6.99648	0.0009	NA	NA	NA	NA	NA	NA	NA	NA	NA	NA	NA	NA	upregulated	4	6.29519
MODULE_440	Broad MSigDB - cancer modules	MODULE_440 Broad MSigDB - cancer modules	downregulated	9	34.4664	1.1e-15	upregulated	2	9.51293	7.4e-05	downregulated	2	8.1969	0.0003	downregulated	2	8.12314	0.0003	downregulated	4	15.8714	1.3e-07	downregulated	4	13.3783	1.5e-06	downregulated	6	18.4487	9.7e-09	downregulated	9	34.3822	1.2e-15	upregulated	1	3.50202	0.0301	downregulated	2	4.67991	0.0093	upregulated	1	1.89367	0.1505	upregulated	3	3.54199
carbohydrate binding	GO	carbohydrate binding GO	downregulated	18	26.9867	1.9e-12	upregulated	4	8.93962	0.0001	upregulated	7	12.4306	4e-06	downregulated	2	3.49505	0.0303	downregulated	8	14.6752	4.2e-07	downregulated	16	27.2935	1.4e-12	downregulated	25	36.9567	8.9e-17	downregulated	19	31.1103	3.1e-14	NA	NA	NA	NA	upregulated	3	3.07268	0.0463	upregulated	12	4.81701	0.0081	upregulated	19	5.38899
AMP-binding, conserved site	InterPro	AMP-binding, conserved site InterPro	upregulated	2	4.4917	0.0112	NA	NA	NA	NA	downregulated	1	3.04043	0.0478	upregulated	2	8.14016	0.0003	upregulated	4	13.8294	9.9e-07	upregulated	7	21.6847	3.8e-10	upregulated	5	13.2522	1.8e-06	upregulated	6	20.4838	1.3e-09	upregulated	1	3.06063	0.0469	upregulated	2	6.26719	0.0019	upregulated	3	5.05195	0.0064	upregulated	6	9.28617
cellular aldehyde metabolic process	GO	cellular aldehyde metabolic process GO	upregulated	7	17.1699	3.5e-08	downregulated	2	7.46564	0.0006	upregulated	5	15.211	2.5e-07	upregulated	1	3.79454	0.0225	upregulated	6	17.6683	2.1e-08	upregulated	7	15.6552	1.6e-07	upregulated	12	28.4523	4.4e-13	downregulated	7	16.6405	5.9e-08	NA	NA	NA	NA	downregulated	1	1.10262	0.332	upregulated	5	5.38702	0.0046	upregulated	14	17.8519
lung development	GO	lung development GO	downregulated	10	12.9135	2.5e-06	upregulated	1	2.31752	0.0985	downregulated	2	2.15006	0.1165	downregulated	4	7.80217	0.0004	downregulated	6	11.7052	8.3e-06	downregulated	10	17.6899	2.1e-08	downregulated	13	16.4817	7e-08	downregulated	11	18.1817	1.3e-08	downregulated	5	10.3508	3.2e-05	upregulated	3	3.00949	0.0493	downregulated	13	9.45357	7.8e-05	downregulated	14	8.10159
negative regulation of immune system process	GO	negative regulation of immune system process GO	downregulated	18	17.8529	1.8e-08	upregulated	3	4.74772	0.0087	downregulated	8	8.50321	0.0002	downregulated	5	7.09025	0.0008	downregulated	8	11.3993	1.1e-05	downregulated	13	14.5496	4.8e-07	downregulated	20	17.9675	1.6e-08	downregulated	20	25.1767	1.2e-11	downregulated	4	3.97417	0.0188	downregulated	9	4.8318	0.008	downregulated	15	4.62681	0.0098	downregulated	19	4.24041
Predicted Gene Targets for miR-223	TargetScan miRNA targets DB	Predicted Gene Targets for miR-223 TargetScan miRNA targets DB	downregulated	3	3.68983	0.025	upregulated	1	5.16942	0.0057	downregulated	2	3.22823	0.0396	downregulated	1	3.44798	0.0318	downregulated	2	5.13327	0.0059	downregulated	2	3.73659	0.0238	upregulated	5	6.3069	0.0018	upregulated	3	5.22004	0.0054	upregulated	1	4.73734	0.0088	upregulated	2	2.85878	0.0573	upregulated	6	3.15003	0.0429	upregulated	10	4.67452
respiratory tube development	GO	respiratory tube development GO	downregulated	10	12.7869	2.8e-06	upregulated	1	2.30404	0.0999	downregulated	2	2.12688	0.1192	downregulated	4	7.76085	0.0004	downregulated	6	11.6245	8.9e-06	downregulated	10	17.5557	2.4e-08	downregulated	13	16.3162	8.2e-08	downregulated	11	18.0353	1.5e-08	downregulated	5	10.2828	3.4e-05	upregulated	3	2.97482	0.0511	downregulated	13	9.3095	9.1e-05	downregulated	14	7.98021
cellular response to nutrient levels	GO	cellular response to nutrient levels GO	downregulated	14	23.4798	6.4e-11	downregulated	1	3.90594	0.0201	downregulated	7	14.4337	5.4e-07	upregulated	3	8.67135	0.0002	downregulated	7	14.8081	3.7e-07	downregulated	11	20.115	1.8e-09	downregulated	17	26.1732	4.3e-12	downregulated	12	20.6842	1e-09	NA	NA	NA	NA	upregulated	1	0.661596	0.516	downregulated	8	5.13113	0.0059	downregulated	10	7.17272
Predicted Gene Targets for miR-148	TargetScan miRNA targets DB	Predicted Gene Targets for miR-148 TargetScan miRNA targets DB	downregulated	7	4.44558	0.0117	NA	NA	NA	NA	downregulated	6	7.56428	0.0005	upregulated	1	1.71477	0.18	downregulated	2	3.68307	0.0251	upregulated	7	5.62792	0.0036	upregulated	17	18.3078	1.1e-08	downregulated	7	6.11762	0.0022	upregulated	3	3.98228	0.0186	upregulated	4	3.26375	0.0382	downregulated	14	7.01026	0.0009	downregulated	19	7.09213
AAA+ ATPase domain	InterPro	AAA+ ATPase domain InterPro	upregulated	8	12.224	4.9e-06	NA	NA	NA	NA	upregulated	3	6.20828	0.002	upregulated	2	4.57366	0.0103	upregulated	5	10.5529	2.6e-05	upregulated	8	11.564	9.5e-06	upregulated	9	11.0647	1.6e-05	upregulated	8	15.4588	1.9e-07	upregulated	1	1.97426	0.1389	downregulated	1	0.931933	0.3938	upregulated	11	10.2174	3.7e-05	upregulated	20	13.9914
Predicted Gene Targets for miR-142-5p	TargetScan miRNA targets DB	Predicted Gene Targets for miR-142-5p TargetScan miRNA targets DB	downregulated	8	5.501	0.0041	upregulated	2	3.87718	0.0207	downregulated	5	4.79525	0.0083	downregulated	1	1.2108	0.298	downregulated	3	2.99878	0.0498	downregulated	3	2.95255	0.0522	downregulated	5	4.18589	0.0152	upregulated	3	2.55551	0.0777	upregulated	1	0.652815	0.5206	upregulated	3	1.25339	0.2855	upregulated	13	3.31165	0.0365	downregulated	19	5.68899
regulation of tube diameter	GO	regulation of tube diameter GO	downregulated	13	21.8414	3.3e-10	upregulated	2	4.7771	0.0084	downregulated	4	8.09568	0.0003	downregulated	6	14.497	5.1e-07	downregulated	6	12.7747	2.8e-06	downregulated	10	18.3664	1.1e-08	downregulated	13	19.3792	3.8e-09	downregulated	14	25.8985	5.7e-12	NA	NA	NA	NA	NA	NA	NA	NA	downregulated	7	5.17003	0.0057	downregulated	13	9.08572
regulation of blood vessel diameter	GO	regulation of blood vessel diameter GO	downregulated	13	21.8414	3.3e-10	upregulated	2	4.7771	0.0084	downregulated	4	8.09568	0.0003	downregulated	6	14.497	5.1e-07	downregulated	6	12.7747	2.8e-06	downregulated	10	18.3664	1.1e-08	downregulated	13	19.3792	3.8e-09	downregulated	14	25.8985	5.7e-12	NA	NA	NA	NA	NA	NA	NA	NA	downregulated	7	5.17003	0.0057	downregulated	13	9.08572
carbon-carbon lyase activity	GO	carbon-carbon lyase activity GO	downregulated	9	23.0085	1e-10	downregulated	2	8.04718	0.0003	downregulated	5	13.6943	1.1e-06	NA	NA	NA	NA	downregulated	4	11.5185	9.9e-06	upregulated	7	17.4269	2.7e-08	upregulated	9	19.4389	3.6e-09	downregulated	8	20.0603	1.9e-09	NA	NA	NA	NA	upregulated	1	1.63297	0.1953	upregulated	5	5.66995	0.0034	upregulated	11	12.344
regulation of hormone secretion	GO	regulation of hormone secretion GO	downregulated	16	21.3808	5.2e-10	downregulated	1	3.40328	0.0333	downregulated	6	7.68833	0.0005	downregulated	5	8.47755	0.0002	downregulated	10	19.5593	3.2e-09	downregulated	14	21.8734	3.2e-10	downregulated	18	21.9539	2.9e-10	downregulated	15	23.0549	9.7e-11	upregulated	1	1.99606	0.1359	upregulated	3	2.24851	0.1056	upregulated	11	4.09254	0.0167	downregulated	17	6.50681
cellular ketone metabolic process	GO	cellular ketone metabolic process GO	downregulated	7	14.7459	3.9e-07	upregulated	2	8.08995	0.0003	downregulated	4	9.60339	6.7e-05	downregulated	2	7.54915	0.0005	upregulated	3	6.76201	0.0012	upregulated	5	9.09878	0.0001	downregulated	14	32.2968	9.4e-15	downregulated	5	10.7592	2.1e-05	NA	NA	NA	NA	upregulated	1	2.93168	0.0533	upregulated	6	7.00309	0.0009	upregulated	11	9.65043
nuclear envelope	GO	nuclear envelope GO	upregulated	13	13.4074	1.5e-06	NA	NA	NA	NA	upregulated	4	5.32909	0.0048	upregulated	1	1.47466	0.2289	upregulated	3	3.7213	0.0242	upregulated	14	13.8973	9.2e-07	upregulated	24	26.5355	3e-12	upregulated	14	19.0657	5.2e-09	upregulated	2	3.4025	0.0333	downregulated	6	2.56729	0.0767	downregulated	16	7.98928	0.0003	upregulated	41	16.4692
response to topologically incorrect protein	GO	response to topologically incorrect protein GO	downregulated	11	22.2515	2.2e-10	NA	NA	NA	NA	downregulated	14	40.5337	2.5e-18	downregulated	4	10.0721	4.2e-05	upregulated	2	3.55794	0.0285	downregulated	8	16.0367	1.1e-07	upregulated	10	16.0642	1.1e-07	downregulated	8	14.4149	5.5e-07	NA	NA	NA	NA	upregulated	2	2.4458	0.0867	downregulated	4	2.48462	0.0834	upregulated	15	10.4681
cellular respiration	GO	cellular respiration GO	upregulated	5	7.08855	0.0008	upregulated	1	3.09247	0.0454	downregulated	7	14.7703	3.8e-07	downregulated	2	5.741	0.0032	upregulated	4	7.69273	0.0005	upregulated	15	30.8885	3.8e-14	upregulated	13	20.9399	8.1e-10	upregulated	6	10.4871	2.8e-05	NA	NA	NA	NA	downregulated	2	1.37315	0.2533	upregulated	6	3.02107	0.0487	upregulated	14	7.16872
vitamin metabolic process	GO	vitamin metabolic process GO	upregulated	7	16.0405	1.1e-07	downregulated	2	8.08764	0.0003	downregulated	5	14.4982	5.1e-07	downregulated	3	8.99718	0.0001	upregulated	4	10.597	2.5e-05	upregulated	5	12.224	4.9e-06	upregulated	8	18.3119	1.1e-08	downregulated	8	19.1852	4.7e-09	upregulated	1	3.33287	0.0357	NA	NA	NA	NA	upregulated	2	1.80288	0.1648	upregulated	12	15.5591
MODULE_295	Broad MSigDB - cancer modules	MODULE_295 Broad MSigDB - cancer modules	upregulated	5	15.6536	1.6e-07	NA	NA	NA	NA	downregulated	1	3.16831	0.0421	upregulated	2	8.74117	0.0002	upregulated	3	11.0365	1.6e-05	upregulated	7	23.5181	6.1e-11	upregulated	5	15.4032	2e-07	upregulated	5	18.0704	1.4e-08	NA	NA	NA	NA	upregulated	1	2.29796	0.1005	downregulated	2	2.97242	0.0512	downregulated	3	4.29672
aromatic amino acid family metabolic process	GO	aromatic amino acid family metabolic process GO	downregulated	7	18.9045	6.2e-09	upregulated	4	18.1505	1.3e-08	upregulated	3	9.92774	4.9e-05	downregulated	2	6.5589	0.0014	downregulated	1	4.44242	0.0118	downregulated	3	7.37964	0.0006	downregulated	11	31.4199	2.3e-14	downregulated	14	49.1645	4.4e-22	upregulated	1	3.32761	0.0359	upregulated	2	5.00314	0.0067	upregulated	1	1.1951	0.3027	downregulated	5	6.39125
Predicted Gene Targets for miR-494	TargetScan miRNA targets DB	Predicted Gene Targets for miR-494 TargetScan miRNA targets DB	upregulated	7	7.60761	0.0005	NA	NA	NA	NA	downregulated	7	11.7002	8.3e-06	upregulated	1	1.74009	0.1755	upregulated	2	2.43328	0.0877	upregulated	6	6.23112	0.002	upregulated	12	12.3213	4.5e-06	upregulated	8	11.2282	1.3e-05	downregulated	1	0.948114	0.3875	upregulated	3	2.30381	0.0999	upregulated	8	2.28637	0.1016	downregulated	17	8.71499
SAENZ_DETOX_PATHWAY_AND_CARCINOGENESIS_DN	Broad MSigDB - chemical and genetic perturbations	SAENZ_DETOX_PATHWAY_AND_CARCINOGENESIS_DN Broad MSigDB - chemical and genetic perturbations	upregulated	4	19.8509	2.4e-09	upregulated	1	6.631	0.0013	upregulated	3	12.5411	3.6e-06	downregulated	4	20.1156	1.8e-09	upregulated	5	22.7966	1.3e-10	upregulated	5	18.9612	5.8e-09	upregulated	4	12.3674	4.3e-06	upregulated	2	8.83867	0.0001	upregulated	1	4.79773	0.0082	upregulated	3	12.7936	2.8e-06	upregulated	3	9.02329	0.0001	upregulated	6	14.1182
Alpha-2-macroglobulin, N-terminal	InterPro	Alpha-2-macroglobulin, N-terminal InterPro	downregulated	5	18.1984	1.2e-08	NA	NA	NA	NA	downregulated	2	10.3966	3.1e-05	downregulated	3	13.6361	1.2e-06	downregulated	4	18.5666	8.6e-09	downregulated	7	33.4141	3.1e-15	downregulated	7	31.3636	2.4e-14	downregulated	8	35.1589	5.4e-16	NA	NA	NA	NA	upregulated	1	3.42069	0.0327	downregulated	1	1.72404	0.1783	downregulated	1	1.49337
response to hypoxia	GO	response to hypoxia GO	downregulated	10	13.1189	2e-06	upregulated	3	9.53249	7.2e-05	downregulated	3	4.19806	0.015	upregulated	3	7.15315	0.0008	upregulated	5	8.71415	0.0002	upregulated	11	16.0627	1.1e-07	upregulated	18	29.7517	1.2e-13	upregulated	9	17.3286	3e-08	upregulated	3	4.99658	0.0068	upregulated	4	4.97945	0.0069	downregulated	6	3.67449	0.0254	upregulated	19	9.72074
spindle	GO	spindle GO	upregulated	4	2.97793	0.0509	NA	NA	NA	NA	NA	NA	NA	NA	NA	NA	NA	NA	NA	NA	NA	NA	upregulated	3	1.33045	0.2644	upregulated	10	8.42556	0.0002	upregulated	3	2.37999	0.0926	downregulated	2	3.07891	0.046	downregulated	4	2.81079	0.0602	upregulated	29	40.0591	4e-18	upregulated	47	54.5232
drug transport	GO	drug transport GO	downregulated	13	22.0083	2.8e-10	upregulated	2	5.44223	0.0043	upregulated	6	12.5846	3.4e-06	downregulated	3	5.59634	0.0037	downregulated	2	2.91852	0.054	downregulated	8	12.8973	2.5e-06	downregulated	14	20.1509	1.8e-09	downregulated	10	16.1763	9.4e-08	upregulated	1	2.47182	0.0844	upregulated	3	5.87882	0.0028	upregulated	5	3.36617	0.0345	upregulated	18	8.8138
blood coagulation, fibrin clot formation	GO	blood coagulation, fibrin clot formation GO	downregulated	6	24.2438	3e-11	NA	NA	NA	NA	upregulated	1	3.85784	0.0211	downregulated	5	26.3735	3.5e-12	downregulated	5	24.6272	2e-11	downregulated	6	27.2235	1.5e-12	downregulated	6	23.1539	8.8e-11	downregulated	6	25.8237	6.1e-12	NA	NA	NA	NA	NA	NA	NA	NA	NA	NA	NA	NA	downregulated	4	10.17
regulation of neurotransmitter levels	GO	regulation of neurotransmitter levels GO	downregulated	13	14.0183	8.2e-07	upregulated	4	8.86482	0.0001	upregulated	11	21.8855	3.1e-10	downregulated	4	6.27521	0.0019	upregulated	6	8.19286	0.0003	downregulated	10	13.0806	2.1e-06	downregulated	21	25.3818	9.5e-12	downregulated	18	26.1257	4.5e-12	downregulated	2	2.54105	0.0788	downregulated	5	4.52439	0.0108	downregulated	17	11.0451	1.6e-05	downregulated	18	6.95867
oxidoreductase activity, acting on the aldehyde or oxo group of donors, NAD or NADP as acceptor	GO	oxidoreductase activity, acting on the aldehyde or oxo group of donors, NAD or NADP as acceptor GO	upregulated	7	18.4836	9.4e-09	upregulated	1	4.545	0.0106	upregulated	6	20.1159	1.8e-09	upregulated	1	3.98929	0.0185	upregulated	5	15.7813	1.4e-07	upregulated	7	17.3122	3e-08	upregulated	8	18.9126	6.1e-09	upregulated	5	12.9521	2.4e-06	upregulated	1	2.53845	0.079	downregulated	1	1.3229	0.2664	upregulated	8	12.9201	2.4e-06	upregulated	12	16.0501
positive regulation of protein serine/threonine kinase activity	GO	positive regulation of protein serine/threonine kinase activity GO	upregulated	11	17.1518	3.6e-08	upregulated	1	1.86763	0.1545	upregulated	1	1.44895	0.2348	upregulated	4	10.3444	3.2e-05	downregulated	4	5.60054	0.0037	upregulated	8	9.14474	0.0001	upregulated	11	11.9575	6.4e-06	upregulated	9	16.9968	4.2e-08	downregulated	2	2.23286	0.1072	downregulated	3	1.43558	0.238	downregulated	10	3.14814	0.0429	downregulated	17	6.64096
enzyme activator activity	GO	enzyme activator activity GO	downregulated	17	16.742	5.4e-08	upregulated	3	6.1601	0.0021	upregulated	7	11.1483	1.4e-05	downregulated	5	6.90882	0.001	downregulated	10	15.7655	1.4e-07	downregulated	12	12.4848	3.8e-06	downregulated	19	15.5678	1.7e-07	downregulated	12	9.6642	6.4e-05	downregulated	2	3.5446	0.0289	upregulated	5	7.28538	0.0007	upregulated	12	3.82217	0.0219	downregulated	24	7.65605
AMP-dependent synthetase/ligase	InterPro	AMP-dependent synthetase/ligase InterPro	upregulated	2	4.20599	0.0149	NA	NA	NA	NA	downregulated	1	2.89587	0.0553	upregulated	2	7.84018	0.0004	upregulated	4	13.2089	1.8e-06	upregulated	7	20.5316	1.2e-09	upregulated	5	12.4752	3.8e-06	upregulated	6	19.5122	3.4e-09	upregulated	1	2.92113	0.0539	upregulated	2	5.98208	0.0025	upregulated	3	4.64956	0.0096	upregulated	7	10.7195
cellular response to peptide	GO	cellular response to peptide GO	downregulated	11	15.3262	2.2e-07	downregulated	1	3.72539	0.0241	downregulated	4	6.51595	0.0015	upregulated	3	7.4477	0.0006	upregulated	4	7.72088	0.0004	upregulated	7	11.45	1.1e-05	upregulated	15	21.4211	5e-10	downregulated	9	12.164	5.2e-06	upregulated	2	2.7046	0.0669	upregulated	5	5.59896	0.0037	downregulated	9	5.55009	0.0039	downregulated	17	10.7613
Predicted Gene Targets for miR-153	TargetScan miRNA targets DB	Predicted Gene Targets for miR-153 TargetScan miRNA targets DB	downregulated	11	9.32302	8.9e-05	upregulated	1	4.20996	0.0148	downregulated	4	3.84842	0.0213	NA	NA	NA	NA	upregulated	2	1.49698	0.2238	downregulated	4	2.78159	0.0619	upregulated	14	11.4494	1.1e-05	downregulated	7	5.19661	0.0055	upregulated	2	1.89173	0.1508	upregulated	5	3.91679	0.0199	downregulated	10	2.72923	0.0653	downregulated	18	6.26915
regulation of reactive oxygen species metabolic process	GO	regulation of reactive oxygen species metabolic process GO	downregulated	12	17.3722	2.9e-08	upregulated	3	8.23644	0.0003	upregulated	7	15.477	1.9e-07	downregulated	5	10.8838	1.9e-05	downregulated	8	17.5759	2.3e-08	downregulated	8	13.1081	2e-06	downregulated	15	20.576	1.2e-09	downregulated	13	21.0188	7.4e-10	upregulated	1	1.66685	0.1888	downregulated	2	1.61577	0.1987	downregulated	10	7.02882	0.0009	downregulated	18	13.4866
complement binding	GO	complement binding GO	downregulated	7	22.4959	1.7e-10	upregulated	1	4.11551	0.0163	downregulated	2	6.10558	0.0022	downregulated	3	13.1004	2e-06	downregulated	5	20.4716	1.3e-09	downregulated	7	25.5826	7.8e-12	downregulated	9	31.324	2.5e-14	downregulated	7	26.1128	4.6e-12	NA	NA	NA	NA	upregulated	1	2.78889	0.0615	downregulated	1	1.62746	0.1964	downregulated	3	5.02049
REACTOME_INTRINSIC_PATHWAY	Broad MSigDB - Canonical Pathways	REACTOME_INTRINSIC_PATHWAY Broad MSigDB - Canonical Pathways	downregulated	6	20.3307	1.5e-09	upregulated	1	4.32529	0.0132	upregulated	1	3.21523	0.0401	downregulated	4	17.4483	2.6e-08	downregulated	3	11.5027	1e-05	downregulated	6	22.3498	2e-10	downregulated	7	22.5756	1.6e-10	downregulated	7	26.3465	3.6e-12	NA	NA	NA	NA	NA	NA	NA	NA	downregulated	1	1.81869	0.1622	downregulated	5	10.7545
morphogenesis of an epithelium	GO	morphogenesis of an epithelium GO	downregulated	12	8.41285	0.0002	upregulated	2	3.52501	0.0295	downregulated	3	1.81299	0.1632	downregulated	3	4.02136	0.0179	downregulated	7	9.54759	7.1e-05	downregulated	10	9.94288	4.8e-05	upregulated	14	8.07661	0.0003	downregulated	10	8.88659	0.0001	downregulated	8	11.7067	8.2e-06	upregulated	6	3.16005	0.0424	downregulated	16	5.28433	0.0051	downregulated	29	10.0606
Predicted Gene Targets for miR-369-3p	TargetScan miRNA targets DB	Predicted Gene Targets for miR-369-3p TargetScan miRNA targets DB	downregulated	7	5.14285	0.0058	NA	NA	NA	NA	upregulated	3	3.21516	0.0401	NA	NA	NA	NA	upregulated	2	1.68603	0.1853	downregulated	2	0.735471	0.4793	downregulated	5	2.20553	0.1102	upregulated	4	3.4273	0.0325	upregulated	1	0.924189	0.3969	upregulated	5	4.75932	0.0086	downregulated	12	4.64813	0.0096	downregulated	19	7.20344
Predicted Gene Targets for miR-330	TargetScan miRNA targets DB	Predicted Gene Targets for miR-330 TargetScan miRNA targets DB	upregulated	5	3.74006	0.0238	downregulated	1	1.83146	0.1602	downregulated	1	1.09157	0.3357	upregulated	1	1.53191	0.2161	NA	NA	NA	NA	upregulated	5	3.49517	0.0303	upregulated	12	9.62047	6.6e-05	upregulated	6	6.05806	0.0023	upregulated	2	2.32425	0.0979	upregulated	3	2.94	0.0529	downregulated	10	3.17597	0.0418	downregulated	22	10.0685
Alpha/beta hydrolase fold-1	InterPro	Alpha/beta hydrolase fold-1 InterPro	upregulated	4	10.729	2.2e-05	NA	NA	NA	NA	downregulated	2	7.30576	0.0007	NA	NA	NA	NA	upregulated	3	9.48408	7.6e-05	upregulated	5	14.5438	4.8e-07	upregulated	6	15.138	2.7e-07	upregulated	4	12.4484	3.9e-06	NA	NA	NA	NA	NA	NA	NA	NA	upregulated	1	1.05823	0.3471	upregulated	5	6.9006
response to starvation	GO	response to starvation GO	downregulated	13	22.1781	2.3e-10	upregulated	2	4.66619	0.0094	downregulated	5	11.0751	1.5e-05	upregulated	4	10.6613	2.3e-05	downregulated	7	15.4577	1.9e-07	downregulated	11	21.1313	6.6e-10	downregulated	16	25.2623	1.1e-11	downregulated	11	19.4568	3.5e-09	NA	NA	NA	NA	upregulated	2	2.64823	0.0708	downregulated	8	5.67976	0.0034	upregulated	18	9.25231
microtubule	GO	microtubule GO	upregulated	8	7.52245	0.0005	upregulated	1	2.16488	0.1148	upregulated	3	5.82209	0.003	downregulated	1	1.09256	0.3354	upregulated	3	3.05727	0.047	downregulated	5	3.70209	0.0247	upregulated	16	12.6389	3.2e-06	upregulated	4	4.01092	0.0181	upregulated	4	4.48531	0.0113	upregulated	3	3.16589	0.0422	upregulated	36	34.492	1e-15	upregulated	60	42.2892
regulation of binding	GO	regulation of binding GO	upregulated	14	17.6441	2.2e-08	downregulated	2	3.97543	0.0188	upregulated	3	3.28876	0.0373	upregulated	1	3.60012	0.0273	downregulated	4	5.54267	0.0039	upregulated	12	11.1315	1.5e-05	upregulated	22	24.7737	1.7e-11	upregulated	12	14.9216	3.3e-07	downregulated	3	3.1086	0.0447	upregulated	5	3.13726	0.0434	downregulated	14	4.83686	0.0079	downregulated	28	14.3338
steroid binding	GO	steroid binding GO	downregulated	11	21.8294	3.3e-10	upregulated	3	9.07928	0.0001	downregulated	4	7.77769	0.0004	downregulated	5	14.2911	6.2e-07	downregulated	6	15.3308	2.2e-07	downregulated	9	19.6729	2.9e-09	downregulated	11	19.1676	4.7e-09	downregulated	11	23.0841	9.4e-11	NA	NA	NA	NA	upregulated	2	2.40429	0.0903	upregulated	5	3.63403	0.0264	downregulated	7	6.22077
regulation of peptidyl-tyrosine phosphorylation	GO	regulation of peptidyl-tyrosine phosphorylation GO	downregulated	13	17.6784	2.1e-08	upregulated	2	3.95938	0.0191	upregulated	5	7.38206	0.0006	downregulated	4	7.64148	0.0005	downregulated	8	15.8729	1.3e-07	downregulated	12	18.9829	5.7e-09	downregulated	15	18.5958	8.4e-09	downregulated	14	19.388	3.8e-09	downregulated	3	4.19522	0.0151	upregulated	1	1.39248	0.2485	downregulated	9	3.24047	0.0391	downregulated	19	9.63699
Predicted Gene Targets for let-7	TargetScan miRNA targets DB	Predicted Gene Targets for let-7 TargetScan miRNA targets DB	upregulated	10	6.61497	0.0013	NA	NA	NA	NA	downregulated	3	2.17755	0.1133	downregulated	1	1.81062	0.1636	upregulated	3	1.82286	0.1616	upregulated	11	10.2511	3.5e-05	upregulated	22	23.0357	9.9e-11	upregulated	5	3.28207	0.0376	upregulated	6	6.84209	0.0011	upregulated	13	13.4424	1.5e-06	upregulated	21	7.02401	0.0009	upregulated	37	10.4287
REACTOME_SYNTHESIS_OF_BILE_ACIDS_AND_BILE_SALTS	Broad MSigDB - Canonical Pathways	REACTOME_SYNTHESIS_OF_BILE_ACIDS_AND_BILE_SALTS Broad MSigDB - Canonical Pathways	downregulated	7	24.1469	3.3e-11	upregulated	1	4.47208	0.0114	downregulated	2	6.91042	0.001	downregulated	2	7.78857	0.0004	upregulated	3	10.7406	2.2e-05	downregulated	5	17.2765	3.1e-08	downregulated	8	27.3654	1.3e-12	downregulated	6	20.2166	1.7e-09	NA	NA	NA	NA	NA	NA	NA	NA	upregulated	3	5.88857	0.0028	upregulated	5	7.3087
positive regulation of reactive oxygen species metabolic process	GO	positive regulation of reactive oxygen species metabolic process GO	upregulated	8	14.4196	5.5e-07	upregulated	2	6.12369	0.0022	upregulated	5	12.6047	3.4e-06	downregulated	5	13.7434	1.1e-06	downregulated	7	18.6526	7.9e-09	downregulated	6	11.836	7.2e-06	downregulated	10	15.8914	1.3e-07	downregulated	10	19.614	3e-09	upregulated	1	2.2169	0.1089	downregulated	2	2.57902	0.0758	downregulated	5	3.69315	0.0249	upregulated	12	7.22078
cellular response to starvation	GO	cellular response to starvation GO	downregulated	12	21.295	5.6e-10	downregulated	1	4.14159	0.0159	downregulated	5	11.7608	7.8e-06	downregulated	3	6.04032	0.0024	downregulated	7	16.4253	7.4e-08	downregulated	11	22.651	1.5e-10	downregulated	15	24.8923	1.5e-11	downregulated	10	18.2716	1.2e-08	NA	NA	NA	NA	upregulated	1	0.830252	0.4359	downregulated	8	6.58128	0.0014	downregulated	8	6.73127
unfolded protein binding	GO	unfolded protein binding GO	downregulated	6	11.8608	7.1e-06	NA	NA	NA	NA	downregulated	12	36.374	1.6e-16	downregulated	1	2.35219	0.0952	upregulated	1	1.70725	0.1814	upregulated	6	10.3917	3.1e-05	upregulated	12	23.6647	5.3e-11	downregulated	4	7.30696	0.0007	NA	NA	NA	NA	downregulated	3	3.68857	0.025	downregulated	1	0.822491	0.4393	upregulated	10	6.18206
establishment of protein localization to organelle	GO	establishment of protein localization to organelle GO	downregulated	6	4.0181	0.018	NA	NA	NA	NA	downregulated	5	6.03303	0.0024	downregulated	2	3.32419	0.036	upregulated	4	5.33102	0.0048	upregulated	14	19.4623	3.5e-09	upregulated	18	21.3918	5.1e-10	upregulated	6	6.85073	0.0011	NA	NA	NA	NA	upregulated	3	2.89902	0.0551	downregulated	11	5.21907	0.0054	upregulated	28	12.4139
apical plasma membrane	GO	apical plasma membrane GO	downregulated	16	20.6366	1.1e-09	upregulated	2	3.98872	0.0185	upregulated	4	5.57485	0.0038	upregulated	3	6.42146	0.0016	upregulated	4	5.86976	0.0028	downregulated	9	13.6275	1.2e-06	downregulated	20	23.7626	4.8e-11	downregulated	14	17.0922	3.8e-08	upregulated	3	4.1615	0.0156	upregulated	3	3.3225	0.0361	upregulated	7	2.58102	0.0757	upregulated	26	9.23083
Membrane attack complex component/perforin (MACPF) domain	InterPro	Membrane attack complex component/perforin (MACPF) domain InterPro	downregulated	4	16.8105	5e-08	NA	NA	NA	NA	downregulated	1	3.42111	0.0327	downregulated	3	14.6305	4.4e-07	downregulated	4	22.0065	2.8e-10	downregulated	4	22.0065	2.8e-10	downregulated	4	22.1559	2.4e-10	downregulated	4	20.3024	1.5e-09	NA	NA	NA	NA	NA	NA	NA	NA	upregulated	2	4.16512	0.0155	downregulated	2	3.63285
Pyridoxal phosphate-dependent transferase	InterPro	Pyridoxal phosphate-dependent transferase InterPro	upregulated	5	11.6429	8.8e-06	upregulated	5	23.3847	7e-11	upregulated	5	18.0058	1.5e-08	downregulated	1	3.21854	0.04	downregulated	3	10.6802	2.3e-05	downregulated	3	11.7199	8.1e-06	downregulated	5	9.78665	5.6e-05	downregulated	7	18.4342	9.9e-09	upregulated	1	3.09125	0.0454	upregulated	3	6.52686	0.0015	upregulated	4	4.73667	0.0088	upregulated	9	10.4193
Pyridoxal phosphate-dependent transferase, major domain	InterPro	Pyridoxal phosphate-dependent transferase, major domain InterPro	upregulated	5	11.6429	8.8e-06	upregulated	5	23.3847	7e-11	upregulated	5	18.0058	1.5e-08	downregulated	1	3.21854	0.04	downregulated	3	10.6802	2.3e-05	downregulated	3	11.7199	8.1e-06	downregulated	5	9.78665	5.6e-05	downregulated	7	18.4342	9.9e-09	upregulated	1	3.09125	0.0454	upregulated	3	6.52686	0.0015	upregulated	4	4.73667	0.0088	upregulated	9	10.4193
intrinsic component of endoplasmic reticulum membrane	GO	intrinsic component of endoplasmic reticulum membrane GO	downregulated	12	21.6572	3.9e-10	upregulated	1	3.19484	0.041	downregulated	4	8.13801	0.0003	upregulated	1	2.82951	0.059	upregulated	4	7.24896	0.0007	downregulated	9	17.33	3e-08	downregulated	12	18.6793	7.7e-09	downregulated	10	18.4997	9.2e-09	upregulated	1	1.26804	0.2814	upregulated	4	5.85811	0.0029	downregulated	9	7.65585	0.0005	upregulated	15	8.31774
ubiquitin-like protein ligase binding	GO	ubiquitin-like protein ligase binding GO	upregulated	14	16.9344	4.4e-08	upregulated	1	1.85591	0.1563	downregulated	8	11.1518	1.4e-05	downregulated	3	4.03651	0.0177	downregulated	4	5.06318	0.0063	upregulated	16	20.0768	1.9e-09	upregulated	19	21.7806	3.5e-10	upregulated	9	10.4009	3e-05	upregulated	2	3.72364	0.0241	upregulated	2	1.85945	0.1558	upregulated	16	8.27851	0.0003	upregulated	32	17.3056
Predicted Gene Targets for miR-299	TargetScan miRNA targets DB	Predicted Gene Targets for miR-299 TargetScan miRNA targets DB	downregulated	6	7.43437	0.0006	NA	NA	NA	NA	upregulated	3	5.56042	0.0038	upregulated	3	7.25877	0.0007	upregulated	3	5.24656	0.0053	upregulated	5	7.89201	0.0004	upregulated	12	17.8269	1.8e-08	upregulated	6	9.45941	7.8e-05	upregulated	1	1.28743	0.276	upregulated	3	3.17209	0.0419	downregulated	4	2.07285	0.1258	downregulated	14	9.67575
Predicted Gene Targets for miR-132	TargetScan miRNA targets DB	Predicted Gene Targets for miR-132 TargetScan miRNA targets DB	downregulated	4	2.72546	0.0655	NA	NA	NA	NA	downregulated	2	1.93649	0.1442	downregulated	1	2.30489	0.0998	downregulated	2	2.57211	0.0764	downregulated	3	2.79924	0.0609	upregulated	11	11.9567	6.4e-06	upregulated	3	2.84647	0.058	downregulated	2	3.02644	0.0485	upregulated	3	2.74663	0.0641	downregulated	6	2.43213	0.0878	downregulated	13	6.39436
mitochondrial intermembrane space	GO	mitochondrial intermembrane space GO	upregulated	4	6.68828	0.0012	NA	NA	NA	NA	downregulated	6	16.0873	1e-07	downregulated	1	4.8169	0.0081	upregulated	2	4.21871	0.0147	upregulated	9	20.6118	1.1e-09	upregulated	8	14.273	6.3e-07	downregulated	5	8.95099	0.0001	NA	NA	NA	NA	upregulated	1	1.17556	0.3086	upregulated	6	6.00932	0.0025	upregulated	11	9.44439
REACTOME_INITIAL_TRIGGERING_OF_COMPLEMENT	Broad MSigDB - Canonical Pathways	REACTOME_INITIAL_TRIGGERING_OF_COMPLEMENT Broad MSigDB - Canonical Pathways	downregulated	5	17.1867	3.4e-08	upregulated	1	5.40034	0.0045	upregulated	1	8.57639	0.0002	downregulated	4	18.4304	9.9e-09	downregulated	3	13.5456	1.3e-06	downregulated	3	12.3267	4.4e-06	downregulated	6	21.8032	3.4e-10	downregulated	5	18.0216	1.5e-08	NA	NA	NA	NA	NA	NA	NA	NA	downregulated	1	1.76021	0.172	downregulated	2	3.45399
fat cell differentiation	GO	fat cell differentiation GO	downregulated	9	16.4769	7e-08	downregulated	1	3.03534	0.0481	downregulated	7	16.2199	9e-08	upregulated	2	5.78972	0.0031	upregulated	5	11.4016	1.1e-05	upregulated	11	20.5766	1.2e-09	downregulated	9	14.6091	4.5e-07	upregulated	6	11.0708	1.6e-05	NA	NA	NA	NA	upregulated	1	1.01727	0.3616	upregulated	6	5.49261	0.0041	downregulated	14	15.1207
receptor complex	GO	receptor complex GO	downregulated	14	14.594	4.6e-07	upregulated	1	1.6415	0.1937	upregulated	3	5.69825	0.0034	upregulated	2	5.98783	0.0025	upregulated	4	6.15105	0.0021	downregulated	11	15.8632	1.3e-07	downregulated	14	13.3958	1.5e-06	upregulated	12	17.3854	2.8e-08	downregulated	3	3.34659	0.0352	upregulated	1	2.56095	0.0772	downregulated	16	7.16661	0.0008	downregulated	24	8.91252
oxidoreductase activity, acting on the CH-CH group of donors, NAD or NADP as acceptor	GO	oxidoreductase activity, acting on the CH-CH group of donors, NAD or NADP as acceptor GO	upregulated	5	15.7555	1.4e-07	NA	NA	NA	NA	upregulated	1	2.87989	0.0561	upregulated	3	12.8532	2.6e-06	upregulated	3	10.3395	3.2e-05	upregulated	5	15.5617	1.7e-07	downregulated	5	15.2668	2.3e-07	upregulated	3	9.09029	0.0001	NA	NA	NA	NA	NA	NA	NA	NA	upregulated	5	10.2053	3.7e-05	upregulated	11	22.3019
transcription coregulator activity	GO	transcription coregulator activity GO	downregulated	8	4.80064	0.0082	NA	NA	NA	NA	downregulated	4	5.90242	0.0027	NA	NA	NA	NA	downregulated	2	4.26047	0.0141	downregulated	3	2.96158	0.0517	downregulated	11	5.0399	0.0065	upregulated	3	2.73771	0.0647	upregulated	1	1.60633	0.2006	upregulated	9	7.63586	0.0005	downregulated	12	2.66779	0.0694	downregulated	25	7.98811
connective tissue development	GO	connective tissue development GO	downregulated	14	21.2206	6.1e-10	upregulated	1	3.96389	0.019	downregulated	2	2.0743	0.1256	downregulated	2	3.90699	0.0201	downregulated	4	7.23328	0.0007	downregulated	10	16.2296	8.9e-08	downregulated	10	10.6807	2.3e-05	downregulated	10	13.6493	1.2e-06	downregulated	2	2.58292	0.0756	upregulated	4	3.81481	0.022	downregulated	3	3.54363	0.0289	downregulated	17	10.1663
acyl-CoA dehydrogenase activity	GO	acyl-CoA dehydrogenase activity GO	upregulated	2	6.50188	0.0015	NA	NA	NA	NA	upregulated	2	8.13168	0.0003	upregulated	2	9.97016	4.7e-05	upregulated	5	24.0062	3.8e-11	upregulated	6	24.2558	2.9e-11	upregulated	4	13.7219	1.1e-06	upregulated	2	7.69218	0.0005	NA	NA	NA	NA	NA	NA	NA	NA	NA	NA	NA	NA	upregulated	2	2.84586
regulation of Wnt signaling pathway	GO	regulation of Wnt signaling pathway GO	downregulated	7	8.29046	0.0003	upregulated	2	4.56191	0.0104	downregulated	2	3.67813	0.0253	downregulated	1	2.68169	0.0684	downregulated	3	4.65299	0.0095	downregulated	6	7.08018	0.0008	downregulated	9	7.25296	0.0007	upregulated	4	4.38734	0.0124	downregulated	1	0.961182	0.3824	upregulated	4	2.68079	0.0685	downregulated	11	5.22246	0.0054	downregulated	25	15.284
Predicted Gene Targets for miR-137	TargetScan miRNA targets DB	Predicted Gene Targets for miR-137 TargetScan miRNA targets DB	upregulated	7	5.67636	0.0034	NA	NA	NA	NA	downregulated	6	8.75961	0.0002	upregulated	1	2.74872	0.064	upregulated	3	2.93637	0.0531	upregulated	5	2.5552	0.0777	upregulated	11	7.07853	0.0008	upregulated	5	3.51107	0.0299	upregulated	2	2.14933	0.1166	upregulated	3	2.94155	0.0528	downregulated	11	3.5243	0.0295	downregulated	16	4.23095
angiogenesis	GO	angiogenesis GO	downregulated	13	14.2143	6.7e-07	upregulated	1	2.13989	0.1177	upregulated	3	3.12518	0.0439	downregulated	1	0.868095	0.4198	downregulated	3	4.4589	0.0116	downregulated	8	10.0259	4.4e-05	upregulated	16	18.9906	5.7e-09	downregulated	10	11.0063	1.7e-05	downregulated	3	3.73894	0.0238	upregulated	4	3.16237	0.0423	downregulated	17	10.9129	1.8e-05	downregulated	22	11.3874
Predicted Gene Targets for miR-204	TargetScan miRNA targets DB	Predicted Gene Targets for miR-204 TargetScan miRNA targets DB	upregulated	4	4.01785	0.018	NA	NA	NA	NA	downregulated	2	1.72434	0.1783	NA	NA	NA	NA	downregulated	1	0.765649	0.465	upregulated	3	2.42599	0.0884	upregulated	7	5.38679	0.0046	upregulated	1	0.884828	0.4128	upregulated	1	3.3965	0.0335	upregulated	3	3.17757	0.0417	downregulated	9	5.00943	0.0067	downregulated	16	7.37864
Pyridoxal phosphate-dependent transferase domain 1	InterPro	Pyridoxal phosphate-dependent transferase domain 1 InterPro	upregulated	5	12.4239	4e-06	upregulated	5	24.1957	3.1e-11	upregulated	5	18.8108	6.8e-09	downregulated	1	3.36984	0.0344	upregulated	3	8.64004	0.0002	downregulated	3	12.1909	5.1e-06	downregulated	4	9.26408	9.5e-05	downregulated	7	19.5739	3.2e-09	upregulated	1	3.2422	0.0391	upregulated	3	6.97837	0.0009	upregulated	4	5.28754	0.0051	upregulated	9	11.7626
lipid storage	GO	lipid storage GO	downregulated	5	13.2795	1.7e-06	upregulated	1	3.54686	0.0288	upregulated	3	12.2048	5e-06	upregulated	3	12.375	4.2e-06	upregulated	2	8.79884	0.0002	upregulated	6	17.9636	1.6e-08	upregulated	7	19.6802	2.8e-09	upregulated	4	12.0542	5.8e-06	NA	NA	NA	NA	upregulated	1	3.04243	0.0477	downregulated	3	4.61459	0.0099	upregulated	3	2.29659
heat shock protein binding	GO	heat shock protein binding GO	downregulated	9	15.1198	2.7e-07	upregulated	2	4.9634	0.007	downregulated	12	30.3347	6.7e-14	downregulated	5	12.014	6.1e-06	downregulated	2	3.46185	0.0314	downregulated	4	6.17345	0.0021	upregulated	12	18.9922	5.6e-09	downregulated	8	13.1008	2e-06	upregulated	1	2.36828	0.0936	upregulated	3	3.46587	0.0312	upregulated	5	2.31858	0.0984	upregulated	17	10.6074
Predicted Gene Targets for miR-224	TargetScan miRNA targets DB	Predicted Gene Targets for miR-224 TargetScan miRNA targets DB	upregulated	3	3.18551	0.0414	downregulated	1	3.60833	0.0271	downregulated	2	5.99385	0.0025	downregulated	2	4.39854	0.0123	upregulated	2	4.92302	0.0073	downregulated	3	3.78072	0.0228	upregulated	10	12.0415	5.9e-06	upregulated	4	4.64901	0.0096	upregulated	3	5.28578	0.0051	upregulated	2	2.59468	0.0747	upregulated	11	7.56017	0.0005	upregulated	16	6.96657
CoA-ligase activity	GO	CoA-ligase activity GO	upregulated	2	4.65364	0.0095	NA	NA	NA	NA	NA	NA	NA	NA	upregulated	2	8.30926	0.0002	upregulated	3	9.97688	4.6e-05	upregulated	6	18.2802	1.2e-08	upregulated	4	10.5642	2.6e-05	upregulated	5	16.8616	4.8e-08	upregulated	1	3.13888	0.0433	upregulated	2	6.42741	0.0016	upregulated	3	5.28069	0.0051	upregulated	6	9.77233
MODULE_294	Broad MSigDB - cancer modules	MODULE_294 Broad MSigDB - cancer modules	downregulated	4	12.4413	4e-06	upregulated	1	4.7584	0.0086	upregulated	3	11.3048	1.2e-05	upregulated	2	8.75172	0.0002	upregulated	4	15.8072	1.4e-07	upregulated	5	16.8431	4.8e-08	downregulated	6	18.8209	6.7e-09	downregulated	6	21.2267	6e-10	NA	NA	NA	NA	NA	NA	NA	NA	upregulated	1	1.5771	0.2066	downregulated	4	7.52672
Alpha-macroglobulin, receptor-binding	InterPro	Alpha-macroglobulin, receptor-binding InterPro	downregulated	4	14.1226	7.4e-07	NA	NA	NA	NA	downregulated	2	10.5968	2.5e-05	downregulated	3	13.9531	8.7e-07	downregulated	4	19.0168	5.5e-09	downregulated	6	28.2541	5.4e-13	downregulated	6	26.5	3.1e-12	downregulated	7	30.4384	6e-14	NA	NA	NA	NA	upregulated	1	3.51452	0.0298	downregulated	1	1.81072	0.1635	downregulated	1	1.5776
Alpha-2-macroglobulin	InterPro	Alpha-2-macroglobulin InterPro	downregulated	4	14.1226	7.4e-07	NA	NA	NA	NA	downregulated	2	10.5968	2.5e-05	downregulated	3	13.9531	8.7e-07	downregulated	4	19.0168	5.5e-09	downregulated	6	28.2541	5.4e-13	downregulated	6	26.5	3.1e-12	downregulated	7	30.4384	6e-14	NA	NA	NA	NA	upregulated	1	3.51452	0.0298	downregulated	1	1.81072	0.1635	downregulated	1	1.5776
Alpha-2-macroglobulin, N-terminal 2	InterPro	Alpha-2-macroglobulin, N-terminal 2 InterPro	downregulated	4	14.1226	7.4e-07	NA	NA	NA	NA	downregulated	2	10.5968	2.5e-05	downregulated	3	13.9531	8.7e-07	downregulated	4	19.0168	5.5e-09	downregulated	6	28.2541	5.4e-13	downregulated	6	26.5	3.1e-12	downregulated	7	30.4384	6e-14	NA	NA	NA	NA	upregulated	1	3.51452	0.0298	downregulated	1	1.81072	0.1635	downregulated	1	1.5776
Alpha-macroglobulin complement component	InterPro	Alpha-macroglobulin complement component InterPro	downregulated	4	14.1226	7.4e-07	NA	NA	NA	NA	downregulated	2	10.5968	2.5e-05	downregulated	3	13.9531	8.7e-07	downregulated	4	19.0168	5.5e-09	downregulated	6	28.2541	5.4e-13	downregulated	6	26.5	3.1e-12	downregulated	7	30.4384	6e-14	NA	NA	NA	NA	upregulated	1	3.51452	0.0298	downregulated	1	1.81072	0.1635	downregulated	1	1.5776
Alpha-macroglobulin, receptor-binding domain superfamily	InterPro	Alpha-macroglobulin, receptor-binding domain superfamily InterPro	downregulated	4	14.1226	7.4e-07	NA	NA	NA	NA	downregulated	2	10.5968	2.5e-05	downregulated	3	13.9531	8.7e-07	downregulated	4	19.0168	5.5e-09	downregulated	6	28.2541	5.4e-13	downregulated	6	26.5	3.1e-12	downregulated	7	30.4384	6e-14	NA	NA	NA	NA	upregulated	1	3.51452	0.0298	downregulated	1	1.81072	0.1635	downregulated	1	1.5776
nucleoside binding	GO	nucleoside binding GO	upregulated	11	10.9597	1.7e-05	upregulated	1	1.60778	0.2003	upregulated	3	4.13629	0.016	downregulated	2	3.00485	0.0495	downregulated	2	1.49483	0.2243	upregulated	18	21.7763	3.5e-10	upregulated	26	31.4356	2.2e-14	upregulated	11	13.1903	1.9e-06	upregulated	2	2.06634	0.1266	upregulated	6	4.29057	0.0137	downregulated	17	9.21203	0.0001	upregulated	36	13.3744
estrogen 16-alpha-hydroxylase activity	GO	estrogen 16-alpha-hydroxylase activity GO	upregulated	3	15.0137	3e-07	downregulated	1	5.62144	0.0036	upregulated	1	4.40158	0.0123	downregulated	2	9.51676	7.4e-05	upregulated	4	18.6055	8.3e-09	upregulated	5	20.5783	1.2e-09	upregulated	5	20.2191	1.7e-09	upregulated	3	12.9098	2.5e-06	NA	NA	NA	NA	downregulated	1	3.86713	0.0209	upregulated	2	5.43643	0.0044	upregulated	3	8.42367
DNA repair	GO	DNA repair GO	upregulated	4	2.02123	0.1325	NA	NA	NA	NA	NA	NA	NA	NA	NA	NA	NA	NA	NA	NA	NA	NA	NA	NA	NA	NA	upregulated	8	3.44251	0.032	NA	NA	NA	NA	upregulated	2	1.45971	0.2323	downregulated	5	1.90188	0.1493	upregulated	38	34.8526	7.3e-16	upregulated	60	43.0965
Predicted Gene Targets for miR-129	TargetScan miRNA targets DB	Predicted Gene Targets for miR-129 TargetScan miRNA targets DB	upregulated	4	3.20301	0.0406	NA	NA	NA	NA	downregulated	2	1.65521	0.1911	NA	NA	NA	NA	upregulated	1	1.6484	0.1924	downregulated	1	1.98946	0.1368	upregulated	9	7.20511	0.0007	upregulated	4	4.34327	0.013	downregulated	2	2.16841	0.1144	upregulated	4	3.6655	0.0256	downregulated	5	2.50337	0.0818	downregulated	14	5.64856
positive regulation of cell cycle	GO	positive regulation of cell cycle GO	upregulated	9	7.17574	0.0008	downregulated	2	3.73769	0.0238	downregulated	3	2.49428	0.0826	NA	NA	NA	NA	downregulated	3	4.93064	0.0072	upregulated	5	2.59182	0.0749	upregulated	18	16.5976	6.2e-08	upregulated	6	5.17981	0.0056	downregulated	2	2.01696	0.1331	upregulated	3	2.1073	0.1216	upregulated	28	22.8895	1.1e-10	upregulated	52	36.6162
regulation of cellular protein catabolic process	GO	regulation of cellular protein catabolic process GO	upregulated	8	8.63889	0.0002	downregulated	2	5.55015	0.0039	downregulated	5	9.08469	0.0001	downregulated	2	2.82363	0.0594	upregulated	5	7.42807	0.0006	upregulated	9	9.89399	5e-05	upregulated	13	14.5315	4.9e-07	downregulated	11	14.2571	6.4e-07	upregulated	2	2.23027	0.1075	upregulated	4	7.40347	0.0006	downregulated	10	5.2816	0.0051	upregulated	22	8.59864
RNA-binding domain superfamily	InterPro	RNA-binding domain superfamily InterPro	upregulated	1	0.409525	0.664	NA	NA	NA	NA	downregulated	2	1.8922	0.1507	NA	NA	NA	NA	upregulated	1	0.885021	0.4127	upregulated	2	1.12989	0.3231	upregulated	5	2.58759	0.0752	downregulated	1	0.215784	0.8059	upregulated	2	2.21498	0.1092	upregulated	4	4.12066	0.0162	downregulated	7	2.44685	0.0866	upregulated	19	5.8412
nucleotide catabolic process	GO	nucleotide catabolic process GO	upregulated	5	8.6025	0.0002	downregulated	1	4.63529	0.0097	downregulated	4	8.86916	0.0001	upregulated	1	2.701	0.0671	downregulated	3	6.68275	0.0013	downregulated	7	15.0122	3e-07	upregulated	10	17.8748	1.7e-08	downregulated	7	13.4117	1.5e-06	upregulated	3	6.98519	0.0009	downregulated	1	1.31337	0.2689	upregulated	5	3.79728	0.0224	upregulated	14	12.9947
C21-steroid hormone metabolic process	GO	C21-steroid hormone metabolic process GO	downregulated	6	18.4774	9.4e-09	NA	NA	NA	NA	downregulated	4	15.1513	2.6e-07	downregulated	3	11.4595	1.1e-05	NA	NA	NA	NA	downregulated	3	7.98381	0.0003	downregulated	8	23.5806	5.7e-11	downregulated	7	21.6948	3.8e-10	NA	NA	NA	NA	downregulated	1	1.76757	0.1707	upregulated	1	1.07171	0.3424	downregulated	3	3.98935
REACTOME_RECYCLING_OF_BILE_ACIDS_AND_SALTS	Broad MSigDB - Canonical Pathways	REACTOME_RECYCLING_OF_BILE_ACIDS_AND_SALTS Broad MSigDB - Canonical Pathways	downregulated	5	19.0946	5.1e-09	upregulated	1	4.69966	0.0091	upregulated	2	8.38189	0.0002	downregulated	3	14.0437	8e-07	upregulated	1	4.3229	0.0133	downregulated	6	26.7316	2.5e-12	downregulated	6	23.1539	8.8e-11	downregulated	5	20.9657	7.8e-10	NA	NA	NA	NA	NA	NA	NA	NA	upregulated	2	4.11827	0.0163	upregulated	2	4.75611
REACTOME_SYNTHESIS_OF_VERY_LONG_CHAIN_FATTY_ACYL_COAS	Broad MSigDB - Canonical Pathways	REACTOME_SYNTHESIS_OF_VERY_LONG_CHAIN_FATTY_ACYL_COAS Broad MSigDB - Canonical Pathways	upregulated	4	13.3468	1.6e-06	NA	NA	NA	NA	downregulated	1	5.2089	0.0055	upregulated	1	4.27458	0.0139	downregulated	2	9.54076	7.2e-05	upregulated	3	10.1067	4.1e-05	upregulated	3	8.81609	0.0001	upregulated	6	24.4228	2.5e-11	NA	NA	NA	NA	NA	NA	NA	NA	upregulated	1	2.08667	0.1241	upregulated	3	4.09368
Predicted Gene Targets for miR-24	TargetScan miRNA targets DB	Predicted Gene Targets for miR-24 TargetScan miRNA targets DB	downregulated	10	10.2194	3.6e-05	NA	NA	NA	NA	downregulated	3	3.00369	0.0496	downregulated	1	2.03044	0.1313	downregulated	4	5.64452	0.0035	downregulated	7	8.90023	0.0001	downregulated	12	11.7228	8.1e-06	downregulated	7	5.97846	0.0025	downregulated	1	1.37628	0.2525	upregulated	4	3.41068	0.033	downregulated	14	8.38134	0.0002	downregulated	14	5.96899
REACTOME_GAMMA_CARBOXYLATION_TRANSPORT_AND_AMINO_TERMINAL_CLEAVAGE_OF_PROTEINS	Broad MSigDB - Canonical Pathways	REACTOME_GAMMA_CARBOXYLATION_TRANSPORT_AND_AMINO_TERMINAL_CLEAVAGE_OF_PROTEINS Broad MSigDB - Canonical Pathways	downregulated	6	24.1371	3.3e-11	NA	NA	NA	NA	NA	NA	NA	NA	downregulated	3	14.7401	4e-07	downregulated	2	8.16554	0.0003	downregulated	4	15.8506	1.3e-07	downregulated	6	22.6574	1.4e-10	downregulated	7	30.6907	4.7e-14	NA	NA	NA	NA	NA	NA	NA	NA	NA	NA	NA	NA	upregulated	1	1.09333
intramolecular oxidoreductase activity	GO	intramolecular oxidoreductase activity GO	upregulated	5	11.473	1e-05	downregulated	1	3.56418	0.0283	downregulated	6	18.4678	9.5e-09	upregulated	3	11.6758	8.5e-06	upregulated	5	15.2888	2.3e-07	upregulated	6	14.2067	6.8e-07	downregulated	7	14.9123	3.3e-07	upregulated	5	13.0862	2.1e-06	NA	NA	NA	NA	downregulated	2	3.22453	0.0398	upregulated	2	1.48313	0.2269	upregulated	9	10.5568
urogenital system development	GO	urogenital system development GO	downregulated	17	21.5976	4.2e-10	downregulated	3	7.24491	0.0007	downregulated	4	4.11532	0.0163	downregulated	3	3.88684	0.0205	downregulated	4	5.19163	0.0056	downregulated	6	6.52852	0.0015	downregulated	14	12.5116	3.7e-06	downregulated	10	12.251	4.8e-06	downregulated	4	6.11261	0.0022	downregulated	3	2.65766	0.0701	downregulated	12	9.65982	6.4e-05	downregulated	20	11.1036
Predicted Gene Targets for miR-142-3p	TargetScan miRNA targets DB	Predicted Gene Targets for miR-142-3p TargetScan miRNA targets DB	downregulated	7	11.1804	1.4e-05	NA	NA	NA	NA	downregulated	3	4.27352	0.0139	NA	NA	NA	NA	upregulated	2	3.25471	0.0386	downregulated	2	1.9887	0.1369	upregulated	8	9.48698	7.6e-05	upregulated	3	3.65735	0.0258	upregulated	2	3.31577	0.0363	upregulated	2	1.72645	0.1779	downregulated	9	8.58472	0.0002	upregulated	13	4.69521
glutathione binding	GO	glutathione binding GO	upregulated	7	27.9296	7.4e-13	NA	NA	NA	NA	upregulated	3	14.2536	6.5e-07	downregulated	2	9.49419	7.5e-05	upregulated	3	10.9493	1.8e-05	upregulated	3	8.41699	0.0002	upregulated	7	23.4457	6.6e-11	upregulated	4	14.7183	4.1e-07	NA	NA	NA	NA	NA	NA	NA	NA	upregulated	5	10.94	1.8e-05	upregulated	9	19.9443
lysosome	GO	lysosome GO	downregulated	19	21.742	3.6e-10	upregulated	5	9.94265	4.8e-05	upregulated	11	18.0425	1.5e-08	downregulated	2	1.75629	0.1727	downregulated	4	3.91858	0.0199	downregulated	13	14.9884	3.1e-07	upregulated	26	29.4555	1.6e-13	downregulated	13	11.8353	7.2e-06	upregulated	2	3.41567	0.0329	upregulated	7	5.12749	0.0059	downregulated	20	10.2051	3.7e-05	downregulated	28	14.4986
multicellular organism growth	GO	multicellular organism growth GO	downregulated	5	7.78058	0.0004	NA	NA	NA	NA	downregulated	3	5.33751	0.0048	downregulated	4	9.29824	9.2e-05	downregulated	3	7.53153	0.0005	downregulated	4	9.70046	6.1e-05	downregulated	7	10.9998	1.7e-05	downregulated	5	9.1191	0.0001	downregulated	1	1.7629	0.1715	upregulated	3	4.57702	0.0103	downregulated	5	4.49504	0.0112	downregulated	6	3.78785
regulation of mitotic cell cycle phase transition	GO	regulation of mitotic cell cycle phase transition GO	upregulated	6	6.01715	0.0024	upregulated	1	2.05115	0.1286	upregulated	1	1.21131	0.2978	NA	NA	NA	NA	downregulated	2	5.4712	0.0042	upregulated	6	4.55475	0.0105	upregulated	13	12.7146	3e-06	upregulated	3	2.57752	0.076	downregulated	2	3.44761	0.0318	downregulated	3	2.04328	0.1296	upregulated	21	22.7319	1.3e-10	upregulated	39	33.8656
Predicted Gene Targets for miR-125	TargetScan miRNA targets DB	Predicted Gene Targets for miR-125 TargetScan miRNA targets DB	upregulated	13	14.3682	5.8e-07	upregulated	1	1.62485	0.1969	downregulated	5	4.72981	0.0088	upregulated	3	5.14245	0.0058	upregulated	3	2.28379	0.1019	upregulated	7	6.29327	0.0018	upregulated	15	12.787	2.8e-06	upregulated	9	11.091	1.5e-05	downregulated	2	1.57211	0.2076	upregulated	5	3.46851	0.0312	downregulated	16	8.71801	0.0002	downregulated	23	8.57651
interspecies interaction between organisms	GO	interspecies interaction between organisms GO	downregulated	13	14.7997	3.7e-07	upregulated	2	3.5439	0.0289	downregulated	4	4.05291	0.0174	downregulated	4	6.06101	0.0023	downregulated	7	11.4166	1.1e-05	downregulated	12	16.8199	5e-08	downregulated	18	20.5544	1.2e-09	downregulated	12	13.8348	9.8e-07	upregulated	2	2.68124	0.0685	downregulated	5	3.54773	0.0288	downregulated	4	4.00911	0.0181	upregulated	22	6.30137
phospholipid transport	GO	phospholipid transport GO	upregulated	6	12.1108	5.5e-06	upregulated	3	9.60935	6.7e-05	upregulated	5	14.2458	6.5e-07	upregulated	2	8.05454	0.0003	downregulated	5	13.9351	8.9e-07	downregulated	6	12.2017	5e-06	downregulated	9	15.4886	1.9e-07	upregulated	5	11.4218	1.1e-05	downregulated	1	1.72622	0.178	upregulated	1	2.37215	0.0933	upregulated	5	3.69022	0.025	downregulated	9	8.90273
Predicted Gene Targets for miR-544	TargetScan miRNA targets DB	Predicted Gene Targets for miR-544 TargetScan miRNA targets DB	downregulated	6	6.17375	0.0021	upregulated	1	2.63009	0.0721	downregulated	4	6.13254	0.0022	downregulated	1	1.70539	0.1817	downregulated	1	1.13815	0.3204	downregulated	3	3.24067	0.0391	upregulated	4	2.26831	0.1035	downregulated	4	3.24238	0.0391	upregulated	2	2.72967	0.0652	upregulated	5	5.99932	0.0025	upregulated	8	3.00028	0.0498	upregulated	20	8.49812
Nucleotide-binding alpha-beta plait domain superfamily	InterPro	Nucleotide-binding alpha-beta plait domain superfamily InterPro	upregulated	2	0.760366	0.4675	NA	NA	NA	NA	downregulated	2	1.88576	0.1517	NA	NA	NA	NA	upregulated	1	0.88192	0.414	upregulated	2	1.12654	0.3242	upregulated	5	2.57412	0.0762	upregulated	1	0.407267	0.6655	upregulated	2	2.2081	0.1099	upregulated	4	4.10696	0.0165	downregulated	8	3.14888	0.0429	upregulated	19	5.79529
Predicted Gene Targets for miR-219	TargetScan miRNA targets DB	Predicted Gene Targets for miR-219 TargetScan miRNA targets DB	upregulated	7	8.38438	0.0002	upregulated	1	1.9195	0.1467	upregulated	2	5.2455	0.0053	upregulated	1	2.2308	0.1074	upregulated	4	8.91582	0.0001	upregulated	6	9.82139	5.4e-05	upregulated	9	10.2576	3.5e-05	upregulated	3	5.41786	0.0044	upregulated	1	1.17467	0.3089	upregulated	2	1.38421	0.2505	downregulated	12	9.89643	5e-05	downregulated	15	9.80257
magnesium ion binding	GO	magnesium ion binding GO	upregulated	7	8.24822	0.0003	downregulated	4	11.9906	6.2e-06	downregulated	4	5.57874	0.0038	upregulated	1	1.93199	0.1449	upregulated	5	8.12681	0.0003	upregulated	8	10.6381	2.4e-05	upregulated	14	18.3037	1.1e-08	upregulated	4	5.04086	0.0065	upregulated	2	4.52078	0.0109	downregulated	2	0.857081	0.4244	upregulated	14	10.0784	4.2e-05	upregulated	22	11.4252
positive regulation of response to wounding	GO	positive regulation of response to wounding GO	downregulated	11	26.917	2e-12	downregulated	1	3.1657	0.0422	downregulated	3	6.49741	0.0015	downregulated	6	19.7156	2.7e-09	downregulated	4	10.5311	2.7e-05	downregulated	8	20.1097	1.8e-09	downregulated	9	17.7916	1.9e-08	downregulated	10	25.3697	9.6e-12	upregulated	2	4.69254	0.0092	NA	NA	NA	NA	upregulated	3	2.38096	0.0925	upregulated	8	5.76458
Terpenoid cyclases/protein prenyltransferase alpha-alpha toroid	InterPro	Terpenoid cyclases/protein prenyltransferase alpha-alpha toroid InterPro	downregulated	4	12.5857	3.4e-06	NA	NA	NA	NA	downregulated	2	9.89454	5e-05	downregulated	3	12.8492	2.6e-06	downregulated	4	17.4623	2.6e-08	downregulated	6	25.6063	7.6e-12	downregulated	6	23.8567	4.4e-11	downregulated	7	27.1078	1.7e-12	NA	NA	NA	NA	upregulated	2	7.13126	0.0008	downregulated	1	1.50862	0.2212	upregulated	1	1.83308
transcription factor activity, RNA polymerase II proximal promoter sequence-specific DNA binding	GO	transcription factor activity, RNA polymerase II proximal promoter sequence-specific DNA binding GO	downregulated	14	12.3306	4.4e-06	upregulated	1	3.16491	0.0422	downregulated	6	5.99913	0.0025	downregulated	1	2.16237	0.1151	downregulated	4	4.68404	0.0092	downregulated	9	8.03777	0.0003	downregulated	13	7.42759	0.0006	downregulated	6	3.43921	0.0321	downregulated	7	9.61121	6.7e-05	upregulated	5	2.24166	0.1063	downregulated	20	7.62158	0.0005	downregulated	30	11.1325
cell adhesion molecule binding	GO	cell adhesion molecule binding GO	downregulated	13	18.4598	9.6e-09	upregulated	2	4.81237	0.0081	upregulated	2	2.46593	0.0849	downregulated	4	7.30074	0.0007	downregulated	10	22.3279	2e-10	downregulated	14	24.7379	1.8e-11	downregulated	14	17.6181	2.2e-08	downregulated	12	17.3812	2.8e-08	downregulated	3	4.49386	0.0112	downregulated	1	0.487456	0.6142	downregulated	9	3.95184	0.0192	downregulated	15	6.88634
Predicted Gene Targets for miR-539	TargetScan miRNA targets DB	Predicted Gene Targets for miR-539 TargetScan miRNA targets DB	upregulated	5	5.40819	0.0045	NA	NA	NA	NA	downregulated	3	2.54827	0.0782	NA	NA	NA	NA	downregulated	1	1.44663	0.2354	upregulated	7	8.13485	0.0003	upregulated	11	8.83373	0.0001	upregulated	1	2.53542	0.0792	NA	NA	NA	NA	upregulated	2	3.28595	0.0374	downregulated	10	3.74166	0.0237	downregulated	16	5.48836
regulation of chromatin organization	GO	regulation of chromatin organization GO	downregulated	3	2.68569	0.0682	NA	NA	NA	NA	upregulated	1	2.06363	0.127	NA	NA	NA	NA	downregulated	1	3.22102	0.0399	downregulated	2	5.13902	0.0059	downregulated	5	3.8661	0.0209	downregulated	3	2.65287	0.0704	downregulated	1	3.9961	0.0184	downregulated	1	0.72415	0.4847	upregulated	11	7.41301	0.0006	upregulated	16	8.30661
Predicted Gene Targets for miR-30-3p	TargetScan miRNA targets DB	Predicted Gene Targets for miR-30-3p TargetScan miRNA targets DB	downregulated	7	7.19213	0.0008	upregulated	1	3.8776	0.0207	downregulated	3	3.28436	0.0375	NA	NA	NA	NA	downregulated	1	1.48064	0.2275	downregulated	2	1.15854	0.3139	upregulated	7	5.34631	0.0048	downregulated	2	1.07385	0.3417	upregulated	3	4.87614	0.0076	upregulated	6	6.4784	0.0015	downregulated	8	3.4486	0.0318	downregulated	13	4.6123
brush border	GO	brush border GO	upregulated	7	10.8732	1.9e-05	NA	NA	NA	NA	upregulated	3	10.7391	2.2e-05	upregulated	1	4.6529	0.0095	downregulated	3	5.89851	0.0027	downregulated	7	16.0979	1e-07	upregulated	8	10.9953	1.7e-05	downregulated	5	7.28363	0.0007	upregulated	1	1.62821	0.1963	upregulated	2	3.30892	0.0366	downregulated	5	2.83162	0.0589	upregulated	16	9.64315
ATP metabolic process	GO	ATP metabolic process GO	downregulated	7	8.47237	0.0002	downregulated	1	4.03271	0.0177	downregulated	9	19.0277	5.4e-09	downregulated	1	2.73521	0.0649	downregulated	3	4.97492	0.0069	upregulated	15	28.1368	6e-13	upregulated	14	20.7979	9.3e-10	downregulated	10	15.9278	1.2e-07	NA	NA	NA	NA	downregulated	2	1.2467	0.2875	upregulated	6	2.51975	0.0805	upregulated	17	9.45351
Predicted Gene Targets for miR-377	TargetScan miRNA targets DB	Predicted Gene Targets for miR-377 TargetScan miRNA targets DB	upregulated	3	4.40512	0.0122	upregulated	1	4.01478	0.018	NA	NA	NA	NA	upregulated	1	1.66582	0.189	upregulated	3	5.10737	0.0061	upregulated	3	5.79901	0.003	upregulated	7	5.47183	0.0042	upregulated	3	4.79078	0.0083	downregulated	1	0.933255	0.3933	downregulated	2	1.29018	0.2752	downregulated	7	3.58534	0.0277	downregulated	16	8.73248
negative regulation of growth	GO	negative regulation of growth GO	downregulated	12	13.9114	9.1e-07	upregulated	2	3.88201	0.0206	upregulated	5	7.14629	0.0008	downregulated	5	8.80713	0.0001	downregulated	8	15.1137	2.7e-07	downregulated	10	13.1072	2e-06	downregulated	12	10.9212	1.8e-05	downregulated	9	9.68047	6.2e-05	NA	NA	NA	NA	upregulated	1	1.84094	0.1587	downregulated	8	4.1801	0.0153	downregulated	14	5.75473
nucleoside phosphate catabolic process	GO	nucleoside phosphate catabolic process GO	downregulated	6	9.82221	5.4e-05	downregulated	1	4.50237	0.0111	downregulated	4	8.35477	0.0002	upregulated	1	2.57229	0.0764	downregulated	3	6.29946	0.0018	downregulated	7	14.0978	7.5e-07	upregulated	11	19.1096	5e-09	downregulated	7	12.5119	3.7e-06	upregulated	3	6.61706	0.0013	downregulated	1	1.20597	0.2994	upregulated	5	3.31917	0.0362	upregulated	15	13.0546
6-phosphogluconate dehydrogenase-like, C-terminal domain superfamily	InterPro	6-phosphogluconate dehydrogenase-like, C-terminal domain superfamily InterPro	upregulated	5	17.9562	1.6e-08	NA	NA	NA	NA	downregulated	1	3.6398	0.0263	upregulated	1	6.37986	0.0017	upregulated	2	7.87473	0.0004	upregulated	3	10.5632	2.6e-05	upregulated	5	16.7533	5.3e-08	upregulated	3	11.8211	7.3e-06	NA	NA	NA	NA	NA	NA	NA	NA	upregulated	3	6.78248	0.0011	upregulated	5	9.47073
establishment of protein localization to mitochondrion	GO	establishment of protein localization to mitochondrion GO	upregulated	2	2.81793	0.0597	NA	NA	NA	NA	downregulated	2	4.4531	0.0116	NA	NA	NA	NA	upregulated	2	4.486	0.0113	upregulated	8	18.514	9.1e-09	upregulated	9	17.8095	1.8e-08	upregulated	3	5.97687	0.0025	NA	NA	NA	NA	downregulated	2	2.5012	0.082	downregulated	2	1.35376	0.2583	upregulated	11	10.0632
basolateral plasma membrane	GO	basolateral plasma membrane GO	downregulated	14	20.2308	1.6e-09	upregulated	1	2.17649	0.1134	upregulated	3	4.21094	0.0148	upregulated	2	7.13074	0.0008	upregulated	3	5.02912	0.0065	downregulated	11	17.5467	2.4e-08	downregulated	16	20.5453	1.2e-09	downregulated	12	17.8449	1.8e-08	upregulated	3	5.0409	0.0065	upregulated	3	3.08359	0.0458	upregulated	6	1.92325	0.1461	upregulated	16	4.27057
regulation of translation	GO	regulation of translation GO	downregulated	13	13.249	1.8e-06	upregulated	3	7.83236	0.0004	downregulated	7	9.1755	0.0001	NA	NA	NA	NA	downregulated	2	3.07766	0.0461	downregulated	6	5.02365	0.0066	upregulated	12	9.33664	8.8e-05	downregulated	9	7.74436	0.0004	upregulated	3	3.69683	0.0248	upregulated	4	2.4608	0.0854	downregulated	8	3.30924	0.0365	upregulated	23	5.67828
Predicted Gene Targets for miR-7	TargetScan miRNA targets DB	Predicted Gene Targets for miR-7 TargetScan miRNA targets DB	downregulated	5	3.73818	0.0238	upregulated	3	7.85794	0.0004	upregulated	3	4.71907	0.0089	upregulated	1	1.94448	0.1431	downregulated	2	2.47131	0.0845	upregulated	4	2.98977	0.0503	upregulated	11	12.7971	2.8e-06	downregulated	4	2.58118	0.0757	upregulated	2	2.53993	0.0789	upregulated	5	5.79386	0.003	downregulated	12	7.31813	0.0007	upregulated	17	6.04262
LUI_THYROID_CANCER_CLUSTER_5	Broad MSigDB - chemical and genetic perturbations	LUI_THYROID_CANCER_CLUSTER_5 Broad MSigDB - chemical and genetic perturbations	upregulated	4	14.0342	8e-07	NA	NA	NA	NA	upregulated	3	13.2727	1.7e-06	upregulated	2	9.06131	0.0001	upregulated	3	11.7352	8e-06	upregulated	4	13.9183	9e-07	upregulated	5	15.7957	1.4e-07	upregulated	4	15.4758	1.9e-07	NA	NA	NA	NA	NA	NA	NA	NA	upregulated	1	1.88375	0.152	upregulated	4	6.59967
ossification	GO	ossification GO	downregulated	12	18.5357	8.9e-09	upregulated	1	1.84247	0.1584	downregulated	3	3.82759	0.0218	downregulated	2	4.18144	0.0153	downregulated	4	6.84427	0.0011	downregulated	7	10.0853	4.2e-05	downregulated	9	10.3239	3.3e-05	downregulated	9	12.4625	3.9e-06	NA	NA	NA	NA	upregulated	2	1.3092	0.27	downregulated	11	8.74655	0.0002	downregulated	17	11.2791
collagen-containing extracellular matrix	GO	collagen-containing extracellular matrix GO	downregulated	9	12.5234	3.6e-06	upregulated	1	2.02328	0.1322	upregulated	6	12.5127	3.7e-06	downregulated	4	8.37585	0.0002	downregulated	5	9.88315	5.1e-05	downregulated	8	14.9484	3.2e-07	downregulated	13	20.9269	8.2e-10	downregulated	9	13.8929	9.3e-07	upregulated	3	5.35062	0.0047	upregulated	3	5.62334	0.0036	upregulated	6	3.80149	0.0223	upregulated	12	4.744
REACTOME_SYNTHESIS_OF_BILE_ACIDS_AND_BILE_SALTS_VIA_7ALPHA_HYDROXYCHOLESTEROL	Broad MSigDB - Canonical Pathways	REACTOME_SYNTHESIS_OF_BILE_ACIDS_AND_BILE_SALTS_VIA_7ALPHA_HYDROXYCHOLESTEROL Broad MSigDB - Canonical Pathways	downregulated	5	17.0464	4e-08	upregulated	1	4.72214	0.0089	downregulated	1	3.33164	0.0357	downregulated	2	8.30378	0.0002	upregulated	3	11.5389	9.7e-06	downregulated	4	14.1482	7.2e-07	downregulated	7	25.1344	1.2e-11	downregulated	5	17.4236	2.7e-08	NA	NA	NA	NA	NA	NA	NA	NA	upregulated	3	6.64835	0.0013	upregulated	5	8.6237
SINGH_NFE2L2_TARGETS	Broad MSigDB - chemical and genetic perturbations	SINGH_NFE2L2_TARGETS Broad MSigDB - chemical and genetic perturbations	upregulated	6	21.6259	4.1e-10	downregulated	1	5.10383	0.0061	upregulated	1	4.20608	0.0149	NA	NA	NA	NA	upregulated	2	6.99386	0.0009	upregulated	5	16.8368	4.9e-08	upregulated	6	19.6092	3e-09	upregulated	4	14.864	3.5e-07	NA	NA	NA	NA	NA	NA	NA	NA	upregulated	4	8.53054	0.0002	upregulated	7	14.643
Predicted Gene Targets for miR-503	TargetScan miRNA targets DB	Predicted Gene Targets for miR-503 TargetScan miRNA targets DB	downregulated	5	4.30975	0.0134	NA	NA	NA	NA	upregulated	1	4.01005	0.0181	NA	NA	NA	NA	downregulated	1	2.98519	0.0505	upregulated	4	4.91418	0.0073	upregulated	7	6.96273	0.0009	upregulated	3	4.69116	0.0092	downregulated	1	1.1632	0.3125	upregulated	4	4.03042	0.0178	upregulated	11	5.50515	0.0041	downregulated	16	9.01161
response to unfolded protein	GO	response to unfolded protein GO	downregulated	9	18.5568	8.7e-09	NA	NA	NA	NA	downregulated	12	35.6465	3.3e-16	downregulated	2	5.27573	0.0051	upregulated	2	3.95148	0.0192	upregulated	6	10.064	4.3e-05	upregulated	9	16.0928	1e-07	downregulated	5	8.48793	0.0002	NA	NA	NA	NA	upregulated	2	2.81221	0.0601	downregulated	4	2.95189	0.0522	upregulated	12	8.26672
guanyl nucleotide binding	GO	guanyl nucleotide binding GO	upregulated	10	9.25117	9.6e-05	upregulated	1	1.6029	0.2013	upregulated	3	4.12194	0.0162	downregulated	2	2.99516	0.05	downregulated	2	1.48689	0.2261	upregulated	17	19.7079	2.8e-09	upregulated	25	29.2834	1.9e-13	upregulated	10	11.2393	1.3e-05	upregulated	2	2.06121	0.1273	upregulated	6	4.26909	0.014	downregulated	17	9.14898	0.0001	upregulated	32	9.60918
Predicted Gene Targets for miR-448	TargetScan miRNA targets DB	Predicted Gene Targets for miR-448 TargetScan miRNA targets DB	downregulated	8	7.33091	0.0007	upregulated	1	4.20706	0.0149	downregulated	3	2.8646	0.057	NA	NA	NA	NA	upregulated	3	2.84307	0.0582	upregulated	4	3.16189	0.0423	upregulated	10	6.6037	0.0014	downregulated	6	4.52024	0.0109	upregulated	3	3.43952	0.0321	upregulated	5	4.97605	0.0069	downregulated	11	3.28096	0.0376	downregulated	16	3.75936
MONTERO_THYROID_CANCER_POOR_SURVIVAL_UP	Broad MSigDB - chemical and genetic perturbations	MONTERO_THYROID_CANCER_POOR_SURVIVAL_UP Broad MSigDB - chemical and genetic perturbations	NA	NA	NA	NA	NA	NA	NA	NA	NA	NA	NA	NA	NA	NA	NA	NA	NA	NA	NA	NA	NA	NA	NA	NA	upregulated	3	14.5731	4.7e-07	NA	NA	NA	NA	NA	NA	NA	NA	downregulated	1	4.02004	0.018	upregulated	10	38.4078	2.1e-17	upregulated	10	36.3086
Predicted Gene Targets for miR-183	TargetScan miRNA targets DB	Predicted Gene Targets for miR-183 TargetScan miRNA targets DB	upregulated	6	7.00374	0.0009	upregulated	1	3.98209	0.0186	upregulated	2	5.07447	0.0063	NA	NA	NA	NA	upregulated	2	2.34454	0.0959	upregulated	6	7.00374	0.0009	upregulated	10	9.89552	5e-05	upregulated	3	2.98082	0.0508	upregulated	1	1.04324	0.3523	upregulated	5	5.56944	0.0038	downregulated	10	6.50372	0.0015	downregulated	9	2.50062
Predicted Gene Targets for miR-31	TargetScan miRNA targets DB	Predicted Gene Targets for miR-31 TargetScan miRNA targets DB	downregulated	8	10.8088	2e-05	upregulated	1	2.07275	0.1258	upregulated	1	1.15091	0.3163	NA	NA	NA	NA	NA	NA	NA	NA	downregulated	4	5.78514	0.0031	downregulated	8	8.87296	0.0001	downregulated	8	12.2649	4.7e-06	NA	NA	NA	NA	upregulated	1	0.728342	0.4827	downregulated	6	4.63128	0.0097	downregulated	9	5.80355
regulation of epithelial cell apoptotic process	GO	regulation of epithelial cell apoptotic process GO	downregulated	8	15.1072	2.7e-07	upregulated	1	3.3063	0.0367	upregulated	4	9.56401	7e-05	downregulated	3	7.78444	0.0004	downregulated	6	18.8662	6.4e-09	downregulated	5	11.6088	9.1e-06	downregulated	8	13.3014	1.7e-06	downregulated	7	14.0248	8.1e-07	downregulated	1	2.34892	0.0955	NA	NA	NA	NA	downregulated	3	3.70697	0.0246	downregulated	10	9.93891
divalent inorganic cation homeostasis	GO	divalent inorganic cation homeostasis GO	upregulated	15	15.4294	2e-07	upregulated	4	8.96665	0.0001	upregulated	9	15.7077	1.5e-07	upregulated	3	5.63127	0.0036	downregulated	5	4.91543	0.0073	upregulated	11	11.7554	7.8e-06	upregulated	20	19.4303	3.6e-09	downregulated	20	22.1603	2.4e-10	upregulated	5	8.08342	0.0003	downregulated	5	3.10458	0.0448	downregulated	11	2.00879	0.1342	downregulated	21	4.11782
Predicted Gene Targets for miR-376	TargetScan miRNA targets DB	Predicted Gene Targets for miR-376 TargetScan miRNA targets DB	downregulated	7	10.2856	3.4e-05	NA	NA	NA	NA	downregulated	4	8.10174	0.0003	downregulated	1	2.22147	0.1084	downregulated	2	3.58059	0.0279	downregulated	4	5.74156	0.0032	downregulated	8	10.7971	2e-05	downregulated	4	4.78984	0.0083	upregulated	1	2.66749	0.0694	upregulated	2	2.40411	0.0903	downregulated	3	2.45283	0.086	downregulated	6	3.18905
lung alveolus development	GO	lung alveolus development GO	downregulated	4	8.84701	0.0001	NA	NA	NA	NA	downregulated	2	4.46488	0.0115	NA	NA	NA	NA	downregulated	2	6.3167	0.0018	downregulated	3	7.61428	0.0005	downregulated	6	11.5895	9.3e-06	downregulated	5	11.3562	1.2e-05	downregulated	3	8.8978	0.0001	downregulated	1	1.6607	0.19	downregulated	4	4.85896	0.0078	downregulated	6	8.7251
energy reserve metabolic process	GO	energy reserve metabolic process GO	downregulated	9	21.2883	5.7e-10	downregulated	1	4.97055	0.0069	downregulated	4	12.8631	2.6e-06	downregulated	3	9.03002	0.0001	upregulated	2	4.74805	0.0087	downregulated	6	15.1245	2.7e-07	downregulated	8	15.8845	1.3e-07	downregulated	9	22.6253	1.5e-10	NA	NA	NA	NA	upregulated	1	3.28248	0.0375	upregulated	5	4.92519	0.0073	upregulated	6	3.43253
arginine metabolic process	GO	arginine metabolic process GO	downregulated	5	15.7822	1.4e-07	upregulated	2	9.74109	5.9e-05	upregulated	3	11.9125	6.7e-06	NA	NA	NA	NA	downregulated	3	14.0415	8e-07	downregulated	3	12.365	4.3e-06	downregulated	6	20.0931	1.9e-09	downregulated	7	25.7537	6.5e-12	NA	NA	NA	NA	downregulated	3	8.35557	0.0002	downregulated	2	4.7532	0.0086	downregulated	2	4.20968
RNA recognition motif domain	InterPro	RNA recognition motif domain InterPro	upregulated	1	0.4795	0.6191	NA	NA	NA	NA	downregulated	2	2.08725	0.124	NA	NA	NA	NA	upregulated	1	0.979075	0.3757	upregulated	1	0.413969	0.661	upregulated	4	1.98007	0.1381	downregulated	1	0.267011	0.7657	upregulated	2	2.42271	0.0887	upregulated	3	2.91337	0.0543	downregulated	6	1.76052	0.172	upregulated	17	5.49035
Predicted Gene Targets for miR-135	TargetScan miRNA targets DB	Predicted Gene Targets for miR-135 TargetScan miRNA targets DB	upregulated	9	8.01475	0.0003	NA	NA	NA	NA	upregulated	3	3.53875	0.029	NA	NA	NA	NA	upregulated	1	2.86019	0.0573	upregulated	6	3.47689	0.0309	upregulated	16	15.2848	2.3e-07	upregulated	5	3.64013	0.0262	upregulated	2	2.30534	0.0997	upregulated	3	2.09854	0.1226	upregulated	11	2.68482	0.0682	upregulated	30	9.29342
Predicted Gene Targets for miR-199	TargetScan miRNA targets DB	Predicted Gene Targets for miR-199 TargetScan miRNA targets DB	downregulated	5	5.1696	0.0057	NA	NA	NA	NA	upregulated	1	3.53871	0.0291	downregulated	1	1.53785	0.2148	downregulated	1	2.26954	0.1034	downregulated	4	4.11448	0.0163	downregulated	7	6.93555	0.001	downregulated	5	5.55867	0.0039	upregulated	2	2.36264	0.0942	upregulated	1	1.67705	0.1869	downregulated	8	3.82215	0.0219	downregulated	10	3.1678
REACTOME_ACTIVATED_AMPK_STIMULATES_FATTY_ACID_OXIDATION_IN_MUSCLE	Broad MSigDB - Canonical Pathways	REACTOME_ACTIVATED_AMPK_STIMULATES_FATTY_ACID_OXIDATION_IN_MUSCLE Broad MSigDB - Canonical Pathways	upregulated	1	2.33492	0.0968	NA	NA	NA	NA	upregulated	1	3.15927	0.0425	upregulated	3	13.5493	1.3e-06	upregulated	2	6.7311	0.0012	upregulated	4	13.7396	1.1e-06	upregulated	4	10.6099	2.5e-05	upregulated	3	9.6667	6.3e-05	NA	NA	NA	NA	NA	NA	NA	NA	downregulated	3	5.68891	0.0034	upregulated	4	5.30528
Predicted Gene Targets for miR-139	TargetScan miRNA targets DB	Predicted Gene Targets for miR-139 TargetScan miRNA targets DB	upregulated	3	3.68175	0.0252	upregulated	1	4.89193	0.0075	downregulated	1	0.890696	0.4104	NA	NA	NA	NA	NA	NA	NA	NA	downregulated	2	1.56874	0.2083	upregulated	7	7.54938	0.0005	downregulated	4	3.52585	0.0294	downregulated	2	2.5847	0.0754	downregulated	3	1.91797	0.1469	downregulated	7	3.42642	0.0325	downregulated	14	8.44265
Predicted Gene Targets for miR-34	TargetScan miRNA targets DB	Predicted Gene Targets for miR-34 TargetScan miRNA targets DB	upregulated	9	9.16746	0.0001	NA	NA	NA	NA	upregulated	2	3.8639	0.021	upregulated	1	1.31117	0.2695	upregulated	3	4.67673	0.0093	upregulated	7	6.70257	0.0012	upregulated	13	13.3027	1.7e-06	upregulated	6	5.9376	0.0026	upregulated	3	3.89022	0.0204	upregulated	4	3.93096	0.0196	upregulated	10	2.32148	0.0981	upregulated	23	6.97109
regulation of response to endoplasmic reticulum stress	GO	regulation of response to endoplasmic reticulum stress GO	downregulated	9	20.9917	7.6e-10	NA	NA	NA	NA	downregulated	5	14.3521	5.8e-07	downregulated	2	5.07618	0.0062	downregulated	2	4.39251	0.0124	downregulated	6	14.1258	7.3e-07	downregulated	8	14.4678	5.2e-07	downregulated	7	14.9969	3.1e-07	NA	NA	NA	NA	upregulated	2	3.32105	0.0361	upregulated	2	1.16146	0.313	upregulated	6	2.96025
transaminase activity	GO	transaminase activity GO	downregulated	4	12.7792	2.8e-06	upregulated	4	20.6793	1e-09	upregulated	4	16.396	7.6e-08	downregulated	1	3.85564	0.0212	downregulated	2	8.74758	0.0002	downregulated	3	13.7157	1.1e-06	downregulated	4	9.7522	5.8e-05	downregulated	6	19.6918	2.8e-09	upregulated	1	3.7272	0.0241	upregulated	1	2.9607	0.0518	downregulated	2	2.91595	0.0542	upregulated	4	5.20309
cellular glucose homeostasis	GO	cellular glucose homeostasis GO	downregulated	6	11.0766	1.5e-05	downregulated	1	4.72195	0.0089	downregulated	4	9.60762	6.7e-05	downregulated	2	5.27131	0.0051	downregulated	3	8.45799	0.0002	downregulated	5	13.1238	2e-06	downregulated	9	18.0373	1.5e-08	downregulated	7	14.6643	4.3e-07	NA	NA	NA	NA	upregulated	3	5.33881	0.0048	upregulated	5	4.5645	0.0104	downregulated	5	3.74338
Predicted Gene Targets for miR-138	TargetScan miRNA targets DB	Predicted Gene Targets for miR-138 TargetScan miRNA targets DB	downregulated	6	5.66294	0.0035	NA	NA	NA	NA	downregulated	2	2.09287	0.1233	NA	NA	NA	NA	downregulated	1	0.928869	0.395	downregulated	3	2.45501	0.0859	downregulated	8	6.3033	0.0018	downregulated	3	1.98245	0.1377	NA	NA	NA	NA	upregulated	3	2.33813	0.0965	downregulated	12	8.89993	0.0001	downregulated	16	9.13057
negative regulation of neuron death	GO	negative regulation of neuron death GO	downregulated	13	17.4798	2.6e-08	upregulated	2	6.00396	0.0025	downregulated	4	5.49221	0.0041	downregulated	2	2.70093	0.0671	downregulated	4	5.96873	0.0026	downregulated	9	12.4355	4e-06	downregulated	17	21.6728	3.9e-10	downregulated	10	12.0689	5.7e-06	downregulated	1	1.41738	0.2423	downregulated	3	1.74813	0.1741	downregulated	9	4.1341	0.016	downregulated	19	11.2236
regulation of endocytosis	GO	regulation of endocytosis GO	upregulated	11	16.9271	4.5e-08	upregulated	1	1.69232	0.1841	upregulated	3	4.03283	0.0177	downregulated	6	11.4303	1.1e-05	downregulated	6	10.1292	4e-05	downregulated	11	16.1149	1e-07	downregulated	15	16.5468	6.5e-08	downregulated	13	17.4695	2.6e-08	upregulated	3	5.80367	0.003	downregulated	6	5.54321	0.0039	downregulated	10	4.37194	0.0126	downregulated	13	4.50995
integrin binding	GO	integrin binding GO	downregulated	10	20.0428	2e-09	upregulated	2	6.06758	0.0023	downregulated	2	3.12855	0.0438	downregulated	1	2.17222	0.1139	downregulated	6	14.4543	5.3e-07	downregulated	10	21.0719	7.1e-10	downregulated	10	16.1019	1e-07	downregulated	9	16.5477	6.5e-08	downregulated	3	6.30008	0.0018	downregulated	1	0.938378	0.3913	downregulated	6	4.0055	0.0182	downregulated	9	5.79197
leukocyte differentiation	GO	leukocyte differentiation GO	upregulated	10	13.3217	1.6e-06	upregulated	2	3.92769	0.0197	upregulated	2	2.00291	0.1349	downregulated	2	3.88233	0.0206	downregulated	5	8.73906	0.0002	upregulated	9	10.2164	3.7e-05	upregulated	16	20.5712	1.2e-09	upregulated	6	9.91366	4.9e-05	downregulated	5	7.63288	0.0005	downregulated	10	9.2465	9.6e-05	downregulated	15	6.99767	0.0009	downregulated	22	9.056
Predicted Gene Targets for miR-505	TargetScan miRNA targets DB	Predicted Gene Targets for miR-505 TargetScan miRNA targets DB	downregulated	5	4.81778	0.0081	NA	NA	NA	NA	downregulated	1	0.744313	0.4751	downregulated	1	2.25884	0.1045	downregulated	2	4.60835	0.01	downregulated	3	2.87327	0.0565	upregulated	5	3.12835	0.0438	downregulated	3	3.23654	0.0393	downregulated	2	2.2487	0.1055	upregulated	2	1.99647	0.1358	upregulated	5	2.95833	0.0519	upregulated	12	2.35968
Serine proteases, trypsin family, histidine active site	InterPro	Serine proteases, trypsin family, histidine active site InterPro	downregulated	10	17.0331	4e-08	NA	NA	NA	NA	upregulated	1	6.22136	0.002	downregulated	6	15.3166	2.2e-07	downregulated	4	7.703	0.0005	downregulated	11	22.6083	1.5e-10	downregulated	15	25.2392	1.1e-11	downregulated	12	22.7602	1.3e-10	NA	NA	NA	NA	downregulated	1	2.20287	0.1105	downregulated	3	1.18907	0.3045	downregulated	6	1.98113
regulation of supramolecular fiber organization	GO	regulation of supramolecular fiber organization GO	downregulated	9	7.07985	0.0008	upregulated	3	5.48734	0.0041	downregulated	4	3.41311	0.0329	downregulated	4	5.8248	0.003	upregulated	3	3.35815	0.0348	downregulated	6	4.69964	0.0091	upregulated	17	19.5105	3.4e-09	upregulated	6	7.51883	0.0005	upregulated	2	2.02103	0.1325	upregulated	4	3.06412	0.0467	upregulated	7	1.41903	0.2419	upregulated	16	1.92665
Predicted Gene Targets for miR-378	TargetScan miRNA targets DB	Predicted Gene Targets for miR-378 TargetScan miRNA targets DB	downregulated	7	8.68087	0.0002	NA	NA	NA	NA	upregulated	2	4.98185	0.0069	downregulated	1	1.40215	0.2461	upregulated	3	4.87486	0.0076	upregulated	4	3.03168	0.0482	downregulated	4	1.74412	0.1748	downregulated	3	2.41568	0.0893	upregulated	1	1.15875	0.3139	upregulated	3	2.35287	0.0951	downregulated	13	8.33674	0.0002	upregulated	13	4.10392
nucleoid	GO	nucleoid GO	upregulated	4	8.2054	0.0003	upregulated	1	3.45635	0.0315	upregulated	1	2.91138	0.0544	NA	NA	NA	NA	upregulated	2	5.04817	0.0064	upregulated	7	16.9046	4.6e-08	upregulated	8	17.5883	2.3e-08	upregulated	5	12.5467	3.6e-06	NA	NA	NA	NA	upregulated	1	3.63246	0.0265	upregulated	1	0.50721	0.6022	upregulated	5	3.6152
transcriptional activator activity, RNA polymerase II transcription regulatory region sequence-specific DNA binding	GO	transcriptional activator activity, RNA polymerase II transcription regulatory region sequence-specific DNA binding GO	downregulated	14	14.5109	5e-07	upregulated	1	3.23498	0.0394	downregulated	3	2.06229	0.1272	NA	NA	NA	NA	downregulated	3	3.67495	0.0254	downregulated	6	4.59998	0.0101	downregulated	12	6.65303	0.0013	downregulated	7	4.30817	0.0135	downregulated	6	7.48765	0.0006	upregulated	6	3.48812	0.0306	downregulated	14	3.38763	0.0338	downregulated	22	5.40254
tricarboxylic acid metabolic process	GO	tricarboxylic acid metabolic process GO	upregulated	5	12.6799	3.1e-06	downregulated	1	3.70312	0.0246	downregulated	3	8.02849	0.0003	NA	NA	NA	NA	upregulated	4	12.2637	4.7e-06	upregulated	8	21.6577	3.9e-10	upregulated	10	25.6685	7.1e-12	upregulated	6	17.407	2.8e-08	NA	NA	NA	NA	upregulated	1	2.06956	0.1262	upregulated	3	3.0699	0.0464	upregulated	8	8.73846
3-beta hydroxysteroid dehydrogenase/isomerase	InterPro	3-beta hydroxysteroid dehydrogenase/isomerase InterPro	downregulated	3	12.4372	4e-06	NA	NA	NA	NA	downregulated	2	10.6359	2.4e-05	downregulated	1	6.75977	0.0012	NA	NA	NA	NA	downregulated	1	8.14567	0.0003	downregulated	2	8.83875	0.0001	downregulated	2	12.2511	4.8e-06	NA	NA	NA	NA	downregulated	1	2.66698	0.0695	downregulated	1	1.93242	0.1448	downregulated	5	13.7016
FINETTI_BREAST_CANCER_KINOME_RED	Broad MSigDB - chemical and genetic perturbations	FINETTI_BREAST_CANCER_KINOME_RED Broad MSigDB - chemical and genetic perturbations	NA	NA	NA	NA	NA	NA	NA	NA	NA	NA	NA	NA	NA	NA	NA	NA	NA	NA	NA	NA	NA	NA	NA	NA	upregulated	1	3.03505	0.0481	NA	NA	NA	NA	downregulated	1	4.04245	0.0176	NA	NA	NA	NA	upregulated	11	37.7662	4e-17	upregulated	15	51.5797
chaperone binding	GO	chaperone binding GO	downregulated	9	17.1825	3.4e-08	upregulated	1	2.47629	0.0841	downregulated	11	30.9258	3.7e-14	downregulated	3	7.08074	0.0008	downregulated	4	9.06294	0.0001	downregulated	6	11.6776	8.5e-06	downregulated	8	11.864	7e-06	downregulated	7	12.1896	5.1e-06	NA	NA	NA	NA	downregulated	2	1.82647	0.161	upregulated	4	2.56074	0.0772	upregulated	13	8.99682
membrane microdomain	GO	membrane microdomain GO	upregulated	16	20.3355	1.5e-09	upregulated	1	1.75976	0.1721	upregulated	3	5.18885	0.0056	upregulated	2	6.09355	0.0023	upregulated	4	5.01757	0.0066	upregulated	12	11.4309	1.1e-05	upregulated	24	28.2825	5.2e-13	upregulated	14	19.61	3e-09	upregulated	2	3.1442	0.0431	downregulated	2	0.372381	0.6891	downregulated	7	1.24201	0.2888	downregulated	16	3.55266
membrane raft	GO	membrane raft GO	upregulated	16	20.3355	1.5e-09	upregulated	1	1.75976	0.1721	upregulated	3	5.18885	0.0056	upregulated	2	6.09355	0.0023	upregulated	4	5.01757	0.0066	upregulated	12	11.4309	1.1e-05	upregulated	24	28.2825	5.2e-13	upregulated	14	19.61	3e-09	upregulated	2	3.1442	0.0431	downregulated	2	0.372381	0.6891	downregulated	7	1.24201	0.2888	downregulated	16	3.55266
MODULE_432	Broad MSigDB - cancer modules	MODULE_432 Broad MSigDB - cancer modules	upregulated	1	2.85134	0.0578	NA	NA	NA	NA	downregulated	1	3.34396	0.0353	upregulated	1	3.99916	0.0183	upregulated	1	3.09807	0.0451	upregulated	1	2.44222	0.087	downregulated	1	2.00741	0.1343	upregulated	1	3.23157	0.0395	NA	NA	NA	NA	upregulated	2	7.19948	0.0007	upregulated	3	6.43709	0.0016	upregulated	12	32.4677
carbohydrate derivative transport	GO	carbohydrate derivative transport GO	downregulated	7	17.8541	1.8e-08	upregulated	1	4.29644	0.0136	upregulated	3	7.93808	0.0004	downregulated	2	6.85192	0.0011	upregulated	1	4.51824	0.0109	downregulated	4	8.71331	0.0002	downregulated	8	15.3949	2.1e-07	downregulated	10	24.668	1.9e-11	upregulated	1	1.9189	0.1468	downregulated	1	1.02316	0.3595	downregulated	6	8.13261	0.0003	downregulated	6	7.4404
regeneration	GO	regeneration GO	downregulated	8	16.254	8.7e-08	upregulated	1	2.57443	0.0762	downregulated	5	11.2642	1.3e-05	downregulated	4	10.9085	1.8e-05	downregulated	5	12.8015	2.8e-06	downregulated	8	18.0097	1.5e-08	downregulated	10	18.392	1e-08	downregulated	9	18.7211	7.4e-09	NA	NA	NA	NA	upregulated	1	1.28246	0.2774	downregulated	4	2.79705	0.061	downregulated	8	6.6701
nucleoside metabolic process	GO	nucleoside metabolic process GO	upregulated	5	9.1739	0.0001	upregulated	1	2.66886	0.0693	upregulated	3	6.46772	0.0016	upregulated	1	2.63442	0.0718	upregulated	2	4.14873	0.0158	upregulated	6	10.3777	3.1e-05	downregulated	11	20.0412	2e-09	downregulated	7	14.4639	5.2e-07	upregulated	2	3.96191	0.019	upregulated	3	4.38692	0.0124	upregulated	6	4.76326	0.0085	upregulated	11	6.84786
Predicted Gene Targets for miR-329	TargetScan miRNA targets DB	Predicted Gene Targets for miR-329 TargetScan miRNA targets DB	upregulated	3	4.37995	0.0125	upregulated	1	3.34396	0.0353	upregulated	2	3.18739	0.0413	NA	NA	NA	NA	downregulated	1	2.20016	0.1108	downregulated	1	2.34613	0.0957	upregulated	4	4.25009	0.0143	downregulated	1	2.20016	0.1108	downregulated	2	2.66652	0.0695	downregulated	1	0.329973	0.7189	downregulated	9	8.19695	0.0003	downregulated	10	4.96825
forebrain development	GO	forebrain development GO	downregulated	10	10.3643	3.2e-05	upregulated	2	4.02588	0.0178	downregulated	5	8.02148	0.0003	downregulated	3	5.54192	0.0039	downregulated	4	6.4715	0.0015	downregulated	7	8.40044	0.0002	downregulated	11	9.18582	0.0001	downregulated	9	9.84189	5.3e-05	upregulated	1	1.11464	0.328	upregulated	2	1.20562	0.2995	downregulated	7	2.88803	0.0557	downregulated	22	9.27193
CAIRO_HEPATOBLASTOMA_POOR_SURVIVAL	Broad MSigDB - chemical and genetic perturbations	CAIRO_HEPATOBLASTOMA_POOR_SURVIVAL Broad MSigDB - chemical and genetic perturbations	downregulated	5	15.9933	1.1e-07	upregulated	1	4.46205	0.0115	upregulated	1	3.71672	0.0243	downregulated	1	4.36729	0.0127	downregulated	3	12.3552	4.3e-06	downregulated	6	22.6456	1.5e-10	downregulated	8	27.5667	1.1e-12	downregulated	6	20.9198	8.2e-10	downregulated	1	4.04245	0.0176	NA	NA	NA	NA	upregulated	4	8.65489	0.0002	upregulated	3	5.82521
telencephalon development	GO	telencephalon development GO	downregulated	8	12.4488	3.9e-06	upregulated	2	4.84924	0.0078	downregulated	5	9.67861	6.3e-05	upregulated	2	4.02209	0.0179	downregulated	3	5.49475	0.0041	downregulated	5	7.59326	0.0005	downregulated	8	7.24918	0.0007	downregulated	5	9.22569	9.8e-05	upregulated	1	1.48162	0.2273	upregulated	1	1.37607	0.2526	downregulated	5	3.66922	0.0255	downregulated	19	12.0326
Protein kinase, ATP binding site	InterPro	Protein kinase, ATP binding site InterPro	upregulated	8	11.6065	9.1e-06	upregulated	1	1.68299	0.1858	NA	NA	NA	NA	NA	NA	NA	NA	downregulated	2	2.25658	0.1047	downregulated	2	1.54872	0.2125	upregulated	11	7.75313	0.0004	downregulated	2	1.28946	0.2754	downregulated	2	2.74208	0.0644	upregulated	4	3.75523	0.0234	upregulated	18	7.34888	0.0006	upregulated	29	8.8905
phospholipid transporter activity	GO	phospholipid transporter activity GO	upregulated	6	13.1126	2e-06	upregulated	2	6.28771	0.0019	upregulated	2	7.57869	0.0005	upregulated	2	8.45846	0.0002	upregulated	2	6.3811	0.0017	upregulated	3	8.64741	0.0002	upregulated	6	11.6603	8.6e-06	upregulated	4	9.27443	9.4e-05	downregulated	1	1.91364	0.1475	upregulated	1	2.56826	0.0767	upregulated	5	4.49779	0.0111	downregulated	6	5.31526
Predicted Gene Targets for miR-409-3p	TargetScan miRNA targets DB	Predicted Gene Targets for miR-409-3p TargetScan miRNA targets DB	upregulated	5	5.60845	0.0037	NA	NA	NA	NA	downregulated	4	6.93776	0.001	upregulated	1	1.87434	0.1535	upregulated	2	3.19552	0.0409	upregulated	4	5.01707	0.0066	upregulated	8	9.25793	9.5e-05	upregulated	3	3.48745	0.0306	upregulated	1	1.67037	0.1882	upregulated	2	3.21417	0.0402	downregulated	8	5.26779	0.0052	upregulated	10	2.49486
negative regulation of apoptotic signaling pathway	GO	negative regulation of apoptotic signaling pathway GO	downregulated	10	12.0736	5.7e-06	downregulated	2	4.66658	0.0094	downregulated	8	15.2019	2.5e-07	downregulated	5	9.99245	4.6e-05	downregulated	6	10.7676	2.1e-05	downregulated	8	11.7323	8e-06	downregulated	14	16.0718	1e-07	downregulated	10	13.1931	1.9e-06	downregulated	1	1.0986	0.3333	upregulated	3	2.89426	0.0553	upregulated	11	5.26784	0.0052	upregulated	18	6.6677
endoplasmic reticulum unfolded protein response	GO	endoplasmic reticulum unfolded protein response GO	downregulated	7	17.7791	1.9e-08	NA	NA	NA	NA	downregulated	5	14.6744	4.2e-07	downregulated	2	6.617	0.0013	downregulated	1	3.34453	0.0353	downregulated	5	13.2512	1.8e-06	downregulated	5	9.64747	6.5e-05	downregulated	4	8.71358	0.0002	NA	NA	NA	NA	upregulated	2	4.06126	0.0172	downregulated	2	1.8842	0.152	upregulated	6	6.67217
peptide biosynthetic process	GO	peptide biosynthetic process GO	downregulated	5	2.10069	0.1224	downregulated	2	3.86705	0.0209	NA	NA	NA	NA	upregulated	1	1.88535	0.1518	downregulated	5	7.03938	0.0009	upregulated	17	21.214	6.1e-10	upregulated	21	23.4589	6.5e-11	upregulated	9	9.86064	5.2e-05	upregulated	2	1.98775	0.137	downregulated	12	11.7573	7.8e-06	downregulated	6	3.93185	0.0196	upregulated	25	6.06023
drug transmembrane transporter activity	GO	drug transmembrane transporter activity GO	downregulated	10	19.6487	2.9e-09	upregulated	2	6.43939	0.0016	upregulated	3	6.28997	0.0019	downregulated	2	4.20885	0.0149	downregulated	1	2.39791	0.0909	downregulated	6	11.2372	1.3e-05	downregulated	9	14.4628	5.2e-07	downregulated	8	15.3915	2.1e-07	NA	NA	NA	NA	upregulated	1	1.84845	0.1575	upregulated	3	3.24872	0.0388	upregulated	10	6.91219
MODULE_101	Broad MSigDB - cancer modules	MODULE_101 Broad MSigDB - cancer modules	upregulated	5	22.1384	2.4e-10	downregulated	1	5.64979	0.0035	upregulated	2	10.2501	3.5e-05	downregulated	2	10.8195	2e-05	upregulated	2	8.01433	0.0003	upregulated	2	8.19189	0.0003	upregulated	6	23.8186	4.5e-11	upregulated	2	8.76228	0.0002	NA	NA	NA	NA	NA	NA	NA	NA	upregulated	3	7.61176	0.0005	upregulated	5	11.9384
FAD binding	GO	FAD binding GO	upregulated	5	13.256	1.7e-06	upregulated	2	7.79899	0.0004	upregulated	3	9.34195	8.8e-05	upregulated	2	7.52004	0.0005	upregulated	3	9.14366	0.0001	downregulated	5	14.5636	4.7e-07	downregulated	7	17.9285	1.6e-08	downregulated	6	16.3875	7.6e-08	NA	NA	NA	NA	NA	NA	NA	NA	upregulated	3	5.32443	0.0049	upregulated	9	11.8201
Predicted Gene Targets for miR-485-3p	TargetScan miRNA targets DB	Predicted Gene Targets for miR-485-3p TargetScan miRNA targets DB	downregulated	4	4.12961	0.0161	NA	NA	NA	NA	upregulated	1	1.28853	0.2757	NA	NA	NA	NA	downregulated	3	5.66042	0.0035	downregulated	4	5.26551	0.0052	downregulated	4	5.51482	0.004	downregulated	4	5.69539	0.0034	upregulated	1	2.37048	0.0934	upregulated	2	2.63985	0.0714	downregulated	7	7.82004	0.0004	downregulated	12	9.78184
Aldehyde dehydrogenase, cysteine active site	InterPro	Aldehyde dehydrogenase, cysteine active site InterPro	upregulated	5	16.7683	5.2e-08	upregulated	1	5.48023	0.0042	upregulated	5	21.0275	7.4e-10	upregulated	1	4.92209	0.0073	upregulated	3	11.3748	1.1e-05	upregulated	4	11.9668	6.4e-06	upregulated	4	11.0584	1.6e-05	downregulated	3	8.34396	0.0002	upregulated	1	3.38601	0.0338	NA	NA	NA	NA	upregulated	4	9.92557	4.9e-05	upregulated	4	9.68764
Predicted Gene Targets for miR-375	TargetScan miRNA targets DB	Predicted Gene Targets for miR-375 TargetScan miRNA targets DB	downregulated	4	4.20755	0.0149	NA	NA	NA	NA	downregulated	1	1.04129	0.353	NA	NA	NA	NA	NA	NA	NA	NA	downregulated	4	5.57317	0.0038	downregulated	7	7.08076	0.0008	downregulated	4	4.82108	0.0081	upregulated	1	1.30354	0.2716	upregulated	4	4.79677	0.0083	downregulated	5	2.86003	0.0573	downregulated	11	6.54164
translation	GO	translation GO	downregulated	5	2.25191	0.1052	upregulated	1	1.853	0.1568	NA	NA	NA	NA	upregulated	1	1.93085	0.145	downregulated	5	7.25923	0.0007	upregulated	16	19.8899	2.3e-09	upregulated	20	22.4231	1.8e-10	upregulated	9	10.2401	3.6e-05	upregulated	2	2.07004	0.1262	downregulated	12	12.2731	4.7e-06	downregulated	5	2.63207	0.0719	upregulated	24	6.0018
cellular response to drug	GO	cellular response to drug GO	upregulated	12	14.6577	4.3e-07	upregulated	2	8.03484	0.0003	upregulated	3	6.32288	0.0018	upregulated	1	1.33525	0.2631	downregulated	2	1.75549	0.1728	upregulated	5	5.55228	0.0039	upregulated	14	15.8773	1.3e-07	upregulated	9	11.0777	1.5e-05	downregulated	3	4.81422	0.0081	upregulated	5	3.7395	0.0238	upregulated	16	8.78641	0.0002	upregulated	24	9.39067
response to temperature stimulus	GO	response to temperature stimulus GO	downregulated	9	14.0818	7.7e-07	downregulated	1	2.78949	0.0615	downregulated	9	19.3494	4e-09	upregulated	3	7.45308	0.0006	upregulated	4	7.2582	0.0007	downregulated	8	15.114	2.7e-07	upregulated	11	14.9244	3.3e-07	downregulated	9	13.3253	1.6e-06	downregulated	1	1.2089	0.2985	downregulated	1	1.2089	0.2985	downregulated	6	2.93534	0.0531	upregulated	10	2.16167
Predicted Gene Targets for miR-133	TargetScan miRNA targets DB	Predicted Gene Targets for miR-133 TargetScan miRNA targets DB	upregulated	6	4.65126	0.0095	upregulated	1	1.53253	0.216	downregulated	4	4.24009	0.0144	downregulated	1	2.1669	0.1145	upregulated	3	5.30412	0.005	upregulated	5	2.93815	0.053	upregulated	14	14.5004	5e-07	downregulated	5	3.8331	0.0216	upregulated	1	2.41837	0.0891	upregulated	3	2.4884	0.083	downregulated	12	8.07832	0.0003	downregulated	17	7.08981
hormone binding	GO	hormone binding GO	downregulated	10	18.8817	6.3e-09	upregulated	1	2.84949	0.0579	downregulated	2	3.53013	0.0293	downregulated	1	1.98179	0.1378	downregulated	2	4.04591	0.0175	downregulated	6	10.6032	2.5e-05	upregulated	7	12.8111	2.7e-06	upregulated	6	12.0538	5.8e-06	downregulated	1	1.7613	0.1718	upregulated	3	3.95583	0.0191	upregulated	4	5.65651	0.0035	downregulated	10	8.79689
response to reactive oxygen species	GO	response to reactive oxygen species GO	upregulated	9	15.0584	2.9e-07	upregulated	2	5.7276	0.0033	upregulated	4	7.71351	0.0004	upregulated	2	4.63039	0.0098	downregulated	3	9.13809	0.0001	upregulated	9	12.8731	2.6e-06	upregulated	12	18.0604	1.4e-08	upregulated	5	8.5022	0.0002	NA	NA	NA	NA	upregulated	2	2.34368	0.096	upregulated	8	4.35393	0.0129	upregulated	19	10.8028
Predicted Gene Targets for miR-194	TargetScan miRNA targets DB	Predicted Gene Targets for miR-194 TargetScan miRNA targets DB	downregulated	3	1.896	0.1502	upregulated	1	2.21735	0.1089	downregulated	3	4.10045	0.0166	downregulated	1	1.78362	0.168	downregulated	1	1.20943	0.2984	downregulated	1	0.875954	0.4165	downregulated	6	4.4603	0.0116	downregulated	3	1.95723	0.1412	upregulated	3	5.42582	0.0044	upregulated	2	1.91351	0.1476	upregulated	8	3.50218	0.0301	upregulated	15	4.48393
muscle cell differentiation	GO	muscle cell differentiation GO	upregulated	4	2.69723	0.0674	NA	NA	NA	NA	upregulated	3	4.24684	0.0143	upregulated	1	1.45011	0.2345	upregulated	3	4.2075	0.0149	upregulated	6	5.2714	0.0051	upregulated	8	6.03964	0.0024	upregulated	5	5.15932	0.0057	upregulated	1	2.24067	0.1064	upregulated	4	3.05182	0.0473	downregulated	8	3.23243	0.0395	upregulated	19	6.73238
Predicted Gene Targets for miR-150	TargetScan miRNA targets DB	Predicted Gene Targets for miR-150 TargetScan miRNA targets DB	downregulated	8	11.2469	1.3e-05	upregulated	1	2.15758	0.1156	downregulated	4	7.29012	0.0007	downregulated	1	2.64441	0.071	downregulated	4	8.37578	0.0002	downregulated	5	7.16326	0.0008	downregulated	7	9.13377	0.0001	downregulated	8	12.1166	5.5e-06	NA	NA	NA	NA	upregulated	2	2.76999	0.0627	downregulated	3	1.25746	0.2844	downregulated	6	2.74608
glial cell differentiation	GO	glial cell differentiation GO	downregulated	9	12.8958	2.5e-06	upregulated	1	2.49053	0.0829	upregulated	3	10.8916	1.9e-05	downregulated	3	5.87657	0.0028	downregulated	5	9.84033	5.3e-05	downregulated	5	7.12886	0.0008	downregulated	9	9.91977	4.9e-05	downregulated	9	13.0643	2.1e-06	downregulated	1	1.51195	0.2205	upregulated	1	1.21481	0.2968	downregulated	6	2.72156	0.0658	upregulated	6	5.36904
Aldehyde dehydrogenase domain	InterPro	Aldehyde dehydrogenase domain InterPro	upregulated	5	15.9177	1.2e-07	upregulated	1	5.3264	0.0049	upregulated	6	25.2157	1.1e-11	upregulated	1	4.76853	0.0085	upregulated	3	10.8917	1.9e-05	upregulated	4	11.3124	1.2e-05	upregulated	4	10.4082	3e-05	downregulated	3	7.87063	0.0004	upregulated	1	3.23466	0.0394	NA	NA	NA	NA	upregulated	4	9.28238	9.3e-05	upregulated	5	9.94341
Aldehyde dehydrogenase, N-terminal	InterPro	Aldehyde dehydrogenase, N-terminal InterPro	upregulated	5	15.9177	1.2e-07	upregulated	1	5.3264	0.0049	upregulated	6	25.2157	1.1e-11	upregulated	1	4.76853	0.0085	upregulated	3	10.8917	1.9e-05	upregulated	4	11.3124	1.2e-05	upregulated	4	10.4082	3e-05	downregulated	3	7.87063	0.0004	upregulated	1	3.23466	0.0394	NA	NA	NA	NA	upregulated	4	9.28238	9.3e-05	upregulated	5	9.94341
Aldehyde dehydrogenase, C-terminal	InterPro	Aldehyde dehydrogenase, C-terminal InterPro	upregulated	5	15.9177	1.2e-07	upregulated	1	5.3264	0.0049	upregulated	6	25.2157	1.1e-11	upregulated	1	4.76853	0.0085	upregulated	3	10.8917	1.9e-05	upregulated	4	11.3124	1.2e-05	upregulated	4	10.4082	3e-05	downregulated	3	7.87063	0.0004	upregulated	1	3.23466	0.0394	NA	NA	NA	NA	upregulated	4	9.28238	9.3e-05	upregulated	5	9.94341
Aldehyde/histidinol dehydrogenase	InterPro	Aldehyde/histidinol dehydrogenase InterPro	upregulated	5	15.9177	1.2e-07	upregulated	1	5.3264	0.0049	upregulated	6	25.2157	1.1e-11	upregulated	1	4.76853	0.0085	upregulated	3	10.8917	1.9e-05	upregulated	4	11.3124	1.2e-05	upregulated	4	10.4082	3e-05	downregulated	3	7.87063	0.0004	upregulated	1	3.23466	0.0394	NA	NA	NA	NA	upregulated	4	9.28238	9.3e-05	upregulated	5	9.94341
MODULE_401	Broad MSigDB - cancer modules	MODULE_401 Broad MSigDB - cancer modules	upregulated	2	6.91065	0.001	NA	NA	NA	NA	upregulated	2	7.16105	0.0008	NA	NA	NA	NA	upregulated	1	4.78904	0.0083	upregulated	4	12.2972	4.6e-06	upregulated	5	17.0971	3.8e-08	upregulated	4	15.671	1.6e-07	NA	NA	NA	NA	upregulated	1	2.92047	0.0539	upregulated	2	6.49731	0.0015	upregulated	4	8.87928
HOFFMAN_CLOCK_TARGETS_UP	Broad MSigDB - chemical and genetic perturbations	HOFFMAN_CLOCK_TARGETS_UP Broad MSigDB - chemical and genetic perturbations	upregulated	5	19.0573	5.3e-09	downregulated	2	10.6882	2.3e-05	upregulated	1	6.03641	0.0024	upregulated	1	7.1343	0.0008	upregulated	3	13.8921	9.3e-07	upregulated	2	7.12764	0.0008	upregulated	5	17.1501	3.6e-08	upregulated	3	11.013	1.6e-05	NA	NA	NA	NA	NA	NA	NA	NA	upregulated	1	2.30049	0.1002	upregulated	4	8.6557
branching morphogenesis of an epithelial tube	GO	branching morphogenesis of an epithelial tube GO	downregulated	6	6.86598	0.001	upregulated	1	2.55389	0.0778	downregulated	2	2.56488	0.0769	downregulated	2	4.24916	0.0143	downregulated	4	7.96339	0.0003	downregulated	7	12.0505	5.8e-06	downregulated	9	10.8734	1.9e-05	downregulated	5	7.41182	0.0006	downregulated	5	11.5175	1e-05	upregulated	2	2.02499	0.132	downregulated	8	4.83603	0.0079	downregulated	13	8.10364
organ growth	GO	organ growth GO	downregulated	8	13.3398	1.6e-06	NA	NA	NA	NA	downregulated	3	5.43121	0.0044	downregulated	2	5.06615	0.0063	downregulated	3	6.61773	0.0013	downregulated	5	9.70151	6.1e-05	upregulated	6	10.0353	4.4e-05	downregulated	6	12.0809	5.7e-06	upregulated	1	1.6331	0.1953	upregulated	3	5.43715	0.0044	upregulated	4	2.77873	0.0621	downregulated	7	3.92859
multicellular organismal homeostasis	GO	multicellular organismal homeostasis GO	downregulated	10	9.68061	6.2e-05	NA	NA	NA	NA	upregulated	4	8.12039	0.0003	upregulated	5	12.8003	2.8e-06	upregulated	6	9.00414	0.0001	upregulated	10	10.1752	3.8e-05	upregulated	15	16.6753	5.7e-08	upregulated	6	9.64785	6.5e-05	upregulated	2	2.13059	0.1188	upregulated	4	3.92208	0.0198	upregulated	10	3.67823	0.0253	upregulated	21	4.96643
leukocyte activation	GO	leukocyte activation GO	upregulated	13	10.036	4.4e-05	upregulated	3	5.7165	0.0033	upregulated	2	1.65927	0.1903	downregulated	3	4.90188	0.0074	downregulated	6	7.26704	0.0007	upregulated	9	5.57283	0.0038	upregulated	20	16.3185	8.2e-08	upregulated	7	6.12836	0.0022	downregulated	4	4.41068	0.0121	downregulated	15	15.7661	1.4e-07	downregulated	15	4.36961	0.0127	downregulated	25	10.5265
morphogenesis of a branching structure	GO	morphogenesis of a branching structure GO	upregulated	6	6.21104	0.002	upregulated	1	2.34044	0.0963	downregulated	2	2.18962	0.112	downregulated	2	3.83056	0.0217	downregulated	4	7.12656	0.0008	downregulated	7	10.6049	2.5e-05	downregulated	9	9.14149	0.0001	downregulated	5	6.41895	0.0016	downregulated	6	13.3905	1.5e-06	upregulated	2	1.67531	0.1873	downregulated	11	6.96501	0.0009	downregulated	16	9.47506
Zinc finger, RING/FYVE/PHD-type	InterPro	Zinc finger, RING/FYVE/PHD-type InterPro	upregulated	4	1.44044	0.2368	NA	NA	NA	NA	downregulated	1	0.576867	0.5617	NA	NA	NA	NA	NA	NA	NA	NA	upregulated	3	2.21446	0.1092	upregulated	4	1.31858	0.2675	upregulated	2	0.701293	0.4959	upregulated	1	1.81835	0.1623	upregulated	2	0.667435	0.513	downregulated	10	1.5895	0.204	upregulated	24	3.66701
VIT domain	InterPro	VIT domain InterPro	downregulated	4	15.7599	1.4e-07	NA	NA	NA	NA	upregulated	1	3.71981	0.0242	downregulated	4	19.7724	2.6e-09	downregulated	4	19.681	2.8e-09	downregulated	4	16.5519	6.5e-08	downregulated	4	13.6689	1.2e-06	downregulated	4	14.7295	4e-07	NA	NA	NA	NA	NA	NA	NA	NA	downregulated	2	6.31428	0.0018	downregulated	2	4.0561
positive regulation of cytokine production	GO	positive regulation of cytokine production GO	upregulated	14	19.8622	2.4e-09	upregulated	2	3.37999	0.034	upregulated	6	8.33171	0.0002	upregulated	3	9.86664	5.2e-05	upregulated	6	7.18585	0.0008	upregulated	10	10.8232	2e-05	upregulated	12	11.5672	9.5e-06	downregulated	14	13.8726	9.4e-07	upregulated	3	2.6082	0.0737	downregulated	5	3.26297	0.0383	downregulated	15	6.88769	0.001	downregulated	23	8.70656
kinase regulator activity	GO	kinase regulator activity GO	downregulated	6	6.09004	0.0023	upregulated	1	1.95327	0.1418	upregulated	5	8.87188	0.0001	downregulated	2	3.57679	0.028	downregulated	4	8.83144	0.0001	downregulated	5	8.37865	0.0002	upregulated	10	10.8995	1.8e-05	upregulated	4	7.21568	0.0007	downregulated	2	4.40247	0.0122	upregulated	5	6.88186	0.001	downregulated	7	3.16687	0.0421	upregulated	17	7.33345
response to nutrient	GO	response to nutrient GO	downregulated	9	18.8549	6.5e-09	upregulated	1	2.7016	0.0671	downregulated	4	8.24726	0.0003	downregulated	1	1.91615	0.1472	upregulated	3	6.78909	0.0011	upregulated	5	9.4019	8.3e-05	downregulated	9	15.4082	2e-07	downregulated	8	16.5222	6.7e-08	upregulated	2	3.92528	0.0197	upregulated	2	4.03121	0.0178	downregulated	4	2.82622	0.0592	downregulated	8	6.22208
negative regulation of locomotion	GO	negative regulation of locomotion GO	upregulated	12	13.2737	1.7e-06	downregulated	1	1.67506	0.1873	downregulated	4	3.72626	0.0241	downregulated	3	3.87863	0.0207	upregulated	6	7.90037	0.0004	downregulated	9	9.93264	4.9e-05	downregulated	13	12.4707	3.8e-06	downregulated	11	11.1069	1.5e-05	upregulated	2	2.13044	0.1188	downregulated	5	4.52914	0.0108	downregulated	11	5.55564	0.0039	downregulated	22	10.1711
EGF-like calcium-binding domain	InterPro	EGF-like calcium-binding domain InterPro	downregulated	10	17.1654	3.5e-08	NA	NA	NA	NA	downregulated	2	2.7421	0.0644	downregulated	4	10.1308	4e-05	downregulated	3	5.5271	0.004	downregulated	9	17.8579	1.8e-08	downregulated	14	24.2668	2.9e-11	downregulated	11	22.4134	1.8e-10	upregulated	1	1.96844	0.1397	NA	NA	NA	NA	downregulated	1	2.55001	0.0781	downregulated	2	4.81658
regulation of cell cycle phase transition	GO	regulation of cell cycle phase transition GO	upregulated	6	5.49239	0.0041	upregulated	1	1.95125	0.1421	upregulated	2	2.14419	0.1172	downregulated	1	0.86416	0.4214	downregulated	3	5.26287	0.0052	upregulated	6	4.0739	0.017	upregulated	13	11.5564	9.6e-06	upregulated	4	2.91113	0.0544	downregulated	2	3.24351	0.039	downregulated	4	2.58814	0.0752	upregulated	22	21.1239	6.7e-10	upregulated	41	31.4481
lipoprotein particle binding	GO	lipoprotein particle binding GO	downregulated	5	13.3637	1.6e-06	upregulated	1	3.72044	0.0242	upregulated	3	10.0761	4.2e-05	downregulated	2	7.09631	0.0008	upregulated	3	11.6184	9e-06	downregulated	4	11.5379	9.8e-06	downregulated	8	23.7732	4.7e-11	downregulated	7	21.6213	4.1e-10	NA	NA	NA	NA	NA	NA	NA	NA	upregulated	1	1.01968	0.3607	upregulated	5	5.81695
modified amino acid binding	GO	modified amino acid binding GO	upregulated	10	24.1877	3.1e-11	upregulated	1	2.5131	0.081	upregulated	6	16.0664	1.1e-07	downregulated	3	7.61148	0.0005	upregulated	3	5.74663	0.0032	upregulated	5	7.97507	0.0003	downregulated	11	18.9552	5.9e-09	downregulated	8	16.0987	1e-07	NA	NA	NA	NA	upregulated	1	1.17446	0.309	upregulated	7	5.46069	0.0043	upregulated	14	10.6749
carbohydrate derivative catabolic process	GO	carbohydrate derivative catabolic process GO	upregulated	6	10.2059	3.7e-05	upregulated	1	2.44176	0.087	upregulated	7	17.8239	1.8e-08	upregulated	1	2.40766	0.09	upregulated	2	3.08819	0.0456	upregulated	5	7.45397	0.0006	downregulated	7	8.69431	0.0002	upregulated	4	5.97958	0.0025	upregulated	2	4.43981	0.0118	upregulated	3	3.84548	0.0214	downregulated	5	3.36544	0.0345	downregulated	11	9.28233
gliogenesis	GO	gliogenesis GO	downregulated	10	12.9455	2.4e-06	upregulated	1	2.26025	0.1043	upregulated	4	12.509	3.7e-06	downregulated	3	5.20251	0.0055	downregulated	6	11.2421	1.3e-05	downregulated	6	8.009	0.0003	downregulated	10	9.7164	6e-05	downregulated	10	13.1293	2e-06	downregulated	1	1.30215	0.2719	upregulated	1	1.01752	0.3615	downregulated	7	2.63924	0.0714	upregulated	9	4.90113
negative regulation of vasculature development	GO	negative regulation of vasculature development GO	upregulated	5	8.00735	0.0003	NA	NA	NA	NA	upregulated	3	5.4108	0.0045	downregulated	6	15.8596	1.3e-07	downregulated	5	10.8587	1.9e-05	downregulated	6	10.1752	3.8e-05	downregulated	7	10.1383	4e-05	downregulated	6	8.63528	0.0002	downregulated	1	1.68535	0.1854	downregulated	1	0.93139	0.394	downregulated	9	8.38335	0.0002	downregulated	10	6.629
skeletal system development	GO	skeletal system development GO	downregulated	13	10.0244	4.4e-05	NA	NA	NA	NA	upregulated	3	4.25274	0.0142	downregulated	3	3.38026	0.034	downregulated	4	3.81611	0.022	downregulated	9	8.64284	0.0002	upregulated	14	11.4848	1e-05	downregulated	9	5.5934	0.0037	downregulated	2	1.38565	0.2502	upregulated	4	1.6659	0.189	downregulated	15	4.44603	0.0117	downregulated	25	8.10738
IGLESIAS_E2F_TARGETS_DN	Broad MSigDB - chemical and genetic perturbations	IGLESIAS_E2F_TARGETS_DN Broad MSigDB - chemical and genetic perturbations	downregulated	3	9.89597	5e-05	upregulated	2	12.4262	4e-06	upregulated	4	17.527	2.4e-08	downregulated	2	8.28706	0.0003	downregulated	2	9.04323	0.0001	downregulated	3	10.2313	3.6e-05	downregulated	4	14.9213	3.3e-07	downregulated	3	12.3311	4.4e-06	NA	NA	NA	NA	downregulated	1	3.24427	0.039	downregulated	2	6.82121	0.0011	downregulated	4	9.90706
Predicted Gene Targets for miR-217	TargetScan miRNA targets DB	Predicted Gene Targets for miR-217 TargetScan miRNA targets DB	upregulated	4	4.20676	0.0149	NA	NA	NA	NA	downregulated	2	3.54059	0.029	downregulated	1	1.54362	0.2136	downregulated	3	5.28973	0.005	downregulated	3	3.71543	0.0243	upregulated	6	6.05731	0.0023	downregulated	2	1.51944	0.2188	downregulated	1	1.51683	0.2194	upregulated	3	3.67282	0.0254	downregulated	5	2.81002	0.0602	downregulated	11	6.87541
regulation of hemopoiesis	GO	regulation of hemopoiesis GO	downregulated	13	11.0266	1.6e-05	upregulated	1	1.80848	0.1639	downregulated	5	5.39695	0.0045	upregulated	2	3.31646	0.0363	downregulated	2	3.24772	0.0389	downregulated	7	5.6029	0.0037	upregulated	18	17.2339	3.3e-08	downregulated	11	9.71841	6e-05	downregulated	2	1.83514	0.1596	upregulated	3	1.28971	0.2754	downregulated	13	4.00884	0.0182	upregulated	26	5.2685
FAD/NAD(P)-binding domain superfamily	InterPro	FAD/NAD(P)-binding domain superfamily InterPro	downregulated	6	11.7774	7.7e-06	upregulated	2	6.59951	0.0014	upregulated	5	14.4313	5.4e-07	upregulated	1	3.22695	0.0397	upregulated	2	4.35747	0.0128	downregulated	4	9.08424	0.0001	upregulated	6	10.9705	1.7e-05	downregulated	6	12.4133	4.1e-06	NA	NA	NA	NA	upregulated	1	1.96117	0.1407	upregulated	6	8.04873	0.0003	upregulated	9	8.38127
methylation	GO	methylation GO	downregulated	9	9.88298	5.1e-05	upregulated	3	7.01029	0.0009	upregulated	5	8.10288	0.0003	downregulated	1	1.04493	0.3517	downregulated	3	3.89052	0.0204	downregulated	5	4.71325	0.009	downregulated	8	5.20809	0.0055	downregulated	6	4.70098	0.0091	upregulated	1	0.972499	0.3781	NA	NA	NA	NA	upregulated	12	5.09524	0.0061	upregulated	22	8.17567
electron transfer activity	GO	electron transfer activity GO	upregulated	6	12.3312	4.4e-06	NA	NA	NA	NA	downregulated	6	16.1341	9.8e-08	NA	NA	NA	NA	upregulated	3	7.02578	0.0009	upregulated	9	20.9067	8.3e-10	upregulated	7	12.5793	3.4e-06	downregulated	3	4.7142	0.009	NA	NA	NA	NA	upregulated	1	2.26171	0.1042	upregulated	5	5.01706	0.0066	upregulated	13	13.4126
mRNA binding	GO	mRNA binding GO	upregulated	3	2.25275	0.1051	upregulated	1	2.22462	0.1081	downregulated	4	5.12327	0.006	NA	NA	NA	NA	upregulated	1	0.854725	0.4254	upregulated	6	4.48088	0.0113	upregulated	12	11.0808	1.5e-05	upregulated	3	2.07489	0.1256	downregulated	2	3.17762	0.0417	upregulated	3	3.15476	0.0426	downregulated	5	1.06864	0.3435	upregulated	17	3.48418
protein import	GO	protein import GO	downregulated	4	4.10709	0.0165	NA	NA	NA	NA	downregulated	4	6.38173	0.0017	downregulated	3	6.11457	0.0022	downregulated	2	2.9564	0.052	upregulated	7	10.1682	3.8e-05	upregulated	10	13.4999	1.4e-06	downregulated	6	7.43261	0.0006	NA	NA	NA	NA	upregulated	2	2.8928	0.0554	downregulated	4	2.02467	0.132	upregulated	17	9.32588
Aldehyde dehydrogenase, glutamic acid active site	InterPro	Aldehyde dehydrogenase, glutamic acid active site InterPro	upregulated	5	16.7683	5.2e-08	upregulated	1	5.48023	0.0042	upregulated	5	21.0868	7e-10	upregulated	1	4.92209	0.0073	upregulated	2	7.9698	0.0003	upregulated	3	8.89198	0.0001	upregulated	4	11.0584	1.6e-05	upregulated	2	7.85907	0.0004	upregulated	1	3.38601	0.0338	NA	NA	NA	NA	upregulated	4	9.92557	4.9e-05	upregulated	4	9.68764
regulation of reactive oxygen species biosynthetic process	GO	regulation of reactive oxygen species biosynthetic process GO	upregulated	7	12.8631	2.6e-06	upregulated	1	2.85265	0.0577	upregulated	5	13.3264	1.6e-06	downregulated	3	7.5801	0.0005	downregulated	4	9.51281	7.4e-05	downregulated	5	9.88498	5.1e-05	downregulated	8	12.4003	4.1e-06	downregulated	7	12.9199	2.4e-06	upregulated	1	2.35848	0.0946	downregulated	2	2.83905	0.0585	downregulated	5	4.27325	0.0139	downregulated	10	10.2082
Predicted Gene Targets for miR-499	TargetScan miRNA targets DB	Predicted Gene Targets for miR-499 TargetScan miRNA targets DB	downregulated	4	4.48875	0.0112	NA	NA	NA	NA	upregulated	1	1.64024	0.1939	NA	NA	NA	NA	downregulated	1	2.88025	0.0561	downregulated	4	5.7593	0.0032	upregulated	7	7.03117	0.0009	downregulated	4	6.35499	0.0017	NA	NA	NA	NA	upregulated	2	2.42166	0.0888	downregulated	5	2.22888	0.1076	downregulated	10	5.41436
negative regulation of cellular component movement	GO	negative regulation of cellular component movement GO	upregulated	12	13.8466	9.7e-07	downregulated	1	1.72491	0.1782	downregulated	4	3.90355	0.0202	downregulated	3	4.02235	0.0179	upregulated	6	8.19286	0.0003	downregulated	8	8.54441	0.0002	downregulated	12	11.3706	1.2e-05	downregulated	10	9.88287	5.1e-05	downregulated	3	3.16157	0.0424	downregulated	6	6.39606	0.0017	downregulated	10	5.7106	0.0033	downregulated	21	9.89965
negative regulation of cell motility	GO	negative regulation of cell motility GO	upregulated	11	13.1284	2e-06	downregulated	1	1.83465	0.1597	downregulated	4	4.29847	0.0136	downregulated	3	4.34002	0.013	downregulated	5	7.56614	0.0005	downregulated	8	9.36722	8.5e-05	downregulated	11	10.8431	2e-05	downregulated	10	10.8993	1.8e-05	downregulated	2	1.89989	0.1496	downregulated	5	5.24798	0.0053	downregulated	9	6.05108	0.0024	downregulated	19	9.36229
cell killing	GO	cell killing GO	downregulated	7	14.332	6e-07	downregulated	1	4.94994	0.0071	downregulated	3	7.145	0.0008	downregulated	4	11.4791	1e-05	downregulated	5	13.7648	1.1e-06	downregulated	7	16.2794	8.5e-08	downregulated	6	10.6359	2.4e-05	downregulated	6	13.6127	1.2e-06	NA	NA	NA	NA	downregulated	2	2.76689	0.0629	downregulated	2	5.43704	0.0044	downregulated	7	9.09297
UDP-glucuronosyl/UDP-glucosyltransferase	InterPro	UDP-glucuronosyl/UDP-glucosyltransferase InterPro	upregulated	5	15.381	2.1e-07	downregulated	2	9.5901	6.8e-05	downregulated	3	9.92316	4.9e-05	downregulated	3	12.3467	4.3e-06	upregulated	2	7.32549	0.0007	downregulated	5	16.6343	6e-08	downregulated	8	25.1213	1.2e-11	downregulated	5	15.8931	1.3e-07	NA	NA	NA	NA	NA	NA	NA	NA	upregulated	3	5.25481	0.0052	downregulated	4	7.42991
REACTOME_CREATION_OF_C4_AND_C2_ACTIVATORS	Broad MSigDB - Canonical Pathways	REACTOME_CREATION_OF_C4_AND_C2_ACTIVATORS Broad MSigDB - Canonical Pathways	upregulated	3	12.5524	3.5e-06	upregulated	1	5.88501	0.0028	downregulated	1	4.01357	0.0181	downregulated	3	16.5313	6.6e-08	downregulated	2	9.45855	7.8e-05	downregulated	2	8.64809	0.0002	downregulated	5	20.3266	1.5e-09	downregulated	3	12.3638	4.3e-06	NA	NA	NA	NA	NA	NA	NA	NA	NA	NA	NA	NA	downregulated	1	2.26506
ABC transporter type 1, transmembrane domain	InterPro	ABC transporter type 1, transmembrane domain InterPro	upregulated	4	10.4792	2.8e-05	NA	NA	NA	NA	upregulated	2	6.88375	0.001	upregulated	1	3.55517	0.0286	upregulated	3	11.038	1.6e-05	upregulated	4	13.4877	1.4e-06	upregulated	4	11.7133	8.2e-06	upregulated	4	11.8101	7.4e-06	NA	NA	NA	NA	NA	NA	NA	NA	upregulated	2	4.48564	0.0113	upregulated	6	11.6334
regulation of extrinsic apoptotic signaling pathway	GO	regulation of extrinsic apoptotic signaling pathway GO	upregulated	5	10.6443	2.4e-05	downregulated	1	2.75292	0.0637	downregulated	4	6.77447	0.0011	downregulated	4	8.57487	0.0002	downregulated	5	10.8072	2e-05	downregulated	5	7.76579	0.0004	downregulated	10	12.0737	5.7e-06	downregulated	7	10.3053	3.3e-05	upregulated	1	2.1811	0.1129	upregulated	3	3.6918	0.0249	downregulated	7	4.52546	0.0108	downregulated	12	7.01377
anchored component of membrane	GO	anchored component of membrane GO	upregulated	8	14.6752	4.2e-07	downregulated	1	2.30663	0.0996	upregulated	2	6.10127	0.0022	upregulated	2	6.24907	0.0019	upregulated	3	6.12664	0.0022	upregulated	9	16.0098	1.1e-07	upregulated	12	19.9438	2.2e-09	upregulated	7	17.4915	2.5e-08	upregulated	1	1.54982	0.2123	NA	NA	NA	NA	downregulated	5	2.97334	0.0511	downregulated	9	7.31574
regulation of cellular response to insulin stimulus	GO	regulation of cellular response to insulin stimulus GO	downregulated	8	15.5606	1.7e-07	upregulated	1	2.70667	0.0668	upregulated	1	1.61788	0.1983	downregulated	2	5.07951	0.0062	downregulated	2	4.36361	0.0127	downregulated	4	8.08113	0.0003	downregulated	6	9.01662	0.0001	downregulated	6	12.4688	3.8e-06	downregulated	2	5.91901	0.0027	upregulated	4	6.8374	0.0011	downregulated	6	5.92293	0.0027	downregulated	8	8.80929
Predicted Gene Targets for miR-22	TargetScan miRNA targets DB	Predicted Gene Targets for miR-22 TargetScan miRNA targets DB	upregulated	7	7.73532	0.0004	NA	NA	NA	NA	upregulated	3	4.55921	0.0105	upregulated	1	2.03309	0.1309	downregulated	1	2.57382	0.0762	upregulated	2	3.06089	0.0468	upregulated	7	5.67215	0.0034	upregulated	4	3.87677	0.0207	upregulated	3	5.41768	0.0044	upregulated	3	2.36608	0.0938	upregulated	12	6.61827	0.0013	upregulated	19	8.93602
MODULE_132	Broad MSigDB - cancer modules	MODULE_132 Broad MSigDB - cancer modules	upregulated	5	20.3114	1.5e-09	downregulated	1	5.36267	0.0047	upregulated	2	9.64587	6.5e-05	downregulated	2	10.2148	3.7e-05	upregulated	2	7.41425	0.0006	upregulated	2	7.59129	0.0005	upregulated	6	21.4439	4.9e-10	downregulated	3	9.58055	6.9e-05	NA	NA	NA	NA	downregulated	1	3.09464	0.0453	upregulated	3	6.6906	0.0012	upregulated	5	10.1903
cell-cell adhesion	GO	cell-cell adhesion GO	downregulated	10	7.80926	0.0004	upregulated	3	5.83684	0.0029	upregulated	5	6.58298	0.0014	downregulated	3	3.68415	0.0251	downregulated	7	10.7882	2.1e-05	downregulated	10	13.1487	1.9e-06	upregulated	13	13.1487	1.9e-06	upregulated	7	7.29847	0.0007	upregulated	2	2.34516	0.0958	downregulated	3	1.33525	0.2631	downregulated	14	5.57291	0.0038	downregulated	25	11.225
cellular response to topologically incorrect protein	GO	cellular response to topologically incorrect protein GO	downregulated	8	16.7555	5.3e-08	NA	NA	NA	NA	downregulated	8	21.9348	3e-10	downregulated	2	5.53274	0.004	downregulated	1	2.80731	0.0604	downregulated	6	13.46	1.4e-06	downregulated	6	9.23724	9.7e-05	downregulated	5	9.04019	0.0001	NA	NA	NA	NA	upregulated	2	3.04634	0.0475	downregulated	4	3.35722	0.0348	upregulated	9	6.67016
modification of morphology or physiology of other organism	GO	modification of morphology or physiology of other organism GO	downregulated	9	13.1613	1.9e-06	upregulated	2	4.81664	0.0081	upregulated	2	2.88709	0.0557	downregulated	4	8.57825	0.0002	downregulated	6	12.9159	2.5e-06	downregulated	9	16.2143	9.1e-08	downregulated	13	19.4202	3.7e-09	downregulated	8	11.6086	9.1e-06	downregulated	1	1.84654	0.1578	upregulated	2	3.1453	0.0431	downregulated	2	4.73734	0.0088	upregulated	11	4.10166
negative regulation of angiogenesis	GO	negative regulation of angiogenesis GO	upregulated	5	8.55802	0.0002	NA	NA	NA	NA	upregulated	2	3.73491	0.0239	downregulated	6	16.567	6.4e-08	downregulated	5	11.434	1.1e-05	downregulated	6	10.8461	1.9e-05	downregulated	7	10.9045	1.8e-05	downregulated	6	9.28742	9.3e-05	downregulated	1	1.79607	0.1659	downregulated	1	1.02698	0.3581	downregulated	8	8.03906	0.0003	downregulated	10	7.57596
embryonic organ development	GO	embryonic organ development GO	downregulated	10	6.10454	0.0022	downregulated	2	3.53163	0.0293	downregulated	4	3.10256	0.0449	downregulated	3	2.82188	0.0595	downregulated	5	4.76488	0.0085	downregulated	6	3.40799	0.0331	downregulated	14	7.47516	0.0006	downregulated	11	7.35486	0.0006	downregulated	5	5.78432	0.0031	downregulated	3	1.75367	0.1731	downregulated	16	7.41665	0.0006	downregulated	24	11.7946
regulation of response to oxidative stress	GO	regulation of response to oxidative stress GO	upregulated	4	6.05803	0.0023	NA	NA	NA	NA	downregulated	5	11.5233	9.9e-06	upregulated	2	7.48706	0.0006	upregulated	5	11.711	8.2e-06	upregulated	8	14.7309	4e-07	upregulated	11	19.9534	2.2e-09	upregulated	4	6.94304	0.001	downregulated	1	1.65309	0.1915	downregulated	1	2.05237	0.1284	downregulated	5	4.14015	0.0159	downregulated	11	11.0583
HotDog domain superfamily	InterPro	HotDog domain superfamily InterPro	NA	NA	NA	NA	NA	NA	NA	NA	NA	NA	NA	NA	upregulated	1	4.15279	0.0157	upregulated	1	3.34578	0.0352	upregulated	3	9.82218	5.4e-05	upregulated	4	12.6526	3.2e-06	upregulated	2	6.37165	0.0017	NA	NA	NA	NA	NA	NA	NA	NA	NA	NA	NA	NA	upregulated	1	0.952745
Low-density lipoprotein (LDL) receptor class A repeat	InterPro	Low-density lipoprotein (LDL) receptor class A repeat InterPro	downregulated	6	14.7673	3.9e-07	NA	NA	NA	NA	downregulated	1	2.13938	0.1177	downregulated	4	14.032	8.1e-07	downregulated	5	17.2488	3.2e-08	downregulated	6	16.5385	6.6e-08	downregulated	7	16.4853	6.9e-08	downregulated	7	19.2186	4.5e-09	NA	NA	NA	NA	downregulated	1	2.34776	0.0956	upregulated	2	1.96783	0.1398	downregulated	3	2.23994
LDL receptor-like superfamily	InterPro	LDL receptor-like superfamily InterPro	downregulated	6	14.7673	3.9e-07	NA	NA	NA	NA	downregulated	1	2.13938	0.1177	downregulated	4	14.032	8.1e-07	downregulated	5	17.2488	3.2e-08	downregulated	6	16.5385	6.6e-08	downregulated	7	16.4853	6.9e-08	downregulated	7	19.2186	4.5e-09	NA	NA	NA	NA	downregulated	1	2.34776	0.0956	upregulated	2	1.96783	0.1398	downregulated	3	2.23994
myeloid cell differentiation	GO	myeloid cell differentiation GO	upregulated	9	12.3682	4.3e-06	downregulated	1	2.12248	0.1197	upregulated	1	0.906694	0.4039	downregulated	2	4.73226	0.0088	upregulated	1	2.2845	0.1018	upregulated	8	8.24008	0.0003	upregulated	13	14.755	3.9e-07	downregulated	6	6.71782	0.0012	downregulated	3	4.53878	0.0107	downregulated	4	2.7447	0.0643	upregulated	10	5.00799	0.0067	downregulated	14	6.33927
REACTOME_AMINO_ACID_SYNTHESIS_AND_INTERCONVERSION_TRANSAMINATION	Broad MSigDB - Canonical Pathways	REACTOME_AMINO_ACID_SYNTHESIS_AND_INTERCONVERSION_TRANSAMINATION Broad MSigDB - Canonical Pathways	downregulated	5	18.8122	6.8e-09	upregulated	2	10.7993	2e-05	upregulated	1	4.76175	0.0086	NA	NA	NA	NA	downregulated	3	11.7654	7.8e-06	downregulated	4	14.1235	7.3e-07	downregulated	4	11.6102	9.1e-06	downregulated	6	21.8937	3.1e-10	NA	NA	NA	NA	downregulated	1	2.5969	0.0745	downregulated	2	4.7532	0.0086	downregulated	3	6.84805
WIEMANN_TELOMERE_SHORTENING_AND_CHRONIC_LIVER_DAMAGE_UP	Broad MSigDB - chemical and genetic perturbations	WIEMANN_TELOMERE_SHORTENING_AND_CHRONIC_LIVER_DAMAGE_UP Broad MSigDB - chemical and genetic perturbations	upregulated	4	16.4346	7.3e-08	NA	NA	NA	NA	upregulated	2	9.09668	0.0001	upregulated	1	5.13261	0.0059	upregulated	2	8.89189	0.0001	upregulated	2	7.16906	0.0008	upregulated	3	10.9533	1.8e-05	upregulated	3	13.3403	1.6e-06	NA	NA	NA	NA	NA	NA	NA	NA	upregulated	2	6.51237	0.0015	upregulated	5	14.9898
nuclear membrane	GO	nuclear membrane GO	downregulated	5	5.00187	0.0067	NA	NA	NA	NA	upregulated	3	4.19937	0.015	upregulated	1	1.95683	0.1413	downregulated	2	3.00574	0.0495	downregulated	7	8.36183	0.0002	upregulated	14	16.0012	1.1e-07	upregulated	5	5.65878	0.0035	upregulated	1	1.98541	0.1373	downregulated	4	2.46847	0.0847	downregulated	11	6.85228	0.0011	upregulated	25	11.2776
cell cycle phase transition	GO	cell cycle phase transition GO	upregulated	5	6.91743	0.001	NA	NA	NA	NA	NA	NA	NA	NA	NA	NA	NA	NA	downregulated	1	3.03902	0.0479	upregulated	2	2.66935	0.0693	upregulated	8	12.0256	6e-06	upregulated	4	6.51462	0.0015	NA	NA	NA	NA	downregulated	1	0.539952	0.5828	upregulated	16	19.3332	4e-09	upregulated	23	25.1598
ABC transporter type 1, transmembrane domain superfamily	InterPro	ABC transporter type 1, transmembrane domain superfamily InterPro	upregulated	4	10.6344	2.4e-05	NA	NA	NA	NA	downregulated	1	3.24809	0.0388	upregulated	1	3.59239	0.0275	upregulated	3	11.1545	1.4e-05	upregulated	4	13.6457	1.2e-06	upregulated	4	11.8699	7e-06	upregulated	4	11.9667	6.4e-06	NA	NA	NA	NA	NA	NA	NA	NA	upregulated	2	4.56163	0.0104	upregulated	6	11.8792
Predicted Gene Targets for miR-155	TargetScan miRNA targets DB	Predicted Gene Targets for miR-155 TargetScan miRNA targets DB	upregulated	5	5.69426	0.0034	NA	NA	NA	NA	downregulated	5	8.71479	0.0002	NA	NA	NA	NA	downregulated	1	2.34244	0.0961	downregulated	2	1.44712	0.2352	downregulated	6	5.04763	0.0064	downregulated	4	3.54898	0.0288	upregulated	2	2.63758	0.0715	upregulated	3	3.2416	0.0391	downregulated	10	6.47731	0.0015	downregulated	14	7.82576
MODULE_50	Broad MSigDB - cancer modules	MODULE_50 Broad MSigDB - cancer modules	upregulated	2	5.76601	0.0031	NA	NA	NA	NA	NA	NA	NA	NA	NA	NA	NA	NA	NA	NA	NA	NA	upregulated	4	13.2463	1.8e-06	upregulated	5	15.8517	1.3e-07	NA	NA	NA	NA	NA	NA	NA	NA	NA	NA	NA	NA	upregulated	1	2.12642	0.1193	upregulated	4	6.51063
MULLIGAN_NTF3_SIGNALING_VIA_INSR_AND_IGF1R_DN	Broad MSigDB - chemical and genetic perturbations	MULLIGAN_NTF3_SIGNALING_VIA_INSR_AND_IGF1R_DN Broad MSigDB - chemical and genetic perturbations	upregulated	2	7.62051	0.0005	NA	NA	NA	NA	NA	NA	NA	NA	upregulated	2	10.479	2.8e-05	upregulated	2	8.45684	0.0002	upregulated	3	10.1078	4.1e-05	upregulated	3	8.54613	0.0002	upregulated	3	11.1834	1.4e-05	downregulated	2	8.00787	0.0003	NA	NA	NA	NA	NA	NA	NA	NA	upregulated	2	2.5094
toxin metabolic process	GO	toxin metabolic process GO	downregulated	4	11.4691	1e-05	downregulated	2	9.90269	5e-05	upregulated	2	7.37691	0.0006	downregulated	1	4.345	0.013	upregulated	2	6.63216	0.0013	downregulated	2	6.00101	0.0025	upregulated	5	13.7381	1.1e-06	downregulated	3	9.48006	7.6e-05	NA	NA	NA	NA	upregulated	1	2.68679	0.0681	upregulated	4	8.21082	0.0003	upregulated	7	12.474
mitotic cell cycle phase transition	GO	mitotic cell cycle phase transition GO	upregulated	5	7.23985	0.0007	NA	NA	NA	NA	NA	NA	NA	NA	NA	NA	NA	NA	downregulated	1	3.10914	0.0446	upregulated	2	2.79439	0.0612	upregulated	8	12.5586	3.5e-06	upregulated	4	6.77901	0.0011	NA	NA	NA	NA	downregulated	1	0.585374	0.5569	upregulated	14	18.1676	1.3e-08	upregulated	22	25.5702
YAMASHITA_LIVER_CANCER_WITH_EPCAM_DN	Broad MSigDB - chemical and genetic perturbations	YAMASHITA_LIVER_CANCER_WITH_EPCAM_DN Broad MSigDB - chemical and genetic perturbations	downregulated	5	16.8164	5e-08	downregulated	1	5.2089	0.0055	upregulated	4	16.9164	4.5e-08	downregulated	2	8.12159	0.0003	downregulated	1	4.1277	0.0161	downregulated	4	14.2034	6.8e-07	downregulated	6	20.224	1.6e-09	downregulated	5	17.3814	2.8e-08	NA	NA	NA	NA	upregulated	1	2.98765	0.0504	upregulated	3	6.74025	0.0012	upregulated	4	6.7009
Predicted Gene Targets for miR-205	TargetScan miRNA targets DB	Predicted Gene Targets for miR-205 TargetScan miRNA targets DB	upregulated	3	2.31877	0.0984	NA	NA	NA	NA	downregulated	4	5.54604	0.0039	upregulated	1	1.67014	0.1882	upregulated	2	2.58071	0.0757	upregulated	5	4.85028	0.0078	upregulated	10	10.6317	2.4e-05	upregulated	3	2.58436	0.0754	upregulated	4	6.25123	0.0019	upregulated	4	6.10746	0.0022	downregulated	8	4.14824	0.0158	downregulated	13	7.68935
isoprenoid biosynthetic process	GO	isoprenoid biosynthetic process GO	upregulated	2	5.00109	0.0067	NA	NA	NA	NA	downregulated	1	2.6369	0.0716	upregulated	1	3.28293	0.0375	upregulated	1	2.39636	0.091	upregulated	2	4.19262	0.0151	upregulated	3	5.53239	0.004	upregulated	1	2.52679	0.0799	upregulated	1	2.85451	0.0576	NA	NA	NA	NA	upregulated	3	4.33546	0.0131	upregulated	10	16.4105
negative regulation of response to endoplasmic reticulum stress	GO	negative regulation of response to endoplasmic reticulum stress GO	downregulated	7	18.8269	6.7e-09	NA	NA	NA	NA	downregulated	4	13.0482	2.2e-06	downregulated	2	6.16663	0.0021	downregulated	2	5.4689	0.0042	downregulated	5	13.9817	8.5e-07	downregulated	7	15.7994	1.4e-07	downregulated	5	12.2662	4.7e-06	NA	NA	NA	NA	NA	NA	NA	NA	upregulated	2	2.00434	0.1347	upregulated	4	2.94593
vitamin transport	GO	vitamin transport GO	downregulated	7	18.5837	8.5e-09	upregulated	1	3.42735	0.0325	downregulated	2	4.98873	0.0068	downregulated	3	10.1954	3.7e-05	downregulated	3	9.20335	0.0001	downregulated	4	10.9977	1.7e-05	downregulated	7	16.7848	5.1e-08	downregulated	7	19.7846	2.6e-09	NA	NA	NA	NA	NA	NA	NA	NA	downregulated	1	1.08559	0.3377	downregulated	4	4.51204
learning or memory	GO	learning or memory GO	upregulated	9	9.87422	5.1e-05	upregulated	3	7.30958	0.0007	upregulated	1	1.10636	0.3308	downregulated	3	4.21337	0.0148	downregulated	7	11.9852	6.2e-06	upregulated	8	10.6645	2.3e-05	upregulated	17	21.3383	5.4e-10	upregulated	7	9.68805	6.2e-05	upregulated	1	0.901356	0.406	downregulated	2	1.9872	0.1371	downregulated	7	3.58833	0.0276	downregulated	11	4.33192
regulation of intracellular transport	GO	regulation of intracellular transport GO	upregulated	8	5.97005	0.0026	NA	NA	NA	NA	downregulated	5	5.55877	0.0039	upregulated	1	3.63446	0.0264	upregulated	3	3.3033	0.0368	upregulated	7	4.29232	0.0137	upregulated	13	8.95141	0.0001	upregulated	6	4.52024	0.0109	upregulated	2	1.90688	0.1485	upregulated	5	4.24391	0.0144	downregulated	20	12.368	4.3e-06	upregulated	28	7.14609
Proteasome, subunit alpha/beta	InterPro	Proteasome, subunit alpha/beta InterPro	upregulated	2	5.00679	0.0067	NA	NA	NA	NA	NA	NA	NA	NA	NA	NA	NA	NA	NA	NA	NA	NA	upregulated	5	15.4359	2e-07	upregulated	5	13.7013	1.1e-06	NA	NA	NA	NA	NA	NA	NA	NA	downregulated	1	2.00995	0.134	upregulated	2	3.06397	0.0467	upregulated	5	7.10399
hydrolase activity, acting on carbon-nitrogen (but not peptide) bonds	GO	hydrolase activity, acting on carbon-nitrogen (but not peptide) bonds GO	downregulated	7	9.44578	7.9e-05	NA	NA	NA	NA	downregulated	3	5.77425	0.0031	upregulated	1	2.98783	0.0504	upregulated	5	9.837	5.3e-05	upregulated	8	14.6308	4.4e-07	downregulated	13	20.0124	2e-09	downregulated	10	17.3783	2.8e-08	NA	NA	NA	NA	downregulated	2	1.29619	0.2736	downregulated	3	1.11051	0.3294	downregulated	8	4.08444
pigment metabolic process	GO	pigment metabolic process GO	upregulated	6	14.1534	7.1e-07	NA	NA	NA	NA	upregulated	4	12.0672	5.7e-06	upregulated	2	6.40522	0.0017	upregulated	4	11.6622	8.6e-06	upregulated	4	7.43822	0.0006	upregulated	6	11.3861	1.1e-05	upregulated	5	12.4591	3.9e-06	NA	NA	NA	NA	upregulated	1	3.23466	0.0394	upregulated	5	5.85685	0.0029	upregulated	11	11.2078
regulation of ossification	GO	regulation of ossification GO	downregulated	9	10.5148	2.7e-05	downregulated	2	5.01147	0.0067	downregulated	2	2.06695	0.1266	downregulated	2	4.14012	0.0159	upregulated	2	3.71575	0.0243	upregulated	4	6.10843	0.0022	downregulated	8	7.42841	0.0006	upregulated	3	5.93603	0.0026	downregulated	1	0.9989	0.3683	upregulated	1	1.24229	0.2887	downregulated	8	3.34823	0.0351	downregulated	16	8.15011
LY_AGING_MIDDLE_DN	Broad MSigDB - chemical and genetic perturbations	LY_AGING_MIDDLE_DN Broad MSigDB - chemical and genetic perturbations	NA	NA	NA	NA	NA	NA	NA	NA	NA	NA	NA	NA	NA	NA	NA	NA	NA	NA	NA	NA	NA	NA	NA	NA	upregulated	2	9.20155	0.0001	NA	NA	NA	NA	NA	NA	NA	NA	upregulated	1	2.66638	0.0695	upregulated	9	31.2276	2.7e-14	upregulated	11	34.11
apoptotic signaling pathway	GO	apoptotic signaling pathway GO	upregulated	11	13.3755	1.6e-06	upregulated	2	4.44086	0.0118	upregulated	7	15.2424	2.4e-07	downregulated	1	0.979707	0.3754	downregulated	3	3.50122	0.0302	upregulated	8	6.98215	0.0009	upregulated	13	13.8728	9.4e-07	upregulated	8	11.4861	1e-05	downregulated	3	3.72625	0.0241	upregulated	6	6.5771	0.0014	downregulated	9	4.52196	0.0109	upregulated	25	8.58147
UDP-glycosyltransferase family, conserved site	InterPro	UDP-glycosyltransferase family, conserved site InterPro	upregulated	5	15.6476	1.6e-07	downregulated	2	9.68981	6.2e-05	downregulated	3	10.0748	4.2e-05	downregulated	3	12.4998	3.7e-06	upregulated	2	7.42439	0.0006	downregulated	4	12.7633	2.9e-06	downregulated	7	21.4251	5e-10	downregulated	5	16.1602	9.6e-08	NA	NA	NA	NA	NA	NA	NA	NA	upregulated	3	5.39634	0.0045	upregulated	4	6.93961
glutathione peroxidase activity	GO	glutathione peroxidase activity GO	upregulated	4	11.9543	6.4e-06	NA	NA	NA	NA	downregulated	1	3.21609	0.0401	downregulated	1	4.20138	0.015	upregulated	5	19.4794	3.5e-09	upregulated	8	27.7863	8.6e-13	upregulated	5	14.0608	7.8e-07	upregulated	3	9.22295	9.9e-05	NA	NA	NA	NA	downregulated	2	5.02969	0.0065	upregulated	3	4.89543	0.0075	upregulated	5	7.34581
oxidoreductase activity, acting on a sulfur group of donors	GO	oxidoreductase activity, acting on a sulfur group of donors GO	upregulated	5	11.209	1.4e-05	upregulated	1	3.51088	0.0299	downregulated	6	17.3694	2.9e-08	NA	NA	NA	NA	upregulated	3	8.13108	0.0003	upregulated	5	11.0718	1.6e-05	upregulated	8	17.2889	3.1e-08	downregulated	7	16.2937	8.4e-08	upregulated	1	3.38604	0.0338	downregulated	1	1.26736	0.2816	downregulated	1	1.41634	0.2426	upregulated	8	7.07839
positive regulation of mitotic cell cycle phase transition	GO	positive regulation of mitotic cell cycle phase transition GO	upregulated	3	4.88731	0.0075	NA	NA	NA	NA	NA	NA	NA	NA	NA	NA	NA	NA	NA	NA	NA	NA	upregulated	3	4.06373	0.0172	upregulated	7	11.2081	1.4e-05	upregulated	2	4.6477	0.0096	NA	NA	NA	NA	downregulated	1	1.17159	0.3099	upregulated	10	14.6427	4.4e-07	upregulated	14	19.1851
MAINA_VHL_TARGETS_DN	Broad MSigDB - chemical and genetic perturbations	MAINA_VHL_TARGETS_DN Broad MSigDB - chemical and genetic perturbations	upregulated	4	13.8336	9.8e-07	NA	NA	NA	NA	downregulated	1	3.82969	0.0217	upregulated	1	4.17218	0.0154	upregulated	2	7.85397	0.0004	upregulated	4	15.1685	2.6e-07	upregulated	5	17.1387	3.6e-08	upregulated	3	11.3337	1.2e-05	NA	NA	NA	NA	NA	NA	NA	NA	upregulated	3	5.39892	0.0045	upregulated	4	6.50952
neurotransmitter metabolic process	GO	neurotransmitter metabolic process GO	upregulated	6	11.234	1.3e-05	upregulated	2	6.17136	0.0021	upregulated	7	20.6668	1.1e-09	downregulated	1	2.13963	0.1177	upregulated	4	10.1029	4.1e-05	upregulated	6	11.0173	1.6e-05	downregulated	8	13.5448	1.3e-06	downregulated	9	19.577	3.1e-09	NA	NA	NA	NA	upregulated	1	2.08503	0.1243	downregulated	5	4.61128	0.0099	upregulated	4	3.39942
alcohol catabolic process	GO	alcohol catabolic process GO	downregulated	7	18.0359	1.5e-08	downregulated	1	3.96499	0.019	downregulated	2	5.86901	0.0028	downregulated	1	4.8909	0.0075	upregulated	1	2.16394	0.1149	downregulated	4	9.78479	5.6e-05	downregulated	8	19.2182	4.5e-09	downregulated	8	21.9346	3e-10	NA	NA	NA	NA	downregulated	1	1.385	0.2503	upregulated	4	5.58876	0.0037	downregulated	7	9.88666
regulation of viral process	GO	regulation of viral process GO	upregulated	4	5.57553	0.0038	upregulated	2	4.4941	0.0112	upregulated	3	4.54995	0.0106	downregulated	2	4.34839	0.0129	downregulated	3	4.70617	0.009	upregulated	6	8.3671	0.0002	upregulated	12	15.3047	2.3e-07	downregulated	7	8.42443	0.0002	downregulated	1	1.30555	0.271	downregulated	1	2.1138	0.1208	downregulated	6	4.03086	0.0178	upregulated	15	5.34018
Predicted Gene Targets for miR-21	TargetScan miRNA targets DB	Predicted Gene Targets for miR-21 TargetScan miRNA targets DB	downregulated	3	3.08345	0.0458	NA	NA	NA	NA	downregulated	1	0.98174	0.3747	NA	NA	NA	NA	upregulated	2	6.49226	0.0015	upregulated	3	4.63967	0.0097	upregulated	6	7.83451	0.0004	upregulated	1	1.88975	0.1511	downregulated	1	1.17848	0.3077	upregulated	4	6.09268	0.0023	upregulated	7	4.0093	0.0181	upregulated	10	2.88165
proteasome regulatory particle	GO	proteasome regulatory particle GO	upregulated	3	7.94263	0.0004	NA	NA	NA	NA	NA	NA	NA	NA	NA	NA	NA	NA	NA	NA	NA	NA	upregulated	1	2.03852	0.1302	upregulated	2	3.97447	0.0188	upregulated	2	5.56762	0.0038	NA	NA	NA	NA	NA	NA	NA	NA	downregulated	1	1.40704	0.2449	upregulated	12	24.8602
Kringle-like fold	InterPro	Kringle-like fold InterPro	downregulated	6	18.014	1.5e-08	NA	NA	NA	NA	downregulated	2	5.72401	0.0033	downregulated	3	11.2279	1.3e-05	downregulated	3	10.2135	3.7e-05	downregulated	6	19.7232	2.7e-09	downregulated	7	19.4366	3.6e-09	downregulated	5	15.2424	2.4e-07	NA	NA	NA	NA	NA	NA	NA	NA	downregulated	1	1.29591	0.2736	downregulated	2	3.39411
basement membrane	GO	basement membrane GO	downregulated	7	11.3716	1.2e-05	upregulated	1	2.45656	0.0857	upregulated	5	11.9605	6.4e-06	downregulated	4	10.1491	3.9e-05	downregulated	4	9.02683	0.0001	upregulated	7	13.8684	9.5e-07	upregulated	8	14.5958	4.6e-07	downregulated	7	12.461	3.9e-06	upregulated	2	3.94143	0.0194	upregulated	2	5.12932	0.0059	upregulated	5	4.48897	0.0112	upregulated	9	4.38584
mitochondrial transmembrane transport	GO	mitochondrial transmembrane transport GO	upregulated	5	9.83579	5.4e-05	upregulated	2	7.31322	0.0007	upregulated	3	7.56642	0.0005	NA	NA	NA	NA	upregulated	1	1.94185	0.1434	upregulated	7	15.542	1.8e-07	upregulated	4	7.27762	0.0007	upregulated	3	5.9327	0.0027	upregulated	1	2.0229	0.1323	upregulated	1	2.32269	0.098	upregulated	4	3.40706	0.0331	upregulated	7	4.20014
Predicted Gene Targets for miR-324-3p	TargetScan miRNA targets DB	Predicted Gene Targets for miR-324-3p TargetScan miRNA targets DB	downregulated	6	7.81669	0.0004	NA	NA	NA	NA	downregulated	3	5.84708	0.0029	NA	NA	NA	NA	upregulated	1	3.10914	0.0446	upregulated	4	4.64524	0.0096	upregulated	6	7.3802	0.0006	downregulated	2	1.5883	0.2043	upregulated	1	1.5299	0.2166	upregulated	1	1.30217	0.2719	upregulated	7	4.41245	0.0121	upregulated	11	5.06503
MODULE_415	Broad MSigDB - cancer modules	MODULE_415 Broad MSigDB - cancer modules	downregulated	5	18.3269	1.1e-08	upregulated	1	4.43865	0.0118	downregulated	2	7.00242	0.0009	downregulated	2	8.19694	0.0003	downregulated	2	7.62051	0.0005	downregulated	5	19.5827	3.1e-09	downregulated	7	24.9384	1.5e-11	downregulated	6	22.5181	1.7e-10	NA	NA	NA	NA	NA	NA	NA	NA	downregulated	1	4.19004	0.0151	downregulated	3	6.1303
REACTOME_REGULATION_OF_INSULIN_LIKE_GROWTH_FACTOR_IGF_ACTIVITY_BY_INSULIN_LIKE_GROWTH_FACTOR_BINDING_PROTEINS_IGFBPS	Broad MSigDB - Canonical Pathways	REACTOME_REGULATION_OF_INSULIN_LIKE_GROWTH_FACTOR_IGF_ACTIVITY_BY_INSULIN_LIKE_GROWTH_FACTOR_BINDING_PROTEINS_IGFBPS Broad MSigDB - Canonical Pathways	downregulated	4	12.5424	3.6e-06	upregulated	2	9.86582	5.2e-05	downregulated	2	6.71522	0.0012	downregulated	4	17.6218	2.2e-08	downregulated	4	16.4123	7.5e-08	downregulated	4	13.8309	9.8e-07	downregulated	4	11.9348	6.6e-06	downregulated	4	13.89	9.3e-07	NA	NA	NA	NA	NA	NA	NA	NA	downregulated	1	1.54292	0.2138	downregulated	2	2.83953
cell-matrix adhesion	GO	cell-matrix adhesion GO	downregulated	6	8.95884	0.0001	NA	NA	NA	NA	upregulated	1	1.58831	0.2043	downregulated	5	13.5546	1.3e-06	downregulated	6	16.2451	8.8e-08	downregulated	6	12.4578	3.9e-06	downregulated	9	13.4929	1.4e-06	downregulated	6	10.8914	1.9e-05	downregulated	1	2.84412	0.0582	upregulated	1	1.29176	0.2748	downregulated	4	3.49834	0.0302	downregulated	7	4.06995
REACTOME_REGULATION_OF_COMPLEMENT_CASCADE	Broad MSigDB - Canonical Pathways	REACTOME_REGULATION_OF_COMPLEMENT_CASCADE Broad MSigDB - Canonical Pathways	downregulated	5	18.1984	1.2e-08	NA	NA	NA	NA	downregulated	1	4.7959	0.0083	downregulated	2	8.48379	0.0002	downregulated	2	8.63744	0.0002	downregulated	4	17.1465	3.6e-08	downregulated	4	14.2314	6.6e-07	downregulated	5	19.0352	5.4e-09	NA	NA	NA	NA	NA	NA	NA	NA	downregulated	1	1.9132	0.1476	downregulated	3	5.99848
polysaccharide metabolic process	GO	polysaccharide metabolic process GO	downregulated	8	16.5302	6.6e-08	downregulated	1	4.77509	0.0084	downregulated	3	8.44733	0.0002	downregulated	3	8.44733	0.0002	upregulated	2	4.37245	0.0126	downregulated	6	13.9482	8.8e-07	downregulated	7	11.8038	7.5e-06	downregulated	8	17.6999	2.1e-08	NA	NA	NA	NA	upregulated	1	3.10376	0.0449	upregulated	5	4.18032	0.0153	downregulated	5	3.19556
midbody	GO	midbody GO	upregulated	3	3.54004	0.029	NA	NA	NA	NA	downregulated	2	2.95647	0.052	downregulated	1	1.90028	0.1495	NA	NA	NA	NA	upregulated	3	2.9729	0.0512	upregulated	7	7.81721	0.0004	upregulated	2	2.56157	0.0772	NA	NA	NA	NA	upregulated	2	2.6593	0.07	upregulated	15	21.9534	2.9e-10	upregulated	26	29.7066
contractile fiber	GO	contractile fiber GO	upregulated	6	6.27303	0.0019	NA	NA	NA	NA	downregulated	2	2.31141	0.0991	upregulated	1	1.82918	0.1605	upregulated	3	4.65622	0.0095	upregulated	13	18.6275	8.1e-09	upregulated	14	16.3641	7.8e-08	upregulated	8	11.0202	1.6e-05	upregulated	2	2.96089	0.0518	upregulated	2	1.53208	0.2161	upregulated	8	2.93968	0.0529	upregulated	24	11.8957
cell cortex	GO	cell cortex GO	downregulated	11	10.9646	1.7e-05	downregulated	1	3.41692	0.0328	downregulated	3	3.47198	0.0311	downregulated	3	4.29048	0.0137	downregulated	4	6.5618	0.0014	downregulated	7	7.55837	0.0005	upregulated	13	11.4375	1.1e-05	downregulated	9	8.87308	0.0001	downregulated	2	2.10043	0.1224	downregulated	7	5.91443	0.0027	upregulated	11	4.06442	0.0172	upregulated	26	8.73388
cargo receptor activity	GO	cargo receptor activity GO	downregulated	9	19.5127	3.4e-09	NA	NA	NA	NA	upregulated	2	5.15666	0.0058	upregulated	1	5.15217	0.0058	upregulated	2	9.34908	8.7e-05	upregulated	4	8.51281	0.0002	downregulated	9	16.5513	6.5e-08	downregulated	8	18.0202	1.5e-08	NA	NA	NA	NA	upregulated	2	3.47462	0.031	upregulated	2	1.25513	0.285	downregulated	6	4.16149
KHETCHOUMIAN_TRIM24_TARGETS_DN	Broad MSigDB - chemical and genetic perturbations	KHETCHOUMIAN_TRIM24_TARGETS_DN Broad MSigDB - chemical and genetic perturbations	downregulated	3	11.3435	1.2e-05	NA	NA	NA	NA	downregulated	2	8.01548	0.0003	downregulated	1	6.49756	0.0015	upregulated	1	5.05731	0.0064	downregulated	2	7.36236	0.0006	downregulated	2	7.13152	0.0008	downregulated	3	12.3638	4.3e-06	upregulated	2	9.21374	0.0001	upregulated	1	3.71294	0.0244	upregulated	5	15.5824	1.7e-07	upregulated	4	9.8639
negative regulation of epithelial cell apoptotic process	GO	negative regulation of epithelial cell apoptotic process GO	downregulated	6	13.7227	1.1e-06	NA	NA	NA	NA	downregulated	2	4.86958	0.0077	downregulated	3	9.47376	7.7e-05	downregulated	6	22.3771	1.9e-10	downregulated	5	14.4522	5.3e-07	downregulated	6	12.5611	3.5e-06	downregulated	4	9.25355	9.6e-05	downregulated	1	2.89672	0.0552	NA	NA	NA	NA	downregulated	2	2.84418	0.0582	downregulated	6	7.7423
ubiquitin-protein transferase activity	GO	ubiquitin-protein transferase activity GO	upregulated	7	4.35931	0.0128	NA	NA	NA	NA	upregulated	2	1.46661	0.2307	NA	NA	NA	NA	NA	NA	NA	NA	upregulated	6	3.52412	0.0295	upregulated	9	4.67217	0.0094	upregulated	4	2.74055	0.0645	downregulated	1	0.695562	0.4988	upregulated	3	2.0987	0.1226	downregulated	19	10.4188	3e-05	upregulated	22	4.12265
phosphatase binding	GO	phosphatase binding GO	downregulated	6	7.91349	0.0004	upregulated	2	5.26626	0.0052	downregulated	4	6.15841	0.0021	NA	NA	NA	NA	downregulated	1	2.66345	0.0697	downregulated	5	8.65614	0.0002	downregulated	9	8.34325	0.0002	downregulated	8	10.1157	4e-05	upregulated	1	2.48973	0.0829	downregulated	3	3.03909	0.0479	downregulated	7	3.44698	0.0318	downregulated	14	7.61572
carbohydrate catabolic process	GO	carbohydrate catabolic process GO	upregulated	6	11.059	1.6e-05	downregulated	1	4.62351	0.0098	upregulated	4	9.83177	5.4e-05	downregulated	2	5.41326	0.0045	downregulated	2	3.9486	0.0193	downregulated	8	17.937	1.6e-08	downregulated	7	10.796	2e-05	downregulated	10	21.9995	2.8e-10	NA	NA	NA	NA	upregulated	2	2.87027	0.0567	upregulated	6	5.09353	0.0061	upregulated	14	12.694
Nucleophile aminohydrolases, N-terminal	InterPro	Nucleophile aminohydrolases, N-terminal InterPro	upregulated	3	6.84084	0.0011	NA	NA	NA	NA	NA	NA	NA	NA	NA	NA	NA	NA	NA	NA	NA	NA	upregulated	6	16.3056	8.3e-08	upregulated	6	14.2448	6.5e-07	upregulated	1	4.76683	0.0085	NA	NA	NA	NA	upregulated	1	1.92074	0.1465	downregulated	1	2.92528	0.0536	upregulated	6	6.55479
Predicted Gene Targets for miR-143	TargetScan miRNA targets DB	Predicted Gene Targets for miR-143 TargetScan miRNA targets DB	downregulated	9	11.719	8.1e-06	upregulated	1	1.94845	0.1425	downregulated	4	6.64058	0.0013	downregulated	1	2.47598	0.0841	downregulated	2	4.50116	0.0111	downregulated	7	10.7489	2.1e-05	downregulated	11	13.4551	1.4e-06	downregulated	7	8.60099	0.0002	upregulated	1	1.25626	0.2847	upregulated	2	1.55371	0.2115	downregulated	7	3.65574	0.0258	downregulated	12	7.79024
epithelial cell proliferation	GO	epithelial cell proliferation GO	downregulated	8	14.8517	3.5e-07	downregulated	1	2.975	0.051	downregulated	3	5.3578	0.0047	downregulated	2	4.25118	0.0142	downregulated	2	4.07278	0.017	downregulated	3	4.28237	0.0138	downregulated	7	10.1778	3.8e-05	downregulated	6	10.5297	2.7e-05	NA	NA	NA	NA	upregulated	2	2.69804	0.0673	downregulated	4	3.06358	0.0467	downregulated	7	4.6693
large ribosomal subunit	GO	large ribosomal subunit GO	upregulated	4	4.04911	0.0174	downregulated	1	2.33149	0.0972	NA	NA	NA	NA	NA	NA	NA	NA	downregulated	2	3.00505	0.0495	upregulated	10	15.548	1.8e-07	upregulated	13	18.6625	7.9e-09	upregulated	10	18.8688	6.4e-09	NA	NA	NA	NA	downregulated	12	20.4078	1.4e-09	upregulated	4	1.12097	0.326	upregulated	8	1.40991
EGF-type aspartate/asparagine hydroxylation site	InterPro	EGF-type aspartate/asparagine hydroxylation site InterPro	downregulated	9	16.804	5e-08	NA	NA	NA	NA	downregulated	1	2.98068	0.0508	downregulated	3	7.72172	0.0004	downregulated	3	6.22073	0.002	downregulated	7	14.1973	6.8e-07	downregulated	11	19.8302	2.4e-09	downregulated	10	21.9936	2.8e-10	upregulated	1	2.20495	0.1103	NA	NA	NA	NA	downregulated	1	2.79398	0.0612	downregulated	1	5.06862
Gamma-carboxyglutamic acid-rich (GLA) domain	InterPro	Gamma-carboxyglutamic acid-rich (GLA) domain InterPro	downregulated	5	16.2297	8.9e-08	NA	NA	NA	NA	NA	NA	NA	NA	downregulated	4	18.5534	8.8e-09	downregulated	2	7.19474	0.0008	downregulated	4	13.7151	1.1e-06	downregulated	6	19.0648	5.3e-09	downregulated	6	22.0578	2.6e-10	NA	NA	NA	NA	NA	NA	NA	NA	NA	NA	NA	NA	upregulated	1	0.734918
Gamma-carboxyglutamic acid-rich (GLA) domain superfamily	InterPro	Gamma-carboxyglutamic acid-rich (GLA) domain superfamily InterPro	downregulated	5	16.2297	8.9e-08	NA	NA	NA	NA	NA	NA	NA	NA	downregulated	4	18.5534	8.8e-09	downregulated	2	7.19474	0.0008	downregulated	4	13.7151	1.1e-06	downregulated	6	19.0648	5.3e-09	downregulated	6	22.0578	2.6e-10	NA	NA	NA	NA	NA	NA	NA	NA	NA	NA	NA	NA	upregulated	1	0.734918
lymphocyte activation	GO	lymphocyte activation GO	upregulated	8	4.93181	0.0072	upregulated	3	6.24186	0.0019	upregulated	2	1.82881	0.1606	downregulated	2	5.26185	0.0052	downregulated	5	8.11018	0.0003	downregulated	6	6.21752	0.002	upregulated	16	13.0427	2.2e-06	upregulated	7	7.07059	0.0008	downregulated	4	5.03241	0.0065	downregulated	12	11.2417	1.3e-05	downregulated	13	4.07863	0.0169	downregulated	20	7.53449
response to radiation	GO	response to radiation GO	upregulated	12	11.7553	7.8e-06	upregulated	2	3.99177	0.0185	downregulated	3	3.08345	0.0458	downregulated	1	0.675087	0.5091	downregulated	3	4.66866	0.0094	upregulated	8	6.24396	0.0019	upregulated	19	17.3467	2.9e-08	upregulated	10	12.5326	3.6e-06	upregulated	2	1.81426	0.163	downregulated	6	3.22457	0.0398	upregulated	18	8.85524	0.0001	upregulated	37	12.8832
regulation of intrinsic apoptotic signaling pathway	GO	regulation of intrinsic apoptotic signaling pathway GO	downregulated	9	13.2461	1.8e-06	downregulated	1	2.28064	0.1022	downregulated	7	16.6801	5.7e-08	downregulated	2	3.40267	0.0333	downregulated	3	4.81834	0.0081	downregulated	7	11.0766	1.5e-05	upregulated	12	16.0545	1.1e-07	downregulated	7	8.71177	0.0002	downregulated	2	3.32265	0.0361	downregulated	1	1.12156	0.3258	upregulated	9	5.51832	0.004	upregulated	21	12.1448
proteasome core complex	GO	proteasome core complex GO	upregulated	2	4.80991	0.0081	NA	NA	NA	NA	NA	NA	NA	NA	NA	NA	NA	NA	NA	NA	NA	NA	upregulated	5	14.8881	3.4e-07	upregulated	5	13.1585	1.9e-06	NA	NA	NA	NA	NA	NA	NA	NA	downregulated	1	1.91722	0.147	upregulated	2	2.88236	0.056	upregulated	5	6.6125
Predicted Gene Targets for miR-504	TargetScan miRNA targets DB	Predicted Gene Targets for miR-504 TargetScan miRNA targets DB	downregulated	6	12.0007	6.1e-06	upregulated	1	3.47149	0.0311	upregulated	2	5.98291	0.0025	downregulated	1	2.51164	0.0811	downregulated	1	1.89445	0.1504	downregulated	3	5.92155	0.0027	downregulated	6	9.91577	4.9e-05	downregulated	4	7.3646	0.0006	downregulated	1	1.73716	0.176	upregulated	2	2.85944	0.0573	downregulated	9	13.2301	1.8e-06	downregulated	10	10.732
Predicted Gene Targets for miR-103	TargetScan miRNA targets DB	Predicted Gene Targets for miR-103 TargetScan miRNA targets DB	downregulated	8	6.16183	0.0021	NA	NA	NA	NA	upregulated	2	3.67999	0.0252	downregulated	1	1.95094	0.1421	downregulated	2	1.83093	0.1603	upregulated	4	2.04024	0.13	upregulated	7	3.75039	0.0235	downregulated	6	4.22974	0.0146	downregulated	2	1.87715	0.153	upregulated	4	2.75146	0.0638	downregulated	5	0.583978	0.5577	upregulated	18	2.97698
protein kinase regulator activity	GO	protein kinase regulator activity GO	downregulated	6	7.00604	0.0009	upregulated	1	2.12137	0.1199	upregulated	5	9.7153	6e-05	downregulated	1	1.63577	0.1948	downregulated	3	6.55985	0.0014	upregulated	5	5.6555	0.0035	upregulated	10	12.4814	3.8e-06	upregulated	4	7.739	0.0004	upregulated	1	3.19868	0.0408	upregulated	2	3.32964	0.0358	upregulated	7	3.9395	0.0195	upregulated	17	9.51152
Predicted Gene Targets for miR-221	TargetScan miRNA targets DB	Predicted Gene Targets for miR-221 TargetScan miRNA targets DB	upregulated	3	3.4631	0.0313	upregulated	2	5.13902	0.0059	upregulated	1	1.44453	0.2359	upregulated	1	2.14173	0.1175	upregulated	1	2.61425	0.0732	upregulated	1	1.82101	0.1619	upregulated	6	5.53689	0.0039	downregulated	2	1.1508	0.3164	upregulated	2	3.16477	0.0422	upregulated	1	0.782847	0.4571	downregulated	8	4.45051	0.0117	downregulated	11	7.53587
regulation of cellular response to oxidative stress	GO	regulation of cellular response to oxidative stress GO	upregulated	4	6.43498	0.0016	NA	NA	NA	NA	downregulated	5	12.028	6e-06	upregulated	2	7.69206	0.0005	upregulated	4	9.11916	0.0001	upregulated	7	12.8444	2.6e-06	upregulated	10	18.4124	1e-08	upregulated	3	5.80668	0.003	downregulated	1	1.74507	0.1746	NA	NA	NA	NA	downregulated	4	3.12734	0.0438	upregulated	12	9.61549
mitochondrial membrane organization	GO	mitochondrial membrane organization GO	upregulated	4	6.12489	0.0022	NA	NA	NA	NA	downregulated	2	3.74852	0.0236	NA	NA	NA	NA	upregulated	1	1.45805	0.2327	upregulated	5	7.63321	0.0005	upregulated	10	16.8447	4.8e-08	upregulated	3	4.46031	0.0116	upregulated	2	4.03134	0.0178	upregulated	2	4.63825	0.0097	downregulated	2	0.89775	0.4075	upregulated	10	5.56905
Low-density lipoprotein (LDL) receptor class A, conserved site	InterPro	Low-density lipoprotein (LDL) receptor class A, conserved site InterPro	downregulated	5	12.4015	4.1e-06	NA	NA	NA	NA	downregulated	1	2.26253	0.1041	downregulated	4	14.5658	4.7e-07	downregulated	5	17.9237	1.6e-08	downregulated	5	16.8736	4.7e-08	downregulated	6	17.0223	4e-08	downregulated	6	16.5012	6.8e-08	NA	NA	NA	NA	downregulated	1	2.48771	0.0831	upregulated	2	2.20796	0.1099	downregulated	3	2.57935
EGF-like calcium-binding, conserved site	InterPro	EGF-like calcium-binding, conserved site InterPro	downregulated	8	15.4097	2e-07	NA	NA	NA	NA	downregulated	1	3.00099	0.0497	downregulated	3	7.7827	0.0004	downregulated	3	6.28019	0.0019	downregulated	7	14.3393	5.9e-07	downregulated	11	20.0552	2e-09	downregulated	9	19.1729	4.7e-09	upregulated	1	2.22527	0.108	NA	NA	NA	NA	downregulated	1	2.81485	0.0599	downregulated	1	5.09009
REACTOME_GLUCURONIDATION	Broad MSigDB - Canonical Pathways	REACTOME_GLUCURONIDATION Broad MSigDB - Canonical Pathways	upregulated	5	18.099	1.4e-08	downregulated	1	4.8909	0.0075	upregulated	1	3.95053	0.0192	downregulated	1	4.70928	0.009	upregulated	1	3.7668	0.0231	downregulated	3	11.3396	1.2e-05	upregulated	5	18.6401	8e-09	upregulated	4	16.3785	7.7e-08	NA	NA	NA	NA	NA	NA	NA	NA	upregulated	3	6.94017	0.001	upregulated	5	10.6325
sex differentiation	GO	sex differentiation GO	upregulated	11	13.4268	1.5e-06	upregulated	1	1.61647	0.1986	downregulated	3	3.28855	0.0373	downregulated	4	6.4223	0.0016	downregulated	4	5.71979	0.0033	downregulated	5	4.60894	0.01	upregulated	8	5.30256	0.005	upregulated	5	4.58453	0.0102	downregulated	1	3.62657	0.0266	upregulated	3	2.57342	0.0763	upregulated	8	1.93727	0.1441	upregulated	18	4.26239
MODULE_464	Broad MSigDB - cancer modules	MODULE_464 Broad MSigDB - cancer modules	upregulated	4	13.7418	1.1e-06	NA	NA	NA	NA	upregulated	4	17.1446	3.6e-08	upregulated	1	5.17262	0.0057	upregulated	2	7.53731	0.0005	upregulated	3	9.09352	0.0001	upregulated	3	8.41254	0.0002	upregulated	1	4.10319	0.0165	upregulated	1	3.63358	0.0264	NA	NA	NA	NA	upregulated	4	11.3975	1.1e-05	upregulated	4	10.7658
Threonine proteases	PMAP Proteases	Threonine proteases PMAP Proteases	upregulated	2	4.54944	0.0106	NA	NA	NA	NA	NA	NA	NA	NA	NA	NA	NA	NA	NA	NA	NA	NA	upregulated	5	14.1693	7e-07	upregulated	5	12.4473	3.9e-06	NA	NA	NA	NA	NA	NA	NA	NA	upregulated	1	2.15932	0.1154	upregulated	2	2.64468	0.071	upregulated	6	8.00931
negative regulation of intrinsic apoptotic signaling pathway	GO	negative regulation of intrinsic apoptotic signaling pathway GO	downregulated	6	10.0719	4.2e-05	downregulated	1	2.81066	0.0602	downregulated	7	20.523	1.2e-09	downregulated	2	4.43344	0.0119	upregulated	2	4.84456	0.0079	upregulated	5	7.30567	0.0007	upregulated	8	12.2464	4.8e-06	downregulated	5	7.94389	0.0004	downregulated	1	1.8431	0.1583	upregulated	1	1.2163	0.2963	upregulated	6	4.7199	0.0089	upregulated	10	6.07895
lymphocyte differentiation	GO	lymphocyte differentiation GO	downregulated	6	4.46067	0.0116	upregulated	2	4.48785	0.0112	upregulated	2	2.49453	0.0825	upregulated	1	3.2615	0.0383	downregulated	5	10.1317	4e-05	downregulated	5	7.4619	0.0006	upregulated	7	9.92433	4.9e-05	upregulated	4	8.4159	0.0002	downregulated	4	6.57458	0.0014	downregulated	9	11.1386	1.5e-05	downregulated	10	5.92602	0.0027	downregulated	15	7.46379
cell redox homeostasis	GO	cell redox homeostasis GO	downregulated	6	12.7317	3e-06	downregulated	1	3.72632	0.0241	downregulated	7	21.6498	4e-10	NA	NA	NA	NA	downregulated	1	1.99369	0.1362	downregulated	5	11.2724	1.3e-05	downregulated	9	18.7203	7.4e-09	downregulated	6	13.5304	1.3e-06	NA	NA	NA	NA	NA	NA	NA	NA	upregulated	3	2.3976	0.0909	upregulated	13	14.4862
Zinc finger, FYVE/PHD-type	InterPro	Zinc finger, FYVE/PHD-type InterPro	upregulated	1	2.97995	0.0508	NA	NA	NA	NA	NA	NA	NA	NA	NA	NA	NA	NA	NA	NA	NA	NA	upregulated	1	2.4048	0.0903	upregulated	2	3.79983	0.0224	upregulated	1	3.09488	0.0453	upregulated	1	2.95989	0.0518	NA	NA	NA	NA	upregulated	5	1.97749	0.1384	upregulated	5	2.06944
response to alcohol	GO	response to alcohol GO	downregulated	8	11.4322	1.1e-05	downregulated	1	2.35042	0.0953	downregulated	5	7.12021	0.0008	downregulated	3	7.26809	0.0007	upregulated	5	7.64584	0.0005	downregulated	5	7.22055	0.0007	downregulated	9	8.22517	0.0003	downregulated	7	11.884	6.9e-06	downregulated	1	1.55251	0.2117	upregulated	3	2.7724	0.0625	upregulated	8	5.33426	0.0048	upregulated	14	5.72264
regulation of organ growth	GO	regulation of organ growth GO	upregulated	4	6.84301	0.0011	NA	NA	NA	NA	downregulated	2	2.92283	0.0538	downregulated	2	4.01411	0.0181	downregulated	3	6.19264	0.002	downregulated	3	4.67756	0.0093	upregulated	4	7.32046	0.0007	downregulated	3	3.99656	0.0184	upregulated	1	1.58387	0.2052	upregulated	5	8.15758	0.0003	upregulated	8	8.59247	0.0002	upregulated	10	8.23471
tissue remodeling	GO	tissue remodeling GO	downregulated	6	8.81231	0.0001	NA	NA	NA	NA	downregulated	2	3.25401	0.0386	downregulated	1	1.69367	0.1838	downregulated	3	5.80625	0.003	downregulated	5	8.37724	0.0002	downregulated	8	12.2705	4.7e-06	downregulated	5	7.73541	0.0004	NA	NA	NA	NA	upregulated	1	0.81229	0.4438	downregulated	7	6.0702	0.0023	downregulated	9	6.83722
endoplasmic reticulum-Golgi intermediate compartment	GO	endoplasmic reticulum-Golgi intermediate compartment GO	downregulated	5	11.1595	1.4e-05	NA	NA	NA	NA	downregulated	2	4.92047	0.0073	downregulated	2	5.80136	0.003	downregulated	2	4.41499	0.0121	downregulated	5	10.8727	1.9e-05	downregulated	7	12.4483	3.9e-06	downregulated	5	10.9464	1.8e-05	NA	NA	NA	NA	downregulated	2	2.6147	0.0732	upregulated	1	0.569171	0.566	upregulated	6	4.16872
FUJIWARA_PARK2_HEPATOCYTE_PROLIFERATION_DN	Broad MSigDB - chemical and genetic perturbations	FUJIWARA_PARK2_HEPATOCYTE_PROLIFERATION_DN Broad MSigDB - chemical and genetic perturbations	upregulated	2	8.37033	0.0002	downregulated	1	7.67576	0.0005	upregulated	2	13.1166	2e-06	NA	NA	NA	NA	upregulated	2	9.65809	6.4e-05	upregulated	2	8.89189	0.0001	upregulated	2	7.7364	0.0004	upregulated	2	9.34128	8.8e-05	NA	NA	NA	NA	NA	NA	NA	NA	NA	NA	NA	NA	upregulated	1	2.34354
glycoprotein biosynthetic process	GO	glycoprotein biosynthetic process GO	downregulated	11	14.2213	6.7e-07	NA	NA	NA	NA	downregulated	6	9.4437	7.9e-05	downregulated	3	7.1834	0.0008	upregulated	3	4.26624	0.014	downregulated	3	3.04937	0.0474	downregulated	12	15.3793	2.1e-07	downregulated	8	11.0668	1.6e-05	NA	NA	NA	NA	upregulated	1	1.45432	0.2336	downregulated	7	4.02189	0.0179	upregulated	13	3.18533
response to cold	GO	response to cold GO	upregulated	4	9.51332	7.4e-05	NA	NA	NA	NA	upregulated	1	2.71631	0.0661	upregulated	3	11.6643	8.6e-06	upregulated	4	12.7988	2.8e-06	upregulated	6	17.3081	3e-08	upregulated	8	21.1218	6.7e-10	upregulated	4	11.8584	7.1e-06	NA	NA	NA	NA	downregulated	1	2.51327	0.081	downregulated	1	1.53919	0.2146	upregulated	2	0.824073
RNA polymerase II transcription factor binding	GO	RNA polymerase II transcription factor binding GO	downregulated	5	5.42783	0.0044	downregulated	2	5.72542	0.0033	downregulated	4	7.43916	0.0006	NA	NA	NA	NA	upregulated	2	3.54087	0.029	downregulated	4	6.64003	0.0013	downregulated	7	6.93065	0.001	downregulated	3	2.70227	0.0671	NA	NA	NA	NA	upregulated	4	4.88537	0.0076	upregulated	6	2.47045	0.0845	upregulated	9	3.22702
male sex differentiation	GO	male sex differentiation GO	upregulated	6	8.18664	0.0003	upregulated	1	2.20271	0.1105	upregulated	2	2.91361	0.0543	downregulated	3	6.03007	0.0024	upregulated	3	4.88653	0.0075	upregulated	4	4.49991	0.0111	upregulated	7	7.59866	0.0005	upregulated	5	7.30678	0.0007	downregulated	1	4.24681	0.0143	upregulated	3	4.1337	0.016	upregulated	7	3.8725	0.0208	upregulated	14	6.27509
histone methyltransferase complex	GO	histone methyltransferase complex GO	NA	NA	NA	NA	NA	NA	NA	NA	NA	NA	NA	NA	NA	NA	NA	NA	NA	NA	NA	NA	NA	NA	NA	NA	NA	NA	NA	NA	NA	NA	NA	NA	NA	NA	NA	NA	upregulated	2	2.41729	0.0892	upregulated	4	2.06766	0.1265	downregulated	5	3.11403
Fibrinogen, conserved site	InterPro	Fibrinogen, conserved site InterPro	downregulated	5	16.0549	1.1e-07	NA	NA	NA	NA	downregulated	1	3.43306	0.0323	downregulated	3	12.6076	3.3e-06	downregulated	5	23.3556	7.2e-11	downregulated	4	15.1158	2.7e-07	downregulated	5	14.5149	5e-07	downregulated	4	13.4508	1.4e-06	NA	NA	NA	NA	NA	NA	NA	NA	NA	NA	NA	NA	downregulated	3	5.2901
carboxy-lyase activity	GO	carboxy-lyase activity GO	downregulated	6	15.9749	1.2e-07	upregulated	1	4.61795	0.0099	downregulated	3	8.25529	0.0003	NA	NA	NA	NA	downregulated	3	10.3053	3.3e-05	downregulated	3	7.9276	0.0004	downregulated	5	10.5873	2.5e-05	downregulated	5	13.046	2.2e-06	NA	NA	NA	NA	NA	NA	NA	NA	upregulated	5	7.43273	0.0006	upregulated	8	10.0216
condensed chromosome kinetochore	GO	condensed chromosome kinetochore GO	NA	NA	NA	NA	NA	NA	NA	NA	NA	NA	NA	NA	NA	NA	NA	NA	NA	NA	NA	NA	NA	NA	NA	NA	upregulated	3	6.91792	0.001	NA	NA	NA	NA	downregulated	1	3.32761	0.0359	downregulated	1	2.13916	0.1178	upregulated	13	35.4819	3.9e-16	upregulated	14	36.4936
ERAD pathway	GO	ERAD pathway GO	downregulated	9	19.6263	3e-09	NA	NA	NA	NA	downregulated	7	19.9366	2.2e-09	downregulated	2	5.50786	0.0041	downregulated	1	2.79496	0.0611	downregulated	4	8.09151	0.0003	downregulated	7	11.278	1.3e-05	downregulated	5	10.0581	4.3e-05	NA	NA	NA	NA	downregulated	1	0.848493	0.4281	downregulated	2	1.03798	0.3542	upregulated	10	8.02161
Predicted Gene Targets for miR-370	TargetScan miRNA targets DB	Predicted Gene Targets for miR-370 TargetScan miRNA targets DB	downregulated	4	4.16741	0.0155	upregulated	1	2.02181	0.1324	upregulated	3	6.06948	0.0023	upregulated	1	2.33536	0.0968	downregulated	1	2.10308	0.1221	upregulated	3	5.48781	0.0041	upregulated	7	9.81439	5.5e-05	downregulated	4	4.64148	0.0096	upregulated	1	2.23673	0.1068	upregulated	2	4.13659	0.016	downregulated	4	1.15647	0.3146	downregulated	8	2.83575
cytokine binding	GO	cytokine binding GO	upregulated	4	8.65523	0.0002	upregulated	1	2.90591	0.0547	upregulated	3	6.92938	0.001	upregulated	2	9.59549	6.8e-05	upregulated	2	8.83692	0.0001	upregulated	4	12.2787	4.6e-06	upregulated	6	12.9376	2.4e-06	downregulated	6	10.6389	2.4e-05	downregulated	2	3.83419	0.0216	downregulated	3	2.97978	0.0508	downregulated	3	2.30807	0.0995	downregulated	8	7.34421
positive regulation of cellular protein catabolic process	GO	positive regulation of cellular protein catabolic process GO	downregulated	6	7.74544	0.0004	downregulated	2	6.66781	0.0013	downregulated	4	9.93917	4.8e-05	downregulated	2	3.85669	0.0211	upregulated	3	5.02048	0.0066	upregulated	3	4.84999	0.0078	downregulated	9	11.6813	8.5e-06	downregulated	9	14.9743	3.1e-07	upregulated	1	2.39006	0.0916	upregulated	3	9.05215	0.0001	downregulated	6	3.82757	0.0218	upregulated	12	6.62092
positive regulation of cell cycle phase transition	GO	positive regulation of cell cycle phase transition GO	upregulated	3	4.51873	0.0109	NA	NA	NA	NA	NA	NA	NA	NA	NA	NA	NA	NA	NA	NA	NA	NA	upregulated	3	3.71	0.0245	upregulated	7	10.3219	3.3e-05	upregulated	2	4.38944	0.0124	NA	NA	NA	NA	downregulated	2	2.45794	0.0856	upregulated	10	13.6255	1.2e-06	upregulated	16	17.7183
MODULE_194	Broad MSigDB - cancer modules	MODULE_194 Broad MSigDB - cancer modules	upregulated	4	13.4363	1.5e-06	NA	NA	NA	NA	upregulated	4	16.8364	4.9e-08	upregulated	1	5.10383	0.0061	upregulated	2	7.39582	0.0006	upregulated	3	8.87551	0.0001	upregulated	3	8.19588	0.0003	upregulated	1	4.03478	0.0177	upregulated	1	3.56552	0.0283	NA	NA	NA	NA	upregulated	4	11.0957	1.5e-05	upregulated	4	10.4654
pallium development	GO	pallium development GO	downregulated	4	11.0365	1.6e-05	upregulated	2	5.7152	0.0033	downregulated	3	5.08676	0.0062	downregulated	1	4.00727	0.0182	downregulated	2	5.16459	0.0057	downregulated	2	5.41976	0.0044	downregulated	5	6.07874	0.0023	downregulated	3	6.66207	0.0013	NA	NA	NA	NA	downregulated	2	1.16024	0.3134	downregulated	2	4.51001	0.011	downregulated	12	8.36354
reactive oxygen species metabolic process	GO	reactive oxygen species metabolic process GO	upregulated	7	11.8307	7.3e-06	upregulated	2	8.98594	0.0001	upregulated	3	6.35819	0.0017	upregulated	1	2.78049	0.062	upregulated	3	7.19801	0.0007	upregulated	7	11.2801	1.3e-05	downregulated	11	18.1545	1.3e-08	downregulated	6	9.25322	9.6e-05	upregulated	1	1.68256	0.1859	upregulated	2	2.98903	0.0503	downregulated	5	3.40577	0.0332	upregulated	11	6.67388
REACTOME_UNWINDING_OF_DNA	Broad MSigDB - Canonical Pathways	REACTOME_UNWINDING_OF_DNA Broad MSigDB - Canonical Pathways	NA	NA	NA	NA	NA	NA	NA	NA	NA	NA	NA	NA	NA	NA	NA	NA	NA	NA	NA	NA	NA	NA	NA	NA	upregulated	1	4.68713	0.0092	NA	NA	NA	NA	NA	NA	NA	NA	NA	NA	NA	NA	upregulated	5	15.5657	1.7e-07	upregulated	8	24.7905
protein-DNA complex assembly	GO	protein-DNA complex assembly GO	upregulated	2	2.54556	0.0784	NA	NA	NA	NA	upregulated	2	3.18739	0.0413	NA	NA	NA	NA	NA	NA	NA	NA	upregulated	1	0.536444	0.5848	upregulated	5	4.56433	0.0104	upregulated	2	1.82222	0.1617	upregulated	1	1.73992	0.1755	upregulated	2	1.99724	0.1357	upregulated	21	25.5375	8.1e-12	upregulated	36	40.2534
regulation of endothelial cell apoptotic process	GO	regulation of endothelial cell apoptotic process GO	downregulated	7	15.8439	1.3e-07	NA	NA	NA	NA	upregulated	2	4.83559	0.0079	downregulated	3	9.22857	9.8e-05	downregulated	5	17.4616	2.6e-08	downregulated	4	10.5505	2.6e-05	downregulated	7	14.2237	6.6e-07	downregulated	5	11.1016	1.5e-05	downregulated	1	2.81737	0.0598	NA	NA	NA	NA	downregulated	1	2.76496	0.063	downregulated	5	4.67144
Ribosomal protein S5 domain 2-type fold	InterPro	Ribosomal protein S5 domain 2-type fold InterPro	upregulated	4	9.76717	5.7e-05	NA	NA	NA	NA	downregulated	2	5.51705	0.004	NA	NA	NA	NA	upregulated	1	2.51444	0.0809	upregulated	6	15.8436	1.3e-07	upregulated	7	16.7946	5.1e-08	upregulated	3	7.7886	0.0004	NA	NA	NA	NA	NA	NA	NA	NA	upregulated	2	2.9912	0.0502	upregulated	7	8.75991
mitotic spindle organization	GO	mitotic spindle organization GO	upregulated	1	1.78613	0.1676	NA	NA	NA	NA	NA	NA	NA	NA	NA	NA	NA	NA	NA	NA	NA	NA	NA	NA	NA	NA	upregulated	7	12.3486	4.3e-06	NA	NA	NA	NA	upregulated	1	2.42156	0.0888	upregulated	1	2.47189	0.0844	upregulated	13	23.6495	5.4e-11	upregulated	17	31.5303
Mitochondrial carrier domain superfamily	InterPro	Mitochondrial carrier domain superfamily InterPro	upregulated	3	5.35506	0.0047	upregulated	3	11.024	1.6e-05	downregulated	3	10.468	2.8e-05	downregulated	1	3.79961	0.0224	downregulated	1	2.48705	0.0832	upregulated	6	13.3268	1.6e-06	upregulated	9	20.4363	1.3e-09	upregulated	3	6.13824	0.0022	downregulated	1	2.06073	0.1274	upregulated	1	2.46291	0.0852	upregulated	2	1.9994	0.1354	downregulated	4	3.04341
Mitochondrial substrate/solute carrier	InterPro	Mitochondrial substrate/solute carrier InterPro	upregulated	3	5.35506	0.0047	upregulated	3	11.024	1.6e-05	downregulated	3	10.468	2.8e-05	downregulated	1	3.79961	0.0224	downregulated	1	2.48705	0.0832	upregulated	6	13.3268	1.6e-06	upregulated	9	20.4363	1.3e-09	upregulated	3	6.13824	0.0022	downregulated	1	2.06073	0.1274	upregulated	1	2.46291	0.0852	upregulated	2	1.9994	0.1354	downregulated	4	3.04341
transferase activity, transferring glycosyl groups	GO	transferase activity, transferring glycosyl groups GO	upregulated	10	11.6189	9e-06	downregulated	2	4.60022	0.01	upregulated	5	9.7292	6e-05	downregulated	3	4.92133	0.0073	upregulated	3	4.01021	0.0181	downregulated	7	7.87202	0.0004	downregulated	19	24.2587	2.9e-11	downregulated	10	11.9148	6.7e-06	downregulated	2	2.21226	0.1095	upregulated	3	2.79393	0.0612	downregulated	10	4.45372	0.0116	downregulated	14	4.82717
REACTOME_VITAMIN_B5_PANTOTHENATE_METABOLISM	Broad MSigDB - Canonical Pathways	REACTOME_VITAMIN_B5_PANTOTHENATE_METABOLISM Broad MSigDB - Canonical Pathways	upregulated	3	10.4686	2.8e-05	NA	NA	NA	NA	NA	NA	NA	NA	NA	NA	NA	NA	upregulated	1	3.53641	0.0291	upregulated	4	14.5137	5e-07	upregulated	3	8.79362	0.0002	upregulated	2	6.96408	0.0009	NA	NA	NA	NA	NA	NA	NA	NA	upregulated	1	2.73185	0.0651	upregulated	1	2.79236
Predicted Gene Targets for miR-338	TargetScan miRNA targets DB	Predicted Gene Targets for miR-338 TargetScan miRNA targets DB	upregulated	5	6.59271	0.0014	NA	NA	NA	NA	downregulated	2	2.74095	0.0645	NA	NA	NA	NA	downregulated	1	2.50856	0.0814	downregulated	2	3.39196	0.0336	upregulated	7	7.36754	0.0006	downregulated	3	3.76645	0.0231	upregulated	1	2.20472	0.1103	upregulated	1	2.5076	0.0815	upregulated	6	2.66557	0.0696	upregulated	11	3.73784
monosaccharide binding	GO	monosaccharide binding GO	upregulated	9	20.1687	1.7e-09	upregulated	2	5.81272	0.003	upregulated	3	6.81949	0.0011	downregulated	1	2.53109	0.0796	downregulated	4	9.69328	6.2e-05	downregulated	7	14.9375	3.3e-07	upregulated	10	18.7645	7.1e-09	downregulated	7	13.725	1.1e-06	NA	NA	NA	NA	NA	NA	NA	NA	upregulated	3	1.71823	0.1794	upregulated	9	5.32564
REACTOME_ENDOGENOUS_STEROLS	Broad MSigDB - Canonical Pathways	REACTOME_ENDOGENOUS_STEROLS Broad MSigDB - Canonical Pathways	downregulated	4	15.0285	3e-07	upregulated	1	4.65346	0.0095	downregulated	2	7.28177	0.0007	downregulated	2	8.16177	0.0003	downregulated	2	7.61951	0.0005	downregulated	2	7.68646	0.0005	downregulated	3	8.31542	0.0002	downregulated	2	7.03248	0.0009	NA	NA	NA	NA	NA	NA	NA	NA	upregulated	2	4.20106	0.015	upregulated	3	5.43294
Predicted Gene Targets for miR-365	TargetScan miRNA targets DB	Predicted Gene Targets for miR-365 TargetScan miRNA targets DB	downregulated	5	7.14061	0.0008	NA	NA	NA	NA	downregulated	2	3.29091	0.0372	NA	NA	NA	NA	upregulated	2	6.95958	0.0009	downregulated	4	5.77382	0.0031	upregulated	5	5.10305	0.0061	downregulated	2	2.00308	0.1349	NA	NA	NA	NA	NA	NA	NA	NA	downregulated	9	11.4959	1e-05	downregulated	12	16.2484
Predicted Gene Targets for miR-450	TargetScan miRNA targets DB	Predicted Gene Targets for miR-450 TargetScan miRNA targets DB	upregulated	2	2.35472	0.0949	NA	NA	NA	NA	NA	NA	NA	NA	NA	NA	NA	NA	upregulated	1	2.13541	0.1182	downregulated	1	2.4895	0.083	upregulated	6	7.62884	0.0005	upregulated	3	5.71253	0.0033	upregulated	1	2.49054	0.0829	upregulated	3	3.54385	0.0289	downregulated	3	3.42145	0.0327	downregulated	9	4.50753
Major facilitator superfamily	InterPro	Major facilitator superfamily InterPro	downregulated	8	21.0581	7.2e-10	NA	NA	NA	NA	downregulated	3	7.10962	0.0008	NA	NA	NA	NA	downregulated	1	3.29612	0.037	downregulated	7	18.0566	1.4e-08	downregulated	9	20.8314	9e-10	downregulated	7	17.0333	4e-08	NA	NA	NA	NA	NA	NA	NA	NA	downregulated	3	2.99841	0.0499	upregulated	5	4.42167
cell-substrate adhesion	GO	cell-substrate adhesion GO	downregulated	6	6.97806	0.0009	NA	NA	NA	NA	upregulated	2	3.13328	0.0436	downregulated	5	11.7379	8e-06	downregulated	6	14.0554	7.9e-07	downregulated	6	10.3426	3.2e-05	downregulated	10	12.4156	4.1e-06	downregulated	6	8.82556	0.0001	downregulated	2	5.08996	0.0062	upregulated	2	3.49404	0.0304	downregulated	6	4.31663	0.0133	downregulated	7	2.37465
replication fork	GO	replication fork GO	upregulated	1	1.24604	0.2876	NA	NA	NA	NA	NA	NA	NA	NA	NA	NA	NA	NA	NA	NA	NA	NA	downregulated	2	5.40475	0.0045	downregulated	2	4.43294	0.0119	downregulated	1	3.039	0.0479	upregulated	1	2.63882	0.0714	NA	NA	NA	NA	upregulated	13	22.375	1.9e-10	upregulated	18	23.4138
BERENJENO_TRANSFORMED_BY_RHOA_FOREVER_UP	Broad MSigDB - chemical and genetic perturbations	BERENJENO_TRANSFORMED_BY_RHOA_FOREVER_UP Broad MSigDB - chemical and genetic perturbations	upregulated	5	16.4185	7.4e-08	upregulated	1	5.55954	0.0039	downregulated	2	6.256	0.0019	upregulated	1	4.61795	0.0099	upregulated	1	4.16115	0.0156	upregulated	1	3.7769	0.0229	upregulated	6	18.8738	6.4e-09	upregulated	2	8.47879	0.0002	upregulated	1	3.33287	0.0357	downregulated	1	3.33287	0.0357	upregulated	2	2.88984	0.0556	downregulated	4	7.22802
oxidoreductase complex	GO	oxidoreductase complex GO	downregulated	3	3.20548	0.0405	NA	NA	NA	NA	downregulated	6	13.4957	1.4e-06	NA	NA	NA	NA	upregulated	3	5.75868	0.0032	upregulated	11	22.5629	1.6e-10	upregulated	5	5.70129	0.0033	downregulated	3	3.52667	0.0294	NA	NA	NA	NA	downregulated	3	3.43897	0.0321	upregulated	6	4.1219	0.0162	upregulated	12	7.22052
regulation of actomyosin structure organization	GO	regulation of actomyosin structure organization GO	downregulated	4	5.31947	0.0049	upregulated	2	5.56118	0.0038	downregulated	2	3.07336	0.0463	downregulated	2	4.50921	0.011	downregulated	2	4.0336	0.0177	downregulated	3	4.40185	0.0123	downregulated	6	9.26442	9.5e-05	downregulated	4	7.09218	0.0008	upregulated	2	4.24239	0.0144	upregulated	3	5.01619	0.0066	upregulated	4	3.22311	0.0398	downregulated	5	5.54305
Predicted Gene Targets for miR-193	TargetScan miRNA targets DB	Predicted Gene Targets for miR-193 TargetScan miRNA targets DB	upregulated	1	3.38735	0.0338	NA	NA	NA	NA	downregulated	2	3.50791	0.03	upregulated	1	3.95053	0.0192	upregulated	1	3.03369	0.0481	upregulated	1	3.47685	0.0309	upregulated	3	3.58076	0.0279	upregulated	1	2.97632	0.051	upregulated	1	2.65829	0.0701	NA	NA	NA	NA	downregulated	4	2.79124	0.0613	upregulated	6	2.97192
microtubule cytoskeleton organization involved in mitosis	GO	microtubule cytoskeleton organization involved in mitosis GO	upregulated	1	1.52175	0.2183	NA	NA	NA	NA	NA	NA	NA	NA	NA	NA	NA	NA	NA	NA	NA	NA	NA	NA	NA	NA	upregulated	7	10.5554	2.6e-05	NA	NA	NA	NA	upregulated	1	2.13557	0.1182	upregulated	1	2.18509	0.1125	upregulated	15	23.3723	7.1e-11	upregulated	22	31.0592
regulation of ATP metabolic process	GO	regulation of ATP metabolic process GO	upregulated	6	11.7873	7.6e-06	downregulated	2	6.93059	0.001	downregulated	3	6.89411	0.001	downregulated	1	2.38566	0.092	downregulated	3	7.42106	0.0006	upregulated	6	11.8245	7.3e-06	downregulated	8	14.3902	5.6e-07	downregulated	6	11.9507	6.5e-06	downregulated	1	2.43512	0.0876	NA	NA	NA	NA	upregulated	5	4.90338	0.0074	upregulated	9	6.7566
spliceosomal complex	GO	spliceosomal complex GO	upregulated	3	3.95395	0.0192	NA	NA	NA	NA	downregulated	3	3.73938	0.0238	NA	NA	NA	NA	NA	NA	NA	NA	NA	NA	NA	NA	upregulated	5	3.37598	0.0342	NA	NA	NA	NA	upregulated	1	2.01652	0.1331	downregulated	5	5.11503	0.006	downregulated	8	5.67237	0.0034	downregulated	10	3.9319
ABC transporter-like	InterPro	ABC transporter-like InterPro	upregulated	5	10.8486	1.9e-05	NA	NA	NA	NA	upregulated	2	5.54568	0.0039	upregulated	1	2.8944	0.0553	upregulated	3	8.99161	0.0001	upregulated	4	10.7352	2.2e-05	upregulated	4	8.99645	0.0001	upregulated	6	15.5011	1.9e-07	NA	NA	NA	NA	NA	NA	NA	NA	upregulated	2	3.18415	0.0414	upregulated	7	7.58034
negative regulation of cell growth	GO	negative regulation of cell growth GO	downregulated	9	11.3518	1.2e-05	upregulated	2	4.56208	0.0104	upregulated	4	6.42525	0.0016	downregulated	3	5.26871	0.0052	downregulated	5	9.3695	8.5e-05	downregulated	7	9.58552	6.9e-05	downregulated	9	9.07196	0.0001	downregulated	6	6.63157	0.0013	NA	NA	NA	NA	upregulated	1	2.17362	0.1138	downregulated	5	3.20408	0.0406	downregulated	8	2.96088
regulation of actin filament organization	GO	regulation of actin filament organization GO	downregulated	7	6.01862	0.0024	upregulated	3	6.31897	0.0018	upregulated	2	3.59395	0.0275	downregulated	2	2.74784	0.0641	upregulated	3	4.11814	0.0163	downregulated	4	3.30641	0.0366	upregulated	13	15.577	1.7e-07	downregulated	5	5.32651	0.0049	upregulated	2	2.5095	0.0813	upregulated	3	3.00333	0.0496	upregulated	6	2.135	0.1182	upregulated	14	3.05894
Fatty acid desaturase domain	InterPro	Fatty acid desaturase domain InterPro	upregulated	1	3.8702	0.0209	downregulated	1	5.88504	0.0028	NA	NA	NA	NA	upregulated	2	9.34908	8.7e-05	upregulated	2	9.73516	5.9e-05	upregulated	2	7.76329	0.0004	upregulated	5	16.7021	5.6e-08	upregulated	3	10.6206	2.4e-05	NA	NA	NA	NA	upregulated	1	2.9095	0.0545	upregulated	2	5.14535	0.0058	upregulated	3	5.20142
peroxidase activity	GO	peroxidase activity GO	upregulated	6	13.2972	1.7e-06	NA	NA	NA	NA	downregulated	2	4.31717	0.0133	downregulated	1	3.22066	0.0399	upregulated	5	14.2443	6.5e-07	upregulated	10	25.7241	6.7e-12	downregulated	9	19.2293	4.5e-09	upregulated	3	6.2566	0.0019	upregulated	1	2.36448	0.094	downregulated	2	3.32189	0.0361	upregulated	4	4.03195	0.0177	upregulated	8	7.24449
REACTOME_ACTIVATION_OF_CHAPERONE_GENES_BY_ATF6_ALPHA	Broad MSigDB - Canonical Pathways	REACTOME_ACTIVATION_OF_CHAPERONE_GENES_BY_ATF6_ALPHA Broad MSigDB - Canonical Pathways	downregulated	4	15.4391	2e-07	NA	NA	NA	NA	downregulated	3	13.3603	1.6e-06	downregulated	1	4.54209	0.0107	NA	NA	NA	NA	downregulated	3	11.4251	1.1e-05	downregulated	4	13.7417	1.1e-06	downregulated	4	15.616	1.7e-07	NA	NA	NA	NA	NA	NA	NA	NA	downregulated	1	2.01609	0.1332	downregulated	1	1.61886
growth factor activity	GO	growth factor activity GO	downregulated	10	22.8068	1.2e-10	NA	NA	NA	NA	downregulated	3	5.75237	0.0032	NA	NA	NA	NA	downregulated	3	7.50469	0.0006	downregulated	8	17.5789	2.3e-08	downregulated	12	17.5067	2.5e-08	downregulated	8	16.9215	4.5e-08	downregulated	1	1.82039	0.162	upregulated	1	1.90029	0.1495	downregulated	4	1.77105	0.1702	downregulated	8	3.86186
ZHANG_GATA6_TARGETS_UP	Broad MSigDB - chemical and genetic perturbations	ZHANG_GATA6_TARGETS_UP Broad MSigDB - chemical and genetic perturbations	upregulated	3	10.135	4e-05	NA	NA	NA	NA	upregulated	3	12.0803	5.7e-06	upregulated	1	6.82426	0.0011	upregulated	1	6.48799	0.0015	upregulated	3	8.7842	0.0002	upregulated	4	11.2062	1.4e-05	upregulated	2	10.7328	2.2e-05	upregulated	1	4.65524	0.0095	NA	NA	NA	NA	upregulated	3	5.82748	0.0029	upregulated	5	8.8002
Serine/threonine-protein kinase, active site	InterPro	Serine/threonine-protein kinase, active site InterPro	upregulated	6	8.37404	0.0002	NA	NA	NA	NA	NA	NA	NA	NA	NA	NA	NA	NA	downregulated	1	0.991503	0.371	upregulated	1	0.551972	0.5758	upregulated	12	10.8057	2e-05	upregulated	1	1.09472	0.3346	downregulated	1	1.22404	0.294	upregulated	3	1.8571	0.1561	upregulated	20	11.7806	7.7e-06	upregulated	27	10.9867
REACTOME_P130CAS_LINKAGE_TO_MAPK_SIGNALING_FOR_INTEGRINS	Broad MSigDB - Canonical Pathways	REACTOME_P130CAS_LINKAGE_TO_MAPK_SIGNALING_FOR_INTEGRINS Broad MSigDB - Canonical Pathways	downregulated	4	12.611	3.3e-06	NA	NA	NA	NA	upregulated	1	3.45765	0.0315	downregulated	3	13.0068	2.2e-06	downregulated	4	18.4335	9.9e-09	downregulated	4	15.6665	1.6e-07	downregulated	4	13.7127	1.1e-06	downregulated	4	13.9988	8.3e-07	NA	NA	NA	NA	upregulated	1	3.02327	0.0486	NA	NA	NA	NA	downregulated	4	8.42539
regulation of myeloid cell differentiation	GO	regulation of myeloid cell differentiation GO	downregulated	9	10.0329	4.4e-05	upregulated	1	2.40088	0.0906	downregulated	3	3.93643	0.0195	upregulated	1	1.91498	0.1473	downregulated	2	4.42208	0.012	upregulated	5	6.08631	0.0023	upregulated	11	13.9848	8.4e-07	downregulated	6	5.98656	0.0025	downregulated	2	2.89857	0.0551	upregulated	3	2.53178	0.0795	downregulated	7	4.27151	0.014	upregulated	12	2.67968
oxidoreductase activity, acting on peroxide as acceptor	GO	oxidoreductase activity, acting on peroxide as acceptor GO	upregulated	6	12.8705	2.6e-06	NA	NA	NA	NA	downregulated	2	4.18138	0.0153	downregulated	1	3.15067	0.0428	upregulated	5	13.8833	9.3e-07	upregulated	10	24.9705	1.4e-11	downregulated	9	18.5717	8.6e-09	upregulated	3	6.05158	0.0024	upregulated	1	2.2899	0.1013	downregulated	2	3.17912	0.0416	upregulated	4	3.77171	0.023	upregulated	9	8.30386
regulation of protein localization to nucleus	GO	regulation of protein localization to nucleus GO	downregulated	6	7.95916	0.0003	NA	NA	NA	NA	downregulated	4	7.56608	0.0005	upregulated	1	4.66047	0.0095	downregulated	4	8.06966	0.0003	downregulated	3	3.69766	0.0248	upregulated	7	8.98722	0.0001	downregulated	4	4.75683	0.0086	upregulated	1	1.80778	0.164	upregulated	3	4.22265	0.0147	downregulated	6	4.23532	0.0145	upregulated	14	7.88798
gland morphogenesis	GO	gland morphogenesis GO	downregulated	3	6.71352	0.0012	upregulated	1	2.78196	0.0619	downregulated	2	3.12855	0.0438	NA	NA	NA	NA	downregulated	3	8.12196	0.0003	downregulated	3	7.0174	0.0009	downregulated	4	5.57917	0.0038	downregulated	3	5.98375	0.0025	downregulated	3	6.73761	0.0012	upregulated	2	2.082	0.1247	downregulated	2	3.45877	0.0315	downregulated	8	6.40081
chemotaxis	GO	chemotaxis GO	downregulated	12	9.24857	9.6e-05	upregulated	2	2.61617	0.0731	upregulated	4	3.53663	0.0291	upregulated	1	3.06099	0.0468	upregulated	5	5.73853	0.0032	downregulated	10	9.22352	9.9e-05	downregulated	17	11.7702	7.7e-06	downregulated	10	10.3368	3.2e-05	upregulated	5	7.6017	0.0005	downregulated	6	2.57273	0.0763	downregulated	15	5.03431	0.0065	downregulated	23	8.61504
AMP-binding enzyme, C-terminal domain	InterPro	AMP-binding enzyme, C-terminal domain InterPro	downregulated	1	2.13974	0.1177	NA	NA	NA	NA	downregulated	1	3.41837	0.0328	upregulated	1	4.0819	0.0169	upregulated	3	10.9207	1.8e-05	upregulated	5	16.085	1e-07	downregulated	2	5.14681	0.0058	upregulated	2	5.95104	0.0026	upregulated	1	3.47741	0.0309	upregulated	1	3.18575	0.0413	upregulated	3	6.29524	0.0018	upregulated	5	9.1677
negative regulation of oxidative stress-induced intrinsic apoptotic signaling pathway	GO	negative regulation of oxidative stress-induced intrinsic apoptotic signaling pathway GO	upregulated	2	5.50626	0.0041	NA	NA	NA	NA	downregulated	3	12.2907	4.6e-06	upregulated	1	5.11337	0.006	upregulated	2	8.38967	0.0002	upregulated	4	12.2736	4.7e-06	upregulated	5	14.8333	3.6e-07	upregulated	1	4.17123	0.0154	NA	NA	NA	NA	NA	NA	NA	NA	upregulated	1	1.46661	0.2307	upregulated	3	4.137
ligase activity, forming carbon-nitrogen bonds	GO	ligase activity, forming carbon-nitrogen bonds GO	downregulated	4	7.8124	0.0004	downregulated	1	3.9267	0.0197	upregulated	2	5.11624	0.006	NA	NA	NA	NA	downregulated	3	9.37359	8.5e-05	downregulated	3	7.01635	0.0009	upregulated	4	9.39978	8.3e-05	downregulated	6	14.3141	6.1e-07	upregulated	1	2.33327	0.097	upregulated	2	4.89152	0.0075	upregulated	2	2.02289	0.1323	upregulated	6	6.22277
histone binding	GO	histone binding GO	downregulated	2	0.768758	0.4636	upregulated	1	2.26052	0.1043	upregulated	1	1.23522	0.2908	NA	NA	NA	NA	downregulated	1	0.949008	0.3871	downregulated	1	0.385527	0.6801	upregulated	1	0.307673	0.7352	upregulated	1	0.466455	0.6272	NA	NA	NA	NA	upregulated	4	3.66447	0.0256	upregulated	13	7.82643	0.0004	upregulated	19	7.07193
regulation of JNK cascade	GO	regulation of JNK cascade GO	upregulated	6	10.2976	3.4e-05	upregulated	2	4.41869	0.012	downregulated	1	1.20547	0.2996	downregulated	2	4.72492	0.0089	downregulated	4	8.62245	0.0002	downregulated	6	7.97099	0.0003	upregulated	8	9.44869	7.9e-05	upregulated	4	7.60807	0.0005	downregulated	2	4.48564	0.0113	upregulated	2	1.4339	0.2384	downregulated	6	3.15572	0.0426	upregulated	11	2.91054
Cyclin	InterPro	Cyclin InterPro	upregulated	2	6.089	0.0023	NA	NA	NA	NA	upregulated	1	3.76514	0.0232	NA	NA	NA	NA	NA	NA	NA	NA	upregulated	1	3.87521	0.0208	upregulated	4	13.2402	1.8e-06	upregulated	1	4.3821	0.0125	NA	NA	NA	NA	NA	NA	NA	NA	upregulated	4	11.7069	8.2e-06	upregulated	7	16.93
regulation of vasoconstriction	GO	regulation of vasoconstriction GO	downregulated	6	10.9606	1.7e-05	upregulated	1	3.2322	0.0395	upregulated	2	4.48201	0.0113	downregulated	3	8.0824	0.0003	downregulated	4	11.719	8.1e-06	downregulated	5	12.1073	5.5e-06	downregulated	5	10.2525	3.5e-05	downregulated	5	10.1002	4.1e-05	NA	NA	NA	NA	NA	NA	NA	NA	downregulated	4	3.9259	0.0197	downregulated	8	7.23417
response to virus	GO	response to virus GO	upregulated	3	3.40873	0.0331	upregulated	2	4.89894	0.0075	upregulated	3	4.97749	0.0069	upregulated	1	1.87158	0.1539	downregulated	1	1.34239	0.2612	upregulated	6	9.92532	4.9e-05	upregulated	5	3.59797	0.0274	downregulated	5	4.17277	0.0154	NA	NA	NA	NA	downregulated	3	4.05861	0.0173	downregulated	7	3.13798	0.0434	downregulated	17	11.2244
Bromodomain, conserved site	InterPro	Bromodomain, conserved site InterPro	NA	NA	NA	NA	NA	NA	NA	NA	NA	NA	NA	NA	NA	NA	NA	NA	NA	NA	NA	NA	NA	NA	NA	NA	NA	NA	NA	NA	NA	NA	NA	NA	NA	NA	NA	NA	upregulated	3	8.10535	0.0003	upregulated	2	2.53879	0.079	downregulated	1	0.994465
Predicted Gene Targets for miR-542-3p	TargetScan miRNA targets DB	Predicted Gene Targets for miR-542-3p TargetScan miRNA targets DB	downregulated	5	5.51483	0.004	NA	NA	NA	NA	NA	NA	NA	NA	downregulated	1	2.37131	0.0934	downregulated	1	1.63973	0.194	downregulated	2	4.38309	0.0125	downregulated	5	4.36905	0.0127	downregulated	2	2.78869	0.0615	NA	NA	NA	NA	downregulated	1	0.871749	0.4182	downregulated	5	2.56388	0.077	downregulated	6	3.18001
defense response to bacterium	GO	defense response to bacterium GO	upregulated	7	10.5663	2.6e-05	downregulated	2	7.32719	0.0007	upregulated	4	4.60694	0.01	upregulated	4	7.65991	0.0005	downregulated	5	5.8815	0.0028	upregulated	9	9.4315	8e-05	downregulated	10	6.69546	0.0012	downregulated	10	9.34448	8.7e-05	upregulated	2	2.78043	0.062	downregulated	9	7.35331	0.0006	upregulated	8	1.1802	0.3072	downregulated	19	10.2198
Kazal domain	InterPro	Kazal domain InterPro	downregulated	6	13.6164	1.2e-06	NA	NA	NA	NA	downregulated	1	4.74003	0.0087	downregulated	3	8.83372	0.0001	downregulated	2	5.39373	0.0045	downregulated	4	10.3185	3.3e-05	downregulated	6	11.9021	6.8e-06	downregulated	5	10.8677	1.9e-05	upregulated	1	2.23214	0.1073	downregulated	1	2.72103	0.0658	upregulated	3	3.37381	0.0343	upregulated	4	3.69478
MODULE_327	Broad MSigDB - cancer modules	MODULE_327 Broad MSigDB - cancer modules	upregulated	2	5.66556	0.0035	upregulated	1	4.01102	0.0181	NA	NA	NA	NA	upregulated	2	8.10096	0.0003	upregulated	3	10.5424	2.6e-05	upregulated	4	11.4379	1.1e-05	upregulated	3	7.32563	0.0007	upregulated	3	8.91582	0.0001	NA	NA	NA	NA	downregulated	2	4.65849	0.0095	upregulated	2	3.82609	0.0218	upregulated	6	8.97164
MODULE_236	Broad MSigDB - cancer modules	MODULE_236 Broad MSigDB - cancer modules	downregulated	4	12.2657	4.7e-06	upregulated	1	4.20132	0.015	downregulated	1	2.90192	0.0549	downregulated	1	3.66231	0.0257	upregulated	2	8.99334	0.0001	downregulated	3	9.51305	7.4e-05	downregulated	5	15.3705	2.1e-07	downregulated	4	12.4921	3.8e-06	upregulated	1	4.95945	0.007	upregulated	2	6.35808	0.0017	upregulated	2	5.64746	0.0035	upregulated	4	8.46453
WEST_ADRENOCORTICAL_TUMOR_MARKERS_UP	Broad MSigDB - chemical and genetic perturbations	WEST_ADRENOCORTICAL_TUMOR_MARKERS_UP Broad MSigDB - chemical and genetic perturbations	NA	NA	NA	NA	NA	NA	NA	NA	NA	NA	NA	NA	NA	NA	NA	NA	NA	NA	NA	NA	downregulated	1	2.97183	0.0512	upregulated	1	2.81798	0.0597	downregulated	1	2.94526	0.0526	NA	NA	NA	NA	upregulated	1	3.02688	0.0485	upregulated	8	25.5229	8.2e-12	upregulated	10	30.8416
response to ketone	GO	response to ketone GO	downregulated	9	14.8513	3.5e-07	upregulated	1	4.86351	0.0077	downregulated	5	11.5381	9.8e-06	downregulated	1	3.88909	0.0205	downregulated	1	1.97145	0.1393	downregulated	3	5.26769	0.0052	downregulated	8	10.3227	3.3e-05	downregulated	7	9.27719	9.4e-05	NA	NA	NA	NA	upregulated	4	4.39952	0.0123	downregulated	5	1.78428	0.1679	downregulated	9	3.54352
positive regulation of apoptotic signaling pathway	GO	positive regulation of apoptotic signaling pathway GO	upregulated	10	14.6931	4.2e-07	NA	NA	NA	NA	downregulated	2	2.71596	0.0661	downregulated	2	3.27513	0.0378	downregulated	2	2.64305	0.0711	downregulated	5	6.59329	0.0014	upregulated	9	9.59499	6.8e-05	downregulated	8	10.2241	3.6e-05	downregulated	2	3.79608	0.0225	upregulated	2	5.18504	0.0056	upregulated	5	2.39877	0.0908	upregulated	19	8.78203
opsonin binding	GO	opsonin binding GO	downregulated	4	12.6078	3.3e-06	NA	NA	NA	NA	downregulated	1	4.55584	0.0105	downregulated	1	4.20509	0.0149	downregulated	2	9.02938	0.0001	downregulated	4	15.4975	1.9e-07	downregulated	6	21.2501	5.9e-10	downregulated	4	14.9628	3.2e-07	NA	NA	NA	NA	upregulated	1	3.18399	0.0414	upregulated	1	1.50694	0.2216	upregulated	2	2.77589
I25 - Inhibitor family I25 (cystatin family)	Peptidase Inhibitors	I25 - Inhibitor family I25 (cystatin family) Peptidase Inhibitors	downregulated	4	12.7127	3e-06	upregulated	1	4.48211	0.0113	upregulated	2	7.40111	0.0006	downregulated	4	18.3101	1.1e-08	downregulated	2	7.50236	0.0006	downregulated	4	14.5526	4.8e-07	downregulated	4	13.6537	1.2e-06	downregulated	4	14.0186	8.2e-07	NA	NA	NA	NA	NA	NA	NA	NA	downregulated	1	1.96216	0.1406	downregulated	2	3.39763
negative regulation of cellular protein localization	GO	negative regulation of cellular protein localization GO	downregulated	7	10.951	1.8e-05	NA	NA	NA	NA	downregulated	5	11.3869	1.1e-05	upregulated	1	4.79898	0.0082	upregulated	1	4.46415	0.0115	upregulated	5	7.21558	0.0007	upregulated	8	11.5746	9.4e-06	upregulated	4	6.55593	0.0014	NA	NA	NA	NA	NA	NA	NA	NA	downregulated	5	3.20321	0.0406	upregulated	12	6.51245
REACTOME_GRB2_SOS_PROVIDES_LINKAGE_TO_MAPK_SIGNALING_FOR_INTERGRINS_	Broad MSigDB - Canonical Pathways	REACTOME_GRB2_SOS_PROVIDES_LINKAGE_TO_MAPK_SIGNALING_FOR_INTERGRINS_ Broad MSigDB - Canonical Pathways	downregulated	4	12.611	3.3e-06	NA	NA	NA	NA	upregulated	1	3.45765	0.0315	downregulated	3	13.0068	2.2e-06	downregulated	4	18.4335	9.9e-09	downregulated	4	15.6665	1.6e-07	downregulated	4	13.7127	1.1e-06	downregulated	4	13.9988	8.3e-07	NA	NA	NA	NA	NA	NA	NA	NA	NA	NA	NA	NA	downregulated	4	8.42539
HAD-like superfamily	InterPro	HAD-like superfamily InterPro	downregulated	4	6.44642	0.0016	NA	NA	NA	NA	downregulated	2	4.05006	0.0174	NA	NA	NA	NA	downregulated	1	4.04695	0.0175	upregulated	4	6.61458	0.0013	upregulated	5	6.53547	0.0015	upregulated	3	6.8383	0.0011	downregulated	1	1.93566	0.1443	upregulated	3	7.14885	0.0008	downregulated	2	5.92148	0.0027	upregulated	10	6.46229
response to heat	GO	response to heat GO	downregulated	6	11.9876	6.2e-06	downregulated	1	3.24311	0.039	downregulated	8	20.0892	1.9e-09	downregulated	2	4.63121	0.0097	downregulated	2	3.90089	0.0202	downregulated	5	9.87704	5.1e-05	downregulated	7	9.54813	7.1e-05	downregulated	7	12.0525	5.8e-06	NA	NA	NA	NA	downregulated	1	1.60615	0.2007	downregulated	3	1.42482	0.2406	upregulated	8	2.94492
hormone receptor binding	GO	hormone receptor binding GO	upregulated	2	4.66368	0.0094	upregulated	1	2.19477	0.1114	downregulated	3	4.46179	0.0115	downregulated	1	1.86462	0.155	NA	NA	NA	NA	upregulated	1	1.40496	0.2454	upregulated	4	3.42571	0.0325	downregulated	4	3.66599	0.0256	downregulated	1	4.05737	0.0173	upregulated	4	5.32511	0.0049	upregulated	5	1.62911	0.1961	upregulated	15	5.31114
cardiocyte differentiation	GO	cardiocyte differentiation GO	downregulated	2	1.27379	0.2798	NA	NA	NA	NA	upregulated	1	1.50727	0.2215	upregulated	1	2.01347	0.1335	upregulated	2	3.71792	0.0243	upregulated	3	3.83625	0.0216	downregulated	6	5.96132	0.0026	upregulated	2	2.59974	0.0743	upregulated	1	2.83175	0.0589	upregulated	2	1.79387	0.1663	downregulated	3	1.04361	0.3522	upregulated	10	4.66988
cell part morphogenesis	GO	cell part morphogenesis GO	upregulated	12	8.94464	0.0001	downregulated	2	3.35093	0.0351	downregulated	5	4.86191	0.0077	downregulated	2	1.59453	0.203	upregulated	4	4.25199	0.0142	downregulated	7	5.08751	0.0062	upregulated	16	10.7301	2.2e-05	upregulated	8	5.96325	0.0026	upregulated	2	2.42849	0.0882	downregulated	4	1.08377	0.3383	downregulated	12	2.59169	0.0749	downregulated	18	3.04669
Cytochrome b5-like heme/steroid binding domain	InterPro	Cytochrome b5-like heme/steroid binding domain InterPro	upregulated	3	9.31569	9e-05	NA	NA	NA	NA	NA	NA	NA	NA	upregulated	1	4.05927	0.0173	upregulated	4	16.1685	9.5e-08	upregulated	4	12.5792	3.4e-06	upregulated	6	19.3299	4e-09	upregulated	3	9.90478	5e-05	NA	NA	NA	NA	NA	NA	NA	NA	upregulated	2	3.83767	0.0215	upregulated	2	2.68213
Cytochrome b5-like heme/steroid binding domain superfamily	InterPro	Cytochrome b5-like heme/steroid binding domain superfamily InterPro	upregulated	3	9.31569	9e-05	NA	NA	NA	NA	NA	NA	NA	NA	upregulated	1	4.05927	0.0173	upregulated	4	16.1685	9.5e-08	upregulated	4	12.5792	3.4e-06	upregulated	6	19.3299	4e-09	upregulated	3	9.90478	5e-05	NA	NA	NA	NA	NA	NA	NA	NA	upregulated	2	3.83767	0.0215	upregulated	2	2.68213
Predicted Gene Targets for miR-214	TargetScan miRNA targets DB	Predicted Gene Targets for miR-214 TargetScan miRNA targets DB	downregulated	5	4.2158	0.0148	NA	NA	NA	NA	downregulated	2	1.97958	0.1381	downregulated	1	2.22625	0.1079	downregulated	1	1.71685	0.1796	downregulated	2	2.34295	0.096	downregulated	7	4.02647	0.0178	downregulated	3	1.87376	0.1535	upregulated	1	0.737187	0.4785	upregulated	4	3.26867	0.0381	downregulated	9	4.34615	0.013	upregulated	11	1.5856
Predicted Gene Targets for miR-455	TargetScan miRNA targets DB	Predicted Gene Targets for miR-455 TargetScan miRNA targets DB	downregulated	2	1.98484	0.1374	NA	NA	NA	NA	NA	NA	NA	NA	NA	NA	NA	NA	upregulated	1	2.11855	0.1202	downregulated	2	2.74544	0.0642	downregulated	5	6.36771	0.0017	downregulated	3	4.42789	0.0119	downregulated	1	2.60144	0.0742	upregulated	1	1.68263	0.1859	downregulated	7	7.23985	0.0007	downregulated	7	5.83894
protein C-terminus binding	GO	protein C-terminus binding GO	upregulated	5	4.33144	0.0131	NA	NA	NA	NA	upregulated	2	2.32907	0.0974	NA	NA	NA	NA	upregulated	1	1.48736	0.226	upregulated	4	2.99712	0.0499	upregulated	10	9.47316	7.7e-05	upregulated	2	1.37844	0.252	NA	NA	NA	NA	downregulated	5	4.07975	0.0169	upregulated	9	4.86333	0.0077	upregulated	21	8.08513
nuclear transport	GO	nuclear transport GO	downregulated	5	4.172	0.0154	NA	NA	NA	NA	downregulated	3	3.40808	0.0331	downregulated	3	6.46887	0.0016	downregulated	2	2.75027	0.0639	upregulated	6	5.60333	0.0037	upregulated	8	7.12749	0.0008	downregulated	6	6.49458	0.0015	downregulated	1	1.24415	0.2882	downregulated	4	2.80489	0.0605	downregulated	7	3.59861	0.0274	upregulated	15	4.36957
positive regulation of leukocyte cell-cell adhesion	GO	positive regulation of leukocyte cell-cell adhesion GO	downregulated	7	8.3021	0.0002	upregulated	2	4.91125	0.0074	downregulated	4	6.15357	0.0021	upregulated	2	4.63775	0.0097	upregulated	4	6.28827	0.0019	downregulated	6	9.01105	0.0001	upregulated	10	11.905	6.8e-06	upregulated	5	6.88295	0.001	upregulated	2	3.29142	0.0372	upregulated	3	3.84615	0.0214	upregulated	6	2.57265	0.0763	downregulated	12	7.13549
one-carbon metabolic process	GO	one-carbon metabolic process GO	downregulated	6	17.7623	1.9e-08	upregulated	1	3.87877	0.0207	upregulated	4	15.1432	2.7e-07	downregulated	1	3.29896	0.0369	NA	NA	NA	NA	downregulated	2	5.31482	0.0049	downregulated	5	13.1535	1.9e-06	downregulated	7	22.5971	1.5e-10	NA	NA	NA	NA	NA	NA	NA	NA	upregulated	2	3.17135	0.0419	upregulated	4	5.07478
nitrogen cycle metabolic process	GO	nitrogen cycle metabolic process GO	downregulated	4	13.7232	1.1e-06	upregulated	1	4.75166	0.0086	upregulated	1	3.5787	0.0279	NA	NA	NA	NA	downregulated	2	9.33909	8.8e-05	downregulated	2	8.22762	0.0003	downregulated	5	18.5294	9e-09	downregulated	6	23.0754	9.5e-11	NA	NA	NA	NA	downregulated	1	2.42255	0.0887	NA	NA	NA	NA	downregulated	2	3.29723
positive regulation of blood circulation	GO	positive regulation of blood circulation GO	downregulated	6	10.2453	3.6e-05	upregulated	1	3.10963	0.0446	upregulated	2	4.24394	0.0144	downregulated	3	7.71465	0.0004	downregulated	4	11.2215	1.3e-05	downregulated	5	11.4922	1e-05	downregulated	5	9.65023	6.4e-05	downregulated	5	9.49927	7.5e-05	NA	NA	NA	NA	upregulated	1	2.94167	0.0528	downregulated	3	2.19316	0.1116	downregulated	7	6.57117
Predicted Gene Targets for miR-188	TargetScan miRNA targets DB	Predicted Gene Targets for miR-188 TargetScan miRNA targets DB	downregulated	2	2.75523	0.0636	upregulated	1	3.50039	0.0302	upregulated	1	1.76946	0.1704	NA	NA	NA	NA	downregulated	2	3.76525	0.0232	downregulated	2	2.57114	0.0764	downregulated	3	3.40194	0.0333	downregulated	2	2.43111	0.0879	NA	NA	NA	NA	upregulated	1	1.73194	0.1769	downregulated	4	4.70603	0.009	downregulated	6	3.28891
KUMAMOTO_RESPONSE_TO_NUTLIN_3A_UP	Broad MSigDB - chemical and genetic perturbations	KUMAMOTO_RESPONSE_TO_NUTLIN_3A_UP Broad MSigDB - chemical and genetic perturbations	upregulated	3	14.2575	6.4e-07	NA	NA	NA	NA	upregulated	2	10.3875	3.1e-05	upregulated	1	5.97192	0.0025	upregulated	1	4.93786	0.0072	upregulated	3	13.3403	1.6e-06	upregulated	5	23.2065	8.3e-11	upregulated	2	8.60274	0.0002	NA	NA	NA	NA	NA	NA	NA	NA	downregulated	1	2.93451	0.0532	upregulated	1	2.08294
Predicted Gene Targets for miR-10	TargetScan miRNA targets DB	Predicted Gene Targets for miR-10 TargetScan miRNA targets DB	downregulated	6	9.74145	5.9e-05	NA	NA	NA	NA	downregulated	1	1.59705	0.2025	NA	NA	NA	NA	downregulated	1	2.14438	0.1171	downregulated	5	9.62808	6.6e-05	downregulated	7	8.52206	0.0002	downregulated	5	8.03159	0.0003	upregulated	1	2.41984	0.0889	upregulated	2	2.45862	0.0856	downregulated	7	5.18877	0.0056	downregulated	9	5.33923
Thrombospondin type-1 (TSP1) repeat	InterPro	Thrombospondin type-1 (TSP1) repeat InterPro	downregulated	4	10.0765	4.2e-05	NA	NA	NA	NA	downregulated	1	1.87666	0.1531	downregulated	3	9.64595	6.5e-05	downregulated	4	15.1846	2.5e-07	downregulated	4	15.1846	2.5e-07	downregulated	4	15.3328	2.2e-07	downregulated	4	13.4981	1.4e-06	NA	NA	NA	NA	NA	NA	NA	NA	upregulated	3	2.68886	0.068	downregulated	4	3.31666
Thrombospondin type-1 (TSP1) repeat superfamily	InterPro	Thrombospondin type-1 (TSP1) repeat superfamily InterPro	downregulated	4	10.0765	4.2e-05	NA	NA	NA	NA	downregulated	1	1.87666	0.1531	downregulated	3	9.64595	6.5e-05	downregulated	4	15.1846	2.5e-07	downregulated	4	15.1846	2.5e-07	downregulated	4	15.3328	2.2e-07	downregulated	4	13.4981	1.4e-06	NA	NA	NA	NA	NA	NA	NA	NA	upregulated	3	2.68886	0.068	downregulated	4	3.31666
Predicted Gene Targets for miR-18	TargetScan miRNA targets DB	Predicted Gene Targets for miR-18 TargetScan miRNA targets DB	upregulated	2	1.95711	0.1413	downregulated	1	3.13887	0.0433	downregulated	2	3.28696	0.0374	NA	NA	NA	NA	downregulated	1	2.20259	0.1105	downregulated	1	1.85056	0.1571	downregulated	3	3.31745	0.0362	downregulated	3	4.7514	0.0086	upregulated	1	1.83587	0.1595	upregulated	2	2.21098	0.1096	upregulated	5	3.44293	0.032	upregulated	10	4.90853
negative regulation of endothelial cell apoptotic process	GO	negative regulation of endothelial cell apoptotic process GO	downregulated	5	12.8249	2.7e-06	NA	NA	NA	NA	downregulated	1	2.8456	0.0581	downregulated	3	10.7366	2.2e-05	downregulated	5	20.0616	1.9e-09	downregulated	4	12.5706	3.5e-06	downregulated	5	11.3156	1.2e-05	downregulated	3	7.5702	0.0005	downregulated	1	3.30356	0.0368	NA	NA	NA	NA	downregulated	1	3.25049	0.0388	downregulated	4	5.55368
oxidoreductase activity, acting on the CH-NH group of donors	GO	oxidoreductase activity, acting on the CH-NH group of donors GO	downregulated	4	10.3097	3.3e-05	upregulated	2	8.41989	0.0002	upregulated	3	10.5706	2.6e-05	NA	NA	NA	NA	NA	NA	NA	NA	downregulated	3	8.91972	0.0001	downregulated	5	13.4089	1.5e-06	downregulated	6	18.3662	1.1e-08	NA	NA	NA	NA	NA	NA	NA	NA	upregulated	1	1.63356	0.1952	upregulated	7	11.9308
regulation of gliogenesis	GO	regulation of gliogenesis GO	downregulated	7	9.92153	4.9e-05	downregulated	1	2.62712	0.0723	upregulated	3	5.85374	0.0029	downregulated	3	6.06013	0.0023	downregulated	4	7.92756	0.0004	downregulated	6	12.5425	3.6e-06	downregulated	7	9.99186	4.6e-05	downregulated	5	7.66739	0.0005	downregulated	2	3.49602	0.0303	downregulated	2	2.2065	0.1101	upregulated	3	0.716675	0.4884	downregulated	9	4.58757
transcriptional repressor activity, RNA polymerase II transcription regulatory region sequence-specific DNA binding	GO	transcriptional repressor activity, RNA polymerase II transcription regulatory region sequence-specific DNA binding GO	downregulated	6	5.44273	0.0043	NA	NA	NA	NA	downregulated	4	5.11162	0.006	downregulated	1	2.76625	0.0629	downregulated	2	3.80867	0.0222	downregulated	5	7.35573	0.0006	downregulated	8	5.90626	0.0027	downregulated	3	3.64758	0.0261	downregulated	3	4.65837	0.0095	downregulated	3	2.39594	0.0911	downregulated	10	6.91562	0.001	downregulated	18	9.1344
Growth factor receptor cysteine-rich domain superfamily	InterPro	Growth factor receptor cysteine-rich domain superfamily InterPro	downregulated	4	8.5691	0.0002	upregulated	3	9.34539	8.7e-05	downregulated	3	4.7932	0.0083	downregulated	3	6.27627	0.0019	downregulated	3	6.69868	0.0012	downregulated	4	6.76095	0.0012	upregulated	6	10.2703	3.5e-05	downregulated	5	7.76947	0.0004	upregulated	1	1.94572	0.1429	upregulated	1	3.70177	0.0247	upregulated	3	2.70347	0.067	upregulated	8	5.55871
positive regulation of chromosome organization	GO	positive regulation of chromosome organization GO	downregulated	2	2.77226	0.0625	NA	NA	NA	NA	downregulated	1	1.79675	0.1658	NA	NA	NA	NA	downregulated	1	3.30885	0.0366	downregulated	2	5.31226	0.0049	downregulated	4	2.88303	0.056	downregulated	3	2.80861	0.0603	upregulated	1	3.13141	0.0437	upregulated	2	3.26218	0.0383	upregulated	10	7.57176	0.0005	upregulated	18	9.83284
Predicted Gene Targets for miR-433-3p	TargetScan miRNA targets DB	Predicted Gene Targets for miR-433-3p TargetScan miRNA targets DB	downregulated	2	1.3762	0.2525	upregulated	1	5.1031	0.0061	downregulated	1	2.04702	0.1291	NA	NA	NA	NA	upregulated	1	1.38278	0.2509	upregulated	2	1.94048	0.1436	upregulated	7	7.89515	0.0004	downregulated	3	2.86318	0.0571	upregulated	1	1.5273	0.2171	upregulated	1	0.803401	0.4478	downregulated	8	5.88354	0.0028	downregulated	12	9.04197
ribonucleoprotein complex biogenesis	GO	ribonucleoprotein complex biogenesis GO	downregulated	6	2.46041	0.0854	NA	NA	NA	NA	downregulated	1	0.793378	0.4523	NA	NA	NA	NA	downregulated	2	1.49542	0.2242	upregulated	12	10.357	3.2e-05	upregulated	14	9.76178	5.8e-05	upregulated	5	3.10606	0.0448	upregulated	3	3.47173	0.0311	downregulated	14	13.3756	1.6e-06	downregulated	17	7.63844	0.0005	upregulated	33	9.36516
placenta development	GO	placenta development GO	downregulated	8	10.0718	4.2e-05	upregulated	2	5.60709	0.0037	upregulated	3	5.05587	0.0064	downregulated	1	1.33393	0.2634	downregulated	2	2.83324	0.0588	downregulated	2	2.31232	0.099	downregulated	5	3.69691	0.0248	downregulated	5	6.65828	0.0013	downregulated	1	1.97247	0.1391	downregulated	4	3.70808	0.0245	downregulated	7	6.96302	0.0009	upregulated	13	4.09249
gonad development	GO	gonad development GO	upregulated	8	11.7549	7.9e-06	upregulated	1	1.90534	0.1488	upregulated	2	2.364	0.094	downregulated	3	5.14028	0.0059	downregulated	3	4.60983	0.01	downregulated	4	4.91902	0.0073	upregulated	7	5.76716	0.0031	upregulated	4	4.65292	0.0095	downregulated	1	3.92827	0.0197	upregulated	3	3.30828	0.0366	upregulated	8	3.29178	0.0372	upregulated	16	5.26935
polyol metabolic process	GO	polyol metabolic process GO	downregulated	8	15.5131	1.8e-07	upregulated	1	3.70869	0.0245	upregulated	1	1.74393	0.1748	upregulated	1	4.5666	0.0104	upregulated	2	5.03467	0.0065	downregulated	6	11.6614	8.6e-06	downregulated	8	12.5567	3.5e-06	downregulated	8	15.3993	2.1e-07	NA	NA	NA	NA	upregulated	1	1.45344	0.2338	upregulated	5	4.71646	0.0089	upregulated	10	6.92968
ovulation cycle	GO	ovulation cycle GO	downregulated	4	8.56848	0.0002	upregulated	2	7.87709	0.0004	upregulated	1	2.63234	0.0719	downregulated	1	2.86847	0.0568	downregulated	2	5.27388	0.0051	downregulated	3	6.78743	0.0011	downregulated	3	5.35788	0.0047	downregulated	3	6.59855	0.0014	NA	NA	NA	NA	downregulated	1	2.3402	0.0963	downregulated	3	4.96853	0.007	downregulated	5	4.96908
vesicle membrane	GO	vesicle membrane GO	upregulated	11	14.69	4.2e-07	NA	NA	NA	NA	downregulated	1	0.675119	0.5091	downregulated	2	2.33648	0.0967	upregulated	2	1.77	0.1703	downregulated	6	5.73758	0.0032	upregulated	14	14.2048	6.8e-07	upregulated	9	11.3247	1.2e-05	upregulated	1	1.9492	0.1424	upregulated	6	6.32253	0.0018	upregulated	10	3.84264	0.0214	downregulated	16	5.56639
regulation of response to DNA damage stimulus	GO	regulation of response to DNA damage stimulus GO	upregulated	4	3.25679	0.0385	upregulated	1	2.34752	0.0956	upregulated	1	0.971294	0.3786	downregulated	1	1.28624	0.2763	downregulated	2	2.72358	0.0656	downregulated	3	2.97273	0.0512	upregulated	7	6.05105	0.0024	downregulated	4	4.44852	0.0117	downregulated	2	3.11593	0.0443	downregulated	1	0.435243	0.6471	upregulated	12	9.1345	0.0001	upregulated	12	6.89123
EGF-like, conserved site	InterPro	EGF-like, conserved site InterPro	downregulated	9	10.9229	1.8e-05	NA	NA	NA	NA	downregulated	2	2.30283	0.1	downregulated	3	5.7035	0.0033	upregulated	2	5.84533	0.0029	downregulated	9	13.947	8.8e-07	downregulated	14	18.2196	1.2e-08	downregulated	11	17.5745	2.3e-08	upregulated	1	1.55302	0.2116	NA	NA	NA	NA	downregulated	3	2.11552	0.1206	downregulated	6	4.36127
regulation of blood circulation	GO	regulation of blood circulation GO	downregulated	11	13.7698	1e-06	upregulated	1	2.15159	0.1163	downregulated	3	3.91698	0.0199	downregulated	4	7.25184	0.0007	downregulated	5	9.14491	0.0001	downregulated	6	8.18073	0.0003	downregulated	8	6.2726	0.0019	downregulated	8	9.28931	9.2e-05	upregulated	1	2.34216	0.0961	upregulated	2	2.09969	0.1225	upregulated	9	4.49782	0.0111	downregulated	16	7.87293
myeloid cell homeostasis	GO	myeloid cell homeostasis GO	upregulated	5	6.38489	0.0017	downregulated	2	6.09026	0.0023	NA	NA	NA	NA	upregulated	1	1.96359	0.1404	NA	NA	NA	NA	upregulated	4	4.35476	0.0128	downregulated	9	11.8421	7.2e-06	downregulated	4	4.42409	0.012	upregulated	1	2.29173	0.1011	downregulated	2	1.63843	0.1943	upregulated	4	3.1352	0.0435	upregulated	11	4.59617
GERHOLD_RESPONSE_TO_TZD_DN	Broad MSigDB - chemical and genetic perturbations	GERHOLD_RESPONSE_TO_TZD_DN Broad MSigDB - chemical and genetic perturbations	downregulated	4	13.616	1.2e-06	NA	NA	NA	NA	upregulated	1	8.57639	0.0002	downregulated	1	4.25218	0.0142	downregulated	1	3.66104	0.0257	downregulated	4	14.5247	4.9e-07	downregulated	4	13.4945	1.4e-06	downregulated	5	17.8071	1.8e-08	NA	NA	NA	NA	downregulated	2	6.67994	0.0013	downregulated	1	1.76021	0.172	downregulated	3	5.80972
ribonucleoprotein complex binding	GO	ribonucleoprotein complex binding GO	downregulated	4	3.69789	0.0248	NA	NA	NA	NA	downregulated	2	2.82156	0.0595	downregulated	1	1.87358	0.1536	NA	NA	NA	NA	upregulated	2	1.73961	0.1756	upregulated	3	1.84834	0.1575	downregulated	3	2.59743	0.0745	upregulated	2	3.28141	0.0376	downregulated	5	5.67063	0.0034	upregulated	7	3.95417	0.0192	upregulated	19	12.2137
intercellular bridge	GO	intercellular bridge GO	upregulated	4	9.64168	6.5e-05	NA	NA	NA	NA	upregulated	1	2.90889	0.0545	downregulated	1	3.79454	0.0225	upregulated	1	2.56948	0.0766	upregulated	2	4.52215	0.0109	upregulated	5	13.1543	1.9e-06	upregulated	2	4.79891	0.0082	upregulated	1	3.12124	0.0441	downregulated	2	5.3349	0.0048	upregulated	3	4.03323	0.0177	upregulated	9	19.1542
actin binding	GO	actin binding GO	downregulated	13	10.5882	2.5e-05	upregulated	2	3.8978	0.0203	upregulated	1	0.741218	0.4765	downregulated	1	0.747787	0.4734	downregulated	3	3.26694	0.0381	downregulated	6	4.68989	0.0092	upregulated	13	10.3626	3.2e-05	downregulated	9	6.01775	0.0024	upregulated	2	1.34034	0.2618	upregulated	4	3.21214	0.0403	upregulated	14	4.03932	0.0176	upregulated	29	5.82526
regulation of nucleocytoplasmic transport	GO	regulation of nucleocytoplasmic transport GO	downregulated	5	6.15546	0.0021	NA	NA	NA	NA	downregulated	4	7.68295	0.0005	upregulated	1	4.69137	0.0092	downregulated	3	5.87364	0.0028	upregulated	3	3.42228	0.0326	upregulated	7	9.18092	0.0001	downregulated	3	3.15224	0.0428	NA	NA	NA	NA	upregulated	2	2.43282	0.0878	downregulated	5	3.26314	0.0383	upregulated	12	5.89447
regulation of cell cycle G2/M phase transition	GO	regulation of cell cycle G2/M phase transition GO	upregulated	3	4.33927	0.013	NA	NA	NA	NA	upregulated	2	4.13919	0.0159	downregulated	1	1.81214	0.1633	downregulated	1	2.17828	0.1132	upregulated	1	2.22164	0.1084	upregulated	4	5.36822	0.0047	upregulated	3	4.4837	0.0113	upregulated	1	2.12861	0.119	upregulated	1	1.85573	0.1563	upregulated	11	18.4763	9.5e-09	upregulated	18	22.7621
KUMAMOTO_RESPONSE_TO_NUTLIN_3A_DN	Broad MSigDB - chemical and genetic perturbations	KUMAMOTO_RESPONSE_TO_NUTLIN_3A_DN Broad MSigDB - chemical and genetic perturbations	NA	NA	NA	NA	NA	NA	NA	NA	NA	NA	NA	NA	NA	NA	NA	NA	NA	NA	NA	NA	NA	NA	NA	NA	upregulated	1	5.94949	0.0026	NA	NA	NA	NA	NA	NA	NA	NA	NA	NA	NA	NA	upregulated	7	33.7771	2.1e-15	upregulated	7	33.7771
MODULE_560	Broad MSigDB - cancer modules	MODULE_560 Broad MSigDB - cancer modules	upregulated	3	11.0039	1.7e-05	NA	NA	NA	NA	upregulated	2	9.12401	0.0001	upregulated	1	5.4132	0.0045	upregulated	1	4.67011	0.0094	upregulated	3	11.5023	1e-05	upregulated	3	10.3783	3.1e-05	upregulated	2	8.85687	0.0001	NA	NA	NA	NA	downregulated	1	3.87193	0.0208	upregulated	1	2.20538	0.1102	upregulated	2	5.11801
Aldolase-type TIM barrel	InterPro	Aldolase-type TIM barrel InterPro	downregulated	5	10.6922	2.3e-05	upregulated	2	7.00366	0.0009	upregulated	3	8.34954	0.0002	NA	NA	NA	NA	upregulated	3	8.7755	0.0002	downregulated	4	9.26192	9.5e-05	downregulated	7	15.3838	2.1e-07	downregulated	6	14.618	4.5e-07	NA	NA	NA	NA	upregulated	2	4.01969	0.018	upregulated	3	3.32482	0.036	upregulated	5	3.36494
epithelial cell development	GO	epithelial cell development GO	downregulated	5	3.53345	0.0292	NA	NA	NA	NA	upregulated	2	2.16478	0.1148	downregulated	1	1.52586	0.2174	upregulated	3	3.73561	0.0239	upregulated	5	3.74266	0.0237	downregulated	6	3.58487	0.0277	downregulated	5	3.92837	0.0197	downregulated	2	2.85105	0.0578	upregulated	5	7.34344	0.0006	upregulated	5	1.0108	0.3639	upregulated	12	1.8603
ONGUSAHA_BRCA1_TARGETS_UP	Broad MSigDB - chemical and genetic perturbations	ONGUSAHA_BRCA1_TARGETS_UP Broad MSigDB - chemical and genetic perturbations	downregulated	4	12.9679	2.3e-06	upregulated	1	7.47795	0.0006	upregulated	3	12.2251	4.9e-06	downregulated	1	3.75097	0.0235	downregulated	1	3.55916	0.0285	downregulated	3	10.1734	3.8e-05	downregulated	4	13.0738	2.1e-06	downregulated	4	13.41	1.5e-06	NA	NA	NA	NA	NA	NA	NA	NA	downregulated	1	2.12642	0.1193	upregulated	3	4.29608
Kringle	InterPro	Kringle InterPro	downregulated	4	12.8246	2.7e-06	NA	NA	NA	NA	downregulated	1	3.00155	0.0497	downregulated	3	12.8349	2.7e-06	downregulated	2	7.30406	0.0007	downregulated	5	18.4657	9.6e-09	downregulated	5	15.1853	2.5e-07	downregulated	4	13.6496	1.2e-06	NA	NA	NA	NA	NA	NA	NA	NA	downregulated	1	1.74567	0.1745	downregulated	2	4.36828
Kringle superfamily	InterPro	Kringle superfamily InterPro	downregulated	4	12.8246	2.7e-06	NA	NA	NA	NA	downregulated	1	3.00155	0.0497	downregulated	3	12.8349	2.7e-06	downregulated	2	7.30406	0.0007	downregulated	5	18.4657	9.6e-09	downregulated	5	15.1853	2.5e-07	downregulated	4	13.6496	1.2e-06	NA	NA	NA	NA	NA	NA	NA	NA	downregulated	1	1.74567	0.1745	downregulated	2	4.36828
Kringle, conserved site	InterPro	Kringle, conserved site InterPro	downregulated	4	12.8246	2.7e-06	NA	NA	NA	NA	downregulated	1	3.00155	0.0497	downregulated	3	12.8349	2.7e-06	downregulated	2	7.30406	0.0007	downregulated	5	18.4657	9.6e-09	downregulated	5	15.1853	2.5e-07	downregulated	4	13.6496	1.2e-06	NA	NA	NA	NA	NA	NA	NA	NA	downregulated	1	1.74567	0.1745	downregulated	2	4.36828
tubulin binding	GO	tubulin binding GO	upregulated	4	3.96915	0.0189	downregulated	1	1.64434	0.1931	downregulated	2	1.3596	0.2568	downregulated	1	0.760662	0.4674	downregulated	1	1.06145	0.346	upregulated	3	1.64766	0.1925	upregulated	7	4.00805	0.0182	upregulated	2	1.07054	0.3428	upregulated	3	3.49183	0.0304	upregulated	4	3.53354	0.0292	upregulated	25	23.2658	7.9e-11	upregulated	33	20.0579
EGF-like domain	InterPro	EGF-like domain InterPro	downregulated	9	9.54401	7.2e-05	NA	NA	NA	NA	upregulated	2	6.38172	0.0017	downregulated	3	5.21057	0.0055	upregulated	2	5.49959	0.0041	downregulated	9	12.4902	3.8e-06	downregulated	13	14.1229	7.4e-07	downregulated	11	15.7721	1.4e-07	downregulated	1	1.8134	0.1631	NA	NA	NA	NA	downregulated	3	1.94192	0.1434	downregulated	6	4.17612
negative regulation of establishment of protein localization	GO	negative regulation of establishment of protein localization GO	downregulated	8	8.97258	0.0001	upregulated	1	1.80645	0.1642	downregulated	6	9.66878	6.3e-05	upregulated	2	7.45717	0.0006	downregulated	4	7.0736	0.0008	upregulated	10	15.9494	1.2e-07	upregulated	11	13.99	8.4e-07	upregulated	7	11.1614	1.4e-05	NA	NA	NA	NA	NA	NA	NA	NA	downregulated	7	3.139	0.0433	upregulated	14	3.8085
positive regulation of neuron death	GO	positive regulation of neuron death GO	upregulated	6	9.03535	0.0001	upregulated	3	11.4595	1.1e-05	upregulated	2	4.34033	0.013	downregulated	1	1.73728	0.176	downregulated	2	3.45898	0.0315	downregulated	4	6.42503	0.0016	upregulated	6	7.33805	0.0007	upregulated	2	2.51238	0.0811	downregulated	1	1.48777	0.2259	downregulated	3	3.31441	0.0364	downregulated	2	4.20429	0.0149	upregulated	12	5.98126
transcription corepressor activity	GO	transcription corepressor activity GO	upregulated	3	3.39997	0.0334	NA	NA	NA	NA	downregulated	2	3.74733	0.0236	NA	NA	NA	NA	upregulated	2	3.96993	0.0189	upregulated	4	5.22902	0.0054	downregulated	6	5.56303	0.0038	upregulated	2	4.36819	0.0127	upregulated	1	2.4337	0.0877	upregulated	5	6.00925	0.0025	downregulated	7	3.73043	0.024	downregulated	11	5.24402
extracellular vesicle	GO	extracellular vesicle GO	downregulated	8	14.7409	4e-07	upregulated	2	5.74723	0.0032	upregulated	2	3.99145	0.0185	downregulated	1	1.839	0.159	downregulated	3	6.40324	0.0017	downregulated	7	14.7498	3.9e-07	upregulated	8	14.351	5.9e-07	downregulated	7	12.7137	3e-06	downregulated	1	1.75126	0.1736	downregulated	3	4.95034	0.0071	upregulated	3	1.37481	0.2529	upregulated	11	6.57605
MOOTHA_TCA	Broad MSigDB - chemical and genetic perturbations	MOOTHA_TCA Broad MSigDB - chemical and genetic perturbations	upregulated	3	9.329	8.9e-05	NA	NA	NA	NA	upregulated	1	3.44926	0.0318	NA	NA	NA	NA	upregulated	2	7.03183	0.0009	upregulated	5	16.4274	7.3e-08	upregulated	6	18.6527	7.9e-09	upregulated	4	14.4124	5.5e-07	NA	NA	NA	NA	downregulated	1	2.15824	0.1155	upregulated	1	1.31229	0.2692	upregulated	3	3.78652
Bromodomain-like superfamily	InterPro	Bromodomain-like superfamily InterPro	NA	NA	NA	NA	NA	NA	NA	NA	NA	NA	NA	NA	NA	NA	NA	NA	NA	NA	NA	NA	NA	NA	NA	NA	NA	NA	NA	NA	NA	NA	NA	NA	NA	NA	NA	NA	upregulated	3	6.49465	0.0015	upregulated	2	1.65042	0.192	downregulated	1	0.60094
ABC transporter, conserved site	InterPro	ABC transporter, conserved site InterPro	upregulated	5	11.2458	1.3e-05	NA	NA	NA	NA	upregulated	2	5.7402	0.0032	upregulated	1	2.99086	0.0502	upregulated	3	9.28842	9.2e-05	upregulated	4	11.1321	1.5e-05	upregulated	4	9.38642	8.4e-05	upregulated	5	12.6915	3.1e-06	NA	NA	NA	NA	NA	NA	NA	NA	upregulated	2	3.36842	0.0344	upregulated	6	6.82768
regulation of complement activation	GO	regulation of complement activation GO	downregulated	5	17.1867	3.4e-08	upregulated	1	4.59202	0.0101	upregulated	1	3.47874	0.0308	downregulated	1	3.68276	0.0252	downregulated	2	7.78628	0.0004	downregulated	3	10.3006	3.4e-05	downregulated	4	14.3084	6.1e-07	downregulated	5	18.0216	1.5e-08	NA	NA	NA	NA	NA	NA	NA	NA	downregulated	1	2.06673	0.1266	downregulated	3	6.44726
development of primary sexual characteristics	GO	development of primary sexual characteristics GO	upregulated	8	11.6581	8.6e-06	upregulated	1	1.8869	0.1515	upregulated	2	2.33046	0.0973	downregulated	3	5.08525	0.0062	downregulated	3	4.55592	0.0105	downregulated	4	4.85021	0.0078	upregulated	7	5.65733	0.0035	upregulated	4	4.61469	0.0099	downregulated	1	3.9083	0.0201	upregulated	3	3.2581	0.0385	upregulated	8	3.19266	0.0411	upregulated	16	5.09567
dioxygenase activity	GO	dioxygenase activity GO	downregulated	5	7.49287	0.0006	upregulated	2	6.12501	0.0022	upregulated	3	7.00281	0.0009	downregulated	1	2.26471	0.1039	downregulated	2	3.86491	0.021	downregulated	4	6.82783	0.0011	downregulated	7	12.5745	3.5e-06	downregulated	6	10.1588	3.9e-05	upregulated	1	1.75176	0.1735	upregulated	1	1.92767	0.1455	upregulated	4	2.15479	0.1159	upregulated	7	3.75782
gastrulation	GO	gastrulation GO	downregulated	6	9.04011	0.0001	NA	NA	NA	NA	downregulated	1	1.53844	0.2147	downregulated	3	7.78909	0.0004	downregulated	3	6.52943	0.0015	downregulated	5	7.83617	0.0004	downregulated	6	8.71221	0.0002	downregulated	5	7.41564	0.0006	downregulated	1	1.56841	0.2084	upregulated	1	0.992534	0.3706	downregulated	4	2.95309	0.0522	upregulated	10	4.08331
meiotic cell cycle	GO	meiotic cell cycle GO	upregulated	3	4.80719	0.0082	NA	NA	NA	NA	NA	NA	NA	NA	NA	NA	NA	NA	upregulated	2	2.61572	0.0731	upregulated	2	2.39192	0.0915	upregulated	4	3.46746	0.0312	upregulated	1	2.39192	0.0915	downregulated	1	1.40955	0.2443	downregulated	3	1.55819	0.2105	upregulated	21	22.3462	2e-10	upregulated	36	34.0692
regulation of bone remodeling	GO	regulation of bone remodeling GO	downregulated	5	13.3447	1.6e-06	upregulated	2	6.83486	0.0011	upregulated	1	1.95042	0.1422	upregulated	2	6.08066	0.0023	downregulated	2	5.77128	0.0031	downregulated	4	11.1351	1.5e-05	downregulated	6	12.9518	2.4e-06	downregulated	4	9.29247	9.2e-05	NA	NA	NA	NA	upregulated	1	1.68891	0.1847	downregulated	4	4.01858	0.018	downregulated	8	9.96082
CEBALLOS_TARGETS_OF_TP53_AND_MYC_UP	Broad MSigDB - chemical and genetic perturbations	CEBALLOS_TARGETS_OF_TP53_AND_MYC_UP Broad MSigDB - chemical and genetic perturbations	downregulated	2	6.06339	0.0023	upregulated	1	4.60495	0.01	upregulated	1	4.06188	0.0172	upregulated	1	3.87256	0.0208	upregulated	1	3.10773	0.0447	upregulated	3	9.61088	6.7e-05	upregulated	2	5.06706	0.0063	upregulated	4	12.7665	2.9e-06	downregulated	1	3.60814	0.0271	downregulated	1	2.5032	0.0818	downregulated	2	5.54224	0.0039	upregulated	3	3.78311
cellular response to decreased oxygen levels	GO	cellular response to decreased oxygen levels GO	downregulated	6	8.80642	0.0001	upregulated	1	4.68995	0.0092	downregulated	2	3.6375	0.0263	upregulated	2	6.4779	0.0015	upregulated	2	4.00136	0.0183	upregulated	6	9.04357	0.0001	upregulated	11	18.0112	1.5e-08	upregulated	6	10.9935	1.7e-05	upregulated	2	3.98047	0.0187	downregulated	1	1.69561	0.1835	downregulated	3	4.278	0.0139	upregulated	10	5.92883
Golgi vesicle transport	GO	Golgi vesicle transport GO	upregulated	6	5.62789	0.0036	upregulated	2	4.17836	0.0153	upregulated	3	4.57316	0.0103	NA	NA	NA	NA	upregulated	3	3.45747	0.0315	upregulated	6	5.20959	0.0055	upregulated	7	4.73995	0.0087	upregulated	5	5.09332	0.0061	upregulated	1	1.88095	0.1524	upregulated	2	1.86737	0.1545	downregulated	8	3.22111	0.0399	upregulated	18	4.82137
mitotic spindle	GO	mitotic spindle GO	upregulated	1	1.61507	0.1989	NA	NA	NA	NA	NA	NA	NA	NA	NA	NA	NA	NA	NA	NA	NA	NA	downregulated	1	1.4438	0.236	upregulated	3	2.9648	0.0516	NA	NA	NA	NA	upregulated	1	2.14541	0.117	upregulated	1	2.19496	0.1114	upregulated	13	25.7696	6.4e-12	upregulated	21	34.3564
MODULE_519	Broad MSigDB - cancer modules	MODULE_519 Broad MSigDB - cancer modules	upregulated	3	9.75157	5.8e-05	upregulated	1	4.86818	0.0077	upregulated	4	17.1918	3.4e-08	NA	NA	NA	NA	upregulated	2	7.88346	0.0004	upregulated	3	9.68242	6.2e-05	upregulated	3	8.41254	0.0002	downregulated	3	9.79071	5.6e-05	upregulated	1	3.63358	0.0264	downregulated	1	2.34463	0.0959	upregulated	3	6.09421	0.0023	upregulated	5	9.06059
REACTOME_ACTIVATION_OF_CHAPERONES_BY_ATF6_ALPHA	Broad MSigDB - Canonical Pathways	REACTOME_ACTIVATION_OF_CHAPERONES_BY_ATF6_ALPHA Broad MSigDB - Canonical Pathways	downregulated	4	14.4864	5.1e-07	NA	NA	NA	NA	downregulated	3	12.6891	3.1e-06	downregulated	1	4.34259	0.013	NA	NA	NA	NA	downregulated	3	10.7576	2.1e-05	downregulated	4	12.7944	2.8e-06	downregulated	4	14.6628	4.3e-07	NA	NA	NA	NA	NA	NA	NA	NA	downregulated	1	1.83085	0.1603	downregulated	1	1.4417
cytoskeleton-dependent cytokinesis	GO	cytoskeleton-dependent cytokinesis GO	upregulated	2	3.9776	0.0187	NA	NA	NA	NA	NA	NA	NA	NA	NA	NA	NA	NA	NA	NA	NA	NA	upregulated	1	1.39658	0.2474	upregulated	7	13.9036	9.2e-07	upregulated	2	4.88506	0.0076	upregulated	1	2.928	0.0535	downregulated	1	2.19645	0.1112	upregulated	11	20.0772	1.9e-09	upregulated	18	27.6432
cytoplasmic region	GO	cytoplasmic region GO	downregulated	12	8.44205	0.0002	downregulated	1	2.98413	0.0506	downregulated	4	3.03088	0.0483	downregulated	3	3.15927	0.0425	downregulated	4	4.99248	0.0068	downregulated	8	6.3427	0.0018	downregulated	16	10.8466	1.9e-05	downregulated	10	6.70102	0.0012	downregulated	2	1.42275	0.2411	downregulated	8	4.75761	0.0086	upregulated	14	3.32647	0.0359	upregulated	33	7.14437
heme metabolic process	GO	heme metabolic process GO	upregulated	4	10.9058	1.8e-05	NA	NA	NA	NA	upregulated	2	6.45029	0.0016	upregulated	1	3.51176	0.0298	upregulated	3	10.1718	3.8e-05	upregulated	3	6.95603	0.001	upregulated	3	6.16552	0.0021	upregulated	3	8.38417	0.0002	NA	NA	NA	NA	upregulated	1	3.90106	0.0202	upregulated	3	4.51914	0.0109	upregulated	8	11.2561
Leucine-rich repeat N-terminal domain	InterPro	Leucine-rich repeat N-terminal domain InterPro	downregulated	3	5.65968	0.0035	upregulated	1	3.23898	0.0392	downregulated	1	2.67296	0.069	NA	NA	NA	NA	downregulated	1	2.71543	0.0662	downregulated	3	6.5384	0.0014	downregulated	5	11.6534	8.7e-06	downregulated	3	6.27425	0.0019	NA	NA	NA	NA	downregulated	1	2.24681	0.1057	downregulated	2	3.65616	0.0258	downregulated	6	6.63151
Predicted Gene Targets for miR-488	TargetScan miRNA targets DB	Predicted Gene Targets for miR-488 TargetScan miRNA targets DB	downregulated	4	5.5464	0.0039	NA	NA	NA	NA	NA	NA	NA	NA	NA	NA	NA	NA	NA	NA	NA	NA	downregulated	2	2.58617	0.0753	downregulated	3	3.13823	0.0434	downregulated	2	2.33732	0.0966	NA	NA	NA	NA	downregulated	1	0.915222	0.4004	downregulated	4	7.19543	0.0008	downregulated	12	12.6917
regulation of gene expression, epigenetic	GO	regulation of gene expression, epigenetic GO	upregulated	1	0.746127	0.4742	upregulated	1	2.32287	0.098	upregulated	2	3.83228	0.0217	NA	NA	NA	NA	NA	NA	NA	NA	upregulated	2	0.700221	0.4965	upregulated	2	0.486335	0.6149	upregulated	1	1.36113	0.2564	upregulated	1	1.4932	0.2247	upregulated	5	5.25383	0.0052	upregulated	8	6.48064	0.0015	upregulated	14	3.85316
Predicted Gene Targets for miR-122a	TargetScan miRNA targets DB	Predicted Gene Targets for miR-122a TargetScan miRNA targets DB	upregulated	4	5.45615	0.0043	NA	NA	NA	NA	downregulated	1	2.21601	0.109	upregulated	1	4.48176	0.0113	upregulated	1	4.12749	0.0161	upregulated	1	3.94678	0.0193	upregulated	6	7.7278	0.0004	upregulated	3	4.40661	0.0122	upregulated	1	4.90267	0.0074	upregulated	3	4.44707	0.0117	upregulated	6	4.77448	0.0084	upregulated	9	3.43575
regulation of intestinal absorption	GO	regulation of intestinal absorption GO	downregulated	3	10.2547	3.5e-05	upregulated	2	9.76583	5.7e-05	upregulated	2	8.10606	0.0003	downregulated	1	3.94678	0.0193	downregulated	3	13.1557	1.9e-06	downregulated	3	11.2835	1.3e-05	downregulated	3	9.47695	7.7e-05	downregulated	3	9.88094	5.1e-05	NA	NA	NA	NA	NA	NA	NA	NA	downregulated	1	1.75152	0.1735	upregulated	3	4.75258
WALLACE_PROSTATE_CANCER_UP	Broad MSigDB - chemical and genetic perturbations	WALLACE_PROSTATE_CANCER_UP Broad MSigDB - chemical and genetic perturbations	upregulated	4	14.8543	3.5e-07	upregulated	1	4.14571	0.0158	upregulated	1	3.42494	0.0326	NA	NA	NA	NA	NA	NA	NA	NA	upregulated	4	12.5527	3.5e-06	upregulated	6	19.9538	2.2e-09	upregulated	2	7.81294	0.0004	downregulated	2	6.74147	0.0012	NA	NA	NA	NA	downregulated	2	4.67285	0.0093	upregulated	4	5.15033
phosphatidylinositol binding	GO	phosphatidylinositol binding GO	downregulated	8	8.0288	0.0003	NA	NA	NA	NA	downregulated	3	3.63333	0.0264	upregulated	1	2.46176	0.0853	downregulated	2	2.35493	0.0949	downregulated	6	7.3886	0.0006	downregulated	12	12.9131	2.5e-06	downregulated	6	6.65272	0.0013	downregulated	2	2.18218	0.1128	upregulated	4	4.59791	0.0101	upregulated	6	2.00526	0.1346	downregulated	13	5.2915
Predicted Gene Targets for miR-382	TargetScan miRNA targets DB	Predicted Gene Targets for miR-382 TargetScan miRNA targets DB	upregulated	3	4.26898	0.014	NA	NA	NA	NA	downregulated	1	1.42386	0.2408	downregulated	1	3.18361	0.0414	downregulated	1	2.8828	0.056	upregulated	3	3.83334	0.0216	upregulated	8	13.1251	2e-06	downregulated	2	2.97886	0.0509	upregulated	1	2.12003	0.12	upregulated	2	3.66885	0.0255	upregulated	6	7.62204	0.0005	upregulated	8	4.06442
exocrine system development	GO	exocrine system development GO	downregulated	3	5.7402	0.0032	upregulated	1	3.67147	0.0254	downregulated	2	4.82884	0.008	NA	NA	NA	NA	downregulated	2	6.69191	0.0012	downregulated	2	5.94654	0.0026	downregulated	5	10.0028	4.5e-05	downregulated	3	5.76203	0.0031	downregulated	1	3.3141	0.0364	NA	NA	NA	NA	downregulated	2	4.35837	0.0128	downregulated	4	5.31905
positive regulation of nitric oxide metabolic process	GO	positive regulation of nitric oxide metabolic process GO	upregulated	5	11.1149	1.5e-05	upregulated	1	3.49871	0.0302	upregulated	4	12.6315	3.3e-06	downregulated	3	9.53846	7.2e-05	downregulated	3	8.48457	0.0002	downregulated	3	6.77662	0.0011	downregulated	4	6.65302	0.0013	downregulated	4	8.48474	0.0002	upregulated	1	3.01666	0.049	downregulated	2	4.08972	0.0167	downregulated	2	1.82808	0.1607	downregulated	3	2.63211
extracellular matrix organization	GO	extracellular matrix organization GO	downregulated	12	15.9812	1.1e-07	upregulated	1	1.77301	0.1698	upregulated	2	2.25645	0.1047	downregulated	3	4.97869	0.0069	downregulated	4	6.12384	0.0022	downregulated	7	9.33616	8.8e-05	upregulated	11	15.5798	1.7e-07	downregulated	11	15.6315	1.6e-07	upregulated	2	2.58216	0.0756	upregulated	2	2.75071	0.0639	downregulated	7	4.08975	0.0167	upregulated	15	4.44675
positive regulation of supramolecular fiber organization	GO	positive regulation of supramolecular fiber organization GO	downregulated	6	6.15352	0.0021	upregulated	3	7.24839	0.0007	upregulated	2	4.19797	0.015	downregulated	2	3.32471	0.036	upregulated	2	3.14077	0.0432	downregulated	4	4.34909	0.0129	upregulated	9	11.681	8.5e-06	upregulated	5	7.68934	0.0005	upregulated	2	3.06994	0.0464	upregulated	2	3.3175	0.0362	upregulated	4	1.71048	0.1808	upregulated	11	3.46374
regulation of protein import	GO	regulation of protein import GO	downregulated	5	7.96296	0.0003	NA	NA	NA	NA	downregulated	4	9.22204	9.9e-05	upregulated	1	5.09169	0.0061	downregulated	3	7.02314	0.0009	upregulated	3	3.88894	0.0205	upregulated	7	11.776	7.7e-06	downregulated	3	4.18429	0.0152	upregulated	1	2.19158	0.1117	upregulated	2	3.1431	0.0431	downregulated	6	6.34462	0.0018	upregulated	10	7.8346
mitochondrial ribosome	GO	mitochondrial ribosome GO	upregulated	1	0.92997	0.3946	NA	NA	NA	NA	NA	NA	NA	NA	NA	NA	NA	NA	NA	NA	NA	NA	upregulated	3	4.82554	0.008	upregulated	2	1.78337	0.1681	upregulated	1	1.42098	0.2415	NA	NA	NA	NA	downregulated	5	7.62884	0.0005	downregulated	1	0.238715	0.7876	downregulated	4	2.01291
MODULE_186	Broad MSigDB - cancer modules	MODULE_186 Broad MSigDB - cancer modules	downregulated	3	8.54182	0.0002	NA	NA	NA	NA	downregulated	3	10.172	3.8e-05	downregulated	1	5.80031	0.003	upregulated	1	3.68697	0.025	downregulated	5	17.1856	3.4e-08	downregulated	3	8.81624	0.0001	downregulated	3	9.08531	0.0001	NA	NA	NA	NA	NA	NA	NA	NA	upregulated	2	2.90166	0.0549	upregulated	2	3.50615
Organic anion transporter polypeptide	InterPro	Organic anion transporter polypeptide InterPro	downregulated	4	12.6412	3.2e-06	NA	NA	NA	NA	downregulated	1	5.91139	0.0027	downregulated	2	7.72339	0.0004	downregulated	1	3.96034	0.0191	downregulated	3	11.7758	7.7e-06	downregulated	4	14.7183	4.1e-07	downregulated	3	9.53675	7.2e-05	NA	NA	NA	NA	NA	NA	NA	NA	NA	NA	NA	NA	upregulated	1	1.52194
MODULE_315	Broad MSigDB - cancer modules	MODULE_315 Broad MSigDB - cancer modules	NA	NA	NA	NA	NA	NA	NA	NA	NA	NA	NA	NA	NA	NA	NA	NA	NA	NA	NA	NA	NA	NA	NA	NA	upregulated	3	12.5812	3.4e-06	NA	NA	NA	NA	downregulated	1	4.04245	0.0176	NA	NA	NA	NA	upregulated	7	26.7914	2.3e-12	upregulated	11	29.8767
Coagulation factor-like, Gla domain superfamily	InterPro	Coagulation factor-like, Gla domain superfamily InterPro	downregulated	4	13.8737	9.4e-07	NA	NA	NA	NA	NA	NA	NA	NA	downregulated	2	9.00509	0.0001	downregulated	1	3.59126	0.0276	downregulated	3	10.8001	2e-05	downregulated	5	17.218	3.3e-08	downregulated	5	19.7177	2.7e-09	NA	NA	NA	NA	NA	NA	NA	NA	NA	NA	NA	NA	upregulated	1	1.01696
Predicted Gene Targets for miR-384	TargetScan miRNA targets DB	Predicted Gene Targets for miR-384 TargetScan miRNA targets DB	downregulated	7	8.97593	0.0001	NA	NA	NA	NA	upregulated	1	2.78689	0.0616	NA	NA	NA	NA	downregulated	1	3.34131	0.0354	downregulated	2	1.98421	0.1375	downregulated	4	3.73322	0.0239	downregulated	3	3.9703	0.0189	downregulated	2	2.88066	0.0561	downregulated	1	0.393642	0.6746	downregulated	3	1.39506	0.2478	downregulated	14	10.3111
regulation of multicellular organism growth	GO	regulation of multicellular organism growth GO	upregulated	5	8.46585	0.0002	NA	NA	NA	NA	downregulated	1	1.26832	0.2813	downregulated	2	4.25506	0.0142	downregulated	1	1.78142	0.1684	downregulated	3	4.42808	0.0119	upregulated	7	11.1422	1.4e-05	downregulated	5	7.67335	0.0005	NA	NA	NA	NA	NA	NA	NA	NA	upregulated	3	1.43046	0.2392	downregulated	6	3.95434
positive regulation of viral process	GO	positive regulation of viral process GO	upregulated	3	5.73713	0.0032	upregulated	1	2.63953	0.0714	upregulated	2	3.97486	0.0188	NA	NA	NA	NA	downregulated	1	1.71834	0.1794	upregulated	3	4.771	0.0085	upregulated	9	15.8595	1.3e-07	upregulated	3	5.63338	0.0036	downregulated	1	1.99039	0.1366	upregulated	2	3.20875	0.0404	downregulated	4	4.15373	0.0157	upregulated	11	8.31262
Aminotransferase, class I/classII	InterPro	Aminotransferase, class I/classII InterPro	upregulated	3	8.70828	0.0002	upregulated	2	10.8197	2e-05	downregulated	1	3.27621	0.0378	downregulated	1	4.11108	0.0164	upregulated	2	6.73912	0.0012	upregulated	2	5.1099	0.006	upregulated	2	6.02865	0.0024	downregulated	3	8.94436	0.0001	upregulated	1	3.98236	0.0186	upregulated	2	7.17843	0.0008	upregulated	1	1.81276	0.1632	upregulated	5	7.85861
negative regulation of extrinsic apoptotic signaling pathway	GO	negative regulation of extrinsic apoptotic signaling pathway GO	upregulated	3	9.34868	8.7e-05	downregulated	1	3.25317	0.0387	downregulated	2	3.49981	0.0302	downregulated	3	7.32908	0.0007	downregulated	4	10.6997	2.3e-05	downregulated	4	8.0405	0.0003	downregulated	7	10.9056	1.8e-05	downregulated	5	8.87328	0.0001	NA	NA	NA	NA	upregulated	2	2.91675	0.0541	downregulated	4	5.45188	0.0043	downregulated	10	8.33365
chromatin assembly	GO	chromatin assembly GO	upregulated	2	3.16512	0.0422	NA	NA	NA	NA	upregulated	2	3.83343	0.0216	NA	NA	NA	NA	NA	NA	NA	NA	upregulated	1	0.77466	0.4609	upregulated	5	6.03933	0.0024	upregulated	2	2.39528	0.0911	upregulated	1	2.05948	0.1275	downregulated	1	0.735684	0.4792	upregulated	17	23.1125	9.2e-11	upregulated	28	34.321
Predicted Gene Targets for miR-376c	TargetScan miRNA targets DB	Predicted Gene Targets for miR-376c TargetScan miRNA targets DB	downregulated	3	3.32333	0.036	NA	NA	NA	NA	upregulated	1	1.34649	0.2602	upregulated	1	2.11722	0.1204	upregulated	2	3.81452	0.022	upregulated	2	3.90061	0.0202	upregulated	2	3.4708	0.0311	upregulated	2	2.24885	0.1055	upregulated	1	1.69078	0.1844	upregulated	1	1.31577	0.2683	downregulated	1	0.975622	0.377	upregulated	9	2.45361
negative regulation of leukocyte cell-cell adhesion	GO	negative regulation of leukocyte cell-cell adhesion GO	downregulated	6	7.76467	0.0004	upregulated	1	2.53231	0.0795	downregulated	2	3.12127	0.0441	downregulated	2	5.02537	0.0066	downregulated	3	6.38833	0.0017	downregulated	7	12.8077	2.7e-06	downregulated	8	10.9708	1.7e-05	downregulated	7	11.1592	1.4e-05	downregulated	2	3.40706	0.0331	downregulated	1	0.47697	0.6207	downregulated	7	5.1833	0.0056	downregulated	9	5.04752
REACTOME_TRANSPORT_OF_ORGANIC_ANIONS	Broad MSigDB - Canonical Pathways	REACTOME_TRANSPORT_OF_ORGANIC_ANIONS Broad MSigDB - Canonical Pathways	downregulated	3	10.5055	2.7e-05	upregulated	1	4.69966	0.0091	upregulated	1	3.79268	0.0225	downregulated	3	14.0437	8e-07	downregulated	1	3.68531	0.0251	downregulated	3	12.4185	4e-06	downregulated	4	14.3905	5.6e-07	downregulated	3	11.2462	1.3e-05	NA	NA	NA	NA	NA	NA	NA	NA	NA	NA	NA	NA	downregulated	2	4.37992
Predicted Gene Targets for miR-500	TargetScan miRNA targets DB	Predicted Gene Targets for miR-500 TargetScan miRNA targets DB	downregulated	5	8.00276	0.0003	NA	NA	NA	NA	downregulated	1	1.4561	0.2331	NA	NA	NA	NA	downregulated	1	1.62358	0.1972	upregulated	1	3.10798	0.0447	upregulated	2	4.01076	0.0181	upregulated	1	3.50595	0.03	NA	NA	NA	NA	upregulated	2	2.78058	0.062	downregulated	2	1.77135	0.1701	downregulated	8	6.2711
development of primary male sexual characteristics	GO	development of primary male sexual characteristics GO	upregulated	5	6.92239	0.001	upregulated	1	2.43296	0.0878	upregulated	2	3.34869	0.0351	downregulated	2	3.99744	0.0184	downregulated	2	3.6362	0.0264	downregulated	3	4.74732	0.0087	upregulated	6	7.14044	0.0008	upregulated	4	6.12989	0.0022	downregulated	1	4.49012	0.0112	upregulated	3	4.79079	0.0083	upregulated	7	5.12445	0.0059	upregulated	12	6.31192
porphyrin-containing compound metabolic process	GO	porphyrin-containing compound metabolic process GO	upregulated	4	9.91748	4.9e-05	NA	NA	NA	NA	upregulated	2	5.96591	0.0026	downregulated	2	6.71563	0.0012	upregulated	3	9.43047	8e-05	upregulated	3	6.24114	0.0019	upregulated	3	5.4632	0.0042	upregulated	3	7.65389	0.0005	NA	NA	NA	NA	upregulated	2	4.88762	0.0075	upregulated	4	5.87596	0.0028	upregulated	9	11.377
Neurexin/syndecan/glycophorin C	InterPro	Neurexin/syndecan/glycophorin C InterPro	downregulated	3	9.69765	6.1e-05	NA	NA	NA	NA	upregulated	1	6.71099	0.0012	downregulated	1	4.30381	0.0135	downregulated	1	3.65452	0.0259	downregulated	2	6.61707	0.0013	downregulated	3	10.0116	4.5e-05	downregulated	2	6.94372	0.001	downregulated	1	3.80347	0.0223	NA	NA	NA	NA	downregulated	2	3.9914	0.0185	downregulated	3	6.49033
SARTIPY_BLUNTED_BY_INSULIN_RESISTANCE_DN	Broad MSigDB - chemical and genetic perturbations	SARTIPY_BLUNTED_BY_INSULIN_RESISTANCE_DN Broad MSigDB - chemical and genetic perturbations	upregulated	3	12.6905	3.1e-06	NA	NA	NA	NA	upregulated	1	4.25029	0.0143	upregulated	1	4.51835	0.0109	upregulated	3	12.5293	3.6e-06	upregulated	3	11.896	6.8e-06	upregulated	3	10.057	4.3e-05	upregulated	4	20.0088	2e-09	NA	NA	NA	NA	NA	NA	NA	NA	downregulated	1	4.47382	0.0114	upregulated	4	5.51363
negative regulation of response to oxidative stress	GO	negative regulation of response to oxidative stress GO	upregulated	3	5.52116	0.004	NA	NA	NA	NA	downregulated	5	14.2682	6.4e-07	upregulated	1	3.92237	0.0198	upregulated	2	5.9823	0.0025	upregulated	6	12.9184	2.5e-06	upregulated	8	16.8055	5e-08	upregulated	2	3.92439	0.0198	NA	NA	NA	NA	downregulated	1	2.56832	0.0767	downregulated	4	4.57202	0.0103	downregulated	8	10.0207
KAPOSI_LIVER_CANCER_MET_DN	Broad MSigDB - chemical and genetic perturbations	KAPOSI_LIVER_CANCER_MET_DN Broad MSigDB - chemical and genetic perturbations	upregulated	1	4.15213	0.0157	NA	NA	NA	NA	upregulated	1	4.21408	0.0148	NA	NA	NA	NA	upregulated	4	20.5215	1.2e-09	upregulated	4	17.2192	3.3e-08	upregulated	3	10.7979	2e-05	upregulated	1	4.26782	0.014	upregulated	1	4.47339	0.0114	upregulated	1	4.16149	0.0156	upregulated	2	6.07593	0.0023	upregulated	3	7.76084
VERNOCHET_ADIPOGENESIS	Broad MSigDB - chemical and genetic perturbations	VERNOCHET_ADIPOGENESIS Broad MSigDB - chemical and genetic perturbations	downregulated	5	15.6168	1.7e-07	NA	NA	NA	NA	downregulated	2	6.32372	0.0018	downregulated	2	7.6068	0.0005	downregulated	2	7.42602	0.0006	downregulated	2	6.14461	0.0021	downregulated	5	14.4668	5.2e-07	downregulated	5	17.8591	1.8e-08	NA	NA	NA	NA	downregulated	1	2.64344	0.0711	downregulated	1	2.97165	0.0512	downregulated	4	8.3636
response to antineoplastic agent	GO	response to antineoplastic agent GO	downregulated	4	8.87708	0.0001	upregulated	2	11.0661	1.6e-05	NA	NA	NA	NA	NA	NA	NA	NA	downregulated	1	2.84702	0.058	downregulated	1	2.04762	0.129	downregulated	3	4.18618	0.0152	downregulated	3	4.77472	0.0084	NA	NA	NA	NA	upregulated	2	2.96462	0.0516	upregulated	6	6.01756	0.0024	downregulated	7	5.94232
Zinc finger, PHD-finger	InterPro	Zinc finger, PHD-finger InterPro	NA	NA	NA	NA	NA	NA	NA	NA	NA	NA	NA	NA	NA	NA	NA	NA	NA	NA	NA	NA	NA	NA	NA	NA	NA	NA	NA	NA	NA	NA	NA	NA	NA	NA	NA	NA	NA	NA	NA	NA	upregulated	3	1.62591	0.1967	upregulated	4	1.87452
REACTOME_CYCLIN_A_B1_ASSOCIATED_EVENTS_DURING_G2_M_TRANSITION	Broad MSigDB - Canonical Pathways	REACTOME_CYCLIN_A_B1_ASSOCIATED_EVENTS_DURING_G2_M_TRANSITION Broad MSigDB - Canonical Pathways	NA	NA	NA	NA	NA	NA	NA	NA	NA	NA	NA	NA	NA	NA	NA	NA	NA	NA	NA	NA	NA	NA	NA	NA	upregulated	2	7.30406	0.0007	NA	NA	NA	NA	NA	NA	NA	NA	NA	NA	NA	NA	upregulated	7	22.8736	1.2e-10	upregulated	8	28.5992
transcriptional activator activity, RNA polymerase II proximal promoter sequence-specific DNA binding	GO	transcriptional activator activity, RNA polymerase II proximal promoter sequence-specific DNA binding GO	downregulated	10	10.3215	3.3e-05	upregulated	1	3.55942	0.0285	downregulated	3	2.80998	0.0602	NA	NA	NA	NA	upregulated	2	3.08028	0.0459	downregulated	5	3.84298	0.0214	upregulated	6	4.71073	0.009	downregulated	4	2.23565	0.1069	downregulated	5	7.42681	0.0006	upregulated	4	2.42843	0.0882	downregulated	11	3.43304	0.0323	downregulated	16	4.38696
protein self-association	GO	protein self-association GO	downregulated	6	11.8126	7.4e-06	upregulated	2	6.6184	0.0013	downregulated	3	7.60441	0.0005	downregulated	2	5.67002	0.0034	upregulated	2	5.02537	0.0066	downregulated	3	5.77957	0.0031	downregulated	5	8.39997	0.0002	downregulated	5	9.95126	4.8e-05	NA	NA	NA	NA	downregulated	1	1.45232	0.234	downregulated	4	5.01593	0.0066	downregulated	5	3.55117
cofactor transport	GO	cofactor transport GO	upregulated	5	11.556	9.6e-06	upregulated	1	3.19583	0.0409	upregulated	3	8.36603	0.0002	downregulated	2	5.77179	0.0031	downregulated	2	5.9507	0.0026	downregulated	3	6.4975	0.0015	upregulated	3	5.41321	0.0045	upregulated	2	4.33803	0.0131	NA	NA	NA	NA	NA	NA	NA	NA	upregulated	1	0.852375	0.4264	upregulated	9	9.74002
regulation of cysteine-type endopeptidase activity	GO	regulation of cysteine-type endopeptidase activity GO	upregulated	10	13.141	2e-06	NA	NA	NA	NA	downregulated	5	7.63808	0.0005	upregulated	2	3.80502	0.0223	upregulated	3	3.72439	0.0241	upregulated	11	13.6763	1.1e-06	upregulated	16	20.4348	1.3e-09	upregulated	6	8.06466	0.0003	downregulated	2	2.34162	0.0962	upregulated	2	1.48478	0.2266	downregulated	9	4.60573	0.01	downregulated	17	8.88486
endosome membrane	GO	endosome membrane GO	downregulated	5	5.56331	0.0038	upregulated	1	2.3374	0.0966	upregulated	2	2.61305	0.0733	downregulated	1	2.05369	0.1283	downregulated	2	3.29892	0.0369	downregulated	6	7.95481	0.0004	upregulated	9	11.135	1.5e-05	downregulated	4	4.66416	0.0094	upregulated	1	2.35141	0.0952	upregulated	5	8.02146	0.0003	downregulated	10	6.66313	0.0013	downregulated	12	6.90022
Zinc finger, PHD-type, conserved site	InterPro	Zinc finger, PHD-type, conserved site InterPro	NA	NA	NA	NA	NA	NA	NA	NA	NA	NA	NA	NA	NA	NA	NA	NA	NA	NA	NA	NA	NA	NA	NA	NA	NA	NA	NA	NA	NA	NA	NA	NA	NA	NA	NA	NA	NA	NA	NA	NA	upregulated	2	0.981829	0.3746	upregulated	1	0.18135
Bromodomain	InterPro	Bromodomain InterPro	NA	NA	NA	NA	NA	NA	NA	NA	NA	NA	NA	NA	NA	NA	NA	NA	NA	NA	NA	NA	NA	NA	NA	NA	NA	NA	NA	NA	NA	NA	NA	NA	NA	NA	NA	NA	upregulated	3	6.63339	0.0013	upregulated	2	1.72344	0.1785	downregulated	1	0.632476
methyltransferase activity	GO	methyltransferase activity GO	downregulated	8	10.7193	2.2e-05	upregulated	2	5.64172	0.0035	upregulated	4	7.25049	0.0007	downregulated	1	1.35542	0.2578	downregulated	3	4.88653	0.0075	downregulated	5	6.28273	0.0019	downregulated	7	7.15741	0.0008	downregulated	5	5.68431	0.0034	upregulated	1	1.26475	0.2823	NA	NA	NA	NA	upregulated	8	3.52895	0.0293	upregulated	14	5.57142
REACTOME_SYNTHESIS_OF_PE	Broad MSigDB - Canonical Pathways	REACTOME_SYNTHESIS_OF_PE Broad MSigDB - Canonical Pathways	downregulated	2	6.61528	0.0013	NA	NA	NA	NA	downregulated	1	4.4582	0.0116	NA	NA	NA	NA	downregulated	2	8.26038	0.0003	downregulated	2	7.15003	0.0008	downregulated	2	6.52069	0.0015	downregulated	2	6.21494	0.002	NA	NA	NA	NA	upregulated	2	6.65477	0.0013	upregulated	2	3.98182	0.0187	upregulated	4	7.17824
regulation of ubiquitin-dependent protein catabolic process	GO	regulation of ubiquitin-dependent protein catabolic process GO	upregulated	4	4.06706	0.0171	downregulated	1	2.86048	0.0572	downregulated	2	4.58621	0.0102	downregulated	2	3.63977	0.0263	upregulated	2	4.40896	0.0122	upregulated	5	5.62886	0.0036	upregulated	8	9.23658	9.7e-05	downregulated	3	2.74086	0.0645	upregulated	1	1.20542	0.2996	upregulated	2	5.28179	0.0051	upregulated	6	3.60596	0.0272	upregulated	15	6.84023
Thioredoxin domain	InterPro	Thioredoxin domain InterPro	downregulated	4	8.90483	0.0001	upregulated	1	3.82532	0.0218	downregulated	4	12.4996	3.7e-06	NA	NA	NA	NA	downregulated	1	2.37539	0.093	downregulated	4	10.1358	4e-05	downregulated	7	15.9566	1.2e-07	downregulated	5	12.5933	3.4e-06	upregulated	1	2.58297	0.0755	NA	NA	NA	NA	upregulated	2	2.12108	0.1199	upregulated	9	10.8371
cytoplasmic ribonucleoprotein granule	GO	cytoplasmic ribonucleoprotein granule GO	downregulated	4	3.19537	0.041	upregulated	1	2.52162	0.0803	upregulated	2	3.2791	0.0377	NA	NA	NA	NA	NA	NA	NA	NA	downregulated	2	1.72722	0.1778	upregulated	6	4.50001	0.0111	downregulated	4	4.22684	0.0146	upregulated	1	2.24485	0.1059	downregulated	3	1.80607	0.1643	downregulated	6	3.01146	0.0492	upregulated	11	1.87945
response to molecule of bacterial origin	GO	response to molecule of bacterial origin GO	upregulated	6	7.6399	0.0005	upregulated	1	1.90361	0.149	upregulated	5	6.63175	0.0013	upregulated	2	7.4971	0.0006	upregulated	3	6.74527	0.0012	upregulated	8	9.90203	5e-05	upregulated	10	8.37102	0.0002	downregulated	11	10.6504	2.4e-05	upregulated	2	2.89813	0.0551	downregulated	5	2.96066	0.0518	downregulated	12	5.40849	0.0045	downregulated	14	3.06545
basal part of cell	GO	basal part of cell GO	downregulated	4	6.59925	0.0014	downregulated	1	4.89076	0.0075	upregulated	1	3.57919	0.0279	downregulated	1	3.24826	0.0388	downregulated	1	3.7592	0.0233	downregulated	5	11.4126	1.1e-05	downregulated	6	15.4536	1.9e-07	downregulated	5	11.4126	1.1e-05	upregulated	2	5.23039	0.0054	upregulated	2	3.81246	0.0221	upregulated	2	1.16531	0.3118	downregulated	5	4.20463
autophagy	GO	autophagy GO	upregulated	10	14.9346	3.3e-07	upregulated	2	5.13499	0.0059	downregulated	3	3.57398	0.028	NA	NA	NA	NA	downregulated	2	2.79033	0.0614	upregulated	5	4.68453	0.0092	downregulated	11	12.1629	5.2e-06	upregulated	4	4.27875	0.0139	NA	NA	NA	NA	upregulated	6	8.43916	0.0002	downregulated	10	7.0598	0.0009	upregulated	18	7.54128
cytokinesis	GO	cytokinesis GO	upregulated	2	3.83714	0.0216	NA	NA	NA	NA	NA	NA	NA	NA	NA	NA	NA	NA	NA	NA	NA	NA	upregulated	1	1.33204	0.2639	upregulated	7	13.392	1.5e-06	upregulated	2	4.74059	0.0087	upregulated	1	2.85589	0.0575	downregulated	1	2.12669	0.1192	upregulated	11	19.3381	4e-09	upregulated	18	26.58
Kazal domain superfamily	InterPro	Kazal domain superfamily InterPro	downregulated	5	10.821	2e-05	NA	NA	NA	NA	downregulated	1	4.77692	0.0084	downregulated	3	8.9443	0.0001	downregulated	2	5.46615	0.0042	downregulated	4	10.4658	2.8e-05	downregulated	5	9.40458	8.2e-05	downregulated	4	8.18606	0.0003	NA	NA	NA	NA	downregulated	1	2.75899	0.0634	upregulated	2	1.90175	0.1493	upregulated	3	2.6798
regulation of striated muscle tissue development	GO	regulation of striated muscle tissue development GO	downregulated	4	5.86166	0.0028	NA	NA	NA	NA	upregulated	1	2.95168	0.0523	downregulated	2	3.26604	0.0382	downregulated	3	5.05738	0.0064	downregulated	3	3.78853	0.0226	downregulated	4	5.18792	0.0056	downregulated	3	2.97033	0.0513	upregulated	1	1.27875	0.2784	upregulated	4	4.68551	0.0092	upregulated	9	6.27927	0.0019	upregulated	13	8.44065
spindle pole	GO	spindle pole GO	NA	NA	NA	NA	NA	NA	NA	NA	NA	NA	NA	NA	NA	NA	NA	NA	NA	NA	NA	NA	NA	NA	NA	NA	upregulated	2	2.93707	0.053	NA	NA	NA	NA	NA	NA	NA	NA	downregulated	1	0.723577	0.485	upregulated	16	26.0276	5e-12	upregulated	22	30.5426
positive regulation of cellular protein localization	GO	positive regulation of cellular protein localization GO	upregulated	5	3.67165	0.0254	upregulated	1	1.92561	0.1458	downregulated	3	3.01397	0.0491	downregulated	1	1.12618	0.3243	downregulated	3	3.34386	0.0353	upregulated	5	2.77076	0.0626	upregulated	12	10.1451	3.9e-05	downregulated	5	3.37606	0.0342	upregulated	2	2.79125	0.0613	upregulated	4	3.55817	0.0285	upregulated	13	6.00733	0.0025	upregulated	25	7.5018
regulation of I-kappaB kinase/NF-kappaB signaling	GO	regulation of I-kappaB kinase/NF-kappaB signaling GO	upregulated	6	8.26932	0.0003	upregulated	1	2.69471	0.0676	upregulated	2	5.02335	0.0066	upregulated	2	9.28477	9.3e-05	upregulated	3	8.5268	0.0002	upregulated	5	11.8127	7.4e-06	upregulated	7	9.24271	9.7e-05	upregulated	4	5.23624	0.0053	downregulated	2	3.9409	0.0194	upregulated	1	2.27954	0.1023	downregulated	6	4.419	0.012	upregulated	10	3.02386
Predicted Gene Targets for miR-33	TargetScan miRNA targets DB	Predicted Gene Targets for miR-33 TargetScan miRNA targets DB	downregulated	3	2.39282	0.0914	NA	NA	NA	NA	upregulated	1	1.66017	0.1901	downregulated	1	2.60081	0.0742	upregulated	1	1.08131	0.3391	downregulated	1	1.33306	0.2637	upregulated	8	7.53466	0.0005	downregulated	2	1.68371	0.1857	upregulated	2	4.43716	0.0118	upregulated	3	4.48495	0.0113	upregulated	10	5.98777	0.0025	upregulated	14	4.87135
Fibrinogen, alpha/beta/gamma chain, C-terminal globular domain	InterPro	Fibrinogen, alpha/beta/gamma chain, C-terminal globular domain InterPro	downregulated	5	12.8249	2.7e-06	NA	NA	NA	NA	upregulated	2	6.20717	0.002	downregulated	3	10.7366	2.2e-05	downregulated	5	20.0616	1.9e-09	downregulated	4	12.5706	3.5e-06	downregulated	6	14.3784	5.7e-07	downregulated	4	10.9249	1.8e-05	NA	NA	NA	NA	NA	NA	NA	NA	NA	NA	NA	NA	downregulated	3	3.70435
Fibrinogen-like, C-terminal	InterPro	Fibrinogen-like, C-terminal InterPro	downregulated	5	12.8249	2.7e-06	NA	NA	NA	NA	upregulated	2	6.20717	0.002	downregulated	3	10.7366	2.2e-05	downregulated	5	20.0616	1.9e-09	downregulated	4	12.5706	3.5e-06	downregulated	6	14.3784	5.7e-07	downregulated	4	10.9249	1.8e-05	NA	NA	NA	NA	NA	NA	NA	NA	NA	NA	NA	NA	downregulated	3	3.70435
secretion	GO	secretion GO	upregulated	13	10.16	3.9e-05	upregulated	1	1.30302	0.2717	upregulated	6	8.32243	0.0002	upregulated	3	6.85491	0.0011	upregulated	3	6.10705	0.0022	upregulated	10	12.7581	2.9e-06	upregulated	14	8.99431	0.0001	upregulated	8	9.28136	9.3e-05	downregulated	2	1.70025	0.1826	downregulated	7	6.40584	0.0017	downregulated	12	3.94722	0.0193	downregulated	20	4.64564
Ribosomal protein L7Ae/L30e/S12e/Gadd45	InterPro	Ribosomal protein L7Ae/L30e/S12e/Gadd45 InterPro	upregulated	3	10.8894	1.9e-05	NA	NA	NA	NA	NA	NA	NA	NA	NA	NA	NA	NA	downregulated	2	7.96421	0.0003	upregulated	2	5.8984	0.0027	upregulated	3	8.80178	0.0002	upregulated	4	15.8687	1.3e-07	downregulated	1	4.6517	0.0095	downregulated	1	3.78869	0.0226	upregulated	1	4.57793	0.0103	upregulated	3	5.70973
oxidoreductase activity, acting on NAD(P)H	GO	oxidoreductase activity, acting on NAD(P)H GO	upregulated	6	12.1712	5.2e-06	upregulated	1	3.60581	0.0272	downregulated	3	6.4093	0.0016	downregulated	1	3.34171	0.0354	upregulated	3	6.97418	0.0009	upregulated	5	8.723	0.0002	upregulated	7	12.3065	4.5e-06	downregulated	4	8.38133	0.0002	NA	NA	NA	NA	downregulated	2	2.33596	0.0967	downregulated	4	6.09902	0.0022	upregulated	8	5.39511
protein kinase complex	GO	protein kinase complex GO	upregulated	4	5.2129	0.0054	NA	NA	NA	NA	upregulated	2	3.62418	0.0267	NA	NA	NA	NA	downregulated	1	3.1761	0.0417	upregulated	3	3.69293	0.0249	upregulated	9	15.7289	1.5e-07	upregulated	2	2.61329	0.0733	NA	NA	NA	NA	upregulated	1	2.96139	0.0517	upregulated	10	9.0211	0.0001	upregulated	18	14.1506
protein N-terminus binding	GO	protein N-terminus binding GO	upregulated	6	8.47905	0.0002	upregulated	1	2.27891	0.1024	downregulated	1	1.2293	0.2925	upregulated	1	2.59711	0.0745	upregulated	2	4.31567	0.0134	upregulated	4	5.52436	0.004	upregulated	8	10.7324	2.2e-05	upregulated	5	9.31507	9e-05	upregulated	1	1.66345	0.1895	downregulated	5	6.09735	0.0022	downregulated	7	5.23607	0.0053	upregulated	16	9.83975
muscle organ development	GO	muscle organ development GO	downregulated	8	6.53199	0.0015	upregulated	1	3.71435	0.0244	downregulated	2	1.41884	0.242	NA	NA	NA	NA	upregulated	2	2.45068	0.0862	upregulated	6	4.01657	0.018	upregulated	7	6.42319	0.0016	upregulated	3	3.71435	0.0244	downregulated	3	5.14606	0.0058	upregulated	2	1.20245	0.3005	downregulated	10	4.7301	0.0088	downregulated	15	5.69528
negative regulation of mitotic cell cycle phase transition	GO	negative regulation of mitotic cell cycle phase transition GO	downregulated	3	2.70293	0.067	NA	NA	NA	NA	upregulated	1	1.84255	0.1584	NA	NA	NA	NA	downregulated	1	3.07734	0.0461	upregulated	2	1.94502	0.143	upregulated	5	7.4043	0.0006	upregulated	1	2.42585	0.0884	downregulated	2	4.80521	0.0082	upregulated	1	1.59256	0.2034	upregulated	12	15.8931	1.3e-07	upregulated	22	24.448
negative regulation of hemopoiesis	GO	negative regulation of hemopoiesis GO	downregulated	7	9.13918	0.0001	upregulated	1	2.70352	0.067	upregulated	1	1.95836	0.1411	downregulated	1	2.02931	0.1314	downregulated	2	5.02527	0.0066	downregulated	5	7.41475	0.0006	upregulated	9	10.9412	1.8e-05	downregulated	6	7.89401	0.0004	downregulated	2	3.46047	0.0314	upregulated	3	3.28334	0.0375	downregulated	6	4.58247	0.0102	upregulated	10	3.93212
regulation of oxidative stress-induced intrinsic apoptotic signaling pathway	GO	regulation of oxidative stress-induced intrinsic apoptotic signaling pathway GO	upregulated	2	4.40617	0.0122	NA	NA	NA	NA	downregulated	3	10.5422	2.6e-05	upregulated	1	4.55593	0.0105	upregulated	2	7.25315	0.0007	upregulated	4	9.9223	4.9e-05	upregulated	5	11.8174	7.4e-06	upregulated	1	3.61734	0.0269	NA	NA	NA	NA	NA	NA	NA	NA	upregulated	2	2.58315	0.0755	upregulated	5	5.66064
protein acetyltransferase complex	GO	protein acetyltransferase complex GO	NA	NA	NA	NA	NA	NA	NA	NA	NA	NA	NA	NA	NA	NA	NA	NA	NA	NA	NA	NA	NA	NA	NA	NA	upregulated	1	0.574589	0.5629	upregulated	1	1.05349	0.3487	NA	NA	NA	NA	upregulated	2	2.92756	0.0535	downregulated	1	0.372265	0.6892	downregulated	6	3.53652
Armadillo-type fold	InterPro	Armadillo-type fold InterPro	downregulated	5	2.05034	0.1287	NA	NA	NA	NA	upregulated	1	2.56245	0.0771	NA	NA	NA	NA	upregulated	1	2.13828	0.1179	upregulated	3	2.13828	0.1179	upregulated	6	2.39174	0.0915	upregulated	2	2.00298	0.1349	downregulated	1	0.763761	0.4659	downregulated	1	2.24548	0.1059	upregulated	11	3.98109	0.0187	upregulated	32	11.6639
Zinc finger, PHD-type	InterPro	Zinc finger, PHD-type InterPro	NA	NA	NA	NA	NA	NA	NA	NA	NA	NA	NA	NA	NA	NA	NA	NA	NA	NA	NA	NA	NA	NA	NA	NA	NA	NA	NA	NA	NA	NA	NA	NA	NA	NA	NA	NA	NA	NA	NA	NA	upregulated	4	2.21534	0.1091	upregulated	4	1.71631
REACTOME_SYNTHESIS_OF_BILE_ACIDS_AND_BILE_SALTS_VIA_24_HYDROXYCHOLESTEROL	Broad MSigDB - Canonical Pathways	REACTOME_SYNTHESIS_OF_BILE_ACIDS_AND_BILE_SALTS_VIA_24_HYDROXYCHOLESTEROL Broad MSigDB - Canonical Pathways	downregulated	4	14.8639	3.5e-07	upregulated	1	5.16242	0.0057	downregulated	2	8.34196	0.0002	downregulated	1	4.20579	0.0149	downregulated	1	3.93553	0.0195	downregulated	2	7.27583	0.0007	downregulated	4	14.3483	5.9e-07	downregulated	3	11.852	7.1e-06	NA	NA	NA	NA	NA	NA	NA	NA	upregulated	2	4.76492	0.0085	upregulated	2	4.08699
REACTOME_ABCA_TRANSPORTERS_IN_LIPID_HOMEOSTASIS	Broad MSigDB - Canonical Pathways	REACTOME_ABCA_TRANSPORTERS_IN_LIPID_HOMEOSTASIS Broad MSigDB - Canonical Pathways	downregulated	2	5.66857	0.0035	upregulated	1	4.20132	0.015	downregulated	2	6.54577	0.0014	upregulated	1	4.07262	0.017	upregulated	2	7.87921	0.0004	upregulated	3	9.70958	6.1e-05	upregulated	3	8.5403	0.0002	upregulated	3	10.6146	2.5e-05	NA	NA	NA	NA	NA	NA	NA	NA	downregulated	2	3.66207	0.0257	downregulated	2	2.98254
Basic-leucine zipper domain	InterPro	Basic-leucine zipper domain InterPro	downregulated	6	13.5798	1.3e-06	NA	NA	NA	NA	upregulated	1	2.25027	0.1054	downregulated	1	2.31951	0.0983	downregulated	2	6.09421	0.0023	downregulated	3	6.31174	0.0018	upregulated	5	9.56496	7e-05	downregulated	5	10.8192	2e-05	NA	NA	NA	NA	NA	NA	NA	NA	downregulated	2	1.56536	0.209	downregulated	5	4.62554
response to light stimulus	GO	response to light stimulus GO	upregulated	8	7.24668	0.0007	upregulated	1	1.95779	0.1412	downregulated	2	2.16732	0.1145	downregulated	1	0.90476	0.4046	downregulated	3	5.27652	0.0051	upregulated	6	4.99686	0.0068	upregulated	13	11.6464	8.8e-06	upregulated	7	9.85003	5.3e-05	upregulated	2	2.331	0.0972	downregulated	5	3.32563	0.0359	downregulated	10	3.65436	0.0259	upregulated	19	4.31557
vitamin biosynthetic process	GO	vitamin biosynthetic process GO	downregulated	3	9.14352	0.0001	NA	NA	NA	NA	upregulated	2	7.62136	0.0005	downregulated	2	8.30378	0.0002	downregulated	2	7.76117	0.0004	downregulated	2	7.82817	0.0004	downregulated	3	9.23966	9.7e-05	downregulated	4	13.1891	1.9e-06	upregulated	1	4.72393	0.0089	NA	NA	NA	NA	upregulated	1	1.80364	0.1647	upregulated	4	7.67708
small ribosomal subunit	GO	small ribosomal subunit GO	downregulated	1	0.8306	0.4358	NA	NA	NA	NA	NA	NA	NA	NA	NA	NA	NA	NA	downregulated	4	9.97412	4.7e-05	upregulated	11	24.4199	2.5e-11	upregulated	11	20.6442	1.1e-09	upregulated	3	4.80808	0.0082	upregulated	1	2.7085	0.0666	downregulated	8	15.6991	1.5e-07	downregulated	3	2.84612	0.0581	downregulated	5	3.45122
transcriptional repressor activity, RNA polymerase II proximal promoter sequence-specific DNA binding	GO	transcriptional repressor activity, RNA polymerase II proximal promoter sequence-specific DNA binding GO	downregulated	5	5.25858	0.0052	NA	NA	NA	NA	downregulated	4	6.32573	0.0018	downregulated	1	3.09854	0.0451	downregulated	2	4.45026	0.0117	downregulated	4	6.52523	0.0015	downregulated	7	6.46269	0.0016	downregulated	2	2.58937	0.0751	downregulated	3	5.61165	0.0037	downregulated	3	3.21979	0.04	downregulated	8	8.99262	0.0001	downregulated	14	9.55262
YANG_MUC2_TARGETS_COLON_3MO_DN	Broad MSigDB - chemical and genetic perturbations	YANG_MUC2_TARGETS_COLON_3MO_DN Broad MSigDB - chemical and genetic perturbations	downregulated	1	4.0437	0.0175	downregulated	1	6.05469	0.0023	NA	NA	NA	NA	NA	NA	NA	NA	upregulated	3	14.7091	4.1e-07	upregulated	3	12.512	3.7e-06	upregulated	4	15.672	1.6e-07	upregulated	1	4.02913	0.0178	NA	NA	NA	NA	upregulated	1	4.56477	0.0104	upregulated	2	5.40612	0.0045	upregulated	4	10.8258
hindbrain development	GO	hindbrain development GO	downregulated	5	6.63651	0.0013	NA	NA	NA	NA	downregulated	2	2.7439	0.0643	downregulated	2	3.31598	0.0363	downregulated	3	5.82665	0.0029	downregulated	3	3.66492	0.0256	downregulated	7	7.19006	0.0008	downregulated	4	5.23579	0.0053	NA	NA	NA	NA	upregulated	2	3.11109	0.0446	downregulated	4	1.36937	0.2543	upregulated	10	3.34046
LOPEZ_MESOTHELIOMA_SURVIVAL_OVERALL_UP	Broad MSigDB - chemical and genetic perturbations	LOPEZ_MESOTHELIOMA_SURVIVAL_OVERALL_UP Broad MSigDB - chemical and genetic perturbations	downregulated	3	12.6122	3.3e-06	NA	NA	NA	NA	downregulated	1	4.99566	0.0068	downregulated	1	4.75801	0.0086	downregulated	1	4.52576	0.0108	downregulated	2	8.7555	0.0002	downregulated	3	11.5767	9.4e-06	downregulated	2	9.09312	0.0001	NA	NA	NA	NA	NA	NA	NA	NA	downregulated	1	4.14883	0.0158	downregulated	2	4.65898
BOYAULT_LIVER_CANCER_SUBCLASS_G12_DN	Broad MSigDB - chemical and genetic perturbations	BOYAULT_LIVER_CANCER_SUBCLASS_G12_DN Broad MSigDB - chemical and genetic perturbations	downregulated	3	8.82173	0.0001	downregulated	2	11.2208	1.3e-05	upregulated	2	7.76117	0.0004	NA	NA	NA	NA	NA	NA	NA	NA	downregulated	1	3.1427	0.0432	downregulated	3	8.87867	0.0001	downregulated	4	13.1294	2e-06	NA	NA	NA	NA	upregulated	1	4.1165	0.0163	upregulated	2	3.89029	0.0204	downregulated	3	5.3792
negative regulation of viral process	GO	negative regulation of viral process GO	upregulated	2	3.35983	0.0347	upregulated	1	3.21602	0.0401	upregulated	1	2.45441	0.0859	downregulated	2	5.59757	0.0037	downregulated	2	4.5642	0.0104	downregulated	4	8.97749	0.0001	downregulated	4	6.12408	0.0022	downregulated	4	5.97793	0.0025	upregulated	1	1.56148	0.2098	downregulated	1	2.73315	0.065	downregulated	3	2.42138	0.0888	downregulated	6	4.80113
memory	GO	memory GO	upregulated	5	6.52145	0.0015	upregulated	1	4.42729	0.0119	downregulated	1	1.14059	0.3196	upregulated	1	4.27413	0.0139	downregulated	4	7.87228	0.0004	downregulated	5	7.12067	0.0008	upregulated	8	9.55239	7.1e-05	downregulated	5	5.89414	0.0028	NA	NA	NA	NA	downregulated	2	3.16173	0.0424	downregulated	5	5.92631	0.0027	downregulated	9	5.65556
nuclear matrix	GO	nuclear matrix GO	downregulated	3	4.03663	0.0177	NA	NA	NA	NA	downregulated	2	3.79094	0.0226	NA	NA	NA	NA	NA	NA	NA	NA	upregulated	4	6.05925	0.0023	downregulated	3	3.20016	0.0408	downregulated	2	2.21518	0.1091	NA	NA	NA	NA	downregulated	3	3.59705	0.0274	upregulated	8	7.9475	0.0004	upregulated	10	6.82501
GERHOLD_RESPONSE_TO_TZD_UP	Broad MSigDB - chemical and genetic perturbations	GERHOLD_RESPONSE_TO_TZD_UP Broad MSigDB - chemical and genetic perturbations	upregulated	2	10.5896	2.5e-05	NA	NA	NA	NA	NA	NA	NA	NA	NA	NA	NA	NA	NA	NA	NA	NA	upregulated	2	10.1508	3.9e-05	upregulated	2	11.0661	1.6e-05	upregulated	3	14.7732	3.8e-07	NA	NA	NA	NA	NA	NA	NA	NA	upregulated	1	2.71404	0.0663	upregulated	2	5.66697
heart morphogenesis	GO	heart morphogenesis GO	upregulated	5	3.46576	0.0312	downregulated	1	1.98364	0.1376	NA	NA	NA	NA	downregulated	1	0.946713	0.388	upregulated	1	1.0913	0.3358	upregulated	3	3.15686	0.0426	upregulated	9	10.2035	3.7e-05	upregulated	2	1.9435	0.1432	upregulated	1	1.40371	0.2457	upregulated	4	2.90443	0.0548	downregulated	5	1.9551	0.1416	downregulated	10	4.44754
protein localization to membrane	GO	protein localization to membrane GO	upregulated	5	3.03593	0.048	upregulated	1	1.38697	0.2498	upregulated	2	2.21414	0.1092	downregulated	1	1.4538	0.2337	upregulated	2	1.27625	0.2791	upregulated	8	6.14839	0.0021	upregulated	11	6.96876	0.0009	upregulated	6	4.70755	0.009	upregulated	2	1.89384	0.1505	upregulated	1	0.358742	0.6986	downregulated	14	5.23369	0.0053	downregulated	20	7.01396
Predicted Gene Targets for miR-140	TargetScan miRNA targets DB	Predicted Gene Targets for miR-140 TargetScan miRNA targets DB	downregulated	5	6.39549	0.0017	NA	NA	NA	NA	downregulated	3	5.34774	0.0048	NA	NA	NA	NA	downregulated	2	3.44804	0.0318	downregulated	4	5.56563	0.0038	upregulated	5	6.04375	0.0024	downregulated	4	5.15133	0.0058	upregulated	1	1.6498	0.1921	upregulated	2	2.42048	0.0889	downregulated	5	2.6544	0.0703	downregulated	6	2.79604
STANHILL_HRAS_TRANSFROMATION_UP	Broad MSigDB - chemical and genetic perturbations	STANHILL_HRAS_TRANSFROMATION_UP Broad MSigDB - chemical and genetic perturbations	upregulated	1	3.83494	0.0216	NA	NA	NA	NA	downregulated	1	4.78883	0.0083	NA	NA	NA	NA	upregulated	1	4.50237	0.0111	upregulated	2	8.22621	0.0003	upregulated	3	12.2057	5e-06	downregulated	1	4.48185	0.0113	downregulated	1	4.22306	0.0147	NA	NA	NA	NA	NA	NA	NA	NA	upregulated	1	1.59052
REACTOME_SYNTHESIS_OF_PC	Broad MSigDB - Canonical Pathways	REACTOME_SYNTHESIS_OF_PC Broad MSigDB - Canonical Pathways	downregulated	2	6.5122	0.0015	NA	NA	NA	NA	downregulated	2	6.68136	0.0013	NA	NA	NA	NA	downregulated	2	7.34152	0.0006	downregulated	2	6.77183	0.0011	downregulated	2	6.26742	0.0019	downregulated	2	5.53269	0.004	NA	NA	NA	NA	NA	NA	NA	NA	upregulated	2	3.04837	0.0474	upregulated	3	4.03065
Predicted Gene Targets for miR-486	TargetScan miRNA targets DB	Predicted Gene Targets for miR-486 TargetScan miRNA targets DB	downregulated	2	3.09657	0.0452	NA	NA	NA	NA	upregulated	2	4.7641	0.0085	NA	NA	NA	NA	downregulated	1	2.61144	0.0734	downregulated	1	2.25039	0.1054	upregulated	2	2.2168	0.109	upregulated	3	5.37351	0.0046	NA	NA	NA	NA	upregulated	2	4.20495	0.0149	upregulated	3	2.55863	0.0774	downregulated	4	3.96625
Heat shock protein 70 family	InterPro	Heat shock protein 70 family InterPro	downregulated	2	7.57561	0.0005	NA	NA	NA	NA	downregulated	5	21.3351	5.4e-10	downregulated	1	4.17671	0.0153	NA	NA	NA	NA	downregulated	2	6.70366	0.0012	upregulated	3	8.40765	0.0002	downregulated	2	7.14851	0.0008	NA	NA	NA	NA	NA	NA	NA	NA	NA	NA	NA	NA	upregulated	3	4.75866
Heat shock protein 70, conserved site	InterPro	Heat shock protein 70, conserved site InterPro	downregulated	2	7.57561	0.0005	NA	NA	NA	NA	downregulated	5	21.3351	5.4e-10	downregulated	1	4.17671	0.0153	NA	NA	NA	NA	downregulated	2	6.70366	0.0012	upregulated	3	8.40765	0.0002	downregulated	2	7.14851	0.0008	NA	NA	NA	NA	NA	NA	NA	NA	NA	NA	NA	NA	upregulated	3	4.75866
MODULE_71	Broad MSigDB - cancer modules	MODULE_71 Broad MSigDB - cancer modules	upregulated	2	6.24718	0.0019	NA	NA	NA	NA	downregulated	2	6.0303	0.0024	downregulated	1	5.70037	0.0033	upregulated	1	3.5882	0.0276	upregulated	3	9.19771	0.0001	upregulated	3	8.82768	0.0001	upregulated	2	5.45428	0.0043	NA	NA	NA	NA	NA	NA	NA	NA	upregulated	3	4.8061	0.0082	upregulated	3	5.73275
mitochondrial gene expression	GO	mitochondrial gene expression GO	downregulated	1	1.49916	0.2233	upregulated	1	3.01139	0.0492	NA	NA	NA	NA	upregulated	1	3.32834	0.0359	NA	NA	NA	NA	NA	NA	NA	NA	upregulated	2	1.8806	0.1525	downregulated	1	0.972598	0.3781	NA	NA	NA	NA	upregulated	1	3.19909	0.0408	upregulated	2	1.16321	0.3125	upregulated	6	3.52677
positive regulation of cell growth	GO	positive regulation of cell growth GO	downregulated	7	7.99956	0.0003	upregulated	1	2.3374	0.0966	downregulated	2	2.32445	0.0978	downregulated	1	1.49944	0.2233	downregulated	4	6.69844	0.0012	downregulated	7	9.63756	6.5e-05	downregulated	11	12.4762	3.8e-06	downregulated	9	11.8072	7.5e-06	upregulated	1	2.58683	0.0753	downregulated	3	1.97982	0.1381	downregulated	6	3.08409	0.0458	downregulated	9	4.20411
transcription coactivator activity	GO	transcription coactivator activity GO	downregulated	6	5.04692	0.0064	NA	NA	NA	NA	downregulated	2	3.48071	0.0308	NA	NA	NA	NA	downregulated	1	2.90634	0.0547	downregulated	1	2.58094	0.0757	upregulated	4	2.86395	0.057	downregulated	4	3.56166	0.0284	downregulated	2	2.09214	0.1234	upregulated	5	4.57443	0.0103	downregulated	5	2.24522	0.1059	downregulated	13	3.97981
positive regulation of reactive oxygen species biosynthetic process	GO	positive regulation of reactive oxygen species biosynthetic process GO	upregulated	5	10.0592	4.3e-05	upregulated	1	3.28787	0.0373	upregulated	4	11.7661	7.8e-06	downregulated	3	8.89605	0.0001	downregulated	3	7.84822	0.0004	downregulated	3	6.15632	0.0021	downregulated	4	5.85798	0.0029	downregulated	4	7.65532	0.0005	upregulated	1	2.79955	0.0608	downregulated	2	3.67075	0.0255	downregulated	2	1.48881	0.2256	upregulated	5	2.91405
negative regulation of cellular response to oxidative stress	GO	negative regulation of cellular response to oxidative stress GO	upregulated	3	5.68626	0.0034	NA	NA	NA	NA	downregulated	5	14.5641	4.7e-07	upregulated	1	3.98009	0.0187	upregulated	2	6.09728	0.0022	upregulated	6	13.2679	1.7e-06	upregulated	8	17.2809	3.1e-08	upregulated	2	4.03414	0.0177	NA	NA	NA	NA	NA	NA	NA	NA	downregulated	3	3.07085	0.0464	downregulated	6	6.56216
quinone metabolic process	GO	quinone metabolic process GO	downregulated	3	7.96017	0.0003	NA	NA	NA	NA	downregulated	2	6.38067	0.0017	downregulated	1	4.25438	0.0142	NA	NA	NA	NA	downregulated	3	9.12797	0.0001	downregulated	6	14.6245	4.5e-07	downregulated	3	10.0212	4.4e-05	NA	NA	NA	NA	downregulated	1	1.66877	0.1885	upregulated	4	7.91294	0.0004	upregulated	7	9.17622
sarcolemma	GO	sarcolemma GO	upregulated	5	5.60445	0.0037	NA	NA	NA	NA	upregulated	4	10.2899	3.4e-05	upregulated	1	4.46758	0.0115	upregulated	4	6.56694	0.0014	upregulated	8	11.0075	1.7e-05	upregulated	10	12.1633	5.2e-06	upregulated	5	6.82241	0.0011	upregulated	3	6.00529	0.0025	upregulated	2	2.4921	0.0827	upregulated	4	1.64179	0.1936	downregulated	10	4.60238
regulation of blood pressure	GO	regulation of blood pressure GO	downregulated	10	13.4867	1.4e-06	downregulated	2	4.92403	0.0073	upregulated	4	7.6545	0.0005	upregulated	1	4.26453	0.0141	upregulated	4	5.79266	0.003	downregulated	5	5.8534	0.0029	downregulated	9	8.49386	0.0002	downregulated	6	6.44108	0.0016	NA	NA	NA	NA	upregulated	5	7.9769	0.0003	downregulated	6	2.3487	0.0955	downregulated	13	6.34785
cell morphogenesis involved in neuron differentiation	GO	cell morphogenesis involved in neuron differentiation GO	upregulated	10	8.6536	0.0002	downregulated	3	6.19275	0.002	downregulated	3	2.30411	0.0998	upregulated	1	1.23985	0.2894	upregulated	3	4.554	0.0105	upregulated	6	3.99066	0.0185	upregulated	12	7.43638	0.0006	upregulated	8	6.95453	0.001	upregulated	2	2.70492	0.0669	upregulated	1	0.96086	0.3826	downregulated	13	4.37584	0.0126	downregulated	19	5.02711
MODULE_349	Broad MSigDB - cancer modules	MODULE_349 Broad MSigDB - cancer modules	downregulated	2	5.14267	0.0058	upregulated	2	10.4746	2.8e-05	upregulated	3	11.8926	6.8e-06	NA	NA	NA	NA	downregulated	2	7.73924	0.0004	downregulated	2	6.80708	0.0011	downregulated	5	15.0783	2.8e-07	downregulated	5	16.5723	6.3e-08	NA	NA	NA	NA	upregulated	1	2.79015	0.0614	NA	NA	NA	NA	downregulated	2	2.79356
Cystatin domain	InterPro	Cystatin domain InterPro	downregulated	5	12.9214	2.4e-06	upregulated	1	3.75984	0.0233	upregulated	2	5.93149	0.0027	downregulated	4	15.165	2.6e-07	downregulated	2	6.03145	0.0024	downregulated	5	15.1961	2.5e-07	downregulated	5	11.81	7.4e-06	downregulated	5	14.4562	5.3e-07	NA	NA	NA	NA	NA	NA	NA	NA	downregulated	1	1.31171	0.2694	downregulated	3	3.81518
kidney development	GO	kidney development GO	downregulated	11	12.9063	2.5e-06	downregulated	3	7.8675	0.0004	downregulated	1	1.6276	0.1964	downregulated	1	1.40449	0.2455	downregulated	1	0.914949	0.4005	upregulated	4	3.62081	0.0268	downregulated	10	8.52068	0.0002	downregulated	5	4.79594	0.0083	downregulated	3	5.41621	0.0044	downregulated	2	1.72256	0.1786	downregulated	7	4.22238	0.0147	downregulated	13	5.36511
SMID_BREAST_CANCER_LUMINAL_A_DN	Broad MSigDB - chemical and genetic perturbations	SMID_BREAST_CANCER_LUMINAL_A_DN Broad MSigDB - chemical and genetic perturbations	NA	NA	NA	NA	NA	NA	NA	NA	NA	NA	NA	NA	NA	NA	NA	NA	NA	NA	NA	NA	NA	NA	NA	NA	upregulated	2	7.3006	0.0007	NA	NA	NA	NA	upregulated	1	3.35948	0.0348	upregulated	1	3.47741	0.0309	upregulated	6	16.8217	4.9e-08	upregulated	10	26.6133
MIKHAYLOVA_OXIDATIVE_STRESS_RESPONSE_VIA_VHL_DN	Broad MSigDB - chemical and genetic perturbations	MIKHAYLOVA_OXIDATIVE_STRESS_RESPONSE_VIA_VHL_DN Broad MSigDB - chemical and genetic perturbations	upregulated	2	7.47985	0.0006	upregulated	1	5.9833	0.0025	upregulated	2	10.0462	4.3e-05	NA	NA	NA	NA	downregulated	1	5.2912	0.005	upregulated	2	7.35376	0.0006	upregulated	3	10.9194	1.8e-05	downregulated	1	4.33774	0.0131	NA	NA	NA	NA	downregulated	1	3.55391	0.0286	downregulated	1	2.95782	0.0519	downregulated	1	2.68026
negative regulation of oxidative stress-induced cell death	GO	negative regulation of oxidative stress-induced cell death GO	upregulated	3	5.74373	0.0032	NA	NA	NA	NA	downregulated	5	14.667	4.3e-07	upregulated	1	4.00011	0.0183	upregulated	2	6.13719	0.0022	upregulated	6	13.3896	1.5e-06	upregulated	8	17.4466	2.6e-08	upregulated	2	4.07231	0.017	NA	NA	NA	NA	NA	NA	NA	NA	downregulated	2	1.6816	0.1861	upregulated	7	6.00598
Heat shock protein 70kD, peptide-binding domain superfamily	InterPro	Heat shock protein 70kD, peptide-binding domain superfamily InterPro	downregulated	2	7.74095	0.0004	NA	NA	NA	NA	downregulated	5	21.8178	3.3e-10	downregulated	1	4.25617	0.0142	NA	NA	NA	NA	downregulated	2	6.86805	0.001	upregulated	3	8.66297	0.0002	downregulated	2	7.31344	0.0007	NA	NA	NA	NA	NA	NA	NA	NA	NA	NA	NA	NA	upregulated	2	2.80772
positive regulation of proteolysis involved in cellular protein catabolic process	GO	positive regulation of proteolysis involved in cellular protein catabolic process GO	upregulated	5	6.97582	0.0009	downregulated	1	3.12993	0.0437	downregulated	3	8.4341	0.0002	downregulated	2	4.15554	0.0157	upregulated	3	5.46204	0.0042	upregulated	3	5.28895	0.005	downregulated	7	8.79487	0.0002	downregulated	6	9.18165	0.0001	NA	NA	NA	NA	upregulated	2	5.80319	0.003	downregulated	6	4.53646	0.0107	upregulated	9	4.44897
antigen processing and presentation	GO	antigen processing and presentation GO	downregulated	3	4.35407	0.0129	NA	NA	NA	NA	upregulated	1	2.32766	0.0975	downregulated	1	3.72969	0.024	upregulated	2	3.64572	0.0261	upregulated	3	3.99701	0.0184	upregulated	8	12.7034	3e-06	downregulated	4	5.78393	0.0031	upregulated	2	5.41763	0.0044	upregulated	2	2.64213	0.0712	downregulated	10	13.1862	1.9e-06	downregulated	12	12.9323
regulation of extrinsic apoptotic signaling pathway via death domain receptors	GO	regulation of extrinsic apoptotic signaling pathway via death domain receptors GO	upregulated	3	10.934	1.8e-05	NA	NA	NA	NA	downregulated	1	2.34913	0.0955	downregulated	3	9.34856	8.7e-05	downregulated	3	9.45003	7.9e-05	downregulated	3	7.42736	0.0006	upregulated	4	11.9508	6.5e-06	downregulated	4	9.08932	0.0001	upregulated	1	3.3375	0.0355	upregulated	1	3.65115	0.026	downregulated	4	4.72621	0.0089	downregulated	6	7.317
ribonucleoprotein granule	GO	ribonucleoprotein granule GO	downregulated	4	3.02146	0.0487	upregulated	1	2.46652	0.0849	upregulated	2	3.17541	0.0418	NA	NA	NA	NA	NA	NA	NA	NA	downregulated	2	1.63995	0.194	upregulated	6	4.24055	0.0144	downregulated	4	4.03742	0.0176	upregulated	1	2.19019	0.1119	downregulated	3	1.68888	0.1847	downregulated	7	4.15855	0.0156	upregulated	12	2.11723
BOYAULT_LIVER_CANCER_SUBCLASS_G23_DN	Broad MSigDB - chemical and genetic perturbations	BOYAULT_LIVER_CANCER_SUBCLASS_G23_DN Broad MSigDB - chemical and genetic perturbations	downregulated	4	14.5522	4.8e-07	upregulated	1	4.73179	0.0088	downregulated	2	7.57069	0.0005	downregulated	1	4.42526	0.012	downregulated	1	4.14538	0.0158	downregulated	3	11.2018	1.4e-05	downregulated	4	13.5328	1.3e-06	downregulated	3	10.5265	2.7e-05	NA	NA	NA	NA	NA	NA	NA	NA	downregulated	1	2.78745	0.0616	downregulated	3	6.74516
negative regulation of chromosome organization	GO	negative regulation of chromosome organization GO	upregulated	2	2.97518	0.051	NA	NA	NA	NA	upregulated	2	3.6364	0.0263	NA	NA	NA	NA	NA	NA	NA	NA	upregulated	1	0.699251	0.497	upregulated	4	3.92689	0.0197	upregulated	2	2.21783	0.1088	upregulated	2	4.31072	0.0134	upregulated	1	1.55709	0.2107	upregulated	15	17.6962	2.1e-08	upregulated	24	25.0819
Serine-threonine/tyrosine-protein kinase, catalytic domain	InterPro	Serine-threonine/tyrosine-protein kinase, catalytic domain InterPro	upregulated	5	11.288	1.3e-05	upregulated	1	2.66712	0.0695	upregulated	1	4.17081	0.0154	NA	NA	NA	NA	downregulated	1	3.0477	0.0475	downregulated	2	3.02164	0.0487	downregulated	4	5.73985	0.0032	downregulated	2	2.9732	0.0511	upregulated	1	1.50064	0.223	upregulated	2	3.62505	0.0266	upregulated	2	1.84956	0.1573	downregulated	7	3.10056
positive regulation of cell junction assembly	GO	positive regulation of cell junction assembly GO	downregulated	4	10.7067	2.2e-05	NA	NA	NA	NA	upregulated	1	3.15346	0.0427	downregulated	2	7.51314	0.0005	downregulated	2	6.33146	0.0018	downregulated	4	12.0091	6.1e-06	downregulated	6	15.4054	2e-07	downregulated	3	8.18307	0.0003	NA	NA	NA	NA	NA	NA	NA	NA	upregulated	1	1.15919	0.3137	upregulated	1	0.794133
protein transmembrane import into intracellular organelle	GO	protein transmembrane import into intracellular organelle GO	upregulated	1	1.5614	0.2098	NA	NA	NA	NA	downregulated	1	2.38533	0.0921	NA	NA	NA	NA	upregulated	1	2.44734	0.0865	upregulated	3	6.53209	0.0015	upregulated	1	1.73297	0.1768	upregulated	2	4.49077	0.0112	NA	NA	NA	NA	upregulated	1	2.84963	0.0579	upregulated	3	3.21844	0.04	upregulated	5	4.1132
Predicted Gene Targets for miR-189	TargetScan miRNA targets DB	Predicted Gene Targets for miR-189 TargetScan miRNA targets DB	downregulated	4	9.17896	0.0001	NA	NA	NA	NA	upregulated	2	6.53653	0.0014	NA	NA	NA	NA	NA	NA	NA	NA	downregulated	2	7.73928	0.0004	downregulated	3	9.07201	0.0001	downregulated	4	11.7706	7.7e-06	upregulated	1	2.10952	0.1213	NA	NA	NA	NA	downregulated	2	2.71284	0.0663	downregulated	3	2.42971
ATPase complex	GO	ATPase complex GO	downregulated	4	6.31258	0.0018	NA	NA	NA	NA	downregulated	2	3.98171	0.0187	NA	NA	NA	NA	NA	NA	NA	NA	NA	NA	NA	NA	downregulated	1	0.81185	0.444	NA	NA	NA	NA	upregulated	1	3.3244	0.036	upregulated	4	6.88154	0.001	downregulated	4	2.80823	0.0603	downregulated	4	2.06913
GNF2_SPRR1B	Broad MSigDB - cancer gene neighborhoods	GNF2_SPRR1B Broad MSigDB - cancer gene neighborhoods	upregulated	3	8.00644	0.0003	NA	NA	NA	NA	NA	NA	NA	NA	upregulated	2	12.342	4.4e-06	upregulated	1	5.74908	0.0032	upregulated	3	11.4957	1e-05	upregulated	5	16.0227	1.1e-07	upregulated	4	14.2414	6.5e-07	NA	NA	NA	NA	NA	NA	NA	NA	upregulated	1	5.82722	0.0029	upregulated	3	12.1702
regulation of animal organ morphogenesis	GO	regulation of animal organ morphogenesis GO	downregulated	6	5.35509	0.0047	NA	NA	NA	NA	downregulated	3	3.55265	0.0286	downregulated	2	3.25351	0.0386	downregulated	2	2.57163	0.0764	downregulated	5	6.70835	0.0012	downregulated	9	8.30166	0.0002	downregulated	6	6.05195	0.0024	downregulated	2	2.68083	0.0685	upregulated	3	3.64948	0.026	downregulated	8	3.59244	0.0275	downregulated	14	8.22584
transferase activity, transferring hexosyl groups	GO	transferase activity, transferring hexosyl groups GO	downregulated	7	7.9678	0.0003	downregulated	1	2.33238	0.0971	upregulated	3	5.81801	0.003	downregulated	3	5.79075	0.0031	downregulated	2	3.00301	0.0496	downregulated	6	7.74793	0.0004	downregulated	15	20.5341	1.2e-09	downregulated	7	8.46326	0.0002	downregulated	2	2.74013	0.0646	upregulated	2	3.34883	0.0351	upregulated	6	1.72054	0.179	downregulated	10	4.63452
CLAUS_PGR_POSITIVE_MENINGIOMA_UP	Broad MSigDB - chemical and genetic perturbations	CLAUS_PGR_POSITIVE_MENINGIOMA_UP Broad MSigDB - chemical and genetic perturbations	upregulated	2	7.28897	0.0007	downregulated	1	5.47329	0.0042	upregulated	1	6.89324	0.001	upregulated	1	4.97062	0.0069	upregulated	1	4.25003	0.0143	upregulated	2	8.54052	0.0002	upregulated	2	7.16197	0.0008	upregulated	2	9.22411	9.9e-05	NA	NA	NA	NA	NA	NA	NA	NA	upregulated	2	5.24624	0.0053	upregulated	2	4.4094
regulation of transforming growth factor beta receptor signaling pathway	GO	regulation of transforming growth factor beta receptor signaling pathway GO	downregulated	4	6.15659	0.0021	upregulated	1	3.6347	0.0264	downregulated	1	2.45131	0.0862	downregulated	1	2.2158	0.1091	downregulated	1	2.26308	0.104	upregulated	3	5.78456	0.0031	upregulated	3	4.95998	0.007	downregulated	4	5.81473	0.003	downregulated	1	2.31258	0.099	NA	NA	NA	NA	downregulated	3	2.27671	0.1026	downregulated	6	3.7308
cytoplasmic vesicle membrane	GO	cytoplasmic vesicle membrane GO	upregulated	10	13.6175	1.2e-06	NA	NA	NA	NA	upregulated	1	0.712649	0.4903	downregulated	2	2.52393	0.0801	upregulated	2	1.94361	0.1432	upregulated	6	5.271	0.0051	upregulated	13	13.7007	1.1e-06	upregulated	8	10.1603	3.9e-05	upregulated	1	2.05301	0.1283	upregulated	4	6.06468	0.0023	upregulated	10	4.4946	0.0112	upregulated	19	5.35414
ubiquitin ligase complex	GO	ubiquitin ligase complex GO	downregulated	4	2.8155	0.0599	NA	NA	NA	NA	downregulated	4	4.33938	0.013	NA	NA	NA	NA	NA	NA	NA	NA	upregulated	3	1.694	0.1838	upregulated	7	4.97644	0.0069	upregulated	2	1.34847	0.2596	upregulated	1	0.908627	0.4031	upregulated	2	2.13038	0.1188	downregulated	14	8.79432	0.0002	upregulated	20	7.53375
basal plasma membrane	GO	basal plasma membrane GO	downregulated	4	8.26636	0.0003	upregulated	1	3.80344	0.0223	upregulated	1	4.01108	0.0181	downregulated	1	3.67817	0.0253	downregulated	1	4.19192	0.0151	downregulated	4	10.198	3.7e-05	downregulated	5	14.3644	5.8e-07	downregulated	4	10.198	3.7e-05	upregulated	2	6.08787	0.0023	upregulated	2	4.64222	0.0096	upregulated	1	0.90453	0.4047	downregulated	4	4.26803
histone acetyltransferase complex	GO	histone acetyltransferase complex GO	NA	NA	NA	NA	NA	NA	NA	NA	NA	NA	NA	NA	NA	NA	NA	NA	NA	NA	NA	NA	NA	NA	NA	NA	upregulated	1	0.651441	0.5213	upregulated	1	1.14798	0.3173	NA	NA	NA	NA	upregulated	2	3.14329	0.0431	downregulated	1	0.438551	0.645	downregulated	6	4.06536
negative regulation of cold-induced thermogenesis	GO	negative regulation of cold-induced thermogenesis GO	downregulated	3	5.91071	0.0027	NA	NA	NA	NA	downregulated	1	2.87644	0.0563	upregulated	1	4.25333	0.0142	upregulated	3	9.96173	4.7e-05	upregulated	4	11.9797	6.3e-06	upregulated	4	8.95664	0.0001	upregulated	3	9.16641	0.0001	upregulated	1	2.47379	0.0843	NA	NA	NA	NA	upregulated	3	4.0597	0.0173	downregulated	5	5.0417
peptide hormone binding	GO	peptide hormone binding GO	downregulated	5	10.2641	3.5e-05	NA	NA	NA	NA	downregulated	1	2.84537	0.0581	NA	NA	NA	NA	upregulated	1	2.09734	0.1228	downregulated	2	4.72213	0.0089	downregulated	4	7.11388	0.0008	downregulated	3	7.2843	0.0007	NA	NA	NA	NA	upregulated	1	2.00843	0.1342	downregulated	4	5.32474	0.0049	downregulated	7	10.098
Major facilitator, sugar transporter-like	InterPro	Major facilitator, sugar transporter-like InterPro	downregulated	4	10.2973	3.4e-05	NA	NA	NA	NA	downregulated	2	7.0792	0.0008	NA	NA	NA	NA	downregulated	1	4.5383	0.0107	downregulated	4	10.2374	3.6e-05	downregulated	6	13.2934	1.7e-06	downregulated	3	9.15841	0.0001	NA	NA	NA	NA	upregulated	2	5.36113	0.0047	upregulated	1	1.02229	0.3598	upregulated	4	5.40264
female pregnancy	GO	female pregnancy GO	downregulated	6	6.98388	0.0009	upregulated	1	2.65276	0.0705	upregulated	3	5.38981	0.0046	upregulated	2	7.95384	0.0004	downregulated	4	7.83953	0.0004	downregulated	4	6.32009	0.0018	downregulated	7	7.02592	0.0009	upregulated	6	9.81835	5.4e-05	NA	NA	NA	NA	downregulated	1	1.77105	0.1702	downregulated	5	2.13708	0.118	upregulated	10	2.62672
regulation of chemotaxis	GO	regulation of chemotaxis GO	downregulated	8	10.9844	1.7e-05	downregulated	1	2.08992	0.1237	downregulated	3	3.42378	0.0326	NA	NA	NA	NA	upregulated	3	4.71993	0.0089	downregulated	6	7.33667	0.0007	downregulated	10	11.6859	8.4e-06	downregulated	8	12.2214	4.9e-06	downregulated	3	4.84329	0.0079	upregulated	1	1.60485	0.2009	downregulated	10	5.85748	0.0029	downregulated	12	5.28145
Cytosolic fatty-acid binding	InterPro	Cytosolic fatty-acid binding InterPro	upregulated	3	10.0035	4.5e-05	NA	NA	NA	NA	upregulated	1	3.362	0.0347	upregulated	1	4.26539	0.014	NA	NA	NA	NA	upregulated	4	13.5465	1.3e-06	upregulated	5	15.1998	2.5e-07	upregulated	3	13.2164	1.8e-06	downregulated	1	3.54837	0.0288	downregulated	1	2.89426	0.0553	upregulated	1	1.84801	0.1576	downregulated	2	3.8624
Intracellular lipid binding protein	InterPro	Intracellular lipid binding protein InterPro	upregulated	3	10.0035	4.5e-05	NA	NA	NA	NA	upregulated	1	3.362	0.0347	upregulated	1	4.26539	0.014	NA	NA	NA	NA	upregulated	4	13.5465	1.3e-06	upregulated	5	15.1998	2.5e-07	upregulated	3	13.2164	1.8e-06	downregulated	1	3.54837	0.0288	downregulated	1	2.89426	0.0553	upregulated	1	1.84801	0.1576	downregulated	2	3.8624
hepatocyte apoptotic process	GO	hepatocyte apoptotic process GO	upregulated	2	6.25557	0.0019	upregulated	1	4.59202	0.0101	upregulated	2	8.797	0.0002	NA	NA	NA	NA	upregulated	2	7.39547	0.0006	upregulated	3	9.74955	5.8e-05	upregulated	4	12.6526	3.2e-06	upregulated	2	6.83587	0.0011	NA	NA	NA	NA	NA	NA	NA	NA	downregulated	2	4.09014	0.0167	upregulated	3	4.43763
Predicted Gene Targets for miR-208	TargetScan miRNA targets DB	Predicted Gene Targets for miR-208 TargetScan miRNA targets DB	downregulated	2	2.94413	0.0526	NA	NA	NA	NA	NA	NA	NA	NA	NA	NA	NA	NA	downregulated	1	3.09311	0.0454	downregulated	2	3.40989	0.033	upregulated	6	6.51944	0.0015	downregulated	2	2.95352	0.0522	NA	NA	NA	NA	upregulated	1	1.1069	0.3306	upregulated	5	2.52488	0.0801	upregulated	8	2.73451
sterol binding	GO	sterol binding GO	downregulated	5	10.4545	2.9e-05	upregulated	2	7.03401	0.0009	upregulated	2	5.4017	0.0045	downregulated	2	5.95917	0.0026	downregulated	3	8.97362	0.0001	downregulated	5	12.3221	4.5e-06	downregulated	6	13.1096	2e-06	downregulated	6	14.0925	7.6e-07	NA	NA	NA	NA	NA	NA	NA	NA	downregulated	2	2.12604	0.1193	downregulated	3	3.00014
MODULE_272	Broad MSigDB - cancer modules	MODULE_272 Broad MSigDB - cancer modules	upregulated	3	10.095	4.1e-05	NA	NA	NA	NA	upregulated	2	7.93948	0.0004	NA	NA	NA	NA	NA	NA	NA	NA	downregulated	1	3.838	0.0215	upregulated	3	8.86408	0.0001	downregulated	4	14.187	6.9e-07	NA	NA	NA	NA	downregulated	1	2.49173	0.0828	upregulated	1	2.31278	0.099	upregulated	4	7.4625
protein serine/threonine phosphatase complex	GO	protein serine/threonine phosphatase complex GO	downregulated	3	6.50063	0.0015	NA	NA	NA	NA	downregulated	1	3.4568	0.0315	downregulated	1	4.10165	0.0165	downregulated	1	2.92051	0.0539	downregulated	1	2.93231	0.0533	downregulated	1	2.4368	0.0874	downregulated	1	3.28787	0.0373	NA	NA	NA	NA	NA	NA	NA	NA	downregulated	4	6.56934	0.0014	downregulated	6	6.91042
macroautophagy	GO	macroautophagy GO	upregulated	5	8.16563	0.0003	upregulated	2	6.49052	0.0015	upregulated	1	1.85524	0.1564	NA	NA	NA	NA	downregulated	2	4.05308	0.0174	upregulated	4	6.45028	0.0016	downregulated	7	9.72379	6e-05	upregulated	3	4.50197	0.0111	NA	NA	NA	NA	upregulated	5	9.63836	6.5e-05	downregulated	3	2.36725	0.0937	upregulated	9	4.8715
cell surface receptor signaling pathway involved in cell-cell signaling	GO	cell surface receptor signaling pathway involved in cell-cell signaling GO	upregulated	5	2.8996	0.055	NA	NA	NA	NA	downregulated	2	1.30313	0.2717	downregulated	1	2.50151	0.082	downregulated	1	1.34478	0.2606	upregulated	4	4.1643	0.0155	upregulated	6	4.54105	0.0107	upregulated	4	3.61261	0.027	downregulated	2	2.16349	0.1149	upregulated	2	1.6127	0.1993	downregulated	10	2.82371	0.0594	downregulated	21	7.71291
single-stranded RNA binding	GO	single-stranded RNA binding GO	upregulated	2	2.71662	0.0661	NA	NA	NA	NA	NA	NA	NA	NA	NA	NA	NA	NA	upregulated	1	1.68631	0.1852	upregulated	4	5.44546	0.0043	upregulated	4	4.47126	0.0114	upregulated	1	1.44871	0.2349	upregulated	1	1.77614	0.1693	upregulated	1	1.54034	0.2143	downregulated	3	3.47028	0.0311	downregulated	6	3.71049
defense response to Gram-positive bacterium	GO	defense response to Gram-positive bacterium GO	downregulated	5	6.12002	0.0022	NA	NA	NA	NA	upregulated	1	3.60187	0.0273	upregulated	2	6.43182	0.0016	upregulated	2	5.09852	0.0061	upregulated	5	10.7845	2.1e-05	downregulated	6	7.62782	0.0005	downregulated	6	9.31333	9e-05	NA	NA	NA	NA	downregulated	6	9.33879	8.8e-05	upregulated	4	1.90183	0.1493	downregulated	10	10.2486
Heat shock protein 70kD, C-terminal domain superfamily	InterPro	Heat shock protein 70kD, C-terminal domain superfamily InterPro	downregulated	2	7.57561	0.0005	NA	NA	NA	NA	downregulated	5	21.3351	5.4e-10	downregulated	1	4.17671	0.0153	NA	NA	NA	NA	downregulated	2	6.70366	0.0012	upregulated	3	8.40765	0.0002	downregulated	2	7.14851	0.0008	NA	NA	NA	NA	NA	NA	NA	NA	NA	NA	NA	NA	upregulated	2	2.66277
regulation of systemic arterial blood pressure by hormone	GO	regulation of systemic arterial blood pressure by hormone GO	downregulated	6	14.5517	4.8e-07	downregulated	1	3.61006	0.0271	downregulated	1	3.10811	0.0447	downregulated	1	3.09516	0.0453	downregulated	1	2.5169	0.0807	downregulated	5	13.1162	2e-06	downregulated	5	11.0702	1.6e-05	downregulated	4	10.3404	3.2e-05	NA	NA	NA	NA	NA	NA	NA	NA	downregulated	2	2.38449	0.0921	downregulated	3	2.9224
disulfide oxidoreductase activity	GO	disulfide oxidoreductase activity GO	upregulated	3	7.40658	0.0006	upregulated	1	3.85037	0.0213	downregulated	5	16.285	8.5e-08	NA	NA	NA	NA	upregulated	1	2.66056	0.0699	downregulated	3	6.94045	0.001	upregulated	5	10.6253	2.4e-05	downregulated	4	9.69632	6.2e-05	upregulated	1	3.73263	0.0239	downregulated	1	1.5723	0.2076	downregulated	1	1.72844	0.1776	upregulated	7	7.68615
oxygen binding	GO	oxygen binding GO	downregulated	4	10.1867	3.8e-05	upregulated	1	3.75133	0.0235	upregulated	1	2.85516	0.0575	downregulated	2	6.78601	0.0011	downregulated	3	10.1266	4e-05	downregulated	4	11.7637	7.8e-06	downregulated	7	21.2239	6.1e-10	downregulated	4	12.6057	3.4e-06	NA	NA	NA	NA	NA	NA	NA	NA	downregulated	2	2.96216	0.0517	downregulated	4	6.182
REACTOME_METABOLISM_OF_PORPHYRINS	Broad MSigDB - Canonical Pathways	REACTOME_METABOLISM_OF_PORPHYRINS Broad MSigDB - Canonical Pathways	upregulated	3	9.7986	5.6e-05	NA	NA	NA	NA	upregulated	1	3.87716	0.0207	upregulated	1	4.2323	0.0145	upregulated	2	7.72204	0.0004	upregulated	2	5.56039	0.0038	upregulated	3	8.3737	0.0002	upregulated	3	10.6452	2.4e-05	NA	NA	NA	NA	upregulated	1	4.62428	0.0098	upregulated	3	6.46205	0.0016	upregulated	5	9.27441
intestinal absorption	GO	intestinal absorption GO	upregulated	3	8.51482	0.0002	NA	NA	NA	NA	upregulated	2	6.36691	0.0017	upregulated	2	8.18018	0.0003	upregulated	1	5.93842	0.0026	upregulated	3	7.7667	0.0004	upregulated	3	6.17625	0.0021	upregulated	2	7.1141	0.0008	downregulated	1	3.04704	0.0475	downregulated	1	2.40202	0.0905	downregulated	1	1.11555	0.3277	downregulated	3	3.97317
HAD superfamily	InterPro	HAD superfamily InterPro	downregulated	3	4.57442	0.0103	NA	NA	NA	NA	upregulated	1	2.75544	0.0636	NA	NA	NA	NA	upregulated	2	3.86983	0.0209	upregulated	4	7.00231	0.0009	upregulated	4	5.01723	0.0066	upregulated	3	7.14008	0.0008	downregulated	1	2.03354	0.1309	upregulated	3	7.45639	0.0006	downregulated	2	6.02684	0.0024	upregulated	9	5.93756
defense response to virus	GO	defense response to virus GO	upregulated	2	2.28629	0.1016	upregulated	1	4.92119	0.0073	upregulated	1	1.4227	0.2411	upregulated	1	2.10945	0.1213	NA	NA	NA	NA	upregulated	5	8.392	0.0002	upregulated	4	2.88465	0.0559	downregulated	5	5.20534	0.0055	NA	NA	NA	NA	downregulated	3	4.52621	0.0108	downregulated	6	2.99631	0.05	downregulated	13	9.47747
MODULE_439	Broad MSigDB - cancer modules	MODULE_439 Broad MSigDB - cancer modules	downregulated	1	2.49243	0.0827	NA	NA	NA	NA	downregulated	1	3.09228	0.0454	NA	NA	NA	NA	NA	NA	NA	NA	downregulated	1	2.5699	0.0765	upregulated	3	7.53052	0.0005	upregulated	2	6.11174	0.0022	NA	NA	NA	NA	NA	NA	NA	NA	upregulated	3	9.98215	4.6e-05	upregulated	5	14.8333
amino acid transport	GO	amino acid transport GO	downregulated	6	10.1013	4.1e-05	upregulated	2	6.32561	0.0018	upregulated	3	6.12555	0.0022	NA	NA	NA	NA	downregulated	1	2.34295	0.096	downregulated	6	10.9076	1.8e-05	downregulated	6	8.3329	0.0002	downregulated	6	9.19465	0.0001	downregulated	2	4.4492	0.0117	upregulated	1	2.25848	0.1045	upregulated	2	1.67814	0.1867	upregulated	7	1.87258
positive regulation of ATP biosynthetic process	GO	positive regulation of ATP biosynthetic process GO	upregulated	3	7.70789	0.0004	downregulated	2	9.16715	0.0001	downregulated	3	10.229	3.6e-05	NA	NA	NA	NA	downregulated	1	3.71341	0.0244	downregulated	2	7.41582	0.0006	downregulated	4	9.45646	7.8e-05	upregulated	3	8.68152	0.0002	downregulated	1	3.51844	0.0296	NA	NA	NA	NA	upregulated	3	4.94546	0.0071	downregulated	2	3.16035
pteridine-containing compound metabolic process	GO	pteridine-containing compound metabolic process GO	downregulated	5	12.0374	5.9e-06	upregulated	1	3.50616	0.03	upregulated	3	9.54155	7.2e-05	NA	NA	NA	NA	NA	NA	NA	NA	downregulated	3	7.9033	0.0004	downregulated	5	10.9623	1.7e-05	downregulated	7	19.7846	2.6e-09	NA	NA	NA	NA	downregulated	1	1.51807	0.2191	NA	NA	NA	NA	downregulated	5	6.38852
FARMER_BREAST_CANCER_CLUSTER_3	Broad MSigDB - chemical and genetic perturbations	FARMER_BREAST_CANCER_CLUSTER_3 Broad MSigDB - chemical and genetic perturbations	upregulated	3	9.60539	6.7e-05	upregulated	1	4.76175	0.0086	NA	NA	NA	NA	NA	NA	NA	NA	upregulated	1	5.88504	0.0028	downregulated	2	8.17311	0.0003	downregulated	3	9.08384	0.0001	upregulated	1	4.28082	0.0138	NA	NA	NA	NA	downregulated	1	2.15	0.1165	NA	NA	NA	NA	upregulated	2	3.73466
LIU_IL13_PRIMING_MODEL	Broad MSigDB - chemical and genetic perturbations	LIU_IL13_PRIMING_MODEL Broad MSigDB - chemical and genetic perturbations	downregulated	2	9.59939	6.8e-05	upregulated	2	10.7352	2.2e-05	NA	NA	NA	NA	NA	NA	NA	NA	downregulated	1	5.3596	0.0047	downregulated	1	4.81884	0.0081	downregulated	1	4.15279	0.0157	downregulated	1	3.54634	0.0288	NA	NA	NA	NA	downregulated	1	3.68956	0.025	downregulated	2	6.86704	0.001	downregulated	3	7.28062
positive regulation of cell cycle G2/M phase transition	GO	positive regulation of cell cycle G2/M phase transition GO	upregulated	2	4.73336	0.0088	NA	NA	NA	NA	NA	NA	NA	NA	NA	NA	NA	NA	NA	NA	NA	NA	upregulated	1	3.41865	0.0328	upregulated	3	6.95776	0.001	upregulated	2	6.68035	0.0013	NA	NA	NA	NA	downregulated	1	1.96128	0.1407	upregulated	4	10.7039	2.2e-05	upregulated	7	15.3866
iron-sulfur cluster binding	GO	iron-sulfur cluster binding GO	downregulated	3	6.28547	0.0019	NA	NA	NA	NA	upregulated	3	7.41122	0.0006	NA	NA	NA	NA	upregulated	2	4.2676	0.014	upregulated	7	14.8037	3.7e-07	upregulated	6	9.88933	5.1e-05	downregulated	3	6.19815	0.002	NA	NA	NA	NA	downregulated	1	1.24669	0.2875	upregulated	3	2.48308	0.0835	upregulated	7	5.87653
oxidoreductase activity, acting on NAD(P)H, quinone or similar compound as acceptor	GO	oxidoreductase activity, acting on NAD(P)H, quinone or similar compound as acceptor GO	upregulated	3	7.4591	0.0006	downregulated	1	4.31246	0.0134	downregulated	3	9.03846	0.0001	downregulated	1	4.22071	0.0147	upregulated	2	5.88597	0.0028	upregulated	4	9.80775	5.5e-05	upregulated	3	6.42975	0.0016	downregulated	3	8.31315	0.0002	NA	NA	NA	NA	downregulated	1	1.63833	0.1943	upregulated	3	3.99436	0.0184	upregulated	4	3.84434
extrinsic apoptotic signaling pathway	GO	extrinsic apoptotic signaling pathway GO	upregulated	4	6.66965	0.0013	upregulated	1	2.66536	0.0696	upregulated	4	11.5809	9.3e-06	NA	NA	NA	NA	upregulated	2	3.55929	0.0285	downregulated	2	4.2976	0.0136	upregulated	5	6.64997	0.0013	upregulated	3	5.25995	0.0052	NA	NA	NA	NA	upregulated	3	5.33382	0.0048	downregulated	3	3.68716	0.025	upregulated	8	3.45758
hair cycle process	GO	hair cycle process GO	downregulated	2	5.60186	0.0037	upregulated	2	6.71563	0.0012	upregulated	1	1.9948	0.136	upregulated	1	2.61673	0.073	downregulated	1	3.38491	0.0339	downregulated	1	2.85477	0.0576	upregulated	3	6.04043	0.0024	upregulated	3	4.74352	0.0087	downregulated	2	5.61998	0.0036	NA	NA	NA	NA	downregulated	5	5.18605	0.0056	downregulated	8	8.6027
FUJIWARA_PARK2_HEPATOCYTE_PROLIFERATION_UP	Broad MSigDB - chemical and genetic perturbations	FUJIWARA_PARK2_HEPATOCYTE_PROLIFERATION_UP Broad MSigDB - chemical and genetic perturbations	downregulated	1	4.30153	0.0135	upregulated	1	6.44151	0.0016	upregulated	1	5.37504	0.0046	NA	NA	NA	NA	downregulated	2	10.5207	2.7e-05	downregulated	2	8.86916	0.0001	downregulated	2	7.40147	0.0006	upregulated	3	12.3267	4.4e-06	NA	NA	NA	NA	NA	NA	NA	NA	upregulated	2	4.3545	0.0128	upregulated	4	8.02791
Cyclin, C-terminal domain	InterPro	Cyclin, C-terminal domain InterPro	upregulated	1	3.81863	0.022	NA	NA	NA	NA	NA	NA	NA	NA	NA	NA	NA	NA	NA	NA	NA	NA	upregulated	1	3.87521	0.0208	upregulated	2	9.74109	5.9e-05	upregulated	1	4.3821	0.0125	NA	NA	NA	NA	NA	NA	NA	NA	upregulated	5	11.7291	8.1e-06	upregulated	6	16.93
vasculogenesis	GO	vasculogenesis GO	downregulated	3	5.09964	0.0061	NA	NA	NA	NA	NA	NA	NA	NA	downregulated	1	3.88693	0.0205	downregulated	1	2.6515	0.0705	downregulated	2	3.8148	0.022	downregulated	4	6.45307	0.0016	downregulated	4	8.47746	0.0002	downregulated	1	2.05063	0.1287	upregulated	2	2.66582	0.0695	downregulated	4	4.33511	0.0131	downregulated	6	5.31779
negative regulation of secretion	GO	negative regulation of secretion GO	upregulated	6	6.84986	0.0011	downregulated	1	3.58927	0.0276	upregulated	5	8.56904	0.0002	upregulated	2	6.98593	0.0009	upregulated	5	7.98765	0.0003	upregulated	9	11.6833	8.4e-06	upregulated	11	12.0481	5.9e-06	upregulated	8	11.8118	7.4e-06	downregulated	1	1.03928	0.3537	downregulated	3	2.57997	0.0758	downregulated	7	2.7081	0.0667	downregulated	9	3.49701
kinase inhibitor activity	GO	kinase inhibitor activity GO	downregulated	5	9.86026	5.2e-05	upregulated	1	3.0952	0.0453	upregulated	2	4.63191	0.0097	downregulated	1	2.58236	0.0756	upregulated	2	5.83905	0.0029	upregulated	2	5.2183	0.0054	downregulated	4	6.18655	0.0021	downregulated	2	3.83516	0.0216	upregulated	1	4.18758	0.0152	upregulated	1	4.32017	0.0133	downregulated	2	1.78259	0.1682	downregulated	6	5.51127
G-protein coupled receptor binding	GO	G-protein coupled receptor binding GO	downregulated	8	6.8981	0.001	upregulated	1	2.53542	0.0792	upregulated	3	6.92806	0.001	upregulated	1	2.95197	0.0522	downregulated	2	3.11495	0.0444	downregulated	6	7.07361	0.0008	downregulated	7	6.02019	0.0024	downregulated	7	6.73538	0.0012	upregulated	2	3.07899	0.046	downregulated	1	0.191737	0.8255	downregulated	11	5.56652	0.0038	downregulated	12	3.18215
KARAKAS_TGFB1_SIGNALING	Broad MSigDB - chemical and genetic perturbations	KARAKAS_TGFB1_SIGNALING Broad MSigDB - chemical and genetic perturbations	upregulated	1	5.3146	0.0049	upregulated	1	5.74457	0.0032	upregulated	1	5.09203	0.0061	upregulated	1	6.00659	0.0025	downregulated	1	3.79688	0.0224	upregulated	1	5.6017	0.0037	upregulated	3	8.39432	0.0002	upregulated	1	7.6151	0.0005	downregulated	1	3.98236	0.0186	downregulated	1	3.12171	0.0441	upregulated	4	12.7842	2.8e-06	upregulated	5	16.8543
serine/threonine protein kinase complex	GO	serine/threonine protein kinase complex GO	upregulated	4	5.8689	0.0028	NA	NA	NA	NA	upregulated	2	3.96674	0.0189	NA	NA	NA	NA	downregulated	1	3.35677	0.0348	upregulated	3	4.17477	0.0154	upregulated	8	14.6399	4.4e-07	upregulated	2	2.93543	0.0531	NA	NA	NA	NA	upregulated	1	3.14137	0.0432	upregulated	9	9.18766	0.0001	upregulated	17	15.3119
protein kinase inhibitor activity	GO	protein kinase inhibitor activity GO	downregulated	5	10.3083	3.3e-05	upregulated	1	3.18502	0.0414	upregulated	2	4.80877	0.0082	downregulated	1	2.6708	0.0692	upregulated	2	6.01986	0.0024	upregulated	2	5.39739	0.0045	downregulated	4	6.52745	0.0015	downregulated	2	4.0076	0.0182	upregulated	1	4.2788	0.0139	upregulated	1	4.41148	0.0121	downregulated	2	1.92732	0.1455	downregulated	5	4.3951
water homeostasis	GO	water homeostasis GO	downregulated	4	9.67864	6.3e-05	NA	NA	NA	NA	upregulated	1	3.87881	0.0207	upregulated	2	8.36808	0.0002	upregulated	1	3.14807	0.0429	upregulated	2	6.39476	0.0017	upregulated	4	8.30637	0.0002	upregulated	3	7.34006	0.0006	NA	NA	NA	NA	NA	NA	NA	NA	upregulated	3	3.94647	0.0193	upregulated	4	3.18081
cyclin-dependent protein kinase holoenzyme complex	GO	cyclin-dependent protein kinase holoenzyme complex GO	upregulated	3	5.48868	0.0041	NA	NA	NA	NA	upregulated	1	2.6708	0.0692	NA	NA	NA	NA	downregulated	1	3.94123	0.0194	upregulated	2	4.13569	0.016	upregulated	6	13.09	2.1e-06	upregulated	2	4.02138	0.0179	NA	NA	NA	NA	NA	NA	NA	NA	upregulated	7	9.79329	5.6e-05	upregulated	11	15.0502
SUH_COEXPRESSED_WITH_ID1_AND_ID2_UP	Broad MSigDB - chemical and genetic perturbations	SUH_COEXPRESSED_WITH_ID1_AND_ID2_UP Broad MSigDB - chemical and genetic perturbations	upregulated	3	8.74483	0.0002	downregulated	1	4.61794	0.0099	downregulated	2	8.29971	0.0002	downregulated	1	3.38428	0.0339	upregulated	2	8.64196	0.0002	upregulated	2	6.97787	0.0009	upregulated	2	5.45347	0.0043	upregulated	4	13.2724	1.7e-06	NA	NA	NA	NA	NA	NA	NA	NA	upregulated	1	4.08861	0.0168	downregulated	3	6.39604
FUJIWARA_PARK2_IN_LIVER_CANCER_UP	Broad MSigDB - chemical and genetic perturbations	FUJIWARA_PARK2_IN_LIVER_CANCER_UP Broad MSigDB - chemical and genetic perturbations	upregulated	1	4.63529	0.0097	upregulated	1	6.66451	0.0013	upregulated	1	5.59774	0.0037	upregulated	1	7.11629	0.0008	downregulated	1	7.27039	0.0007	downregulated	1	6.98281	0.0009	upregulated	3	12.4566	3.9e-06	upregulated	2	8.07465	0.0003	NA	NA	NA	NA	NA	NA	NA	NA	NA	NA	NA	NA	upregulated	6	16.045
regulation of response to reactive oxygen species	GO	regulation of response to reactive oxygen species GO	upregulated	3	6.05177	0.0024	NA	NA	NA	NA	downregulated	3	7.99784	0.0003	upregulated	1	5.74896	0.0032	upregulated	2	5.41311	0.0045	upregulated	4	8.22975	0.0003	upregulated	8	18.3373	1.1e-08	upregulated	2	4.27668	0.0139	downregulated	1	2.32639	0.0976	NA	NA	NA	NA	downregulated	2	1.8587	0.1559	upregulated	8	8.35607
SEMBA_FHIT_TARGETS_DN	Broad MSigDB - chemical and genetic perturbations	SEMBA_FHIT_TARGETS_DN Broad MSigDB - chemical and genetic perturbations	NA	NA	NA	NA	NA	NA	NA	NA	NA	NA	NA	NA	NA	NA	NA	NA	NA	NA	NA	NA	NA	NA	NA	NA	upregulated	2	9.71666	6e-05	NA	NA	NA	NA	NA	NA	NA	NA	NA	NA	NA	NA	upregulated	6	22.5934	1.5e-10	upregulated	7	23.5676
ZERBINI_RESPONSE_TO_SULINDAC_DN	Broad MSigDB - chemical and genetic perturbations	ZERBINI_RESPONSE_TO_SULINDAC_DN Broad MSigDB - chemical and genetic perturbations	NA	NA	NA	NA	NA	NA	NA	NA	NA	NA	NA	NA	NA	NA	NA	NA	downregulated	1	6.09239	0.0023	NA	NA	NA	NA	upregulated	1	5.6134	0.0036	NA	NA	NA	NA	NA	NA	NA	NA	NA	NA	NA	NA	upregulated	3	12.664	3.2e-06	upregulated	5	23.2897
[truncated: 3,888 more rows]
[truncated: 49 more columns]
