# Supplementary material for: Hepatic Transcriptome Comparative In Silico Analysis Reveals Similar Pathways and Targets Altered by Legacy and Alternative Per- and Polyfluoroalkyl Substances in Mice
Source: Toxics. 2023 Nov 28;11(12):963. doi: 10.3390/toxics11120963 (PMC10748317; doi:10.3390/toxics11120963)
Supplement: Supplementary file 1 [file toxics-11-00963-s001.zip › Toxics_Table S4. IPA Upstream Regulators.xlsx]

## Sheet: Sheet1
Treatment Group	Upstream Regulator	Expr Fold Change	Molecule Type	Predicted Activation State	Activation z-score	p-value of overlap	Target Molecules in Dataset	Mechanistic Network	Count
CP-865520	RICTOR		other	Inhibited	-9.123	4.83e-58	Atp5e,ATP5F1C,ATP5MG,ATP5PF,ATP5PO,ATP6V0A1,ATP6V0A2,ATP6V0B,ATP6V0C,ATP6V1A,ATP6V1C1,ATP6V1G1,ATP6V1H,BAD,BAX,BSG,COX17,Cox5b/Gm34962,COX6A1,COX6B2,Cox6c,COX7A2,COX7A2L,COX7B,Cox7c,CYC1,EGR1,FABP5,GCK,HIF1A,IGFBP1,MRPL13,NDUFA11,NDUFA2,NDUFA3,NDUFA4,NDUFA5,NDUFA7,NDUFA8,NDUFA9,NDUFAB1,NDUFB10,NDUFB2,NDUFB3,NDUFB5,NDUFB6,NDUFB7,NDUFB8,NDUFB9,NDUFC1,NDUFS3,Ndufs5,NDUFS6,NDUFV1,NDUFV2,NDUFV3,PFKL,P…	976 (20)	134
CP-868388	RICTOR		other	Inhibited	-8.839	1.56e-60	Atp5e,ATP5F1C,ATP5MG,ATP5PF,ATP5PO,ATP6AP1,ATP6V0A1,ATP6V0A2,ATP6V0B,ATP6V0C,ATP6V1A,ATP6V1C1,ATP6V1G1,ATP6V1H,BAD,BAX,BSG,COX17,Cox5b/Gm34962,COX6A1,COX6B2,Cox6c,COX7A2,COX7A2L,COX7B,Cox7c,CYC1,EGR1,FABP5,GCK,HIF1A,MRPL13,NDUFA1,NDUFA11,NDUFA2,NDUFA3,NDUFA5,NDUFA7,NDUFA8,NDUFA9,NDUFAB1,NDUFB10,NDUFB2,NDUFB3,NDUFB5,NDUFB6,NDUFB7,NDUFB8,NDUFB9,NDUFC1,NDUFS3,Ndufs5,NDUFS6,NDUFV1,NDUFV2,NDUFV3,POMP,…	926 (19)	132
HFPO4	ACOX1	2.78	enzyme	Inhibited	-7.724	7.03e-88	ABCD3,ACADL,ACADM,ACOT2,ACOX1,ACSL1,AKR1C4,ANXA2,APCS,BAAT,C4bp,C9,CBR1,CD36,CES3,CRAT,CSTB,CTSV,CXCL12,CYP1A2,CYP2C8,Cyp2d9 (includes others),Cyp3a25 (includes others),CYP4A11,Cyp4a14,CYP4F12,CYP7B1,EGFR,EHHADH,ELOVL3,FABP4,FAH,FAM214A,G6PC1,GADD45A,GNMT,GOT1,GPX4,GSTP1,HAL,HPD,HSD11B1,HSD3B1,HSPA5,IGF1,IGFBP1,IGFBP2,IL1RAP,IMPACT,KRT23,KRT8,LGALS3BP,LONP1,LPCAT3,LPL,LY6D,MBL2,MGLL,Mup1 (include…	285 (10)	85
CP-775146	RICTOR		other	Inhibited	-7.699	2.88e-31	ATP5F1C,ATP5PF,ATP5PO,ATP6V0B,ATP6V1A,ATP6V1G1,ATP6V1H,BAD,BSG,COX17,Cox5b/Gm34962,COX6A1,COX6B2,Cox6c,COX7A2,COX7A2L,COX7B,Cox7c,FABP5,GCK,MRPL13,NDUFA8,NDUFA9,NDUFAB1,NDUFB3,NDUFB8,Ndufs5,NDUFS6,NDUFV2,NDUFV3,PFKL,POMP,PSMA1,PSMA4,PSMA5,PSMA6,PSMA7,PSMB1,PSMB10,PSMB2,PSMB4,PSMB5,PSMB6,PSMB7,PSMC3,PSMC6,PSMD1,PSMD12,PSMD13,PSMD14,PSMD4,PSMD6,PSMD8,PSME1,PSME2,Raet1d/Raet1e,RPL10,RPL10A,RPL18,Rpl…	495 (10)	77
CP-868388	ST1926		chemical drug	Inhibited	-6.959	7.96e-22	ATP5PF,CCT3,CCT6A,CDK4,CFL1,CLIC1,COX7A2,COX7A2L,COX7B,DYNLL1,EIF3D,EIF3E,EIF4A2,EIF4B,ENO1,H2AZ1,HSP90AA1,KPNA2,LSM3,MGST1,MOB1A,MTCH2,NACA,NDUFB9,NME1,NOP10,NPM1,ODC1,PCLAF,POLR2G,PSMA4,PSMB1,RPL10,RPL13,RPL19,RPL24,RPL41,RPL6,RPL8,RPS10,RPS26,RPS27A,SELENOF,SEM1,SEPTIN7,SKP1,SLIRP,SNRPD2,SOD1,SRSF3,SSBP1,TIMM8B,TMEM14C,TOMM7,TP53,TPT1,TXN,UBL5,UQCRB,UQCRC2		60
CP-868388	CD 437		chemical drug	Inhibited	-6.776	1.44e-23	ATP5F1C,ATP5MG,ATP5PF,ATP5PO,ATP6V0C,BANF1,BAX,CCT3,CCT6A,CDK4,CLIC1,COX7A2,COX7A2L,COX7B,EIF3D,EIF4A2,EIF4B,ENO1,ERH,FAS,FTH1,FTL,HNRNPC,HSP90AA1,HSPA8,KPNA2,LSM3,MGST1,MOB1A,MTCH2,NACA,NDUFB9,NME1,NOP10,NPM1,NR0B2,ODC1,PCLAF,PGAM1,POLR2G,PSMA4,PSMB1,RPL10,RPL13,RPL19,RPL24,RPL8,RPS10,RPS16,RPS17,SELENOF,SEM1,SEPTIN7,SKP1,SLC25A5,SLIRP,SNRPD2,SOD1,SRSF3,SSBP1,SUMO1,TIMM8B,TMEM14C,TOMM7,TP53,TUBA…	592 (7)	71
PFOA_03 mg/kg	ACOX1	4.73	enzyme	Inhibited	-6.595	8.71e-47	ABCD3,ACAA1,ACADL,ACADM,ACADVL,ACOT2,ACOX1,ACSL1,AKR1C4,ANXA2,APCS,BAAT,C4bp,C9,CD36,CDKN1A,CES3,CPOX,CRAT,CSTB,CTSE,CXCL12,CYP26A1,Cyp2c54 (includes others),CYP2C8,Cyp2d9 (includes others),Cyp3a25 (includes others),CYP4A11,Cyp4a14,CYP4F12,CYP7B1,DPP4,EGFR,EHHADH,FABP2,FAH,FAM214A,FASN,G6PC1,GNMT,GOT1,GPX4,GSTP1,H2AX,HAL,HLA-DQA1,HLA-DRB5,HSD11B1,HSD3B1,HSPA5,IGF1,IGFBP2,IL1RAP,IMPACT,KRT23,KRT8,…	806 (15)	86
HFPO-TA_0.1 mg/kg	ACOX1	3.34	enzyme	Inhibited	-6.474	2.87e-70	ABCD3,ACAA1,ACADL,ACADM,ACADVL,ACOT2,ACOX1,ACSL1,AKR1C4,ANXA2,APCS,BAAT,C4bp,C9,CD36,CES3,COL4A2,CPOX,CRAT,CSTB,CTSE,CXCL12,CYP1A2,Cyp2c54 (includes others),CYP2C8,Cyp2d9 (includes others),CYP4A11,Cyp4a14,CYP4F12,CYP7B1,DIO1,EGFR,EHHADH,ELOVL3,FABP2,FABP4,FASN,GNMT,GPX4,GSTP1,HSD11B1,HSPA5,IGF1,IGFBP2,IL1RAP,KRT23,KRT8,LGALS3BP,LHPP,LONP1,LPCAT3,LPL,LY6D,MBL2,MGLL,Mup1 (includes others),Nat8f2,OA…	275 (10)	75
PFNA_01 mg/kg	SLC27A2	1.32	transporter	Inhibited	-6.408	5.32e-36	ABCD3,ACAA1,Acaa1b,ACAA2,ACADL,ACADM,Acot1,ACOT1,ACOT8,ACOX1,ACSL1,ALDH1A1,CD36,CPT2,CRAT,CYP4A11,Cyp4a14,DECR1,DECR2,DHRS4,ECI1,ECI2,EHHADH,ELOVL5,ETFDH,FABP1,FITM1,FITM2,HADHA,HADHB,HMGCL,ME1,MOGAT1,PEX11A,PEX16,PLIN2,PLIN5,PXMP4,RETSAT,SCD,SLC25A20,SLC27A1		42
PFHxS_10 mg/kg	SLC27A2	1.22	transporter	Inhibited	-6.408	7.66e-32	ABCD3,ACAA1,Acaa1b,ACAA2,ACADL,ACADM,Acot1,ACOT1,ACOT8,ACOX1,ACSL1,ALDH1A1,CD36,CPT2,CRAT,CYP4A11,Cyp4a14,DECR1,DECR2,DHRS4,ECI1,ECI2,EHHADH,ELOVL5,ETFDH,FABP1,FITM1,FITM2,HADHA,HADHB,HMGCL,ME1,MOGAT1,PEX11A,PEX16,PLIN2,PLIN5,PXMP4,RETSAT,SCD,SLC25A20,SLC27A1		42
PFOA_03 mg/kg	SLC27A2	1.95	transporter	Inhibited	-6.408	2.32e-40	ABCD3,ACAA1,Acaa1b,ACAA2,ACADL,ACADM,Acot1,ACOT1,ACOT8,ACOX1,ACSL1,ALDH1A1,CD36,CPT2,CRAT,CYP4A11,Cyp4a14,DECR1,DECR2,DHRS4,ECI1,ECI2,EHHADH,ELOVL5,ETFDH,FABP1,FITM1,FITM2,HADHA,HADHB,HMGCL,ME1,MOGAT1,PEX11A,PEX16,PLIN2,PLIN5,PXMP4,RETSAT,SCD,SLC25A20,SLC27A1		42
PFNA_01 mg/kg	ACOX1	2.83	enzyme	Inhibited	-6.389	3.55e-30	ABCD3,ACAA1,ACADL,ACADM,ACADVL,ACOT2,ACOX1,ACSL1,AIG1,Akr1c12/Akr1c13,ANXA2,APCS,BAAT,C4bp,C9,CD36,CDKN1A,CPOX,CRAT,CSTB,CTSE,CXCL12,CYP1A2,CYP26A1,Cyp2c54 (includes others),CYP2C8,CYP4A11,Cyp4a14,CYP4F12,EGFR,EHHADH,FABP2,FAH,FAM214A,GNMT,GOT1,GPX4,GSDMC,HAL,HLA-DQA1,HSD11B1,HSD3B1,IGF1,IL1RAP,IMPACT,Kap,KRT23,KRT8,LPCAT3,LPL,MBL2,MGLL,Mup1 (includes others),Nat8f2,NUPR1,OAT,Orm1 (includes other…	439 (10)	77
PFNA_03 mg/kg	SLC27A2	1.38	transporter	Inhibited	-6.331	2.67e-29	ABCD3,ACAA1,Acaa1b,ACAA2,ACADL,ACADM,Acot1,ACOT1,ACOT8,ACOX1,ACSL1,CD36,CPT2,CRAT,CYP4A11,Cyp4a14,DECR1,DECR2,DHRS4,ECI1,ECI2,EHHADH,ELOVL5,ETFDH,FABP1,FITM1,FITM2,HADHA,HADHB,HMGCL,ME1,MOGAT1,PEX11A,PEX16,PLIN2,PLIN5,PXMP4,RETSAT,SCD,SLC25A20,SLC27A1		41
PFNA_03 mg/kg	ACOX1	3.56	enzyme	Inhibited	-6.331	2.25e-35	ABCD3,ACAA1,ACADL,ACADM,ACADVL,ACOT2,ACOX1,ACSL1,AIG1,Akr1c12/Akr1c13,ANXA2,APCS,BAAT,C4bp,C9,CD36,CDKN1A,CHRNB2,CPOX,CRAT,CSTB,CTSE,CXCL12,CYP1A2,CYP26A1,Cyp2c54 (includes others),CYP2C8,CYP4A11,Cyp4a14,CYP4F12,CYP7B1,DPP4,EGFR,EHHADH,ETS2,FABP2,FABP4,FAH,FAM214A,FASN,G6PC1,GADD45A,GNMT,GOT1,GPX4,GSDMC,HAL,HLA-DQA1,HSD11B1,HSD3B1,HSPA5,IGF1,IGFBP2,IL1RAP,IMPACT,Kap,KRT23,KRT8,LPCAT3,LPL,MBL2,MGL…	1249 (15)	92
CP-865520	ST1926		chemical drug	Inhibited	-6.292	9.71e-29	ACTB,AK2,ARPC3,ARSA,ATP5PF,CCT3,CCT6A,CDK4,CFL1,CLIC1,COX7A2,COX7A2L,COX7B,DYNLL1,EEF2,EIF3D,EIF3E,EIF4A2,EIF4B,ENO1,H2AZ1,HSP90AA1,KPNA2,LGALS1,LSM3,MGST1,MOB1A,MTCH2,NACA,NDUFB9,NME1,NOP10,NPM1,ODC1,PABPC1,PCBP2,PCLAF,POLR2G,PSMA4,PSMB1,RPL10,RPL13,RPL19,RPL24,RPL41,RPL6,RPL8,RPS10,RPS26,RPS27A,SELENOF,SEM1,SEPTIN7,SKP1,SLIRP,SNRPD2,SOD1,SOX4,SRSF3,SSBP1,TIMM8B,TMEM14C,TOMM7,TP53,TPT1,TXN,UBL5,…		71
HFPO-TA_0.1 mg/kg	SLC27A2	1.23	transporter	Inhibited	-6.176	5.08e-53	ABCD3,ACAA1,Acaa1b,ACAA2,ACADL,ACADM,Acot1,ACOT1,ACOT8,ACOX1,ACSL1,ALDH1A1,CD36,CPT2,CRAT,CYP4A11,Cyp4a14,DECR1,DECR2,DHRS4,ECI1,ECI2,EHHADH,ETFDH,FABP1,FITM1,FITM2,HADHA,HADHB,HMGCL,ME1,MOGAT1,PEX11A,PLIN2,PXMP4,RETSAT,SCD,SLC25A20,SLC27A1		39
PFOS_10 mg/kg	SLC27A2		transporter	Inhibited	-6.176	1.52e-36	ABCD3,ACAA1,Acaa1b,ACAA2,ACADL,ACADM,Acot1,ACOT1,ACOT8,ACOX1,ACSL1,CD36,CPT2,CRAT,CYP4A11,Cyp4a14,DECR1,DECR2,DHRS4,ECI1,ECI2,EHHADH,ELOVL5,ETFDH,FABP1,FITM1,FITM2,HADHA,HADHB,HMGCL,ME1,MOGAT1,PEX11A,PEX16,PLIN2,RETSAT,SCD,SLC25A20,SLC27A1		39
CP-865520	CD 437		chemical drug	Inhibited	-6.158	1.38e-29	AK2,API5,ARPC3,ARSA,ATP5F1C,ATP5MG,ATP5PF,ATP5PO,ATP6V0C,BANF1,BAX,CCT3,CCT6A,CDK4,CLIC1,COX7A2,COX7A2L,COX7B,EEF2,EIF3D,EIF4A2,EIF4B,ENO1,ERH,FAS,FTH1,FTL,HNRNPC,HSP90AA1,HSPA8,KPNA2,LGALS1,LSM3,MGST1,MOB1A,MTCH2,NACA,NDUFB9,NFKBIA,NME1,NOP10,NPM1,NR0B2,ODC1,PABPC1,PCBP2,PCLAF,PGAM1,POLR2G,PSMA4,PSMB1,RPL10,RPL13,RPL19,RPL24,RPL8,RPS10,RPS16,RPS17,SELENOF,SEM1,SEPTIN7,SKP1,SLC25A5,SLIRP,SNRPD2,S…	650 (7)	82
PFHxS_03 mg/kg	SLC27A2		transporter	Inhibited	-5.852	6.65e-29	ABCD3,ACAA1,Acaa1b,ACADL,ACADM,Acot1,ACOT1,ACOT8,ACOX1,ACSL1,ALDH1A1,CD36,CPT2,CRAT,CYP4A11,Cyp4a14,DECR1,DECR2,DHRS4,ECI1,ECI2,EHHADH,ELOVL5,ETFDH,FITM1,FITM2,HADHA,HADHB,ME1,MOGAT1,PEX11A,PXMP4,RETSAT,SCD,SLC25A20		35
CP-868388	ACOX1	3.21	enzyme	Inhibited	-5.817	6.56e-39	ABCD3,ACAA1,ACADL,ACADM,ACOX1,ACSL1,AKR1C4,ANXA2,BAAT,C4bp,C9,CBR1,CD36,CES3,CRAT,CSTB,CTSE,CTSV,CXCL12,CYP1A2,Cyp2c54 (includes others),CYP2C8,Cyp2d9 (includes others),CYP4A11,Cyp4a14,CYP7B1,DIO1,EGFR,EHHADH,FABP2,FABP4,FAH,GNMT,GPX4,GSTP1,H2AX,HAL,HSD11B1,HSD3B1,IGF1,LONP1,LPCAT3,LPL,LY6D,MBL2,MGLL,Mup1 (includes others),NFE2L2,NR1H3,OAT,Orm1 (includes others),OTC,PAH,PDK4,PEX11A,PHLDA1,PIPOX,P…	373 (9)	75
CP-865520	ACOX1	2.91	enzyme	Inhibited	-5.813	1.87e-39	ABCD3,ACAA1,ACADL,ACADM,ACOX1,ACSL1,AKR1C4,ANXA2,BAAT,C4bp,C9,CBR1,CD36,CES3,CPOX,CRAT,CSTB,CTSE,CTSV,CXCL12,CYP1A2,Cyp2c54 (includes others),CYP2C8,Cyp2d9 (includes others),CYP4A11,Cyp4a14,CYP7B1,DIO1,EGFR,EHHADH,FABP2,FABP4,FAH,GNMT,GPX4,GSTP1,H2AX,HAL,HSD11B1,HSD3B1,IGF1,IGFBP1,IGFBP2,LONP1,LPCAT3,LPL,LY6D,MBL2,MGLL,NFE2L2,NR1H3,OAT,Orm1 (includes others),OTC,PAH,PDK4,PEX11A,PHLDA1,PIPOX,PLIN2…	406 (9)	78
PFHxS_10 mg/kg	ACOX1	2.52	enzyme	Inhibited	-5.755	8.77e-27	ABCD3,ACAA1,ACADL,ACADM,ACADVL,ACOT2,ACOX1,ACSL1,AIG1,Akr1c12/Akr1c13,ANXA2,BAAT,C4bp,C9,CD36,CDKN1A,CHRNB2,CPOX,CRAT,CSTB,CTBS,CTSE,CXCL12,CYP26A1,Cyp2c54 (includes others),CYP2C8,CYP4A11,Cyp4a14,CYP4F12,CYP7B1,EGFR,EHHADH,ETS2,FABP2,FAM214A,FASN,G6PC1,GADD45A,GOT1,GPX4,H2AX,HAL,HSD11B1,HSD3B1,HSPA5,IGF1,IGFBP2,IL1RAP,IMPACT,Kap,KRT23,KRT8,LPCAT3,LPL,MBL2,MGLL,Mup1 (includes others),Nat8f2,NUPR1…	1172 (15)	81
HFPO4	SLC27A2		transporter	Inhibited	-5.683	9.97e-41	ABCD3,Acaa1b,ACAA2,ACADL,ACADM,Acot1,ACOT1,ACOX1,ACSL1,ALDH1A1,CD36,CPT2,CRAT,CYP4A11,Cyp4a14,DECR1,DHRS4,ECI1,ECI2,EHHADH,ELOVL5,FABP1,HADHA,HADHB,ME1,MOGAT1,PEX11A,PLIN2,PXMP4,RETSAT,SCD,SLC25A20,SLC27A1		33
CP-868388	SLC27A2		transporter	Inhibited	-5.681	6.14e-26	ABCD3,ACAA1,Acaa1b,ACAA2,ACADL,ACADM,Acot1,ACOT8,ACOX1,ACSL1,ALDH1A1,CD36,CPT2,CRAT,CYP4A11,Cyp4a14,DECR1,DHRS4,ECI1,ECI2,EHHADH,ELOVL5,ETFDH,FABP1,HADHB,HMGCL,ME1,PEX11A,PLIN2,RETSAT,SCD,SLC25A20,SLC27A1		33
CP-865520	LARP1	-1.25	translation regulator	Inhibited	-5.605	2.18e-18	EEF1B2,EEF1D,EEF2,EIF3E,EIF4B,PABPC1,RACK1,RPL10,RPL10A,RPL12,RPL13,RPL18,RPL19,RPL21,RPL24,RPL27A,RPL3,RPL30,RPL37,RPL37A,RPL41,RPL5,RPL6,RPL7,RPL8,RPS11,RPS12,RPS15A,RPS16,RPS19,RPS23,RPS25,RPS27A,RPS28,RPS3,RPS5,RPS6,RPS7,RPS8,TPT1		40
Fenofibrate	SLC27A2		transporter	Inhibited	-5.595	4.51e-28	ABCD3,ACAA1,ACADL,ACADM,Acot1,ACOT1,ACOT8,ACOX1,ACSL1,CD36,CPT2,CRAT,CYP4A11,Cyp4a14,DECR1,DECR2,DHRS4,ECI1,ECI2,EHHADH,ETFDH,FITM2,HADHA,HADHB,ME1,MOGAT1,PEX11A,PEX16,PLIN5,PXMP4,RETSAT,SLC25A20		32
CP-865520	SLC27A2		transporter	Inhibited	-5.595	2.41e-23	ABCD3,ACAA1,Acaa1b,ACAA2,ACADL,ACADM,Acot1,ACOT8,ACOX1,ACSL1,ALDH1A1,CD36,CPT2,CRAT,CYP4A11,Cyp4a14,DECR1,DHRS4,ECI1,ECI2,EHHADH,ELOVL5,ETFDH,FABP1,HADHB,HMGCL,ME1,PEX11A,PLIN2,RETSAT,SLC25A20,SLC27A1		32
CP-775146	ST1926		chemical drug	Inhibited	-5.59	1.35e-14	ATP5PF,CCT3,CCT6A,CDK4,CLIC1,COX7A2,COX7A2L,COX7B,DYNLL1,EIF4A2,EIF4B,EIF5A,H2AZ1,LGALS1,MOB1A,MTCH2,NACA,NME1,NOP10,NPM1,ODC1,PIN1,PSMA4,PSMB1,RPL10,RPL13,RPL19,RPL24,RPL6,RPS27A,SELENOF,SEM1,SNRPD2,SOD1,SSBP1,TMEM14C,TP53,TXN,UQCRB		39
PFOS_10 mg/kg	ACOX1	2.41	enzyme	Inhibited	-5.569	9.03e-31	ABCD3,ACAA1,ACADL,ACADM,ACOT2,ACOX1,ACSL1,AIG1,Akr1c12/Akr1c13,ANXA2,BAAT,C9,CD36,CHRNB2,CPOX,CRAT,CTBS,CTSE,CXCL12,CYP2C8,CYP4A11,Cyp4a14,CYP4F12,CYP7B1,DPP4,EGFR,EHHADH,ETS2,FABP4,FAM214A,FASN,G6PC1,GOT1,GPX4,H2AX,HAL,HSD11B1,HSD3B1,IGF1,IGFBP2,IL1RAP,IMPACT,KRT23,KRT8,LPCAT3,MGLL,Mup1 (includes others),Nat8f2,NUPR1,OAT,OTC,PALMD,PDK4,PEX11A,PIPOX,PLIN2,PXMP2,QPCT,RAD51B,RBM3,RPS24,SLC16A1,SLC2…	619 (14)	66
CP-775146	ACOX1		enzyme	Inhibited	-5.493	6.08e-27	ACAA1,ACADL,ACADM,Akr1c12/Akr1c13,ANXA2,BAAT,C4bp,C9,CBR1,CD36,CSTB,CTSE,CXCL12,CYP1A2,Cyp2c54 (includes others),CYP2C8,Cyp2d9 (includes others),Cyp4a14,CYP7B1,DPP4,EGFR,EHHADH,FABP2,GNMT,GPX4,HAL,HSD11B1,HSD3B1,IGF1,LONP1,LPL,LY6D,MBL2,Mup1 (includes others),Nat8f2,NR1H3,Orm1 (includes others),OTC,PDK4,PEX11A,PIPOX,RAD51B,Rpl36,Saa3,SLC22A25,SLC37A4,TP53,TRPV2,Uox,UPP2,Vnn3	262 (11)	51
NafionBP2_06 mg/kg	let-7		microRNA	Inhibited	-5.453	4.04e-12	AGO3,APC,AR,AURKA,AURKB,BRCA1,BUB1,BUB1B,Calm1 (includes others),CCNA2,CCNB1,CCND1,CCNE2,CDC20,CDC34,CDC45,CDCA2,CDCA3,CDCA8,CDK1,CDT1,CHEK1,CKS1B,COL1A1,COL24A1,COL4A1,COL5A2,EZH2,FANCD2,GALE,GMNN,GPI,GPX7,ID2,IGF1,IRS2,MAD2L1,MCM2,MCM3,MCM4,MCM5,MCM6,MCM7,NQO1,NUF2,NXT2,PBX2,RCAN1,RRM1,RRM2,SCD,SERPINE1,STARD13,TMPRSS2,VIM,XRCC3	867 (24)	56
CP-868388	LARP1	-1.27	translation regulator	Inhibited	-5.426	6.67e-17	EEF1B2,EEF1D,EIF3E,EIF4B,RACK1,RPL10,RPL10A,RPL12,RPL13,RPL18,RPL19,RPL21,RPL24,RPL27A,RPL3,RPL30,RPL37,RPL41,RPL5,RPL6,RPL7,RPL8,RPS11,RPS12,RPS15A,RPS16,RPS19,RPS23,RPS25,RPS27A,RPS28,RPS3,RPS5,RPS6,RPS7,RPS8,TPT1		37
PFNA_03 mg/kg	CLPP	1.43	peptidase	Inhibited	-5.406	9.04e-14	ACADL,ACADM,ACADS,ACADVL,ACO2,ACOT13,ACSL1,ALAS1,ALDH2,ALDOA,ATP5F1A,CRAT,CS,DECR1,DLAT,DLST,ECH1,ECI1,ECI2,ETFB,ETFDH,HADH,HADHA,HADHB,HSPA9,HSPD1,IDH2,MDH2,Nnt,PDHA1,PHB,PHB2,PPARGC1A,SAMM50,SLC25A20,SUCLG1,TFAM,TKT		38
CP-775146	CD 437		chemical drug	Inhibited	-5.401	1.39e-18	API5,ATP5F1C,ATP5PF,ATP5PO,BANF1,CCT3,CCT6A,CDK4,CLIC1,COX7A2,COX7A2L,COX7B,EIF4A2,EIF4B,EIF5A,FAS,FTH1,HSPA8,LGALS1,MOB1A,MTCH2,NACA,NFKBIA,NME1,NOP10,NPM1,NR0B2,ODC1,PIN1,PSMA4,PSMB1,RPL10,RPL13,RPL19,RPL24,RPS16,RPS17,SELENOF,SEM1,SLC25A5,SNRPD2,SOD1,SSBP1,STOML2,SUMO1,TMEM14C,TP53,TUBA1A,TXN,WDR45	436 (11)	50
HFPO-TA_0.02 mg/kg	SLC27A2	1.18	transporter	Inhibited	-5.341	2.72e-43	ABCD3,ACAA1,Acaa1b,ACAA2,ACADL,ACADM,Acot1,ACOT1,ACOX1,ACSL1,ALDH1A1,CD36,CPT2,CRAT,CYP4A11,Cyp4a14,DECR1,DECR2,DHRS4,ECI1,EHHADH,FITM1,HADHB,HMGCL,MOGAT1,PEX11A,RETSAT,SCD,SLC27A1		29
PFNA_01 mg/kg	CLPP	1.26	peptidase	Inhibited	-5.277	5.25e-13	ACADL,ACADM,ACADS,ACADVL,ACO2,ACSL1,ALDOA,ATP5F1A,CRAT,DECR1,DLST,ECH1,ECI1,ECI2,ETFB,ETFDH,HADH,HADHA,HADHB,HSPA9,HSPD1,IDH2,MDH2,Nnt,PDHA1,PHB,PHB2,PPARGC1A,SAMM50,SLC25A20,SUCLG1,TFAM,TUFM		33
PFNA_03 mg/kg	RICTOR	-1.51	other	Inhibited	-5.275	0.00152	AR,ATP5F1A,ATP5PO,ATP6V0A2,ATP6V0B,ATP6V1B2,BCL2L11,BIRC5,BSG,CFLAR,COX15,COX17,COX6B2,EGR1,G6PC1,IFI16,MRPL13,NCAM2,NDUFA5,NDUFAB1,NDUFB3,NDUFC1,NDUFS4,NDUFS7,OBP2B,PDK1,PFKFB3,PRKCE,PSMA1,PSMA2,PSMA3,PSMA4,PSMA5,PSMA6,PSMA7,PSMB1,PSMB10,PSMB2,PSMB3,PSMB4,PSMB5,PSMB6,PSMB8,PSMC1,PSMC3,PSMC4,PSMC6,PSMD13,PSMD14,PSMD2,PSMD3,PSMD4,PSMD7,PSMD8,PSME1,PSME4,PSMF1,PTEN,RGS16,RPL17,RPL22,RPS24,SEM1,SGK1…	1414 (22)	69
PFNA_03 mg/kg	MAP4K4		kinase	Inhibited	-5.192	6.37e-17	ACAA2,ACACA,ACACB,ACADS,ACADVL,ACLY,ACO2,ACSL5,AGL,AGPAT3,ALG14,ARAF,ATP6V0A2,AUH,BCAT2,Calm1 (includes others),CBLB,CHKB,CHPT1,COQ5,DHODH,DHRS4,DLAT,DLST,EIF4E2,FASN,GCDH,GOT1,GRHPR,HADH,HADHA,HADHB,HMGCL,HYAL2,LDHB,MAFB,MGLL,MLXIPL,NDUFA5,NDUFAB1,NDUFS4,NT5C2,PEX11A,PEX16,PEX19,PEX3,PGAM1,PGM1,PI4K2B,PLA2G12A,PLA2G6,PMM1,POLE3,PPARG,PRKAR2A,PTDSS2,RPS6KB1,SCD,SUCLG1,UCK1	1265 (17)	60
PFOA_03 mg/kg	RICTOR		other	Inhibited	-5.142	7.34e-08	AR,ATP5MC3,ATP6V0A2,ATP6V0B,ATP6V1G1,BSG,CFLAR,Cox5b/Gm34962,COX6A1,COX6B1,COX6B2,COX7A2,COX8A,FABP5,G6PC1,IFI16,MRPL13,NDUFA3,NDUFA5,NDUFA7,NDUFAB1,NDUFB3,NDUFB7,NDUFB8,NDUFC1,NDUFS7,OBP2B,PDK1,PFKL,PSMA1,PSMA2,PSMA3,PSMA5,PSMA6,PSMA7,PSMB1,PSMB10,PSMB3,PSMB4,PSMB6,PSMB7,PSMB8,PSMB9,PSMC1,PSMC2,PSMC3,PSMC4,PSMC6,PSMD11,PSMD14,PSMD3,PSMD4,PSMD6,PSME1,PSMF1,PTEN,Rpl29 (includes others),RPS10,RPS21…	900 (17)	61
PFNA_03 mg/kg	lipopolysaccharide		chemical drug	Inhibited	-5.121	4.54e-28	ABCA1,ABCB1,ABCB11,Abcb1b,ABCB4,ABCC3,ABCC4,ABCC6,ACAA2,ACADL,ACADM,ACLY,Acot1,ACSL1,ACSS2,ACVR1,ACVR2A,ACVR2B,ADAMTS5,ADAR,ADM,AGT,AGTR1,AK4,AKAP13,ALCAM,ALDH2,ANGPTL2,ANGPTL4,ANXA7,APC,APCS,APEX1,APOA4,APOB,APOBEC1,Apol7e (includes others),AQP1,AQP3,AQP4,AR,Arf2,ARHGEF3,ARPC1B,ASH1L,ASS1,ATF4,ATP1A1,ATP2B1,ATRX,AURKB,AVPR1A,AXIN2,BACE1,BCL2L11,BCL6,BDNF,BGN,BMP2,BMP4,Brd4,C1R,C5,CACNA1D,Calm1 (…	1830 (19)	555
PFOA_03 mg/kg	MAP4K4		kinase	Inhibited	-5.119	1.33e-17	ACAA2,ACACA,ACACB,ACADVL,ACO2,ACSL5,AGPAT3,ALG14,ATP6V0A2,BCAT2,Calm1 (includes others),CHKB,CHPT1,COQ3,DHRS4,DLAT,DLST,FASN,GOT1,GRHPR,HADH,HADHA,HADHB,HMGCL,HYAL2,ITGA5,MGLL,MLXIPL,NDUFA3,NDUFA5,NDUFAB1,NDUFB7,PAPSS2,PEX11A,PEX16,PEX19,PEX3,PGAM1,PGM1,PI4K2B,PIGO,PLA2G6,POLE3,PTDSS2,PXMP2,SCD,SUCLG1,UCK1	717 (12)	48
HFPO-TA_0.1 mg/kg	HNF1A		transcription regulator	Inhibited	-5.117	1.04e-47	A1CF,ADH1C,ADH4,AGT,AHSG,AKR1C4,ALB,ALDOB,AMBP,APCS,APOB,APOH,APOM,AQP3,ASGR2,BCL6,C1S,C5,C8A,C8B,C8G,C9,CBS/CBSL,CCND1,CDO1,CFI,CLYBL,COL27A1,CPB2,CPN1,CTSZ,CYB5A,CYP1A2,CYP27A1,CYP2E1,CYP3A7,CYP4V2,ELOVL2,ENPEP,F11,F2,FABP1,FAS,FBP1,FBP2,FGA,FGB,FGL1,FOXA3,GC,GCK,GLUL,GOLM2,GRHPR,HABP2,HACL1,HAO1,HGFAC,HNF4A,HPX,HSD11B1,HSPA5,IGF1,IGFALS,ITIH4,KNG1,LCAT,LY6E,NDUFS2,PAH,PCK1,PIGR,PLA1A,PLG,PPCS,…	407 (15)	99
HFPO4	HNF1A		transcription regulator	Inhibited	-4.999	1.98e-52	AADAC,ADH1C,ADH4,AGT,AHSG,AKR1C4,ALB,ALDOB,AMBP,ANPEP,APCS,APOA2,APOB,APOH,APOM,AQP3,ASGR1,ASGR2,BCL6,C1S,C5,C8A,C8B,C8G,C9,CBS/CBSL,CCND1,CD302,CDO1,CFI,CPB2,CRP,CYP1A2,CYP27A1,CYP2E1,CYP3A7,CYP4V2,F11,F2,FABP1,FBP1,FBP2,FGA,FGB,FGL1,FOXA3,G0S2,G6PC1,GC,GCK,GCKR,GJB1,GLUL,GOT1,HAL,HAO1,HGD,HGFAC,HNF4A,HOPX,HSD11B1,HSPA5,IGF1,IGFALS,IGFBP1,ITIH4,ITM2B,KNG1,LCAT,MTHFD1,MTTP,PAH,PCK1,PIGR,PLA1A,PLG…	462 (24)	102
PFNA_01 mg/kg	RICTOR	-1.39	other	Inhibited	-4.976	0.016	ATP5F1A,ATP5PO,ATP6V0A2,ATP6V0B,ATP6V1B2,BCL2L11,CFLAR,COX15,COX17,COX6B2,COX7A1,MRPL13,NDUFA5,NDUFAB1,NDUFB3,NDUFC1,NDUFS4,NDUFS7,PRKCE,PSMA1,PSMA2,PSMA3,PSMA4,PSMA5,PSMA6,PSMA7,PSMB1,PSMB10,PSMB2,PSMB3,PSMB4,PSMB8,PSMC1,PSMC4,PSMC6,PSMD14,PSMD2,PSMD3,PSMD4,PSMD6,PSMD7,PSME1,PSMF1,PTEN,RPS24,SEM1,SUCNR1,TCIRG1,UQCR10,UQCRB,UQCRC2		51
HFPO-TA_0.1 mg/kg	RICTOR		other	Inhibited	-4.961	7.01e-17	ATP5F1A,ATP5F1B,ATP5MC3,ATP5PB,BSG,Cox5b/Gm34962,COX6A1,COX6B1,COX6B2,COX7B,Cox7c,COX8A,FAU,GCK,LHPP,NDUFA10,NDUFB3,NDUFS2,Ndufs5,OBP2B,PSMA1,PSMA5,PSMA6,PSMB1,PSMB4,PSMD4,PSME1,Raet1d/Raet1e,RPL14,RPL17,RPL4,Rplp1 (includes others),RPS15,RPS23,RPS24,RPS26,RPS4Y1,RPS8,SDHD,SLC25A47,SREBF1,UQCR11,UQCRC2,UQCRFS1	311 (10)	44
PFHxS_10 mg/kg	XBP1	-1.54	transcription regulator	Inhibited	-4.957	3e-08	ACACA,ACACB,AFP,APP,ARCN1,ATF4,ATF6,ATF6B,BET1,BLZF1,CALR,COG3,COPB1,COPZ1,CRK,DERL1,DNAJB11,DNAJB2,DNAJC1,DNAJC3,EIF2AK3,ERLEC1,ERO1B,ERP44,ESR1,FAS,FASN,FKBP7,FN1,GGCX,GOLGA3,GOLPH3,GOPC,GORASP2,GOSR2,HM13,HSP90B1,HSPA13,HSPA5,HYOU1,KDELR2,LMAN1,MAN1A1,MGAT2,MOGS,NCOA3,ORMDL3,OSTC,PDIA6,PPIB,RAB33B,RPN1,RPN2,Rrbp1,S1PR1,SCD,SEC31A,SEC61A1,SEC63,SERP1,SERPINA1,SLC38A2,SMC3,SOD1,SPCS2,SSR1,TRAM1,…	1239 (15)	75
NafionBP2_06 mg/kg	SLC27A2		transporter	Inhibited	-4.957	4.3e-16	ACAA1,Acaa1b,ACADM,Acot1,ACOT1,ACOX1,ACSL1,ALDH1A1,CD36,CPT2,CRAT,CYP4A11,Cyp4a14,DECR1,DHRS4,ECI1,EHHADH,ETFDH,ME1,MOGAT1,PEX11A,PLIN2,RETSAT,SCD,SLC25A20		25
PFNA_01 mg/kg	lipopolysaccharide		chemical drug	Inhibited	-4.953	4.72e-24	ABCB1,ABCB11,Abcb1b,ABCB4,ABCC3,ABCC4,ABCC6,ACAA2,ACADL,ACADM,Acot1,ACSL1,ACVR1,ADAR,ADM,AGT,AGTR1,AKAP13,ALCAM,ANGPTL2,ANGPTL4,ANXA7,APC,APCS,APEX1,APOA4,APOB,Apol7e (includes others),AQP1,AQP4,ARHGEF3,ARPC1B,ASH1L,ASS1,ATF4,ATP1A1,ATP2B1,ATRX,AVPR1A,AXIN2,BACE1,BCL2L11,BGN,BMP2,BMP4,Brd4,C1R,C5,CACNA1D,Calm1 (includes others),CALR,CAPN2,CARD6,CASP8,CBFA2T3,Ccl27a,CCN1,CCND2,CCNF,CCNI,CCPG1,CD16…	1482 (22)	441
HFPO-TA_0.1 mg/kg	CLPP		peptidase	Inhibited	-4.95	1.29e-29	ACADL,ACADM,ACADS,ACADVL,ACO2,ACSL1,ALAS1,ALDH2,ATP5F1A,ATP5F1B,CRAT,DECR1,DLST,ECH1,ECI1,ECI2,ETFA,ETFDH,GAPDH,HADH,HADHA,HADHB,HSPA9,HSPD1,IDH2,LONP1,MDH2,PHB,PHB2,PRDX3,SLC25A20,SUCLG1		32
PFNA_01 mg/kg	STAT5B	-1.66	transcription regulator	Inhibited	-4.867	4.66e-10	ABCB1,ABCD2,Acnat1/Acnat2,ACOT1,Acot1,ACOT4,ACSL6,ALDH3A2,Aox3,ATM,BAIAP2,BMF,C8B,C9,CA2,CASP8,CCND2,CDKN1A,CDO1,CFLAR,COX7A1,CSRP3,CYP26B1,CYP2B6,CYP2C8,CYP2C9,CYP39A1,CYP3A5,CYP4A11,CYP4A22,DAPK1,DGAT2,DKK4,EGFR,ESR1,FAS,FMO2,FOS,G0S2,GADD45B,GPD1,GPX7,HAO2,Hsd3b4 (includes others),IGF1,IGFALS,LAMA3,LTBR,MAF,MDH2,ME1,Mup1 (includes others),NNMT,NOX4,NQO1,NRP2,NT5E,NUDT7,Pcp4l1,PDK4,PDZRN3,PLTP,…	1207 (23)	77
PFOS_03 mg/kg	SLC27A2		transporter	Inhibited	-4.851	1.43e-35	ABCD3,ACAA1,Acaa1b,ACADL,ACADM,ACOT8,ACOX1,ACSL1,CPT2,CYP4A11,Cyp4a14,DECR1,DHRS4,ECI1,ECI2,EHHADH,ETFDH,FITM1,HADHA,HADHB,MOGAT1,PEX11A,RETSAT,SLC25A20		24
PFNA_01 mg/kg	MAP4K4	-1.22	kinase	Inhibited	-4.818	6.74e-15	ACAA2,ACACB,ACADS,ACADVL,ACO2,ACSL5,AGPAT3,ALG14,ATP6V0A2,AUH,Calm1 (includes others),CBLB,CHKB,CHPT1,COQ5,DHRS4,DLST,FAR1,GCDH,GOT1,GRHPR,HADH,HADHA,HADHB,HMGCL,HYAL2,LDHB,MGLL,MLXIPL,NDUFA5,NDUFAB1,NDUFS4,NT5C2,PEX11A,PEX16,PEX19,PEX3,PGAM1,PGM1,PI4K2B,PLA2G6,PMM1,POLE3,PRKAR2A,PTDSS2,RPS6KB1,SCD,SCP2,SUCLG1,UCK1	796 (11)	50
HFPO4	STAT5B		transcription regulator	Inhibited	-4.816	8.73e-26	ABCD2,ACOT1,Acot1,ACOT4,AGPAT2,ALDH3A2,Aox3,BCL6,C8B,C9,CBR1,CCND1,CDO1,Cyp2a12/Cyp2a22,CYP2A6 (includes others),Cyp2b13/Cyp2b9,CYP2B6,CYP2C8,Cyp2d9 (includes others),CYP3A5,CYP4A11,CYP4A22,DGAT2,EGFR,ELOVL3,G0S2,GADD45A,GADD45B,GCK,GJB1,GSTP1,Hamp/Hamp2,HAO2,HEXA,Hsd3b4 (includes others),IGF1,IGFALS,MDH2,ME1,Mup1 (includes others),MYC,Pcp4l1,PDK4,PLTP,PMM1,PPP1R3C,PRLR,RAB30,SCD,Slco1a1,SUSD4,TF…	480 (23)	54
PFHxS_10 mg/kg	STAT5B	-1.8	transcription regulator	Inhibited	-4.79	1.05e-14	ABCB1,ABCD2,ACOT1,Acot1,ACOT11,ACOT4,ACSL6,ALDH3A2,Aox3,AR,ATM,BAIAP2,BMF,C8B,C9,CA2,CASP8,CCND1,CCND2,CCND3,CDH1,CDKN1A,CDO1,CFLAR,CHEK1,COX6A2,COX7A1,CSRP3,CYP26B1,Cyp2b13/Cyp2b9,CYP2B6,CYP2C8,CYP2C9,CYP39A1,CYP3A5,CYP4A11,CYP4A22,DAPK1,DGAT2,EGFR,ESR1,ESR2,FAM126A,FAS,FMO2,G0S2,GADD45A,GADD45B,GPD1,GPX7,Gstt3,Hamp/Hamp2,HAO2,Hsd3b4 (includes others),IGF1,IGFALS,Keg1,LAMA3,MAF,MDH2,MDM2,ME1,MTM…	1492 (18)	101
HFPO-DA	HNF1A		transcription regulator	Inhibited	-4.781	7.06e-34	AGT,AHSG,AKR1C4,ALB,AMBP,APOH,AQP3,C1S,C8A,C8B,C8G,C9,CDO1,CFI,CPB2,CRP,CYP1A2,CYP27A1,CYP7A1,F2,FABP1,FGA,FGB,G6PC1,GC,HPX,HSD11B1,HSPA5,IGFBP1,ITIH4,KNG1,LCAT,PIGR,PLG,PROC,RNASE4,SERPINA1,Slco1a4,SLCO1B3,TAT,TTR,UGT2A3,UGT2B17,UGT2B7,VTN	104 (10)	45
NafionBP2_03 mg/kg	let-7		microRNA	Inhibited	-4.729	6.24e-08	AGO2,AGO3,AR,AURKA,AURKB,BRCA1,BUB1,Calm1 (includes others),CBFB,CCNA2,CCNB1,CCNE2,CDC20,CDC34,CDCA2,CDCA3,CDK1,CHEK1,COL24A1,GMNN,GPX7,MCM2,MCM3,MCM5,MCM6,NFKB1,NQO1,NUF2,RCAN1,RRM1,RRM2,SCD,TMPRSS2	275 (6)	33
PFNA_01 mg/kg	XBP1		transcription regulator	Inhibited	-4.719	2.08e-07	ACACB,AFP,ARCN1,ATF4,ATF6,ATF6B,BET1,CALR,COG3,COPB1,COPB2,CRK,CXCL2,CYP1A2,DAD1,DNAJB11,DNAJC1,DNAJC3,EDEM2,EIF2AK3,ERLEC1,ESR1,ETS1,FAS,FKBP7,FN1,GOLGA3,HERPUD1,HM13,HYOU1,KDELR2,LMAN1,MAN1A1,MGAT2,MOGS,NCOA3,PDIA5,PDIA6,PIGA,PPIB,RPN1,RPN2,Rrbp1,SCD,SEC31A,SEC61A1,SEC63,SERPINA1,SLC35A3,SLC38A2,SMC3,SOD1,SPCS2,SSR1,SSR4,STARD5,SURF4,TRAM1,TXN,VAMP2,VAMP4,YIPF5	1123 (17)	62
PFOS_10 mg/kg	RICTOR		other	Inhibited	-4.717	0.00367	AR,ATP6V0A2,BCL2L11,COX15,COX17,COX6B2,G6PC1,MRPL13,NCAM2,NDUFAB1,NDUFC1,NDUFS7,PSMA1,PSMA2,PSMA5,PSMA6,PSMA7,PSMB2,PSMB3,PSMB4,PSMB5,PSMB6,PSMC3,PSMC4,PSMD11,PSMD13,PSMD2,PSMD3,PSMD4,PSMD8,PSME1,PSMF1,PTEN,RPL14,RPL22,RPS18,RPS24,SUCNR1,TRIM21,UQCR10	396 (7)	40
HFPO-TA_0.1 mg/kg	MAP4K4		kinase	Inhibited	-4.71	4.13e-21	ACAA2,ACACB,ACADS,ACADVL,ACO2,ACSL5,CHKB,CHPT1,DHRS4,DLST,FASN,GCDH,GLUL,GRHPR,HADH,HADHA,HADHB,HMGCL,MAFB,MGLL,PAPSS2,PEX11A,PEX19,PGAM1,PHYH,PLA2G6,PMM1,SCD,SCP2,SREBF1,SUCLG1,UCK1,UQCRFS1	175 (6)	33
CP-868388	GSKJ4		chemical reagent	Inhibited	-4.707	7.41e-09	CHCHD10,CHCHD6,FXN,HSD17B10,LDHA,MICOS13,MRPL11,MRPL12,MRPL21,MRPL24,MRPL28,MRPL53,MRPS15,MRPS18A,MRPS28,NDUFA11,NDUFA7,NDUFB7,PAM16,SLC2A3,SUCLG2,TIMM13,TIMM22,TIMM8B,UQCR11,UQCRQ		26
NafionBP2_06 mg/kg	ACOX1	1.87	enzyme	Inhibited	-4.698	8.61e-30	ACAA1,ACADM,ACADVL,ACOT2,ACOX1,ACSL1,ANXA2,APCS,C9,CBR1,CD36,CDKN1A,CES3,CRAT,CXCL12,CYP1A2,Cyp2c54 (includes others),Cyp2d9 (includes others),Cyp3a25 (includes others),CYP4A11,Cyp4a14,CYP7B1,DIO1,DPP4,EGFR,EHHADH,FABP2,FABP4,FAM214A,FASN,GADD45A,GNMT,H2AX,HAL,HLA-DQA1,HSD11B1,HSD3B1,IGF1,IL1RAP,IMPACT,KRT8,LCN2,LY6D,MGLL,Mup1 (includes others),NFE2L2,OAT,Orm1 (includes others),PAH,PDK4,PEX11A,PI…	805 (19)	64
CP-868388	KDM5A		transcription regulator	Inhibited	-4.667	3.05e-09	ACO2,ATP1A1,CHCHD3,COA3,COQ7,COX14,COX17,COX6A1,COX7A2,DLST,FXYD1,GHITM,GRPEL1,HSBP1,MLYCD,MRPL11,MRPL12,MRPL17,MRPL53,MRPL58,NDUFA2,NDUFA3,NDUFA5,NDUFA9,NDUFB10,NDUFB8,NDUFV1,NME1,PARK7,PMPCB,PSEN2,SDHD,TIMM22,TOMM7,Tpm1,UQCRQ		36
PFHxS_10 mg/kg	MAP4K4	1.27	kinase	Inhibited	-4.651	5.89e-10	ACAA2,ACACA,ACACB,ACADVL,ACLY,ACO2,ACSL5,AGPAT3,ALG14,ARAF,AUH,BCAT2,Calm1 (includes others),CBLB,CEBPB,CHKB,CHPT1,COQ5,DHODH,DHRS4,DLST,EIF4E2,FASN,GOT1,GRHPR,HADH,HADHA,HADHB,HMGCL,HYAL2,MAFB,MGLL,NT5C2,PEX11A,PEX16,PEX19,PEX3,PGM1,PLA2G12A,PLA2G6,PMM1,PPARG,PRKAR2A,PTDSS2,RPS6KB1,SCD,SUCLG1,UCK1	1260 (17)	48
HFPO-DA	SLC27A2		transporter	Inhibited	-4.65	5.48e-35	ABCD3,Acaa1b,ACADL,ACADM,Acot1,ACOX1,ACSL1,CD36,CPT2,CYP4A11,Cyp4a14,DECR1,DECR2,ECI1,EHHADH,FABP1,MOGAT1,PEX11A,PLIN2,RETSAT,SCD,SLC27A1		22
CP-865520	KDM5A		transcription regulator	Inhibited	-4.644	5.8e-10	ACO2,ATP1A1,CHCHD3,COA3,COQ7,COX14,COX17,COX6A1,COX7A2,DLST,FXYD1,GHITM,GRPEL1,HSBP1,ITGB1,MAP2K3,MLYCD,MRPL11,MRPL12,MRPL17,MRPL53,MRPL58,NDUFA2,NDUFA3,NDUFA4,NDUFA5,NDUFA9,NDUFB10,NDUFB8,NDUFV1,NME1,PARK7,PMPCB,PSEN2,SDHD,TIMM22,TOMM7,Tpm1,UQCRQ		39
PFOA_03 mg/kg	HNF1A		transcription regulator	Inhibited	-4.642	3.53e-22	ABCC9,ADH4,AGT,AHSG,AKR1C4,ALDOB,AMBP,APCS,APOH,APOM,ASB7,ATF2,BSDC1,C1orf50,C1S,C2,C5,C8A,C8B,C8G,C9,CBS/CBSL,CCND1,CD302,CD55,CDO1,CFI,CLDN2,COL27A1,CPB2,CPN1,CPQ,CREBL2,CRP,CTSZ,CYB5B,CYP27A1,CYP2C9,CYP4V2,DPP4,EIF4EBP2,ENPEP,F11,F2,FABP1,FAM107B,FAS,FBP1,FBP2,FGA,FGB,FGL1,FMO1,G0S2,G6PC1,GC,GCKR,GDI2,GLA,GOT1,GRHPR,HABP2,HACL1,HAL,HGD,HGFAC,HNF4A,HPX,HSD11B1,HSPA5,IGF1,IGFALS,ITIH4,KNG1,LY6E,…	1021 (19)	126
PFOS_10 mg/kg	MAP4K4		kinase	Inhibited	-4.641	1.01e-17	ACAA2,ACACA,ACADS,ACO2,ACSL5,AGL,AGPAT3,ALG14,ATP6V0A2,AUH,BCAT2,Calm1 (includes others),CHKB,CHPT1,COQ5,DHRS4,DLAT,DLST,EIF4E2,FAR1,FASN,GOT1,GRHPR,HADHA,HADHB,HMGCL,HYAL2,KYAT3,MGLL,MLXIPL,NDUFAB1,PEX11A,PEX16,PEX19,PEX3,PGAM1,PGM1,PI4K2B,PLA2G6,PMM1,PTDSS2,PXMP2,SCD,SUCLG1,UCK1	250 (7)	45
CP-865520	CPT1B		enzyme	Inhibited	-4.608	1.14e-23	ABCB4,ACADL,ACADM,ACSL1,ANGPTL4,Atp5e,ATP5F1C,ATP5MG,ATP6V1H,CA2,Calm1 (includes others),COX17,Cox6c,COX7B,DBI,EIF4E2,FABP3,FBP1,FBP2,FH,GCK,HADH,HK1,LPL,MAPK1,MAPK8,MGLL,NDUFA2,NDUFA3,NDUFA4,NDUFA5,NDUFA7,NDUFA8,NDUFA9,NDUFAB1,NDUFB10,NDUFB2,NDUFB3,NDUFB6,NDUFB9,NDUFC1,NDUFS3,NDUFS6,NDUFV1,NDUFV2,NDUFV3,NFKBIA,NRAS,OGDH,PCK1,PDK4,PIK3CA,PPP1CB,Ppp1cc,PPP1R3C,PRKAB1,PRKACB,PRKAR1A,PRKAR2A,PRKCZ,P…	376 (7)	76
CP-865520	GSKJ4		chemical reagent	Inhibited	-4.6	1.76e-07	CHCHD10,CHCHD6,FXN,HSD17B10,MICOS13,MRPL11,MRPL12,MRPL21,MRPL24,MRPL28,MRPL53,MRPS12,MRPS18A,MRPS28,MTX1,NDUFA11,NDUFA7,NDUFB7,PAM16,SUCLG2,TIMM13,TIMM22,TIMM8B,UQCR11,UQCRQ		25
PFOA_03 mg/kg	CLPP	1.23	peptidase	Inhibited	-4.588	1.02e-13	ACADL,ACADM,ACADVL,ACO2,ACSL1,ALAS1,ALDH2,ALDOA,CRAT,DDX58,DECR1,DLAT,DLST,ECH1,ECI1,ECI2,ETFB,ETFDH,HADH,HADHA,HADHB,HSPA9,HSPD1,MDH2,Nnt,PHB,PHB2,PPARGC1A,SAMM50,SLC25A20,SLC25A4,SUCLG1,TUFM		33
NafionBP2_06 mg/kg	NUPR1		transcription regulator	Inhibited	-4.582	2.6e-15	ABHD15,ACAD10,AEN,ANK3,ASPM,ATP6V0A1,ATP8B1,ATPSCKMT,ATR,AURKA,AVPI1,BRCA1,BUB1,BUB1B,C1orf112,CCDC134,CCDC77,CCN1,CCNA2,CCNB2,CDC25C,CDCA2,CDCA3,CDCA8,CEBPB,CENPI,CKAP2L,COA5,CXADR,DHCR24,ELL2,EME1,ESPL1,EXO1,FAM162A,FANCD2,FCHSD2,FGF1,GADD45A,GCH1,GCNT2,GNE,GTSE1,H2AC14,H2BC3,H3C1,H3C12,H3C13,H3C2,HFE,HILPDA,HJURP,IRS2,KBTBD7,KIF20A,KIF23,KIF2C,KIFC1,LBR,LMNB1,MAT2A,MGLL,MKI67,MMD,MMS22L,MRTFB,…	682 (13)	102
NafionBP2_06 mg/kg	miR-30c-5p (and other miRNAs w/seed GUAAACA)		mature microRNA	Inhibited	-4.58	0.00198	ADPGK,ANPEP,COL1A1,COL4A1,COL4A5,COL5A2,FXR2,GALNT7,IDH1,IRS2,JUN,LTN1,MAP4K4,MAT2A,NCL,NT5E,P4HA2,PLEC,PNP,SPARC,TGFBR2,TMED3,TNFAIP2,TP53,Tpm1		25
CP-868388	CPT1B		enzyme	Inhibited	-4.55	2.89e-20	ACADL,ACADM,ACSL1,ANGPTL4,Atp5e,ATP5F1C,ATP5MG,ATP6V1H,CA2,Calm1 (includes others),COX17,Cox6c,COX7B,DBI,EIF4E2,FABP3,FBP1,FBP2,FH,GCK,HADH,HK1,LPL,MAPK1,MAPK8,MGLL,NDUFA1,NDUFA2,NDUFA3,NDUFA5,NDUFA7,NDUFA8,NDUFA9,NDUFAB1,NDUFB10,NDUFB2,NDUFB3,NDUFB6,NDUFB9,NDUFC1,NDUFS3,NDUFS6,NDUFV1,NDUFV2,NDUFV3,PDK4,PPP1CB,Ppp1cc,PPP1R3C,PRKACB,PTPRF,RPS6,SCARB1,SCD,SCP2,SDHA,SDHD,SLC27A1,SORBS1,SREBF1,TSC1,T…	345 (7)	68
NafionBP2_03 mg/kg	NUPR1		transcription regulator	Inhibited	-4.533	1.25e-07	ABHD15,ARHGEF26,ARMC7,ASPM,ATR,AURKA,BRCA1,BUB1,C1orf112,CCDC134,CCDC77,CCNA2,CCNB2,CDCA2,CDCA3,CENPI,CXADR,EME1,FGF1,GTSE1,H2AC14,H3C1,H3C13,H3C2,HJURP,KIF20A,KIF2C,KIFC1,MAT2A,MMD,MMS22L,NAPEPLD,NEIL3,NRBF2,NSL1,NT5DC3,OSGEPL1,PCTP,PLK1,POLE2,PRELID2,RAB17,RAD51,RPA1,SHCBP1,SLC39A8,SPAG5,SPC24,ST6GALNAC6,THG1L,TMPO,UAP1,WDR91,ZC3HAV1	119 (5)	54
PFNA_03 mg/kg	XBP1	-1.55	transcription regulator	Inhibited	-4.526	3.65e-09	ACACA,ACACB,AFP,ALG12,ARCN1,ATF4,ATF6,ATF6B,BET1,CALR,COG3,COPB1,COPB2,CRK,CXCL2,CYP1A2,DAD1,DNAJB11,DNAJB2,DNAJC1,DNAJC3,ERLEC1,ERO1B,ERP44,ESR1,ETS1,FAS,FASN,FN1,GGCX,GOLGA3,GOLPH3,GOSR2,HERPUD1,HM13,HSP90B1,HSPA5,HYOU1,KDELR2,LMAN1,MAN1A1,MGAT2,MOGS,NCOA3,ORMDL3,OSTC,PCYT1A,PDIA3,PDIA5,PDIA6,PPIB,RPN1,RPN2,S1PR1,SCD,SEC31A,SEC61A1,SEC63,SERP1,SERPINA1,SLC35A3,SLC38A2,SMC3,SOD1,SPCS2,SSR1,SSR4,…	989 (16)	79
CP-775146	LARP1	-1.31	translation regulator	Inhibited	-4.491	3.35e-11	EIF4B,RACK1,RPL10,RPL10A,RPL13,RPL18,RPL19,RPL24,RPL27A,RPL3,RPL37,RPL37A,RPL5,RPL6,RPS11,RPS12,RPS15A,RPS16,RPS19,RPS25,RPS27A,RPS6,RPS7,RPS8		24
CP-868388	NFkB (complex)		complex	Inhibited	-4.466	0.00225	ABCD3,ADM,AGT,AHR,ALDH7A1,ATP6AP2,BAD,BAG2,BAX,C1R,C3,CAPNS1,CASP8,Ccl2,CD36,CD74,CD82,CLIP2,CLU,COL18A1,CRP,CXCL12,CXCL2,Cyb5r3,DAD1,DBT,DFFA,DIO1,EFNA1,EGFR,EGR1,ELL2,FABP5,FAS,FGF1,FGG,FN1,FTH1,G0S2,GADD45B,GAS6,GNPAT,GRIN1,HGFAC,HIF1A,HLA-A,HNF4A,IKBKE,IL18,IL1RN,IRF3,IRF7,KLF3,LAMP2,LSP1,MBL2,MFHAS1,NAMPT,NFKB1,ODC1,PLD1,PLK3,PPARG,PTEN,PXN,RELA,SAA1,SDC4,SERPINA3,SLC12A7,SLC1A2,SLC2A2,SLC37…	911 (16)	83
HFPO-TA_0.1 mg/kg	STAT5B		transcription regulator	Inhibited	-4.464	1.65e-26	ABCD2,ACOT1,Acot1,ACOT4,ALDH3A2,Aox3,BCL6,C8B,C9,CA2,CCND1,CDO1,CIDEA,CSRP3,Cyp2a12/Cyp2a22,CYP2A6 (includes others),Cyp2b13/Cyp2b9,CYP2B6,CYP2C8,Cyp2d9 (includes others),CYP3A5,CYP4A11,CYP4A22,DGAT2,EGFR,ELOVL3,FAS,GADD45B,GCK,GSTP1,Gstt3,HAO2,Hsd3b4 (includes others),IGF1,IGFALS,MDH2,ME1,Mup1 (includes others),MYC,NRP2,NUDT7,Pcp4l1,PDK4,PLTP,PMM1,PPP1R3C,RAB30,SCD,SLC16A5,Slco1a1,Slco1a4,TF,THR…	480 (24)	56
PFHxS_03 mg/kg	STAT5B	-1.34	transcription regulator	Inhibited	-4.464	3.1e-11	ABCB1,ACOT1,Acot1,ACOT4,ALDH3A2,Aox3,C8B,CA2,CCND1,CCND2,CDH1,CFLAR,CHEK1,COX6A2,CSRP3,Cyp2b13/Cyp2b9,CYP2B6,CYP2C8,CYP2C9,CYP3A5,CYP4A11,DAPK1,DKK4,Eci3,EGFR,G0S2,GPD1,Gstt3,HAO2,Hsd3b4 (includes others),IGF1,MAF,MDH2,MDM2,ME1,Mup1 (includes others),NOL3,NQO1,NT5E,PDZRN3,PLTP,PMM1,PPP1R3C,PRLR,RABIF,RAD51B,RO60,SCD,SLC16A5,SLC39A10,SLC47A1,Slco1a1,Slco1a4,SOCS2,STAT5B,SUSD4,THRSP,TNFRSF14,TNFRSF…	855 (19)	64
PFHxS_10 mg/kg	CLPP	1.25	peptidase	Inhibited	-4.458	9.36e-12	ACADL,ACADM,ACADVL,ACO2,ACSL1,ALAS1,ALDOA,ATP5F1A,CRAT,CS,DECR1,DLST,ECH1,ECI1,ECI2,ETFB,ETFDH,HADH,HADHA,HADHB,HSPA9,HSPD1,IDH2,IDH3A,MDH2,Nnt,PHB,PHB2,PPARGC1A,SAMM50,SLC25A20,SUCLG1,TFAM,TKT,TUFM		35
PFHxS_10 mg/kg	phytohemagglutinin		chemical drug	Inhibited	-4.437	0.000167	ACOX1,AFF1,AGT,AHSG,APP,BCHE,BCR,C6,C8B,CCND2,CCND3,CCNH,CCNT1,CD47,CDK4,CDK7,COL18A1,CPS1,CXCL12,DNAJB2,EIF5,ENG,ENPEP,EPRS1,FAS,FGFR3,GPD1,GPD2,GPLD1,GUCY1B1,HCFC1,HSP90AA1,IDH3A,IFNGR2,ITGA8,JAK2,JAK3,let-7,LMAN1,MCM4,MEIS2,NAGLU,NRIP1,NT5E,PAPOLA,PARD3,PCYOX1,PEMT,PLK1,PRLR,PSMA1,PTPN12,PWP1,RASA1,RIPK1,RO60,RXRA,SARS1,SKI,SLC16A2,SLC17A1,SLC2A2,SRSF1,TEAD1,TERT,TFAM,TFPI,TRAF5,TRIP12,TYMS,VA…	1600 (21)	76
NafionBP2_06 mg/kg	GSR	1.77	enzyme	Inhibited	-4.429	1.09e-21	ABCC2,ABCC3,ACOX2,AOX1,BLVRB,CBR1,CBR3,CD36,Ces1g,CYP2B6,GSTA3,Gsta4,GSTA5,GSTM1,Gstm3,GSTM4,GSTM5,IKBKG,ME1,MOCOS,NQO1,PGD,PTGR1,SCD,SRXN1,TKT,UGDH		27
HFPO-TA_0.02 mg/kg	HNF1A		transcription regulator	Inhibited	-4.36	4.5e-37	A1CF,ADH1C,AGT,AHSG,ALB,ALDOB,AMBP,APCS,APOB,APOH,APOM,C1S,C5,C8A,C8B,C8G,C9,CBS/CBSL,CDO1,CFI,CPB2,CTSZ,CYB5A,CYP27A1,CYP4V2,ELOVL2,F2,FBP1,FGA,FGB,FGL1,GC,GLUL,GOLM2,GRHPR,HNF4A,HPX,HSD11B1,IGF1,IGFALS,ITIH4,KNG1,LCAT,PCK1,PIGR,PLG,PROC,RNASE4,SERPINA1,SERPINA7,SERPING1,Slco1a1,TAT,TTR,UGT2B10,UGT2B17,UGT2B7,UQCRC2,VLDLR,VTN	177 (10)	60
PFHxS_10 mg/kg	INSIG1		other	Inhibited	-4.356	1.23e-06	ABCA1,ACACA,ACACB,ACLY,ACSL4,ACSS2,CYP51A1,DHCR24,ELOVL1,ELOVL6,ERN1,FADS1,FADS2,FASN,FDFT1,FDPS,GPAM,HMGCR,HMGCS1,HMGCS2,HSPA5,IDI1,JUN,LDLR,LIPA,LIPG,LPCAT3,LPIN1,LPL,LSS,MRC1,PLIN2,PMVK,PPARG,SCARB1,SCD,SLC2A2,STEAP2,VNN1	922 (15)	39
CP-865520	HNF1A		transcription regulator	Inhibited	-4.354	3.76e-23	AADAC,ACAT2,ADH1C,AGT,AHSG,AK2,AKR1C1/AKR1C2,AKR1C4,ALDOB,AMBP,ANPEP,AP3M1,APOB,APOH,APOM,AQP9,ASGR2,ATF2,ATP7A,BAG6,C2,C5,C9,CD302,CDO1,CFI,CLDN2,COQ7,CRP,CTSZ,CYB5B,CYHR1,CYP1A2,CYP2E1,Cyp2j5,CYP3A7,CYP4V2,DCAF13,EIF4EBP2,ELOVL2,ENPEP,F2,FABP1,FAM107B,FAS,FBP1,FBP2,FBXO8,FGA,FGB,FH,FMO1,FOXA2,FOXA3,G0S2,GBE1,GC,GCK,GNG12,GPR137B,GRHPR,HABP2,HAL,HGD,HGFAC,HNF4A,HOPX,HPX,HSD11B1,IGF1,IGFALS,IGFBP…	1121 (19)	125
CP-868388	CLPP		peptidase	Inhibited	-4.333	5.39e-18	ACADL,ACADM,ACADS,ACO2,ACOT13,ACSL1,ALAS1,ALDH2,CRAT,CYC1,DECR1,DLD,DLST,ECH1,ECI1,ECI2,ENO1,ETFA,ETFB,ETFDH,FH,GAPDH,HADH,HADHB,IDH3G,LONP1,MDH2,PDHB,PHB,PHB2,PRDX3,SDHA,SLC25A20,SLC25A4,SUCLG1,TALDO1		36
PFNA_03 mg/kg	STAT5B	-2.03	transcription regulator	Inhibited	-4.32	3.09e-10	ABCB1,ABCD2,Acnat1/Acnat2,ACOT1,Acot1,ACOT11,ACOT4,ACSL6,ALDH3A2,Aox3,AR,ATM,BAIAP2,BCL6,BMF,C8B,C9,CA2,CASP8,CCDC141,CCND1,CCND2,CCND3,CDH1,CDKN1A,CDO1,CFLAR,CHEK1,CSRP3,CYP17A1,CYP2B6,CYP2C8,CYP2C9,CYP39A1,CYP3A5,CYP4A11,CYP4A22,DAPK1,DGAT2,DKK4,EGFR,ESR1,FAM126A,FAS,G0S2,GADD45A,GADD45B,GPD1,GPX7,Hamp/Hamp2,HAO2,Hsd3b4 (includes others),IGF1,IGFALS,LAMA3,LTBR,MAF,MDH2,ME1,MTMR11,Mup1 (includes…	1594 (22)	92
PFNA_03 mg/kg	IRF7		transcription regulator	Inhibited	-4.32	0.00515	ADAR,ATF4,ATP5F1A,BCL2L13,C5,DDX58,DHX58,DNAJA1,Hamp/Hamp2,IFI16,IFI35,IFI44,IFI44L,Ifi47,IFIH1,IFIT1B,IFIT3,IFITM2,IFITM3,Igtp,IL4I1,IRF5,IRF9,Irgm1,JAK2,NMI,PARP12,PARP14,PELI1,PLSCR1,PSMB10,PSMB8,PSME1,RSAD2,RTP4,STAT2,TAP2,TNFSF10,TOR1B,TPST1,TRIM21,UBE2L6,USP18,XAF1	1237 (18)	44
CP-868388	sirolimus		chemical drug	Inhibited	-4.31	3.07e-28	ACADM,Acp5,ADM,ADSS2,APOA5,ATG7,ATP1A1,ATP5F1C,ATP5MG,ATP6AP2,ATP6V0B,ATP6V0C,ATP6V1A,ATP6V1G1,AURKA,B2M,BAG1,BAX,Ccl2,CCNF,CD151,CD36,CDK1,CDK4,CEBPA,CLIC1,COX6A1,CRAT,CREG1,CYCS,DAD1,DDIT4,DDT,DGAT1,DPP7,EGR1,EIF2S1,EIF5,ENO1,ERBB3,FAS,FN1,FOXO3,FTH1,GPD1,GSTP1,H3-3A/H3-3B,HIF1A,HSP90AA1,HSP90AB1,HSP90B1,ID1,ID2,IDH1,IDI1,IGFBP5,IRF7,LAMB1,LDHA,MAP1LC3B,MED12,NDUFA9,NEDD8,NFKB1,NPM1,NUDT1,ODC1,…	1013 (23)	147
PFHxS_10 mg/kg	RICTOR	-1.39	other	Inhibited	-4.307	0.315	AR,ATP5F1A,ATP6V0B,BCL2L11,BIRC5,CFLAR,COX6A2,COX6B2,COX7A1,Cox8c,EGR1,G6PC1,IFI16,NCAM2,NDUFB3,OBP2B,PDK1,PFKFB3,PSMA1,PSMA4,PSMA5,PSMA6,PSMA7,PSMB1,PSMB2,PSMB3,PSMB4,PSMB5,PSMB6,PSMB7,PSMC3,PSMC4,PSMD11,PSMD13,PSMD14,PSMD2,PSMD3,PSMD4,PSMD6,PSMD8,PSME1,PSMF1,PTEN,RGS16,RPL14,RPL17,RPS18,TRIM21,UQCR10,UQCRQ,VCAM1		51
PFNA_03 mg/kg	TP53		transcription regulator	Inhibited	-4.303	3.44e-51	ABCA1,ABCA2,ABCB1,Abcb1b,ABCB4,ABCB8,ABCG2,ABHD4,ACAA2,ACACB,ACADL,ACADM,ACADS,ACADVL,ACAT1,ACLY,ACO2,ACOT11,ACSF2,ACSF3,ACSL1,ACSL3,ACSL6,ACSS2,ACTB,ACTL6A,ADD3,AFP,AGO2,AGTR1,AIFM2,AK3,AK4,AKR1B1,ALDH1B1,ALDH9A1,ALDOA,ALDOC,ANKH,ANLN,ANTXR1,ANXA2,ANXA4,ANXA6,AP3B1,APC,APEX1,APOBEC1,AQP3,AR,ARHGAP5,ARL6IP1,ARPC1B,ARRB2,ASF1B,ASL,ASPM,ASS1,ATAD2,ATF4,ATG10,ATG2B,ATG4B,ATL3,ATP1A1,ATP5F1A,ATXN1,AU…	1233 (20)	593
Fenofibrate	CLPP		peptidase	Inhibited	-4.264	7.18e-09	ACADL,ACADM,ACO2,ACSL1,ALDH2,ALDOA,CRAT,CXCL10,DECR1,DLST,ECH1,ECI1,ECI2,ETFDH,HADHA,HADHB,HSPD1,IDH3A,IDH3G,PHB2,SLC25A20,TFAM		22
PFNA_03 mg/kg	Interferon alpha		group	Inhibited	-4.264	0.00625	ADAR,AFP,AQP3,BCL2L13,BCL6,BMP4,CASP8,CCND1,CCND2,CCND3,CDH1,CDKN1A,CDKN1B,CEACAM1,CELSR1,CSF2RB,CTH,CXCL2,CYP1A2,CYP2C9,DDX58,DHX58,EGFR,EIF2AK2,ENPP2,F3,FAS,FASN,FBXO6,FCGR2B,GBP6,HLA-A,IFI16,Ifi27,IFI35,IFI44,IFI44L,Ifi47,IFIH1,IFIT1B,IFIT3,IFITM2,IFITM3,IGFBP4,IL1R1,IL1RN,IL6R,IL6ST,INSR,IRF5,IRF9,ITPR1,JAK1,LARGE1,MARCHF1,MRPL17,MYD88,NABP1,NFIL3,NFKBIA,NMI,NT5E,PARP12,PARP14,PARP9,PI4K2B,PL…	1315 (16)	100
PFHxS_10 mg/kg	PML	-1.31	transcription regulator	Inhibited	-4.261	1.05e-10	ACACA,ACACB,ACADL,ACADM,ACOX1,ACSL4,BIRC5,CCND1,CDH2,CDKN1A,CFL1,CIT,CPE,CPT1A,CPT1B,DDX60,DNAJA4,EGFR,ELOVL6,FABP1,FAS,FASN,GADD45A,GCLM,GPAM,HADHB,HMGCR,HMGCS1,HSD17B7,HSPB1,ID2,IDI1,IFI35,IFIH1,IFIT3,ISG20,LDLR,LIPC,LPL,MAF,MAFF,MCM6,ME1,NDRG1,NQO1,NR3C1,NSFL1C,PDK4,PML,PPARGC1A,PRDX1,RXRA,SCD,SLC25A20,SNAI2,STMN1,TAP2,TOPBP1,TXN,TXN2,VIM,ZEB1	1335 (23)	62
PFHxS_03 mg/kg	XBP1	-1.33	transcription regulator	Inhibited	-4.261	1.65e-05	ARCN1,ATF4,BLZF1,CALR,COPZ1,CXCL2,DERL1,DNAJB11,DNAJC1,DNAJC3,EIF2AK3,ERLEC1,ERO1B,GOLPH3,GORASP2,HERPUD1,HM13,HSP90B1,HSPA13,HSPA5,HYOU1,LMAN1,MGAT2,PDIA3,PDIA6,RAB33B,RPN1,S1PR1,SCD,SEC63,SERP1,SERPINA1,SLC38A2,SOD1,SPCS2,SSR1,STARD5,SURF4,TXN,UFL1,VAMP7,VCAM1,XBP1,YIPF5	742 (17)	44
CP-868388	MAP4K4		kinase	Inhibited	-4.26	1.96e-21	ACAA2,ACADS,ACLY,ACO2,ACSL5,APIP,ATP6V0A2,ATP6V0E1,AUH,BCKDHB,Calm1 (includes others),CEBPA,CHKB,CHPT1,COQ3,CYC1,DHRS4,DLD,DLST,EIF4E2,GRHPR,HADH,HADHB,HMGCL,IVD,KYAT3,MGLL,NDUFA11,NDUFA3,NDUFA5,NDUFAB1,NDUFB7,NDUFV1,PAPSS2,PEX11A,PEX19,PFKM,PGAM1,PLA2G12A,PLA2G6,PMM1,POLE3,PON2,PPARG,PTS,SCD,SCP2,SREBF1,SUCLG1,UCK1	680 (12)	50
NafionBP2_06 mg/kg	let-7a-5p (and other miRNAs w/seed GAGGUAG)		mature microRNA	Inhibited	-4.255	5.06e-05	AARSD1,ATP6V0A1,AURKB,BIRC5,Calm1 (includes others),CCND1,CCNE1,CEBPA,CIAO2A,COL1A1,COL24A1,COL4A1,COL4A5,COL5A2,CSNK1D,DUSP12,FANCD2,HYOU1,IPO4,KRT19,MED28,MRPS24,NQO1,PGRMC1,PLEC,POLD2,RHOB,SCD,SPARC,TAGLN,TGFBR2,Tpm1,TRMT1,UHRF1,VIM		35
PFOA_03 mg/kg	XBP1		transcription regulator	Inhibited	-4.216	3.73e-09	ACACA,ACACB,APOA1,ARCN1,ATF4,ATF6,BFAR,CALR,COG3,COPB1,COPG1,CXCL2,DAD1,DNAJB9,EIF2AK3,ERLEC1,ESR1,FAS,FASN,FKBP2,FN1,GMPPA,GOPC,HM13,HMOX1,HSPA5,HYOU1,LMAN1,MGAT2,MOGS,PDIA5,PDIA6,PPIB,RPN1,RPN2,SCD,SEC23A,SEC23B,SEC31A,SEC61A1,SEC61G,SEC63,SERPINA1,SPCS2,SPCS3,SRP19,SRP9,SSR4,SURF4,TFDP1,TRAM1,TXN,TXNDC11,UBA5,UFM1,VAMP2,VAMP4	688 (20)	57
PFOA_03 mg/kg	STAT5B	-2.11	transcription regulator	Inhibited	-4.211	2.35e-15	ABCD2,ABCG2,ACOT1,Acot1,ACOT11,ACOT4,ALDH3A2,Aox3,AR,BAIAP2,C8B,C9,CA2,CASP3,CASP8,CCND1,CCND3,CDKN1A,CDO1,CFLAR,CHEK1,CSRP3,CYP2B6,CYP2C8,CYP2C9,Cyp2d9 (includes others),CYP39A1,CYP4A11,CYP4A22,DGAT2,EGFR,ESR1,FAS,FMO2,G0S2,GADD45B,GPD1,GPX7,Gsta4,GSTM5,GSTP1,H2-T22,Hamp/Hamp2,HAO2,HLA-A,Hsd3b4 (includes others),IFITM2,IFITM3,IGF1,IGFALS,JUN,Keg1,LIMD2,LY6E,MDH2,ME1,METTL7A,MTMR11,Mup1 (includes…	999 (24)	90
PFNA_03 mg/kg	Ifnar		group	Inhibited	-4.204	0.0195	CD74,DDX58,EIF2AK2,HLA-A,HLA-E,IFI16,IFI35,IFIH1,IFIT1B,IFIT3,IFITM3,IRF9,Irgm1,MYD88,PSMB8,RNF213,RSAD2,Sp100,STAT2,TAP2,TNFSF10,TRIM21,UBE2L6,USP18,XAF1		25
NafionBP2_06 mg/kg	KDM5B		transcription regulator	Inhibited	-4.201	1.68e-11	ARL6IP5,AURKA,BBS9,BRCA1,BUB1B,CCNB1,CCND1,CCNE1,CDCA3,CDK1,CLCF1,CYB5A,DHCR24,DLGAP5,DNAL4,ECT2,EGR1,FABP5,FBXO5,FGFR2,FST,GADD45A,HACD1,HMMR,INSIG1,KIF2C,LRCH4,MCM2,MCM3,NDC80,NEDD9,PBK,PRLR,RECQL,SNRPD1,SPTSSA,TOP2A,TTK,TUBB2A	715 (17)	39
CP-775146	SLC27A2		transporter	Inhibited	-4.2	6.76e-12	ACAA1,ACADL,ACADM,Acot1,ACOT8,ALDH1A1,CD36,Cyp4a14,DECR1,DHRS4,ECI1,ECI2,EHHADH,FABP1,HMGCL,ME1,PEX11A,SLC25A20		18
CP-775146	sirolimus		chemical drug	Inhibited	-4.17	8.47e-17	ACADM,Acp5,ACTA2,ADM,APOA5,ATP5F1C,ATP6V0B,ATP6V1A,ATP6V1G1,CCN2,CCNF,CD36,CDK1,CDK4,CEBPA,CLIC1,COX6A1,CREG1,DDT,DPP7,EIF1AX,EIF2S1,EIF5,FAS,FN1,FOXO3,FTH1,ID1,ID2,IDH1,IDI1,IRF9,KDR,LAMB1,MAP1LC3B,MED12,NCL,NDUFA9,NFKB1,NPM1,ODC1,PCNA,PDCD4,PEX2,PGK1,PPARG,PPIA,PRDX5,PRNP,PSMA4,PSMA6,PSMB1,PSMB4,PSMB6,PSMB7,PSMD8,RAB9A,RACK1,RAN,RELA,RPL10,RPL10A,RPL18,RPL19,RPL27A,RPL3,RPL37,RPL37A,RPL5,RPLP0,…	676 (23)	90
PFNA_01 mg/kg	SHH		peptidase	Inhibited	-4.162	0.125	ABCG2,ATF5,BCAR1,BMP2,BMP4,CCND2,DAAM1,EGFR,EHBP1,EIF2AK3,FN1,FOXA1,HAND2,HHIP,ID1,IGF1,IGFBP5,IHH,LASP1,LFNG,MCM5,MCM6,MEF2C,PDGFRA,PSMC3IP,PTCH1,RAD51,RPA2,SERPINE1,SLC29A1,TJP1,TSC22D3		32
HFPO-TA_0.02 mg/kg	STAT5B		transcription regulator	Inhibited	-4.161	7.63e-23	ABCD2,Acot1,ACOT1,ACOT4,ALDH3A2,Aox3,C8B,C9,CDKN1A,CDO1,CSRP3,Cyp2a12/Cyp2a22,CYP2A6 (includes others),Cyp2b13/Cyp2b9,CYP2B6,CYP2C8,CYP3A5,CYP4A11,CYP4A22,EGFR,ELOVL3,GADD45B,GSTP1,Gstt3,HAO2,IGF1,IGFALS,Mup1 (includes others),PDK4,PLTP,PMM1,SCD,Slco1a1,THRSP,TMEM98,VNN1		36
CP-865520	NFkB (complex)		complex	Inhibited	-4.147	0.0239	ABCD3,AGT,AHR,ALDH7A1,ATP6AP2,BAD,BAG2,BAX,BIRC2,C1R,C3,CASP7,CASP8,Cd24a,CD36,CD74,CD82,CLU,COL18A1,CRP,CSNK2A1,CTNNB1,CXCL12,CXCL2,Cyb5r3,DAD1,DBT,DIO1,EGFR,EGR1,FABP5,FAS,FGF1,FGG,FN1,FTH1,G0S2,GADD45B,GAS6,GNPAT,HGFAC,HIF1A,HLA-A,HNF4A,HSPA9,IGFBP2,IL18,IL1RN,IRF3,IRF7,ITGB1,KLF3,LITAF,MBL2,MFHAS1,NAMPT,NFKB1,NFKBIA,ODC1,PLK3,PPARA,PPARG,PTEN,RELA,SAA1,SDC4,SERPINA3,SLC12A7,SLC1A2,SLC2A2,SLC3…		82
PFNA_01 mg/kg	G protein alphai		group	Inhibited	-4.133	0.000607	C1R,C1S,C4A/C4B,CCN1,DDX58,EMD,FCGR2A,FCGR2B,FOS,GBP7,HLA-A,IFIH1,IFIT1B,IFIT3,IFITM3,Igtp,PSMB8,RAB20,RSAD2,SERPING1,USP18	298 (7)	21
NafionBP2_06 mg/kg	eltanexor		chemical drug	Inhibited	-4.123	3.06e-10	BRCA1,CCNA2,CCNE1,CCNE2,CHEK1,FANCB,H2AX,H3C2,H3C8,HELLS,MCM2,MCM4,MCM5,PKMYT1,POLE2,RAD51,UBE2T	540 (7)	17
NafionBP2_06 mg/kg	CLPP		peptidase	Inhibited	-4.121	1.52e-08	ACADM,ACADVL,ACO2,ACSL1,ALAS1,ALDOA,CRAT,CS,DECR1,ECH1,ECI1,ETFB,ETFDH,GAPDH,HSPD1,IDH2,PDHA1,PPARGC1A,PRDX3,SAMM50,SLC25A20,TKT		22
HFPO-DA	ACOX1	2.08	enzyme	Inhibited	-4.116	1.83e-41	ABCD3,ACADL,ACADM,ACOT2,ACOX1,ACSL1,AKR1C4,C9,CD36,CES3,CPOX,CYP1A2,Cyp2c54 (includes others),CYP2C8,Cyp2d9 (includes others),CYP4A11,Cyp4a14,CYP4F12,DIO1,EHHADH,G6PC1,GNMT,GSTP1,HSD11B1,HSD3B1,HSPA5,IGFBP1,KRT23,LY6D,MBL2,Mup1 (includes others),PDK4,PEX11A,PLIN2,SERPINA1	95 (7)	35
PFNA_03 mg/kg	HNF1A		transcription regulator	Inhibited	-4.096	1.86e-21	A1CF,ABCC9,AFP,AGT,AHSG,Akr1c12/Akr1c13,Akr1c19,ALS2,ANKS4B,ANPEP,ANXA4,APCS,APOB,APOM,AQP3,AQP9,ARHGAP11A,ASB7,ATF2,ATG2B,BCL6,BMP2K,BSDC1,C1orf50,C1S,C2,C5,C8A,C8B,C8G,C9,CBS/CBSL,CCND1,CDC45,CDKN1B,CDO1,CFI,CLIC5,CLYBL,COL27A1,CPB2,CREBL2,CRP,CTDSPL2,CTSZ,CYB5B,CYHR1,CYP1A2,CYP27A1,CYP2C9,CYP3A7,CYP4V2,DPP4,EIF4EBP2,ENPEP,ETV5,F11,F2,F8,FABP1,FAM107B,FAS,FBP2,FCSK,FGA,FGB,FMO1,G0S2,G6PC1,GARS1…	1392 (19)	170
PFNA_03 mg/kg	SAMSN1		other	Inhibited	-4.082	0.0187	ATM,BBX,CCND2,CITED2,CXCL2,IFIT1B,IFIT3,IL18,INHBA,IRF2,LHX2,NMI,PELI1,PLA1A,PML,RSAD2,SDC1,SH3BP5,STAT2,TCF4,TRIM21,TSC22D1,Vnn3,XBP1		24
WY14643	SLC27A2		transporter	Inhibited	-4.079	1.24e-12	ACAA1,ACOT1,Acot1,ACOX1,CPT2,CRAT,CYP4A11,Cyp4a14,ECI2,EHHADH,ME1,PEX11A,PLIN2,PLIN5,PXMP4,RETSAT,SLC25A20		17
PFNA_01 mg/kg	HNF1A		transcription regulator	Inhibited	-4.076	4.78e-17	A1CF,ABCC9,AFP,AGT,AHSG,Akr1c12/Akr1c13,Akr1c19,ALS2,ANXA4,APCS,APOB,APOM,ASB7,ATG2B,BSDC1,C1orf50,C1S,C2,C5,C8A,C8B,C8G,C9,CBS/CBSL,CDC45,CDO1,CENPO,CFI,CLYBL,COL27A1,CPB2,CRP,CTDSPL2,CTSZ,CYB5B,CYP1A2,CYP2C9,CYP3A7,CYP4V2,EIF4EBP2,ENPEP,ETV5,F11,F2,F8,FABP1,FAM107B,FAS,FBP2,FCSK,FGA,FGB,FMO1,FOXJ3,FUT11,G0S2,GARS1,GCKR,GLA,GLP1R,GOT1,GRHPR,HABP2,HACL1,HAL,HAO1,HGFAC,HNF4A,HSD11B1,IGF1,IGF1R,IGF…	1220 (20)	134
CP-868388	HNF1A		transcription regulator	Inhibited	-4.074	8.32e-18	AADAC,ACAT2,ADH1C,AGT,AHSG,AIMP1,AKR1C4,ALDOB,AMBP,APOB,APOH,APOM,ASGR1,ASGR2,ATF2,ATP7A,BAG6,C2,C5,C9,CD302,CDO1,CFI,COL3A1,COQ7,CRP,CTSZ,CYB5B,CYHR1,CYP1A2,CYP3A7,CYP4V2,DCAF13,DDC,ENPEP,F2,FABP1,FAM107B,FAS,FBP1,FBP2,FBXO8,FGA,FGB,FH,FMO1,FOXA2,G0S2,GC,GCK,GNG12,GPR137B,GRHPR,HAL,HGD,HGFAC,HNF4A,HPX,HSD11B1,IGF1,IGFALS,ITIH4,KNG1,KYAT3,LCAT,LIPA,LY6E,MCCC1,MRPL15,MTTP,NBR1,NOP16,NR0B2,NR5A2,OR…	1005 (18)	108
WY14643	ACOX1	2.38	enzyme	Inhibited	-4.07	7.57e-12	ACAA1,ACOT2,ACOX1,AIG1,Akr1c12/Akr1c13,CRAT,CXCL12,CYP1A2,CYP4A11,Cyp4a14,DPP4,EHHADH,ELOVL3,HAL,HSD3B1,LGALS3BP,LY6D,MGLL,Mup1 (includes others),OAT,PAH,PDK4,PEX11A,PLIN2,QPCT,SLC16A1,SLC4A4,TM4SF4,UCP2	150 (9)	29
PFNA_01 mg/kg	5-fluorouracil		chemical drug	Inhibited	-4.063	0.000434	ABHD4,ACVR1B,ALDOA,ANXA2,ANXA4,ATF4,ATP5PO,BAIAP2,BCL2L11,BTF3,CALU,CCND2,CCNG1,CCT3,CCT4,CCT6A,CDKN1A,CFLAR,CSTB,CTSD,CYCS,EIF2S2,EIF3E,ERN1,FAS,FBXW7,FGFR2,FKBP1A,FOXO1,GARS1,GOT2,GSN,HADHA,HNRNPA2B1,HNRNPAB,HSP90AB1,HSPA4L,HSPA8,HSPE1,IDH2,JUN,LOC102724788/PRODH,MAT2A,MVP,NINJ1,PSMA6,PSMA7,PSMB1,PSMB2,PSMD2,PSME1,PTK2,RAF1,RBL1,RBMX,RPL35,RXRA,SDC1,SEC61A1,SERPINB1,SLC25A5,SSB,SSR4,STOM,UBD,UB…	1272 (21)	69
PFNA_03 mg/kg	PML	-1.43	transcription regulator	Inhibited	-4.053	1.13e-12	ACACA,ACACB,ACADL,ACADM,ACADS,ACOX1,ACSL4,ANXA4,BIRC5,CACYBP,CCND1,CDH2,CDKN1A,CPT1A,CPT1B,DDX60,DNAJA4,EGFR,ELOVL6,FABP1,FAS,FASN,GADD45A,GCLM,GPAM,HADHB,HMGCS1,HSD17B7,HSPB1,ID2,IFI35,IFI44,IFI44L,IFIH1,IFIT3,LDLR,LIPC,LIPE,LPL,LYZ,MAF,MCM6,ME1,NDRG1,NQO1,NR3C1,NSFL1C,PDK4,PLSCR1,PML,PPARGC1A,PRDX1,PSMB8,RXRA,SCD,SLC25A20,SNAI2,STMN1,TAP2,TNFAIP3,TOPBP1,TXN,TXN2,UCP2,VIM,YWHAG,ZEB1	1373 (22)	67
PFOS_10 mg/kg	CLPP	1.39	peptidase	Inhibited	-4.039	4.09e-13	ACADL,ACADM,ACADS,ACO2,ACSL1,ALAS1,ALDH2,ALDOA,CRAT,CS,DECR1,DLAT,DLST,ECH1,ECI1,ECI2,ETFB,ETFDH,HADHA,HADHB,IDH3A,MDH2,PHB,PHB2,PPARGC1A,SLC25A20,SUCLG1,TUFM		28
CP-865520	sirolimus		chemical drug	Inhibited	-4.037	5.79e-27	ACADM,Acp5,ACTB,ADSS2,APOA5,ASS1,ATG7,ATP1A1,ATP5F1C,ATP5MG,ATP6AP2,ATP6V0B,ATP6V0C,ATP6V1A,ATP6V1G1,AURKA,B2M,BAG1,BAX,CCNF,CD151,CD36,CDK1,CDK4,CEBPA,CLIC1,COX6A1,CRAT,CREG1,CSNK2A1,CYCS,CYP2E1,DAD1,DDIT4,DDT,DGAT1,DPP7,EEF2,EGR1,EIF1AX,EIF2S1,EIF5,ENO1,ERBB3,FAS,FN1,FOXO3,FTH1,GSTP1,H3-3A/H3-3B,Hamp/Hamp2,HIF1A,HNRNPU,HSP90AA1,HSP90AB1,HSP90B1,ID1,ID2,IDH1,IDI1,IGFBP1,IRF7,LAMB1,LPIN1,MAP1LC3B…	1092 (24)	152
PFOS_10 mg/kg	ST1926		chemical drug	Inhibited	-4.025	0.0992	AKR1B1,ARSA,CCT2,CCT3,CCT6A,CDK4,DYNLL1,GNAS,HSP90AA1,KIF2C,LGALS1,LSM3,ODC1,PSMD3,PSMF1,PURB,SAP18,SKP1,TBL1XR1,TXN		20
PFNA_03 mg/kg	SASH1		other	Inhibited	-4.025	0.0149	ATM,BBX,CCND2,CITED2,HHEX,IFIT1B,IFIT3,IL18,INHBA,NMI,PELI1,PLA1A,PML,RSAD2,SH3BP5,STAT2,TCF4,TRIM21,TSC22D1,Vnn3		20
NafionBP2_06 mg/kg	MXD1		transcription regulator	Inhibited	-4.022	1.69e-05	AARSD1,ACO2,BUB1,CCNA2,CCNB2,CDK1,CENPE,CENPF,COX7A2L,ETFB,IDH2,MRPS9,MYBBP1A,NEDD9,NOP2,NOP56,NOP58,ODC1,PES1,TOP2A	608 (13)	20
PFOS_10 mg/kg	INSIG1		other	Inhibited	-4.015	3.64e-05	ACACA,ACSL4,ACSS2,CYP51A1,DHCR24,ELOVL6,ERN1,FABP4,FADS2,FASN,FDFT1,GPAM,HMGCR,HMGCS2,JUN,LDLR,LIPA,LIPG,LPCAT3,MLXIPL,PLIN2,SCD,STEAP2,VNN1	452 (12)	24
PFNA_03 mg/kg	IKBKG	1.47	kinase	Inhibited	-4.01	0.0114	BMP2,CFLAR,CP,CTSB,CTSZ,CXCL12,CXCL2,CYP7B1,DCN,ENPP2,EPAS1,GCH1,GM2A,GRN,HLA-A,IFI16,IFIT1B,IL1RN,JUNB,LIFR,NAGLU,NFKBIA,NOCT,NR6A1,OGN,PPARG,PTEN,RCAN1,RGS16,SGK1,SLC16A2,TNFAIP2,TNFAIP3,TNFRSF1B,TNFSF10		35
PFNA_01 mg/kg	Ifnar		group	Inhibited	-4.007	0.0272	CD74,DDX58,EIF2AK2,HLA-A,HLA-E,IFI35,IFIH1,IFIT1B,IFIT3,IFITM3,ISG20,PSMB8,RNF213,RSAD2,Sp100,STAT2,TAP2,UBE2L6,USP18,XAF1		20
HFPO-TA_0.02 mg/kg	CLPP		peptidase	Inhibited	-4	1.62e-15	ACADL,ACADM,ACADS,ACADVL,ACSL1,ALAS1,CRAT,DECR1,ECH1,ECI1,ETFA,HADH,HADHB,HSPD1,IDH2,SDHB		16
NafionBP2_06 mg/kg	SPI1		transcription regulator	Inhibited	-3.992	0.321	Acp5,BAX,CCNA2,CCNB1,CCNB2,CCND1,CCNE2,CD19,CD1D,CDK1,CDKN1A,CEBPA,COX7A2L,FOXO1,ID2,IFI44L,IFIT3,IFITM3,IL1RN,IRF7,ITGA5,JUN,LBR,LYZ,MCL1,Nolc1,PSMB9,RAD51,VIM		29
PFNA_01 mg/kg	PML		transcription regulator	Inhibited	-3.985	1.15e-09	ACACB,ACADL,ACADM,ACADS,ACOX1,ACSL4,ANXA4,CACYBP,CDKN1A,CPE,CPT1A,CPT1B,DDX60,EGFR,FABP1,FAS,GCLM,GPAM,HADHB,HMGCS1,HSD17B7,HSPB1,IDI1,IFI35,IFI44,IFI44L,IFIH1,IFIT3,ISG20,LIPE,LPL,LYZ,MAF,MCM6,ME1,NQO1,NR3C1,NSFL1C,PDK4,PLSCR1,PPARGC1A,PRDX1,PSMB8,RXRA,SCD,SLC25A20,STMN1,TAP2,TOPBP1,TXN,VIM,YWHAG	1203 (23)	52
PFOA_03 mg/kg	IRF7		transcription regulator	Inhibited	-3.971	0.0446	ADAR,ATF4,C5,DDX58,DNAJA1,Hamp/Hamp2,IFI16,IFI35,IFIH1,IFITM2,IFITM3,IRF5,Irgm1,JAK2,NMI,PSMB10,PSMB8,PSMB9,PSME1,RPTOR,RTP4,TAP2,TDRD7,TMPO,TPST1,XAF1		26
NafionBP2_06 mg/kg	PML		transcription regulator	Inhibited	-3.952	6.76e-19	ACACA,ACADM,ACOX1,ACSM1,ACTG1,AKR1A1,BAX,BIRC5,BRCA1,CCND1,CCNE1,CDKN1A,CPT1B,DNAJC9,EGFR,ELOVL6,EPSTI1,FANCD2,FAS,FASN,FTL,GADD45A,GPAM,HLA-DMB,HMGCR,HMGCS1,HSD17B7,ID2,IDI1,IFI44L,IFIH1,IFIT3,IRF7,LYZ,MAP2K1,MCM6,ME1,NDRG1,NFE2L2,NQO1,NSFL1C,PDK4,PPARGC1A,PSMB9,SCD,SLC25A20,SREBF1,STAT1,STIP1,STMN1,TP53,TXN,VIM,YWHAG,ZEB1	789 (22)	55
NafionBP2_06 mg/kg	INSIG1	1.78	other	Inhibited	-3.951	1.48e-16	AACS,ACACA,ACLY,ACSS2,ALOX5AP,CCR5,CYP51A1,DHCR24,DHCR7,ELOVL1,ELOVL6,FABP4,FABP5,FASN,FDFT1,FDPS,GPAM,HLA-DQA1,HMGCR,HMGCS1,IDI1,IRS2,JUN,LCN2,LIPG,LSS,MLXIPL,MVK,NFE2L2,PCYT2,PLIN2,PMVK,S100A8,SCARB1,SCD,SELPLG,SLC2A2,SQLE,SREBF1,TM7SF2,VNN1	738 (15)	41
PFNA_01 mg/kg	IRF7		transcription regulator	Inhibited	-3.949	0.0015	ADAR,ATF4,ATP5F1A,BCL2L13,C5,DDX58,DNAJA1,IFI35,IFI44,IFI44L,Ifi47,IFIH1,IFIT1B,IFIT3,IFITM2,IFITM3,Igtp,IL4I1,IRF5,ISG20,JAK2,NMI,PARP12,PARP14,PELI1,PLSCR1,PSMB10,PSMB8,PSME1,RSAD2,RTP4,STAT2,TAP2,TPST1,UBA7,UBE2L6,USP18,XAF1	780 (16)	38
PFOA_03 mg/kg	PML		transcription regulator	Inhibited	-3.947	2.91e-12	ACACA,ACACB,ACADL,ACADM,ACOX1,ACSL4,ACSM1,AKR1A1,APOA1,CCND1,CDKN1A,CPE,CPT1A,CPT1B,DNAJB9,DNAJC9,EGFR,ELOVL6,FABP1,FAM50A,FAS,FASN,FTL,GPAM,HADHB,HMOX1,HSD17B7,HSPB1,IFI35,IFIH1,LIPC,LPL,LYZ,ME1,NFE2L2,NR3C1,NSFL1C,PDK4,PPARGC1A,PRDX1,PSMB8,PSMB9,RXRA,SCD,SLC25A20,SREBF2,STMN1,TAP2,TXN,UCP2	950 (24)	50
PFHxS_10 mg/kg	GSR	1.56	enzyme	Inhibited	-3.937	2.76e-13	ABCC3,ACOX2,AOX1,BLVRB,CBR3,CD36,Ces1g,CYP2B6,GSTA5,GSTM1,Gstm3,GSTM4,GSTM5,IKBKG,LPIN1,ME1,MGST3,MOCOS,NQO1,PGD,SCD,SLC2A1,SRXN1,TKT,UGDH,UGP2		26
PFNA_03 mg/kg	CHUK		kinase	Inhibited	-3.937	0.0186	BMP2,CCNB1,CCND1,CDKN1A,CDKN1B,CLDN1,COL18A1,CP,CTSB,CTSZ,CXCL12,CXCL2,CYP7B1,DCN,ENPP2,F3,FAS,GADD45B,GCH1,GM2A,GRN,HES6,HLA-A,HSP90AA1,IFI16,IFI35,IFIT1B,IL1RN,JUNB,LIFR,MAT2A,MXD1,NAGLU,NFKBIA,NOCT,NR6A1,OGN,PLK1,PLSCR1,RBP1,RCAN1,RGS16,SGK1,SLC16A2,SMOC2,SNX10,TNFAIP2,TNFAIP3,TNFRSF1B		49
PFNA_03 mg/kg	IRF3	-1.36	transcription regulator	Inhibited	-3.932	0.0824	ADAR,ANXA4,CDH2,CLIC4,DDX58,DDX60,DHX58,EIF2AK2,F13B,FAS,FN1,FST,Hamp/Hamp2,IFI16,Ifi27l2a/Ifi27l2b,IFI44,IFI44L,Ifi47,IFIH1,IFIT1B,IFIT3,IFITM3,Igtp,IRF3,IRF5,Irgm1,JUNB,NECTIN2,NR3C1,PAH,PARP12,PARP14,PML,RSAD2,SNAI2,SORL1,STAT2,STK4,TNFAIP3,TNFSF10,TPST1,UBE2L6,USP18,VIM		44
PFHxS_03 mg/kg	MAP4K4		kinase	Inhibited	-3.924	3.22e-05	ACADS,ACADVL,ACLY,ACSL5,AGPAT3,CEBPB,CHKB,DHRS4,HADH,HADHA,HADHB,HYAL2,MGLL,PAPSS2,PEX11A,PEX19,PLA2G6,PMM1,PPARG,PRKAR2A,PTDSS2,PXMP2,RPS6KB1,SCD,SCP2,SUCLG1	933 (17)	26
PFHxS_10 mg/kg	2-(4-amino-1-isopropyl-1H-pyrazolo[3,4-d]pyrimidin-3-yl)-1H-indol-5-ol		chemical reagent	Inhibited	-3.908	1.86e-12	ACACB,ACAD10,ADGRL2,AKAP13,ASF1B,AURKA,AURKB,BBS4,BIRC5,C1R,C1S,CCNB1,CCND1,CCNE2,CDC45,CDH1,CDK4,CDK7,CFLAR,CPT1A,CUL5,DEPTOR,DHCR24,DNA2,EGR1,FANCL,FANCM,FOXO3,GINS1,GINS2,GMNN,GREM2,H1-2,H2AW,H2AX,HBP1,HEXIM1,HMGCR,ID1,IL1RN,IL6R,INHBA,KDM5B,KLC4,MAP2K3,MCM10,MCM3,MCM5,MCM6,MTHFD2,MXD3,NABP1,NUAK1,PAXX,PML,POLA2,PPIF,RAD51,RFC4,SDC4,SERPINB1,SIRT1,SMAD7,SMC2,SMOX,TCP11L2,TNFAIP8L1,TOP2A,TYMS,U…	1228 (22)	70
PFHxS_03 mg/kg	tunicamycin		chemical - endogenous non-mammalian	Inhibited	-3.906	1.58e-09	ABCB1,ABCG2,ACOX1,ATF4,ATF5,CALR,CANX,CCND1,CD36,CDH1,CDKN1B,CEBPB,COG8,CPT2,CXCL2,DERL1,DNAJB11,DNAJC3,EGFR,EGR1,ERLEC1,ERN1,ERO1A,ERO1B,FITM2,GORASP2,GPT2,HDLBP,HERPUD1,HSP90B1,HSPA5,HSPA9,KLK3,LMAN1,MANF,MTDH,MVD,NEDD4L,PDIA3,PDIA6,PPARG,RAB33B,RRS1,SCD,SERINC3,SIGMAR1,SLC20A1,SLC2A1,Slc35a2,SPCS2,STARD5,SURF4,TMED9,UFL1,VCAM1,WARS1,XBP1,XIAP,YIPF5	668 (17)	59
PFHxS_10 mg/kg	Am 580		chemical reagent	Inhibited	-3.899	0.000809	CPT1A,CYP26B1,Cyp2c70,CYP4A11,CYP51A1,FASN,FDFT1,GSS,HMGCR,HMGCS1,ITGA6,LRAT,LSS,NTRK2,PDCD4,PLIN2,PMVK,PPARG,SCD	1570 (21)	19
HFPO-TA_0.02 mg/kg	MAP4K4		kinase	Inhibited	-3.897	1.53e-14	ACAA2,ACADS,ACADVL,CHPT1,DHRS4,GCDH,GLUL,GRHPR,HADH,HADHB,HMGCL,MAFB,PAPSS2,PEX11A,PLA2G6,PMM1,SCD,SREBF1,UCK1		19
PFHxS_10 mg/kg	IRF7		transcription regulator	Inhibited	-3.889	0.0752	ATF4,ATP5F1A,BCL2L13,CCRL2,DDX58,DHX58,DNAJA1,Hamp/Hamp2,IFI16,IFI35,Ifi47,IFIH1,IFIT1B,IFIT3,IFITM3,IL4I1,IRF5,IRF9,Irgm1,ISG20,JAK2,Ms4a4c (includes others),NMI,PELI1,PSME1,RSAD2,RTP4,STAT2,TAP2,TDRD7,TOR1B,TPST1,TRIM21,UBE2L6,USP18,USP8,XAF1		37
PFNA_01 mg/kg	TICAM1		other	Inhibited	-3.868	0.112	ACSL1,AGTR1,Apol7e (includes others),CD38,CFB,CFLAR,CXCL2,DDX58,FAS,Ifi47,IFIT1B,IFIT3,Igtp,IL18,IL18BP,IRF3,ISG20,JAG1,NFKBIA,NOX4,PDE4B,PELI1,RSAD2,SERPINE1,SLC7A2		25
PFNA_01 mg/kg	NONO		transcription regulator	Inhibited	-3.863	0.00105	ARL5B,CD38,CLEC4F,DDX58,DDX60,EIF2AK2,GCH1,IFI44,IFI44L,IFIH1,IFIT3,IFITM2,ISG20,MORC3,NUPR1,PARP14,PARP9,PDE4B,PELI1,PI4K2B,PLSCR1,RNF213,RSAD2,RTP4,SERPING1,STAT2,TRIM25,UBE2L6,USP18,VAMP5,XAF1		31
HFPO-TA_0.1 mg/kg	CPT1B		enzyme	Inhibited	-3.845	1.42e-17	ACACB,ACADL,ACADM,ACADVL,ACSL1,ATP5F1A,ATP5F1B,CA2,COX6B1,COX7B,DBI,DGAT2,FABP3,FASN,FBP1,FBP2,GCK,GLYAT,HADH,HADHA,INSIG1,LPL,MGLL,NDUFA10,NDUFB3,NDUFS2,PANK1,PCK1,PDK4,PPP1R3B,PPP1R3C,SCD,SCP2,SDHD,SLC27A1,SREBF1,UQCR11,UQCRC2,UQCRFS1	243 (7)	39
NafionBP2_06 mg/kg	TXNRD1		enzyme	Inhibited	-3.825	2.39e-23	ABCC2,ABCC3,ACOX2,AOX1,BAX,BLVRB,CBR1,CBR3,CD36,Ces1g,CYP2B6,ESRRG,FAS,GSTA3,Gsta4,GSTA5,GSTM1,Gstm3,GSTM4,GSTM5,IKBKG,ME1,MOCOS,NQO1,PGD,PTGR1,SCD,SRXN1,TKT,TP53,UGDH	763 (19)	31
PFNA_03 mg/kg	G protein alphai		group	Inhibited	-3.824	0.000208	C1R,C1S,C4A/C4B,DDX58,EMD,F2R,FCGR2A,FCGR2B,GBP6,GBP7,HLA-A,IFIH1,IFIT1B,IFIT3,IFITM3,Igtp,Irgm1,LDLR,PMVK,PSMB8,RAB20,RSAD2,SERPING1,TAGLN2,TUBB6,USP18	425 (7)	26
PFNA_03 mg/kg	lenalidomide		chemical drug	Inhibited	-3.822	0.000101	ANTXR1,APTX,ATXN1,BCL9L,BTBD7,C2orf68,CCND1,CITED2,CTNNB1,DEPP1,DHTKD1,DNAJC25,DOCK4,EIF3M,ERN1,EXTL2,FAM76B,FCHO2,FN1,GINS4,GLUD1,H3C4,HAUS7,HINT3,HLA-DQA1,HSPA5,IFIH1,IFIT3,IGSF11,ITPR1,LPL,LRP1,LRP5,MGLL,MIEF1,MTAP,NEK6,NFIB,NMI,PDK1,PGM2,PPIF,PPP2R1B,PROS1,PTEN,RAD18,RGS16,RNF213,RRM1,RTP4,SEPTIN2,SETD7,SLC7A2,SPRYD7,SPSB1,TCF4,TCF7L1,TCF7L2,TERT,TMEM33,TMEM64,TNFRSF21,USP9X,VIM,XBP1,YWHAZ,ZN…	1586 (17)	68
PFNA_03 mg/kg	IL21		cytokine	Inhibited	-3.822	0.494	BCL2L11,BCL6,BSG,CCND2,CDKN1A,CDKN1B,CLIC5,DPP4,EGR1,EIF2AK2,FCGR2B,GBP6,ID2,IFI16,IFIT1B,IFIT3,Igtp,IL4I1,IRF5,Irgm1,MKI67,MYD88,RORA,RSAD2,SGK1,STAT2,STAT3,Tgtp1/Tgtp2,TIRAP,USP18,XBP1		31
PFNA_03 mg/kg	GSR	1.58	enzyme	Inhibited	-3.816	6.45e-12	ABCC3,ACOX2,AOX1,BLVRB,CBR3,CD36,Ces1g,CYP2B6,GSTA5,Gstm3,GSTM4,GSTM5,IKBKG,LPIN1,ME1,MGST3,MOCOS,NQO1,PGD,SCD,SLC2A1,SRXN1,TKT,UGDH,UGP2		25
NafionBP2_03 mg/kg	TP53		transcription regulator	Inhibited	-3.804	1.43e-19	ABAT,ACP2,ACSS2,AGO2,AGTR1,AKR1B1,ALDH1A1,ALDH4A1,ANLN,AR,ARPC1B,ASPM,ATF4,ATG2B,ATPAF2,AURKA,AURKB,BICD2,BID,BIRC5,BRCA1,BUB1,CALCRL,CAND1,CAP1,CARS1,CAT,Ccl2,CCNA2,CCNB1,CCNB2,CCNE2,CDC20,CDC34,CDC42BPA,CDH10,CDK1,CDKN3,CENPA,CENPE,CENPF,CFLAR,CHEK1,COL14A1,COQ6,CSNK1D,CXCL12,CYB5A,DLGAP5,DPP4,DTYMK,ECM1,EDA2R,EDNRA,EGR1,EPHX1,ERCC5,FABP4,FAM3C,FANCI,FASN,FDFT1,FDXR,FERMT2,FIGNL1,FOXF1,FOXO1,GA…	430 (20)	187
PFHxS_10 mg/kg	SAMSN1		other	Inhibited	-3.8	0.00685	ATM,BBX,CCND2,CITED2,IFIT1B,IFIT3,IL18,INHBA,ISG20,LHX2,NMI,PELI1,PLA1A,PML,RBL1,RSAD2,SDC1,SH3BP5,STAT2,TCF4,TIMELESS,TRIM21,TSC22D1,Vnn3,XBP1	549 (7)	25
PFOA_03 mg/kg	SMARCA4		transcription regulator	Inhibited	-3.782	0.00408	ABHD2,ACSL5,AGT,ALDH2,APOA1,ASNS,ATG9A,ATR,AZGP1,BMP4,CA14,CASP3,CCDC85B,CCND1,CD74,CDKN1A,CEACAM1,CFP,CHEK1,CNP,CP,CPS1,CTNNB1,CTSB,CTSH,CTSS,CUL4A,CYP26A1,CYP4B1,DYSF,EHF,ELOVL6,FAS,FBP1,FCGR2A,FGG,FMO2,FN1,GADD45B,GNAI3,GSTP1,HLA-E,HNF4A,IFI16,IFITM2,IFITM3,IGF1,IGFBP4,ITGA5,ITPR1,JUN,KDR,KHDRBS3,LGALS1,LMNA,LUM,MAOB,MEF2C,MN1,MXD1,NCALD,NOSTRIN,NPC2,NRP2,PARVA,PCDH1,PDE4B,PDK1,PERP,PLIN2,PPCS…	935 (23)	89
PFNA_03 mg/kg	DOCK8		other	Inhibited	-3.771	0.0421	ATM,BBX,CCND2,CITED2,IFIT1B,IFIT3,IL18,INHBA,NMI,PELI1,PLA1A,RSAD2,SH3BP5,STAT2,TCF4,TRIM21,TSC22D1,Vnn3		18
NafionBP2_06 mg/kg	BNIP3L		other	Inhibited	-3.771	2.28e-06	ALAS2,AURKA,Ccl2,CCNA2,CCNE2,CD19,CDKN3,CENPE,CENPF,CHEK1,FANCD2,GADD45A,GAPDH,NUF2,RRM2,SGO1,TFRC,TOP2A	380 (7)	18
CP-868388	5-fluorouracil		chemical drug	Inhibited	-3.768	1.15e-20	ANXA2,ATG5,ATP5F1C,ATP5PO,BAX,BNIP3,BNIP3L,BTF3,CALU,CAPNS1,CCNG1,CCT3,CCT4,CCT6A,CD81,CD82,CDK1,CLU,COX6A1,CSF1R,CSTB,CTSD,CYCS,DNTTIP2,ECHS1,EGR1,EIF2S2,EIF3E,FAS,FDPS,FGFR2,FKBP1A,GAPDH,HNRNPA2B1,HNRNPC,HSP90AB1,HSPA8,HSPE1,IARS1,LDHA,MAT2A,NACA,NDUFA1,NDUFV2,NOP56,PGK1,PLK3,POLR2L,PSMA6,PSMA7,PSMB1,PSMB2,PSMB5,PSMB7,PSME1,PSME2,PTGES3,RHOB,RPL10,RPL10A,RPL18,RPL19,RPL21,RPL24,RPL27A,RPL30,RPL…	931 (17)	92
PFNA_03 mg/kg	IRF1		transcription regulator	Inhibited	-3.743	0.0335	C1R,CASP8,CCNB1,CCND1,CDK4,CDKN1A,CEACAM1,CFB,CXCL2,DDX58,E2F3,EIF2AK2,IFI35,IFI44,IFI44L,Ifi47,IFIH1,IFIT3,IFITM3,IL18,IL18BP,IRF2,IRF5,IRF9,JAK2,ODC1,PIGR,PLAAT3,PML,PSMB10,PSMB8,PSME1,RSAD2,SOCS7,SP1,STAT2,STAT3,TAP2,TERT,TNFSF10,TRIM21,UBD,XAF1		43
HFPO-TA_0.1 mg/kg	LARP1		translation regulator	Inhibited	-3.742	1.09e-06	EEF1A1,EEF1B2,RPL13,RPL14,RPL17,RPL4,RPS12,RPS15,RPS16,RPS23,RPS24,RPS7,RPS8,TPT1		14
NafionBP2_03 mg/kg	eltanexor		chemical drug	Inhibited	-3.742	1.52e-10	BRCA1,CCNA2,CCNE2,CHEK1,FANCB,H3C2,H3C8,HELLS,MCM2,MCM5,PKMYT1,POLE2,RAD51,UBE2T	287 (7)	14
PFNA_03 mg/kg	STAT1		transcription regulator	Inhibited	-3.734	0.00055	ABCA1,AGT,BCL2L11,BCL6,BIRC5,C1R,C1S,C4A/C4B,CASP8,CBFA2T3,CCND1,CCND2,CCND3,CDKN1A,CDKN1B,CEACAM1,CFB,CLIC5,CREM,CXCL2,CYP1A2,CYP2C8,CYP3A5,CYP4A11,DDX60,DNM1L,DPP4,EGLN3,EGR1,EIF2AK2,FAS,FCGR2B,FN1,FOXO1,GBP6,HLA-DQA1,HLA-E,IFI16,IFI35,IFI44,IFI44L,Ifi47,IFIH1,IFIT1B,IFIT3,IFITM2,IFITM3,IGF1,IGF1R,Igtp,IL18,IL18BP,IL1R1,IRF2,IRF5,IRF9,Irgm1,JAK2,JUN,NOX4,PARP9,PDGFA,PDGFRB,PLSCR1,PPARG,PRKCE,PS…	1449 (18)	90
PFNA_01 mg/kg	STAT1		transcription regulator	Inhibited	-3.733	0.00146	AGT,BCL2L11,C1R,C1S,C4A/C4B,CASP8,CBFA2T3,CCND2,CDKN1A,CEACAM1,CFB,CREM,CXCL2,CYP1A2,CYP2C8,CYP3A5,CYP4A11,DDX60,DNM1L,EGLN3,EIF2AK2,FAS,FCGR2B,FN1,FOS,FOXO1,HLA-DQA1,HLA-E,HTRA1,IFI35,IFI44,IFI44L,Ifi47,IFIH1,IFIT1B,IFIT3,IFITM2,IFITM3,IGF1,IGF1R,Igtp,IL18,IL18BP,IL1R1,IRF5,JAK2,JUN,KCTD12,NOX4,PARP9,PLSCR1,PRF1,PRKCE,PSMB10,PSMB8,PSME1,RNF213,RSAD2,RTP4,S100A10,SERPINA3,SERPING1,STAT2,STAT3,Tgt…	1001 (20)	71
PFOS_10 mg/kg	FBXW7	-1.25	enzyme	Inhibited	-3.731	1.61e-05	APP,CD36,CIDEC,CS,DLST,FABP4,FDFT1,GPAM,HMGCR,HSPA8,HSPB1,HSPE1,JUN,LDLR,MCAT,MYC,PPARGC1A,PRKN,SERPINE1	739 (21)	19
PFHxS_10 mg/kg	eltanexor		chemical drug	Inhibited	-3.729	0.000452	CCNA2,CCNE2,CHEK1,E2F8,FANCA,H2AX,H3C8,HELLS,MCM2,MCM4,MCM5,RAD51,RFC4,UBE2T	910 (7)	14
PFOA_03 mg/kg	CPT1B	2.92	enzyme	Inhibited	-3.727	1.88e-13	ABCB4,ACACA,ACACB,ACADL,ACADM,ACADVL,ACSL1,Atp5k,BRAF,CA2,Calm1 (includes others),CBL,COX6B1,CYS1,DBI,DGAT2,EGLN3,EXOC7,FASN,FBP1,FBP2,FOXO1,GLYAT,GPAM,GRB2,GSK3B,HADH,HADHA,IKBKB,LPL,MAPK8,MGLL,MTOR,NDUFA3,NDUFA5,NDUFA7,NDUFAB1,NDUFB3,NDUFC1,NFKBIA,PANK1,PCK1,PDK4,PHKB,PIK3R1,PPARGC1A,PPP1R3B,PPP1R3C,PRKAB1,PRKACB,PRKAR1B,PTPRF,PYGL,RAF1,RPTOR,SCARB1,SCD,SLC27A1,SORBS1,UQCR10,UQCR11	377 (7)	61
CP-868388	HNF4A	-1.38	transcription regulator	Inhibited	-3.71	1.31e-68	AASS,ABCC6,ABCD2,ABCE1,ACAA2,ACLY,ACO2,Acot1,ACOT13,ACOX1,ACP6,ACSL1,ACY3,ADPRH,ADSS2,AGT,AHSG,AIMP1,AKR1C4,ALDH1A1,ALDH2,ALDOB,AMACR,AMBP,ANG,ANKHD1/ANKHD1-EIF4EBP3,ANKRD49,AP3B1,APIP,APOA1,APOA4,APOB,APOH,APOM,AQP8,ARL1,ARL6,ARMC1,ASAH1,ASGR1,ASGR2,ATF2,ATF6B,ATOX1,ATP5MK,ATP6V0C,ATP6V1H,ATP7A,AVPI1,BAAT,BAD,BAG6,BET1,BHMT,BLOC1S1,BPGM,BPHL,C11orf54,C11orf58,C1D,C2,C3,C4A/C4B,CALML4,CAPZA2,CCDC…	961 (22)	456
PFHxS_10 mg/kg	ELL2		transcription regulator	Inhibited	-3.71	9.15e-05	CITED2,CREB3L2,CYP26A1,DNAJC3,ENTPD1,ERGIC1,FNDC3A,HDLBP,HM13,HSPA13,ITM2C,LMAN1,MANF,MDM2,PLPP5,REXO2,SDC1,SEC61A1,SEL1L,SLC33A1,TRIB1,XBP1		22
PFOS_10 mg/kg	KDM5A		transcription regulator	Inhibited	-3.709	0.00198	ACO2,CCND1,CHCHD3,COQ5,COX17,DLAT,DLST,DMPK,GHITM,GRPEL1,MCAT,MFN2,MLYCD,MRPL17,MSTO1,MTOR,MUL1,NDUFS7,PMPCB,TERT,TIMM22,TNNC1,TOMM6		23
PFNA_03 mg/kg	IFNG		cytokine	Inhibited	-3.709	1.12e-07	ABCA1,ABCA6,ABCB1,ABCD3,ACLY,Acot1,ACTB,ADM,AGRN,AGT,AGTR1,ALDH1L1,ALPL,ANAPC5,ANGPTL4,ANKS1A,AQP1,AQP11,AQP9,ARPP19,ASS1,ATF4,ATM,ATP1A1,ATP1B1,AVPR1A,BACE1,BCL2L11,BDNF,BMF,BMP6,BUB1B,C1R,C2,C4A/C4B,CARD6,CASP8,CCL25,Ccl27a,CCNA2,CCND1,CCND2,CCND3,CD163,CD36,CD74,CDC20,CDH1,CDH2,CDK1,CDK4,CDKN1A,CDKN1B,CEACAM1,CELSR1,CERS6,CFB,CFLAR,CLIC4,CLIC5,COL5A2,CP,CREM,CSF2RB,CTNNB1,CTSB,CTSC,CTSD,CTSZ,C…	1612 (20)	331
PFHxS_10 mg/kg	TXNRD1		enzyme	Inhibited	-3.707	4.38e-12	ABCC3,ACOX2,AOX1,BLVRB,CBR3,CD36,Ces1g,CYP2B6,ESRRG,FAS,GSTA5,GSTM1,Gstm3,GSTM4,GSTM5,IKBKG,LPIN1,ME1,MGST3,MOCOS,NQO1,PGD,SCD,SLC2A1,SRXN1,TKT,UGDH,UGP2	991 (10)	28
PFNA_01 mg/kg	IRF3	-1.33	transcription regulator	Inhibited	-3.702	0.165	ADAR,ANXA4,DDX58,DDX60,EIF2AK2,FAS,FN1,FST,Ifi27l2a/Ifi27l2b,IFI44,IFI44L,Ifi47,IFIH1,IFIT1B,IFIT3,IFITM3,Igtp,IRF3,IRF5,ISG20,NECTIN2,NR3C1,PAH,PARP12,PARP14,RSAD2,SORL1,STAT2,STK4,TPST1,UBE2L6,USP18,VIM		33
PFOS_10 mg/kg	CPT1B	2.69	enzyme	Inhibited	-3.679	3.63e-06	ABCB4,ACACA,ACADL,ACADM,ACSL1,ANGPTL4,BRAF,CA2,Calm1 (includes others),CBL,COX15,COX17,CS,DBI,EIF4E2,EIF4EBP1,FASN,FBP2,FLOT1,GPAM,HADHA,IKBKB,INSR,LIPE,MGLL,MTOR,NDUFAB1,NDUFC1,PANK1,PCK1,PDK4,PIK3CA,PIK3R1,PPARGC1A,PYGL,RAF1,SCD,SLC27A1,SORBS1,SOS1,UQCR10	258 (6)	41
PFHxS_03 mg/kg	CLPP		peptidase	Inhibited	-3.677	3.08e-10	ACADL,ACADM,ACADS,ACADVL,ACOT13,ACSL1,ATP5F1A,CRAT,DECR1,ECH1,ECI1,ECI2,ETFDH,HADH,HADHA,HADHB,HSPA9,HSPD1,MDH2,PHB2,PPARGC1A,SAMM50,SLC25A20,SUCLG1,TKT		25
NafionBP2_06 mg/kg	Rb		group	Inhibited	-3.672	7.28e-10	AURKB,BIRC5,BUB1,CCNA2,CCNB1,CCND1,CCNE1,CCNE2,CDK1,CDKN1A,CDT1,ECT2,EZH2,FGFR2,GMNN,MAD2L1,MCM3,MCM4,MCM5,MCM7,PCYT1A,PLK1,PPARGC1A,PTTG1,RPA2,TOP2A,TP53	562 (14)	27
NafionBP2_06 mg/kg	CAT		enzyme	Inhibited	-3.666	0.000263	ATG7,BAX,BCL2A1,Ccl2,CD36,CDKN1A,CFLAR,COL1A1,MCL1,SERPINE1,TAGLN,TP53,VIM,XIAP	713 (19)	14
CP-868388	CDKN2A		transcription regulator	Inhibited	-3.664	0.00023	AMD1,BAX,BTG3,C3,Ccl2,Ccl9,CCNG1,CCNI,CDK1,CITED2,CRP,CXCR5,DCK,DDX5,DUSP1,DYNLRB1,EFNA1,EGR1,FN1,FOXA1,GADD45G,GLB1,GNA13,GNL3,H2AX,HACD3,IGFBP5,IL1R2,ITGB5,MAD2L1,MCM4,NPM1,ODC1,PCNA,PEG3,PSMA5,PTEN,RAB9A,RBBP7,RRM2,SREBF1,TFDP1,TNFRSF1A,TNFRSF1B,TOB1,TP53,TPP1,TRIM28	866 (19)	48
PFHxS_10 mg/kg	IFNL1		cytokine	Inhibited	-3.653	0.266	DDX58,DDX60,EIF2AK2,IFI35,IFIH1,IFIT3,IFITM3,IRF9,ISG20,PML,RSAD2,RTP4,STAT2,TDRD7,UBE2L6,USP18,XAF1		17
HFPO-TA_0.1 mg/kg	ST1926		chemical drug	Inhibited	-3.638	5.07e-05	ATP5F1A,ATP5F1B,CHCHD2,COX7B,EIF4A2,FKBP5,LGALS1,MGST1,ODC1,PSMB1,RPL13,RPS15,RPS26,SKP1,TPT1,TXN,UQCRC2		17
PFNA_01 mg/kg	GSKJ4		chemical reagent	Inhibited	-3.638	0.0332	CHCHD10,CHCHD6,FXN,HSD17B10,IDH2,MRPL11,MRPS15,MRPS28,MT-ND5,PGD,SLC2A3,SLC2A9,SLC50A1,SUCLG2,TIMM22,TIMM50,TRMT1		17
CP-775146	CLPP		peptidase	Inhibited	-3.638	9.49e-07	ACADL,ACADM,ALAS1,DECR1,ECH1,ECI1,ECI2,ETFB,FH,HADH,LONP1,MDH2,PDHB,PHB2,SLC25A20,SLC25A4,SUCLG1		17
CP-775146	5-fluorouracil		chemical drug	Inhibited	-3.636	2.04e-14	ANXA2,ATG5,ATP5F1C,ATP5PO,BNIP3,BNIP3L,BTF3,CALU,CCNG1,CCT3,CCT4,CCT6A,CD82,CDK1,COX6A1,CSF1R,CSTB,CTSD,ECHS1,FAS,FGFR2,HSPA8,HSPE1,MAT2A,NACA,NCL,NDUFV2,NOP56,PGK1,PSMA6,PSMA7,PSMB1,PSMB2,PSMB5,PSMB7,PSME1,PSME2,RPL10,RPL10A,RPL18,RPL19,RPL24,RPL27A,RPL37,RPL5,RPL6,RPS12,RPS15A,RPS16,RPS27A,RPS8,RXRA,SAT1,SEC61A1,SLC25A5,SMS,SNRPD2,SUB1,TP53,TXNIP	419 (7)	60
CP-865520	CHUK		kinase	Inhibited	-3.636	0.00154	Acp5,C3,Ccl9,CLDN1,CLU,COL18A1,CTSB,CTSZ,CXCL12,CXCL2,CYP7B1,DCN,ENPP2,FAS,GADD45B,GM2A,HES6,HLA-A,HSP90AA1,IL1RN,KLF10,LIFR,MAT2A,NAGLU,NFKBIA,PCNA,PLSCR1,RELA,SERPINE2,SLC16A2,SNX10,SOD3,TMEM176B,TNFRSF1B,TP53,VEGFA	917 (19)	36
CP-865520	IKBKG		kinase	Inhibited	-3.628	0.000306	BAX,C3,Ccl9,CLU,CTSB,CTSZ,CXCL12,CXCL2,CYP7B1,DCN,ENPP2,GM2A,HIF1A,HLA-A,IL1RN,IRF7,LIFR,NAGLU,NFKBIA,PPARA,PPARG,PTEN,SERPINE2,SLC16A2,SOD3,TMEM176B,TNFRSF1B,VEGFA	1038 (19)	28
PFHxS_10 mg/kg	NFATC2		transcription regulator	Inhibited	-3.627	0.0564	ABCA1,ATM,BBX,BCL2L11,CCNA2,CCNB1,CDH2,CDK4,CDKN1A,CFLAR,CITED2,CTNNAL1,ENPP2,FAS,GPNMB,IFIT1B,IFIT3,IL18,INHBA,ISG20,ITPR1,JARID2,JUN,KDM6B,MAF,MDM2,MITF,NFKBIA,NMI,NOX4,PELI1,PML,PPARG,PPARGC1A,PTPRK,RCAN1,RSAD2,SH3BP5,SOCS2,STAT2,TCF4,TERT,TSC22D1,ZEB1		44
NafionBP2_06 mg/kg	wortmannin		chemical drug	Inhibited	-3.619	3.42e-07	ACACA,AGTR1,ANPEP,AR,ARRB1,BAX,BIRC5,Ccl2,CCND1,CD36,CDC25C,CDKN1A,CFLAR,COL1A1,CRP,CYP2E1,EGR1,F2R,FASN,G3BP1,IDE,IGF1,IRF1,IRS2,JUN,MCL1,NFE2L2,NT5E,OGT,PPARD,PTTG1,RAP1A,RCC1,RETSAT,SCARB1,SERPINE1,SOCS2,SOCS3,SREBF1,TFRC,TP53,VIM	866 (24)	42
PFOA_03 mg/kg	lipopolysaccharide		chemical drug	Inhibited	-3.615	2.73e-24	AARS1,ABCB11,ABCB4,ABCC3,ABCC4,ABCC6,ABCG8,ACAA2,ACADL,ACADM,Acot1,ACSL1,ACSS2,ACVR1,ADAR,AEN,AGT,AGTR1,AKR1A1,ALCAM,ALDH1A1,ALDH2,ALDOA,ANLN,ANXA2,ANXA7,APCS,APEX1,API5,APOA1,APOA4,Apol7e (includes others),AQP1,AR,ARPC1B,ASH1L,ASS1,ATF2,ATF4,ATP1A1,ATRX,AVPR1A,AZGP1,B2M,BACE1,BBX,BCL7A,BGN,BMP4,C1QA,C1QC,C1R,C3,C5,Calm1 (includes others),CALR,CAPN2,CASP3,CASP8,CBFA2T3,Ccl27a,Ccl9,CCNB2,CCND1,CCN…	1012 (20)	415
PFNA_03 mg/kg	CPT1B	11.3	enzyme	Inhibited	-3.615	1.19e-11	ABCB4,ACACA,ACACB,ACADL,ACADM,ACADVL,ACSL1,AKT2,ANGPTL4,ARAF,ATP5F1A,BRAF,CA2,Calm1 (includes others),CBL,CBLB,COX15,COX17,CRKL,CS,DBI,DGAT2,EGLN3,EIF4E,EIF4E2,EIF4EBP1,EPAS1,FASN,FBP2,FLOT2,FOXO1,FUBP1,GLYAT,GPAM,GSK3B,HADH,HADHA,IKBKB,INSR,LIPE,LPL,MAPK8,MGLL,MKNK2,MTOR,NDUFA5,NDUFAB1,NDUFB3,NDUFC1,NDUFS4,NFKBIA,PANK1,PCK1,PDK4,PFKFB3,PHKB,PIK3CA,PIK3R1,PPARGC1A,Ppp1cc,PPP1R3B,PPP1R3C,PRKAR1A,P…	500 (7)	78
PFOS_03 mg/kg	CLPP		peptidase	Inhibited	-3.606	6.66e-13	ACADL,ACADM,ACSL1,ALDOA,DECR1,ECH1,ECI1,ECI2,ETFDH,HADHA,HADHB,Nnt,SLC25A20		13
PFNA_03 mg/kg	EHHADH	11.1	enzyme	Inhibited	-3.592	8.72e-09	ABCD3,ACAA1,ACOT2,ACOX1,ACSL1,CD36,CYP4A11,Cyp4a14,FASN,LPCAT3,MGLL,PDK4,PEX11A	538 (9)	13
PFNA_01 mg/kg	EHHADH	9.57	enzyme	Inhibited	-3.592	3.35e-10	ABCD3,ACAA1,ACOT2,ACOX1,ACSL1,CD36,CYP4A11,Cyp4a14,LPCAT3,MGLL,PDK4,PEX11A,SCP2	413 (10)	13
PFHxS_10 mg/kg	EHHADH	8.41	enzyme	Inhibited	-3.592	6.03e-09	ABCD3,ACAA1,ACOT2,ACOX1,ACSL1,CD36,CYP4A11,Cyp4a14,FASN,LPCAT3,MGLL,PDK4,PEX11A	471 (9)	13
PFOA_03 mg/kg	EHHADH	28.4	enzyme	Inhibited	-3.592	1.6e-11	ABCD3,ACAA1,ACOT2,ACOX1,ACSL1,CD36,CYP4A11,Cyp4a14,FASN,LPCAT3,MGLL,PDK4,PEX11A	398 (9)	13
PFOA_03 mg/kg	HSD17B4	2.13	enzyme	Inhibited	-3.592	2.87e-07	ABCD3,ACAA1,ACOT2,ACOX1,ACSL1,CD36,CYP4A11,Cyp4a14,FASN,LPCAT3,MGLL,PDK4,PEX11A	920 (10)	13
PFOS_10 mg/kg	EHHADH	4.34	enzyme	Inhibited	-3.592	2.48e-12	ABCD3,ACAA1,ACOT2,ACOX1,ACSL1,CD36,CYP4A11,Cyp4a14,FASN,LPCAT3,MGLL,PDK4,PEX11A	262 (9)	13
NafionBP2_06 mg/kg	RBL2		other	Inhibited	-3.59	5.04e-07	AURKA,AURKB,BRCA1,BUB1,BUB1B,CASP6,CCNA2,CCNB1,CCNB2,CCND1,CCNE1,CDC25C,CDK1,CDKN1A,FAS,KIFC1,KPNA2,NEK2,NOP2,PLK1,RRM2,STMN1,UCK2,VEGFB,XRCC3,ZEB1	587 (17)	26
PFNA_03 mg/kg	TXNRD1		enzyme	Inhibited	-3.586	7.31e-11	ABCC3,ACOX2,AOX1,BLVRB,CBR3,CD36,Ces1g,CYP2B6,ESRRG,FAS,GSTA5,Gstm3,GSTM4,GSTM5,IKBKG,LPIN1,ME1,MGST3,MOCOS,NQO1,PGD,SCD,SLC2A1,SRXN1,TKT,UGDH,UGP2	1142 (12)	27
CP-865520	5-fluorouracil		chemical drug	Inhibited	-3.586	7.52e-20	ANXA2,ATG5,ATP5F1C,ATP5PO,BAIAP2,BAX,BIRC2,BNIP3,BNIP3L,BTF3,CALU,CCNG1,CCT3,CCT4,CCT6A,CD81,CD82,CDK1,CLU,COX6A1,CSF1R,CSTB,CTSD,CYCS,DNTTIP2,ECHS1,EEF2,EGR1,EIF2S2,EIF3C,EIF3E,FAS,FGFR2,FKBP1A,GAPDH,HNRNPA2B1,HNRNPC,HRAS,HSP90AB1,HSPA8,HSPE1,IARS1,MAT2A,MXD4,NACA,NCL,NDUFA4,NDUFV2,NOP56,OAZ1,PGK1,PLK3,POLR2L,PSMA6,PSMA7,PSMB1,PSMB2,PSMB5,PSMB7,PSME1,PSME2,PTGES3,RHOB,RPL10,RPL10A,RPL18,RPL19,RP…	928 (17)	95
PFNA_03 mg/kg	GSKJ4		chemical reagent	Inhibited	-3.578	0.0503	CHCHD10,CHCHD5,CHCHD6,FXN,HSD17B10,IDH2,MRPL11,MRPS15,MRPS28,PDK1,PFKFB3,PGD,SLC2A3,SLC2A9,SLC50A1,SUCLG2,TIMM22,TOMM40,TRMT1,UCP2		20
PFHxS_10 mg/kg	DOCK8		other	Inhibited	-3.578	0.00787	ATM,BBX,CCND2,CITED2,IFIT1B,IFIT3,IL18,INHBA,ISG20,NMI,PELI1,PLA1A,RBL1,RSAD2,SH3BP5,STAT2,TCF4,TRIM21,TSC22D1,Vnn3		20
PFOA_03 mg/kg	IFNL1		cytokine	Inhibited	-3.575	0.123	CHAC1,DDX58,EIF2AK2,IFI35,IFIH1,IFITM2,IFITM3,PSMB9,RTP4,SHFL,TDRD7,TRIM14,XAF1		13
CP-865520	CLPP		peptidase	Inhibited	-3.569	1.01e-18	ACADL,ACADM,ACADS,ACO2,ACOT13,ACSL1,ALAS1,ALDH2,CRAT,CYC1,DECR1,DLD,DLST,ECH1,ECI1,ECI2,ENO1,ETFA,ETFB,ETFDH,FH,GAPDH,HADH,HADHB,HSPA9,LONP1,MDH2,OGDH,PDHB,PHB,PHB2,PRDX3,SDHA,SLC25A20,SLC25A4,SUCLG1,TALDO1,TUFM		38
NafionBP2_06 mg/kg	OGA		enzyme	Inhibited	-3.563	1.48e-15	ABLIM1,ABLIM3,ACAD10,ACADM,ACO2,ACSS2,ACTG1,ACTN4,ADRM1,AKT1S1,ALOX5AP,ARHGAP29,ARPC4,ATP5MG,BAX,BNIP2,C1QB,CALCRL,CAMK1D,Ccl2,Ccl9,CCND1,CCNG2,CCR5,CD36,CD48,CD53,CDKN1A,CEACAM1,CEBPA,CEBPB,CMTM8,CX3CR1,CYP2B6,CYP4V2,DHCR7,FAS,FDFT1,FDPS,FERMT2,FGF21,FLNA,FLNB,GADD45A,GADD45G,GALNT6,GALNT7,GDF10,GLUL,GNE,GTF3A,HMGCR,HMGCS1,HPGD,HSD3B7,HSF2,HSP90AB1,IFIT3,IGF1,IGFBP4,IL6ST,JUN,LSS,MGLL,MSMO1,NDUF…	919 (28)	90
PFNA_03 mg/kg	NOS2		enzyme	Inhibited	-3.551	0.223	AR,BIRC5,CDKN1A,CP,CTSC,CXCL2,CYCS,DDX3X,FABP4,FAS,FASN,FOXO1,G6PC1,GJA1,GPD1,HMGB2,IFIT1B,IFIT3,IL1RN,IRAK1,ITIH4,KDR,MAPK8,MCM5,NFKBIA,Orm1 (includes others),PERP,PIGR,PLSCR1,PPARGC1A,PRDX6,SERPINA3,SLC40A1,Tgtp1/Tgtp2,TKT,TNFSF10,TOR3A		37
PFNA_01 mg/kg	AGT	-1.52	growth factor	Inhibited	-3.546	3.4e-06	ACTB,ADAM23,ADM,AGT,AGTR1,Aldh1a7,ANGPTL2,ANO1,APCS,ARHGEF12,ARID2,ASL,ATP1A1,ATP1B1,ATP2B1,BGN,BMP2,BMP6,C1QTNF1,C4A/C4B,C4bp,Calm1 (includes others),CALR,CASP8,CBS/CBSL,CCND2,CCNE2,CCNF,CD36,CDC20,CDKN1A,CELA1,CFI,CGREF1,COL12A1,COL18A1,COLEC10,COX7A1,CP,CPE,CREB1,CREM,CRP,CXCL12,CXCL2,CYP2C9,CYP4A11,Cyp4a14,DKK3,ECE1,ECM1,EDNRA,EFNB2,EGFR,EHF,ENPEP,ENPP1,ERRFI1,ESR1,ETS1,ETV5,F3,FBXO21,FCGR2B,…	1303 (21)	169
HFPO4	CLPP		peptidase	Inhibited	-3.545	3.96e-18	ACADL,ACADM,ACO2,ACSL1,ALAS1,ALDH2,ALDOA,CRAT,CS,DECR1,ECH1,ECI1,ECI2,HADHA,HADHB,HSPA9,HSPD1,IDH2,LONP1,MDH2,PC,SDHA,SLC25A20		23
PFHxS_10 mg/kg	SASH1		other	Inhibited	-3.545	0.000912	ATM,BBX,CCND2,CITED2,HHEX,IFIT1B,IFIT3,IL18,INHBA,ISG20,NMI,PELI1,PLA1A,PML,RBL1,RSAD2,SH3BP5,STAT2,TCF4,TIMELESS,TRIM21,TSC22D1,Vnn3		23
PFHxS_03 mg/kg	PML		transcription regulator	Inhibited	-3.532	6.31e-05	ACADL,ACADM,ACADS,ACOX1,BIRC5,CCND1,CDH2,CFL1,CIT,EGFR,GCLM,HADHB,HMGCS1,HSD17B7,ID2,IDI1,LIPE,MAF,MAFF,MCM6,ME1,NQO1,NR3C1,PPARGC1A,SCD,SLC25A20,STMN1,TNFAIP3,TXN,TXN2,UCP2,ZEB1	762 (23)	32
Fenofibrate	ACOX1	6.01	enzyme	Inhibited	-3.528	1.95e-15	ABCD3,ACAA1,ACADL,ACADM,ACOT2,ACOX1,ACSL1,C4bp,CD36,CPOX,CRAT,CTBS,CTSE,CTSV,CYP1A2,CYP4A11,Cyp4a14,DIO1,EGFR,EHHADH,ETS2,FAH,GOT1,HAL,KLF6,KRT23,KRT8,MGLL,Mup1 (includes others),NFE2L2,OTC,PAH,PALMD,PDK4,PEX11A,QPCT,RAD51B,SELENBP1,SLC16A1,SLC37A4,SLC4A4,TRPV2	225 (7)	42
NafionBP2_06 mg/kg	calcitriol		chemical drug	Inhibited	-3.514	2.85e-33	ABCB1,ABCC3,ABLIM1,ACADSB,ACAT2,Acp5,ACSL1,ADHFE1,AHR,AKR1B1,ALB,ALDH4A1,ALPL,ANLN,ANXA2,AR,BAX,BIRC5,BNIP2,BRCA1,BUB1B,Ccl2,CCN1,CCNA2,CCNB1,CCND1,CCNE1,CDC20,CDC45,CDCA8,CDK1,CDKN1A,CDT1,CEBPA,CEBPB,CENPA,CENPM,CES1,CISH,Clec2d (includes others),COL4A1,CXCL12,CYP2B6,CYP2C9,CYP3A7,CYP7A1,DCTPP1,DDAH1,ECH1,ECT2,EGFR,EGR1,ENPEP,ESPL1,ETFB,EXO1,EXOSC8,EZH2,FABP4,FAS,FASN,FASTK,FDPS,FGG,FIGNL1,FTL,G…	969 (26)	156
PFHxS_10 mg/kg	BMS-690514		chemical drug	Inhibited	-3.5	2.43e-05	BCL2L11,CCNB1,CCND1,CCND3,CDK1,CDKN1B,CYCS,HSP90AA1,HSPE1,MCM10,MCM3,MCM4,MCM5,MCM6,PPARG,TP53RK	1181 (11)	16
NafionBP2_03 mg/kg	BNIP3L		other	Inhibited	-3.5	2.04e-08	ALAS2,AURKA,Ccl2,CCNA2,CCNE2,CDKN3,CENPE,CENPF,CHEK1,GAPDH,NUF2,PRIM1,RRM2,SGO1,TFRC,TOP2A	269 (6)	16
PFNA_01 mg/kg	NFkB (complex)		complex	Inhibited	-3.492	0.0594	ABCB1,ABCD3,ADM,ADRA2C,AGT,ALDH1B1,ANXA13,AQP1,BACE1,BMP2,C1R,CARD10,CASP8,CCN1,CCND2,CCNH,CD36,CD74,CDKN1A,CFB,CFLAR,CGREF1,COL18A1,CREM,CRP,CSNK2A1,CXCL12,CXCL2,CYLD,CYP3A5,DAD1,DBT,DKK4,EGFR,EHF,ENPP1,EPAS1,ETS1,F3,FAS,FN1,FOS,FST,G0S2,GADD45B,GCH1,GLA,GNPAT,HDAC9,HGFAC,HLA-A,HNF4A,HSPA9,HSPB1,IL18,IL1RN,IRF3,ITCH,ITGAL,ITGAV,ITPR1,JAG1,JUN,KDM2A,KDM6B,KDR,KYNU,LAMP2,MBL2,MFHAS1,MTSS1,MYLK,NFK…		101
PFNA_01 mg/kg	CPT1B	3.57	enzyme	Inhibited	-3.491	6.83e-12	ABCB4,ACACB,ACADL,ACADM,ACADVL,ACSL1,AKT2,ANGPTL4,ATP5F1A,BRAF,CA2,Calm1 (includes others),CBL,CBLB,COX15,COX17,COX7A1,CRKL,DBI,DGAT2,EGLN3,EPAS1,FBP2,FOXO1,GLYAT,GPAM,HADH,HADHA,IKBKB,INSR,LIPE,LPL,MGLL,MTOR,NDUFA5,NDUFAB1,NDUFB3,NDUFC1,NDUFS4,NFKBIA,PANK1,PDK4,PHKB,PIK3CA,PIK3R1,PPARGC1A,PPP1CA,PPP1CB,PPP1R3B,PRKAA2,PRKAB1,PRKAR1A,PRKAR2A,PTPRF,PYGL,RAF1,RPS6KB1,SCARB1,SCD,SCP2,SLC27A1,SORBS1,S…	383 (7)	67
PFOA_03 mg/kg	TICAM1		other	Inhibited	-3.491	0.195	ACSL1,AGTR1,AK3,Apol7e (includes others),CFB,CFLAR,CXCL2,DDX58,FAS,IFI16,IL18,IRF3,Irgm1,NFKBIA,NOX4,PDE4B,Plpp1,SLC7A2,TSC22D1		19
HFPO4	XBP1	-1.49	transcription regulator	Inhibited	-3.488	5.36e-07	APOA1,APP,CALR,CXCL2,CYP1A2,CYP2E1,DNAJB11,ERO1B,FN1,HERPUD1,HSP90B1,HSPA5,HYOU1,MYC,PDIA3,PDIA5,PDIA6,S1PR1,SCD,SDF2L1,SERPINA1,SOD1,TTR,TXN,XBP1	356 (17)	25
HFPO-TA_0.02 mg/kg	ACOX1	1.91	enzyme	Inhibited	-3.481	9.47e-47	ABCD3,ACAA1,ACADL,ACADM,ACADVL,ACOT2,ACOX1,ACSL1,APCS,C9,CD36,CDKN1A,CES3,CRAT,CTSE,Cyp2c54 (includes others),CYP2C8,CYP4A11,Cyp4a14,CYP4F12,CYP7B1,DIO1,EGFR,EHHADH,ELOVL3,GSTP1,HSD11B1,IGF1,IGFBP2,KRT23,KRT8,LPL,MBL2,Mup1 (includes others),OAT,Orm1 (includes others),PDK4,PEX11A,RGN,Rpl36,SELENBP1,SERPINA1,SLC27A2,TRIB3,Vnn3	141 (7)	45
PFNA_01 mg/kg	TLR4		transmembrane receptor	Inhibited	-3.478	0.132	ADM,ATF6,ATM,BBX,BMP2,CASP8,CCN1,CCND2,CD163,CD38,CERT1,CFB,CFLAR,CREB3L3,CXCL2,CYP3A5,DNMT3A,F3,FAS,FBXO32,FCGR2B,FLT3LG,FOS,GJA1,HLA-DQA1,HTRA1,IDH2,Ifi47,IFIT1B,IFIT3,IFITM3,Igtp,IL18,IL18BP,INHBA,IRF3,ISG20,JAG1,KDM6B,NAA80,NFKBIA,NMI,NR1I3,PELI1,PLA1A,RBL1,RSAD2,RXRA,SCARB1,SGMS2,SGPL1,SLC6A12,SMPD1,ST3GAL1,STAT2,STAT3,TCF4,TSPO,Vnn3,Wfdc17,XIAP		61
CP-865520	MYOD1		transcription regulator	Inhibited	-3.473	0.0328	ACSL5,ADORA1,AGT,ARNT,ASS1,ATP7A,CDH15,CDK1,CDO1,CTNNB1,DAG1,DUSP1,EGFR,EIF3E,ENPP2,FOXM1,GADD45G,HADH,HES6,HIPK3,ID2,IGF1,MYO5B,NUSAP1,PCLAF,PFKM,PNMT,PRKAR1A,PSMB4,RRM2,SDC2,SEPTIN4,SP1,TJP1,TOP1		35
CP-868388	STAT5B		transcription regulator	Inhibited	-3.472	2.33e-12	ABCD2,ABCG2,Acot1,ALAS2,ALDH3A2,BAX,C9,CA2,CASP8,CBR1,CD81,CD9,CDO1,CIDEA,CISH,CITED2,CSRP3,CYP2A6 (includes others),Cyp2b13/Cyp2b9,CYP2B6,CYP2C8,Cyp2d9 (includes others),CYP4A11,DDC,DUSP1,EGFR,EIF4A2,FAS,G0S2,GADD45B,GCK,GCNT2,GPD1,Gsta4,GSTM5,GSTP1,H2-T22,HLA-A,Hsd3b4 (includes others),IFITM3,IGF1,IGFALS,IL11RA,JUND,KLF9,LAMA3,LAPTM4A,Ly6a (includes others),LY6E,MDH2,ME1,MPC2,Mup1 (includes oth…	725 (19)	77
CP-865520	HNF4A	-1.49	transcription regulator	Inhibited	-3.468	1.42e-85	AASS,ABCC3,ABCC6,ABCD2,ABCE1,ACAA2,ACLY,ACO2,Acot1,ACOT13,ACOX1,ACP2,ACP6,ACSL1,ACTN1,ACY3,ADSS2,AGT,AHSG,AK2,AKR1C1/AKR1C2,AKR1C4,ALDH1A1,ALDH2,ALDOB,AMACR,AMBP,ANG,ANKRD49,ANPEP,AP3B1,AP3M1,APIP,APOA1,APOA4,APOB,APOH,APOM,AQP8,AQP9,ARL1,ARL6,ARMC1,ASAH1,ASGR2,ATF2,ATF6B,ATOX1,ATP5MK,ATP6V0C,ATP6V1H,ATP7A,AVPI1,BAAT,BAD,BAG6,BET1,BHMT,BLOC1S1,BPGM,BPHL,C11orf54,C11orf58,C1D,C2,C3,C4A/C4B,CALML4,…	1042 (23)	516
PFHxS_03 mg/kg	INSIG1		other	Inhibited	-3.462	7.2e-06	ACLY,ACSS2,CXCL2,CYP51A1,DHCR24,ERN1,FADS2,FDFT1,FDPS,HMGCS1,HSPA5,IDI1,JUN,LIPA,LIPG,LPCAT3,LSS,MRC1,PMVK,PPARG,PRF1,SCARB1,SCD,STEAP2,UCP2,VNN1	710 (14)	26
CP-865520	MAP4K4		kinase	Inhibited	-3.461	2.06e-22	ACAA2,ACADS,ACLY,ACO2,ACSL5,APIP,ATP6V0A2,ATP6V0E1,AUH,BCKDHB,Calm1 (includes others),CEBPA,CHKB,CHPT1,COQ3,CYC1,DHRS4,DLD,DLST,EIF4E2,GRHPR,H6PD,HADH,HADHB,HMGCL,IVD,KYAT3,MGLL,NDUFA11,NDUFA3,NDUFA5,NDUFAB1,NDUFB7,NDUFV1,OGDH,PAPSS2,PEX11A,PEX19,PFKM,PGAM1,PLA2G12A,PLA2G6,PMM1,POLE3,PON2,PPARG,PRKAR2A,PTS,PXMP2,SCP2,SREBF1,SUCLG1,UCK1	293 (7)	53
PFNA_01 mg/kg	SMARCA4	-1.24	transcription regulator	Inhibited	-3.46	0.0111	ABCB1,ABHD2,ACSL5,AFP,AGT,ANGPTL2,ANO1,AP1S2,ATG9A,AXIN2,BMP4,CA14,CCNE2,CD47,CD74,CDKN1A,CEACAM1,CLDND1,CLK1,CNP,CP,CPM,CPS1,CTSB,CYP26A1,CYP4B1,EDNRA,EHF,F3,FAS,FCGR2A,FGFR2,FMO2,FN1,FOS,GADD45B,GCAT,GNAI3,GPR83,GSTO1,HHIP,HLA-E,HNF4A,HPGD,IFITM2,IFITM3,IGF1,IGFBP4,IGFBP5,IGFBP7,INHBA,INPP1,ITGAV,ITPR1,JUN,KDM6B,KDR,KHDRBS3,LAMA3,LAMC2,LMNA,MARCHF1,MEF2C,MN1,MYLK,NOSTRIN,NPC2,NRP2,OXCT1,PARVA,P…		105
CP-775146	NFkB (complex)		complex	Inhibited	-3.459	0.00192	ADM,AHR,BAD,BAG2,BCL2L2,C1R,CASP7,CCN2,CD36,CD82,COL18A1,CRP,CXCL12,CXCL2,Cxcl9,CYP3A5,DBT,EGFR,FABP5,FAS,FGF1,FGG,FN1,FTH1,G0S2,GADD45B,GNPAT,GRIN1,HGFAC,IGLL1/IGLL5,IKBKE,KDR,KLF3,MBL2,MFHAS1,NAMPT,NFKB1,NFKBIA,ODC1,PPARA,PPARG,PRKACA,RELA,SAA1,Saa3,SERPINA3,SLC37A4,TAP1,TDO2,TFPI2,TNFRSF1A,TP53,TRAF2,VCAM1,WTAP,ZFP36	547 (16)	56
HFPO-TA_0.1 mg/kg	TRIM24		transcription regulator	Inhibited	-3.45	0.000151	Bst2,CA2,CMPK2,GBP4,GLUL,Gm12854/S100a11,Ifi27l2a/Ifi27l2b,Ifi47,IFIT1B,Igtp,IL1R1,ITIH2,LGALS3BP	214 (13)	13
NafionBP2_06 mg/kg	EHHADH	4.42	enzyme	Inhibited	-3.45	7.22e-11	ACAA1,ACOT2,ACOX1,ACSL1,CD36,CYP4A11,Cyp4a14,FASN,LY6D,MGLL,PDK4,PEX11A	385 (9)	12
NafionBP2_06 mg/kg	MAP4K4	2.16	kinase	Inhibited	-3.45	2.63e-07	ACACA,ACADVL,ACLY,ACO2,AGL,ALDH4A1,Calm1 (includes others),CEBPA,CEBPB,DHRS4,FASN,GLUL,HSD3B7,ITGA5,MGLL,MLXIPL,MPI,NDUFS4,NT5C2,PAPSS2,PEX11A,PLA2G12A,PLA2G6,PNPLA3,PRKAR2A,PXMP2,SCD,SREBF1,UQCRFS1	794 (17)	29
PFNA_01 mg/kg	IL6		cytokine	Inhibited	-3.444	0.000571	ABCB11,ABCC3,ABCG2,ACOX1,ACVR1,ADGRL2,ADM,AFP,AGT,ANG,APCS,APOB,AQP4,AXIN2,BCL2L11,BGN,BMP2,BMP6,BUB1B,CD163,CD36,CD38,CD74,CDC20,CDC45,CDKN1A,CEACAM1,CES1,CFLAR,CP,CPB2,CPS1,CRP,CSF2RB,CTSC,CXCL2,CYP1A2,CYP2B6,CYP2C8,CYP2C9,CYP3A5,DCN,EGFR,EGLN3,ENPP2,ERN1,ERRFI1,F12,F3,FAH,FAS,FCGRT,FGA,FGB,FN1,FOS,GADD45B,GALE,GATAD2A,GCH1,GP5,HLA-A,HLA-DMA,HLA-DQA1,HPGD,ID1,IFIT1B,IFITM3,IGF1,IGFBP4,IGFBP5,IG…	1251 (21)	139
PFHxS_10 mg/kg	lipopolysaccharide		chemical drug	Inhibited	-3.443	4.85e-17	ABCA1,ABCB1,ABCB11,Abcb1b,ABCB4,ABCC3,ABCC4,ABCC6,ACAA2,ACADL,ACADM,ACLY,Acot1,ACSL1,ACSS2,ACVR1,ACVR2A,ACVR2B,AGT,AGTR1,AK4,AKAP13,ALCAM,ANGPTL2,ANGPTL4,ANXA7,APC,APEX1,API5,APOA4,APOB,Apol7e (includes others),APP,AQP1,AQP3,AR,Arf2,ARHGEF3,ASH1L,ASS1,ATF4,ATP1A1,ATP2B1,ATRX,AURKB,AVPR1A,BCL2L11,BDNF,BGN,BLZF1,BMP4,Brd4,BTK,C1R,Calm1 (includes others),CALR,CAPN2,CARD6,CASP8,CBFA2T3,Ccl27a,CCN1,CC…	1794 (21)	496
HFPO-TA_0.1 mg/kg	LGR5		transmembrane receptor	Inhibited	-3.44	6.2e-13	CYP1A2,CYP2E1,GLUL,Gulo,HSD17B13,LECT2,LHPP,OAT,RDH16,SLC16A10,SLC1A2,SLC22A1	285 (7)	12
NafionBP2_06 mg/kg	IRF7	-1.6	transcription regulator	Inhibited	-3.436	0.00138	ATF4,Ccl2,GBP4,GBP5,Hamp/Hamp2,IFI16,IFI44L,Ifi47,IFIH1,IFIT3,IFITM3,Ifnz (includes others),Igtp,IRF1,IRF7,JAK2,MCL1,Ms4a4c (includes others),PARP14,PDCD2,PSMB9,PSME1,S100A8,SAMD9L,STAT1,TLR8,TMPO,TOR1B	434 (18)	28
PFHxS_10 mg/kg	MFSD2A	2.59	transporter	Inhibited	-3.434	5.88e-05	ACSL4,CYP51A1,FADS1,FADS2,FASN,FDFT1,IDH1,IDI1,LDLR,LSS,MVD,SCD		12
PFOA_03 mg/kg	SPI1		transcription regulator	Inhibited	-3.429	0.236	Acp5,BCL7A,C1QC,CCNB2,CCND1,CDK1,CDKN1A,COX6B1,CSF1R,CSF2RB,CTSE,CTSS,DAB2,FCGR2B,FCGRT,FOXO1,Foxp1,IFITM3,IL18,IL1RN,ITGA4,ITGA5,JUN,LY6E,LYZ,MEF2C,MRC1,NDUFB7,PRDX4,PSMB10,PSMB8,PSMB9,PTEN,SNU13,SPP1,TK1		36
PFNA_03 mg/kg	ST1926		chemical drug	Inhibited	-3.429	0.00055	ACTB,AKR1B1,ARSA,ATP5F1A,CCT2,CCT3,CCT6A,CDK4,CDKN1A,DYNLL1,EIF3E,EIF4B,FKBP5,H2AZ1,HSP90AA1,KIF3A,LGALS1,LSM3,MEN1,MGST1,MOB1A,MTCH2,ODC1,PCLAF,PDIA3,PSMA4,PSMB1,PSMD3,PSMF1,PURB,RYBP,SELENOF,SEM1,SEPTIN7,SKP1,SLC25A37,SLIRP,SOD1,SOX4,TBL1XR1,TOMM7,TXN,UQCRB,UQCRC2,YWHAZ		45
PFOA_03 mg/kg	IFNA2		cytokine	Inhibited	-3.425	0.00651	ARL5A,B2M,C1R,C1S,CDKN1A,CEACAM1,CNP,DAD1,DDX58,DPP4,EGLN3,EIF2AK2,ENPP1,FAS,GOT1,HLA-A,HLA-E,IFI16,IFI35,IFIH1,IFITM2,IFITM3,IRF5,KCNJ6,LY6E,LYN,MTOR,NT5E,PARP9,PSME1,PTTG1,RBL2,RETREG2,SDC1,SEPTIN4,SHFL,TDRD7,TRIM14,XAF1	1133 (19)	39
CP-868388	SPI1		transcription regulator	Inhibited	-3.424	0.00308	Acp5,ARID1A,BAX,CD1D,CD79A,CDK1,CDK4,CEBPA,COX7A2L,CSF1R,CTSE,DAB2,FCGR2B,FTH1,HMBS,HSPA8,ID2,IFITM3,IL18,IL1R2,IL1RN,IMP4,IRF7,KLF13,LY6E,LYZ,NDUFA2,NDUFB11,NDUFB7,PCNA,POLR1D,PRDX2,PRDX5,PSMB10,PSMB8,PTEN,PTPN6,RACK1,RELA,RPL18,SNU13,TCP1,VAV1	903 (21)	43
PFNA_01 mg/kg	IFNG		cytokine	Inhibited	-3.423	5.43e-08	ABCB1,ABCD3,Acot1,ACTB,ADM,AGRN,AGT,AGTR1,ALDH1L1,ALPL,ANAPC5,ANGPTL4,ANKS1A,AQP1,AQP11,ARPP19,ASS1,ATF4,ATM,ATP1A1,ATP1B1,AVPR1A,BACE1,BCL2L11,BMF,BMP6,BUB1B,C1R,C2,C4A/C4B,CAMK4,CARD6,CASP8,CCL25,Ccl27a,CCND2,CD163,CD36,CD38,CD74,CDC20,CDKN1A,CEACAM1,CFB,CFLAR,CP,CREM,CSF2RB,CTSB,CTSC,CTSD,CTSZ,CXCL12,CXCL2,CYLD,CYP1A2,CYP2C9,DAPK1,DDIAS,DDX5,DDX58,DDX60,DECR1,DTX3L,DUSP9,ECE1,EDNRA,EFNB2,EGLN3…	1195 (19)	268
CP-868388	TCF3		transcription regulator	Inhibited	-3.423	0.00225	Aldh1a7,ANXA6,AP3B1,AURKA,CA2,CD79A,CDK1,CELA1,CKS2,CSF1R,CTRB2,CTSE,CTSV,DCK,DSTN,ECT2,EDEM1,FGFR2,GADD45B,GM2A,GNE,GPLD1,H1-0,H2AX,Hmgn2 (includes others),HSD11B1,HSP90B1,ID2,JUND,KLHDC2,LDHA,Ly6a (includes others),LY6D,MAD2L1,MORF4L2,MSMO1,NFIL3,NR0B2,NUSAP1,PDIA6,PGK1,PLAC8,PPARG,PPIA,PRDX2,PTDSS1,RAB33A,RRM2,S1PR1,SEMA4A,SLC35B1,SPCS2,SUB1,TCEAL9,TUBB3,TXNDC5,XBP1	169 (4)	57
HFPO-TA_0.1 mg/kg	PML		transcription regulator	Inhibited	-3.423	1.09e-10	ACACB,ACADL,ACADM,ACADS,ACOX1,ACSM1,ACTG1,APOA1,APOE,CCND1,EGFR,FABP1,FAS,FASN,HADHB,HSPB1,LPL,ME1,PDK4,PRDX1,SCD,SLC25A20,SREBF1,TXN,UCP2,UCP3	420 (22)	26
NafionBP2_06 mg/kg	RICTOR		other	Inhibited	-3.423	7.68e-05	AR,ATP5MG,ATP6V0A1,ATP6V0E2,BAX,BBC3,BIRC5,CFLAR,COX7A2,COX7A2L,EGR1,FABP5,IFI16,IRS2,MCL1,NDUFB9,NDUFS4,NDUFV3,PSMA4,PSMA7,PSMB1,PSMB3,PSMB6,PSMB9,PSMC4,PSMC5,PSMD1,PSMD11,PSMD12,PSMD13,PSMD14,PSMD2,PSMD4,PSMD7,PSME1,RORC,RPL12,RPL17,RPL26,Rpl29 (includes others),RPS10,SLC25A47,SREBF1,UQCR10,UQCRFS1	857 (22)	45
NafionBP2_06 mg/kg	sirolimus		chemical drug	Inhibited	-3.416	1.03e-12	ACACA,ACADM,ACADVL,Acp5,ANXA5,APOA5,AR,ATF4,ATG7,ATP5MG,AURKA,AURKB,BAX,BBC3,BCL2A1,BIRC5,BMP2,Ccl2,CCNA2,CCNB2,CCND1,CCNE1,CCR5,CD36,CDK1,CDKN1A,CEBPA,CEBPB,CFLAR,CHEK1,CHRNA2,CLIC1,COL1A1,CRAT,CREG1,CSNK2A1,CX3CR1,CYP2E1,EGR1,EIF2S1,FAS,FASN,FPR1,GALC,H3-3A/H3-3B,Hamp/Hamp2,HGF,HSP90AA1,HSP90AB1,HSPD1,ID2,IDH1,IDI1,IRF7,IRS2,JAK2,JUN,JUNB,KIF15,LCN2,LMNA,MCL1,MKI67,Mt1,NCL,Nebl,NEU1,ODC1,PARP14…	834 (19)	107
HFPO-DA	dexamethasone		chemical drug	Inhibited	-3.415	3.58e-20	ACADL,ACADM,ACOX1,ACSL1,ADRA2A,AGT,AKR1C4,ALB,APOA1,BGLAP,C3,C8A,CD36,CES1,CIDEC,CLU,CPB2,CRP,CSF2RB,CYP1A2,CYP27A1,Cyp2a12/Cyp2a22,CYP2B6,CYP2C8,CYP3A5,CYP4A11,CYP4F12,DECR1,DEPP1,DHCR24,DIO1,EHHADH,FGA,FGB,FGG,FKBP4,G6PC1,GSTM1,GSTP1,HERPUD1,HSD11B1,HSD17B11,HSPA5,IFITM3,IGFBP1,IGFBP4,IL1RN,NAT8B,NFKBIA,PDK4,PLIN2,PNPLA2,RBP4,RGS16,SCD,SDC4,SERPINA1,SERPINA3,SERPINA6,SERPINF1,Slco1a4,TAT,TF,TSC…	135 (26)	66
CP-865520	TNF		cytokine	Inhibited	-3.413	1.17e-14	ABCA1,ABCC3,ABCD2,ABCG2,ACADM,ACADS,ACOX1,Acp5,ACSL1,ACSL5,ACTB,ADORA1,AGT,AK2,ALAD,Aldh1a7,ALDH2,ANGPTL4,ANK3,ANPEP,ANXA11,APOA1,APOC4,AQP9,ASS1,ATF2,ATP1A1,ATP5PF,AVPR1A,B2M,B4GALNT1,BAX,BCKDHB,BCL10,BCL2L13,BGN,BIRC2,BMPR1A,BPGM,BTG3,C3,C4A/C4B,C5,CA2,CASP7,CASP8,Ccl9,CD36,CD47,CD74,CD82,CDC42EP4,CDH2,CDK4,CDO1,CEBPA,CEBPG,CIDEC,CISH,CITED2,CLDN1,CLIC4,CLU,CMBL,CMIP,CPT2,CRP,CRY1,CSF1R,CTNNB1,…	1057 (17)	300
PFNA_03 mg/kg	ERN1	-2.76	kinase	Inhibited	-3.413	3.17e-06	ACACA,ANG,ATF4,CDH1,CREB3L2,CXCL2,CYP1A2,CYP1B1,DERL2,DGAT2,DNAJB11,DNAJC3,ERLEC1,ERO1B,ERP44,ETS1,FAS,FASN,FITM2,FN1,G6PC1,GOLGA3,GOT1,GPT,HDLBP,HSP90B1,HSPA5,IKBKB,JUN,LAD1,LGR5,MLXIPL,MORF4L2,MPZL2,NCOA3,NOX4,PDIA5,PDIA6,PLIN2,PPARG,PROS1,SCD,SEC61A1,SELENOS,SLC20A1,SPCS2,SURF4,XBP1	1476 (22)	48
PFNA_03 mg/kg	IFNL1		cytokine	Inhibited	-3.407	0.0179	DDX58,DDX60,EIF2AK2,F2R,IFI35,IFI44,IFI44L,IFIH1,IFIT3,IFITM2,IFITM3,IRF9,MLKL,PLSCR1,PML,RSAD2,RTP4,SHFL,STAT2,TRIM14,UBE2L6,USP18,XAF1		23
CP-868388	torin1		chemical reagent	Inhibited	-3.406	4.52e-31	ADH1C,ALDH9A1,ALDOC,ATP5MG,ATP5PF,ATP6AP1,ATP6V0A2,ATP6V0B,ATP6V0C,ATP6V0E1,ATP6V1C1,BPGM,CDH2,COX17,COX7A2,COX7B,CYC1,EEF1B2,EEF1D,EIF3E,EIF4B,ENO1,GAPDH,HK1,LDHA,NDUFA1,NDUFA2,NDUFA3,NDUFA7,NDUFA8,NDUFA9,NDUFAB1,NDUFB10,NDUFB2,NDUFB3,NDUFB7,NDUFB8,NDUFC1,PDHB,PGAM1,PGK1,RACK1,RPL10,RPL10A,RPL12,RPL13,RPL18,RPL19,RPL21,RPL24,RPL27A,RPL3,RPL30,RPL37,RPL41,RPL5,RPL6,RPL7,RPL8,RPS11,RPS12,RPS15A,RP…	96 (3)	77
Fenofibrate	NRIP1		transcription regulator	Inhibited	-3.404	6.2e-05	ACADM,ACO2,AIFM2,CCND1,CCNG2,CD36,CPT1B,CPT2,HADHB,IDH3A,MMD,NR2C1,OPLAH,PDK4,SLC25A20	224 (7)	15
PFHxS_10 mg/kg	IFNB1		cytokine	Inhibited	-3.401	0.0206	Apol7e (includes others),BAK1,BHLHE40,Bst2,CAPN2,CARD6,CASP8,CD38,CDH2,CDKL2,CDKN1A,CREM,Ctla2a/Ctla2b,CYP3A5,DDX3Y,DDX58,DHX58,DKK3,EIF2AK2,GAS1,GBP6,GPC4,Hamp/Hamp2,HLA-A,HMGB2,HMGCR,HMGCS1,IDI1,IFI16,Ifi27l2a/Ifi27l2b,Ifi47,IFIH1,IFIT1B,IFIT3,IL18,IRF9,Irgm1,ISG20,ITGAV,MCM10,MCM6,MYD88,NFIX,NMI,NOCT,OGN,PDK4,PKP2,PML,PTCH1,RAD51,RASSF1,RNASE4,RSAD2,SLC39A14,STAT2,TIMP2,Tpm2,TRIM21,TRIM6-TRIM3…		64
PFNA_03 mg/kg	2-(4-amino-1-isopropyl-1H-pyrazolo[3,4-d]pyrimidin-3-yl)-1H-indol-5-ol		chemical reagent	Inhibited	-3.4	6.85e-11	ACACB,ACAD10,ADGRL2,AKAP13,ARID1A,ASF1B,AURKA,AURKB,BBS4,BCL6,BIRC5,BMP2,C1R,C1S,CCNB1,CCND1,CCNE2,CCNF,CDC45,CDH1,CDK4,CFLAR,CPT1A,CYP1B1,DEPTOR,DHCR24,DNA2,EGR1,FANCL,FANCM,FEN1,GINS2,GJA1,GMNN,GREM2,H1-2,HEXIM1,ID1,IL1RN,IL6R,INHBA,KDM5B,MAP2K3,MCM10,MCM3,MCM5,MCM6,MXD3,NABP1,NUAK1,PARP1,PAXX,PML,PPIF,RAD51,RFC4,RRM1,SDC4,SERPINB1,SFPQ,SMAD7,SMC2,TCP11L2,TFDP1,TNFAIP8L1,TOP2A,TXNIP,UBE2T	1336 (22)	68
PFHxS_10 mg/kg	Rb		group	Inhibited	-3.397	0.000254	AURKB,BIRC5,CCNA2,CCNB1,CCND1,CCNE2,CDH1,CDK1,CDKN1A,DLX1,ECT2,FGFR2,GMNN,MAD2L1,MCM3,MCM4,MCM5,PLK1,PPARGC1A,PPRC1,PTTG1,RBL1,RFC4,RPA2,TERT,TOP2A,TYMS	1011 (16)	27
PFHxS_10 mg/kg	TP53		transcription regulator	Inhibited	-3.39	1.03e-48	ABCA1,ABCB1,Abcb1b,ABCB4,ABCB6,ABCG2,ABHD4,ACAA2,ACACB,ACADL,ACADM,ACADVL,ACAT1,ACLY,ACO2,ACOT11,ACSF2,ACSF3,ACSL1,ACSL3,ACSL6,ACSS2,ACTB,ADD3,AFP,AGO2,AGTR1,AIFM2,AK3,AK4,AKR1B1,ALDH1A1,ALDH1B1,ALDH9A1,ALDOA,ANKH,ANLN,ANTXR1,ANXA2,ANXA6,AP3B1,APC,APEX1,API5,APP,AQP3,AR,ARHGAP5,ARL6IP1,ASF1B,ASL,ASPM,ASS1,ATAD2,ATF4,ATG10,ATG4B,ATL3,ATP1A1,ATP5F1A,ATXN1,AURKA,AURKB,BAK1,BCAS3,BCL2L11,BDNF,BHLHE40…	1211 (20)	574
PFNA_03 mg/kg	imipramine blue		chemical drug	Inhibited	-3.376	3.54e-05	AURKA,CCNA2,CCNB1,CCND1,CCNE2,CCNF,CDK4,CENPE,CENPF,CENPK,CYP4B1,GADD45A,let-7,PLK1,STMN1,XRCC3		16
HFPO4	HNF4A	-1.63	transcription regulator	Inhibited	-3.375	1.48e-50	ABCC3,ABCD2,ABHD6,ACAA2,ACAT1,ACO2,ACOT1,Acot1,ACOX1,ACOX2,ACSL1,ACY3,AGT,AHSG,AKR1C4,ALB,ALDH1A1,ALDH1L1,ALDH2,ALDOB,AMBP,ANG,ANPEP,ANXA5,APCS,APOA1,APOA2,APOA4,APOB,Apoc3,APOE,APOH,APOM,Apon,APP,AQP3,ARG1,ASGR1,ASGR2,ASNS,ATOX1,BAAT,BCL6,BHMT,BLVRB,C11orf54,C1S,C3,C4A/C4B,C6,C8G,CBS/CBSL,CCND1,CD36,CEBPA,Ces2c,CIDEC,COASY,CPB2,CPT2,CRAT,CROT,CRP,CRY1,CS,CYP1A2,CYP27A1,Cyp2a12/Cyp2a22,CYP2A6 (in…	476 (27)	213
CP-865520	SMARCA4	-1.55	transcription regulator	Inhibited	-3.37	0.114	ABCA1,ABRACL,ACSL5,AGT,AHR,ALDH2,ANTXR2,APOA1,ASCC1,BNIP3L,CA14,CD47,CD74,CEACAM1,CLK1,COMMD3-BMI1,CPS1,CTSB,CYP4B1,EFNB1,EGR1,FABP4,FAS,FBP1,FGFR2,FGG,FN1,FOXA2,GADD45B,GADD45G,GAPDH,GCAT,GSTP1,HCLS1,HFE,HLA-E,HNF4A,HPGD,IFITM3,IGF1,IGFBP4,IGFBP7,IRF6,ITGB1,LAMA3,LGALS1,MAPK1,MTRES1,MXD4,MYRF,NPC2,NR2F2,PERP,PLIN2,POLB,PON3,PPARG,PTP4A1,RBM4B,RRM2,SDC2,SERPINE2,SMARCA4,SOD3,SS18,ST3GAL1,TAOK3,TA…		74
PFHxS_03 mg/kg	ACOX1	1.6	enzyme	Inhibited	-3.366	9.64e-17	ABCD3,ACAA1,ACADL,ACADM,ACADVL,ACOT2,ACOX1,ACSL1,AIG1,Akr1c12/Akr1c13,CD36,CHRNB2,CRAT,CSTB,CTBS,CTSE,CXCL12,Cyp2c54 (includes others),CYP2C8,CYP4A11,Cyp4a14,CYP4F12,CYP7B1,EGFR,EHHADH,G6PC1,HSD3B1,HSPA5,IGF1,IL1RAP,Kap,KRT8,LPCAT3,MGLL,Mup1 (includes others),NUPR1,OTC,PEX11A,PIGP,PXMP2,RAD51B,RBM3,SERPINA1,SGK1,SLC20A1,SLC22A25,TRPV2,UCP2,Vnn3,XBP1	826 (15)	50
PFOA_03 mg/kg	Gcg		other	Inhibited	-3.363	6.78e-25	AGXT,ALDH1B1,APOA4,ASL,ASS1,ATP1B1,CPS1,CSRP3,CTH,CTSC,CYP2C8,ETNPPL,FABP5,FBP1,GLS2,GNMT,GSTM1,HAL,Hamp/Hamp2,ITIH5,MAT1A,ME1,METTL7B,MMD2,NCALD,NNMT,OAT,OBP2B,PEX11A,RARRES1,RNASE4,SDC1,SDSL,SLC25A15,SLC7A2,Slco1a1,SULF2,Sult5a1,SUSD4		39
NafionBP2_06 mg/kg	STAT5B		transcription regulator	Inhibited	-3.363	2.43e-20	ABCB1,ABCD2,Acnat1/Acnat2,ACOT1,Acot1,ALAS2,ALDH3A2,Aox3,AR,ARNT,BAIAP2,BAX,C8B,C9,CASP6,CBR1,CCDC141,CCND1,CCNE1,CDKN1A,CDO1,CFLAR,CHEK1,CISH,CSRP3,Cyp2a12/Cyp2a22,CYP2A6 (includes others),Cyp2b13/Cyp2b9,CYP2B6,CYP2C9,Cyp2d9 (includes others),CYP3A5,CYP4A11,CYP4A22,DGAT2,DIP2B,EGFR,FAS,GADD45A,GADD45B,GJB1,GPX7,Gsta4,Gstt3,Hamp/Hamp2,HAO2,Hsd3b4 (includes others),IGF1,IGFALS,IRF1,KRT19,MCL1,ME1,…	871 (20)	78
PFNA_03 mg/kg	NFATC2		transcription regulator	Inhibited	-3.362	0.15	ABCA1,ATM,BBX,BCL2L11,CCNA2,CCNB1,CCNF,CDH2,CDK4,CDKN1A,CFLAR,CITED2,CTNNAL1,CXCL2,ENPP2,FAS,IFIT1B,IFIT3,IL18,INHBA,ITPR1,JARID2,JUN,KDM6B,MAF,NAA80,NFKBIA,NMI,NOX4,PELI1,PML,PPARG,PPARGC1A,PTPRK,RCAN1,RSAD2,SH3BP5,STAT2,TCF4,TERT,TSC22D1,ZEB1		42
PFHxS_10 mg/kg	Ifnar		group	Inhibited	-3.36	0.0252	Bst2,DDX58,EIF2AK2,HLA-A,HLA-E,IFI16,IFI35,IFIH1,IFIT1B,IFIT3,IFITM3,IRF9,Irgm1,ISG20,MYD88,RSAD2,STAT2,TAP2,TGFBR1,TRIM21,UBE2L6,USP18,VCAM1,XAF1		24
CP-865520	CDKN2A		transcription regulator	Inhibited	-3.36	0.00669	AMD1,BAX,BTG3,C3,Ccl9,CCNG1,CCNI,CDK1,CITED2,CRP,DCK,DDX5,DUSP1,DYNLRB1,EED,EGR1,FN1,FOXA1,GADD45G,GLB1,GNA13,GNL3,H2AX,HACD3,ITGB5,MAD2L1,NPM1,ODC1,PCNA,PEG3,PML,PSMA5,PTEN,RAB9A,RBBP7,RFC3,RRM2,SREBF1,TNFRSF1A,TNFRSF1B,TOB1,TP53,TPP1,TRIM28,VEGFA	836 (18)	45
HFPO-TA_0.1 mg/kg	EHHADH	15.3	enzyme	Inhibited	-3.357	1.12e-22	ABCD3,ACAA1,ACOT2,ACOX1,ACSL1,CD36,CYP4A11,Cyp4a14,FASN,LPCAT3,LY6D,MGLL,PDK4,PEX11A,SCP2	258 (10)	15
HFPO-TA_0.1 mg/kg	HSD17B4	1.52	enzyme	Inhibited	-3.357	2.65e-16	ABCD3,ACAA1,ACOT2,ACOX1,ACSL1,CD36,CYP4A11,Cyp4a14,FASN,LPCAT3,LY6D,MGLL,PDK4,PEX11A,SCP2		15
PFHxS_10 mg/kg	HSD17B4	1.43	enzyme	Inhibited	-3.357	1.34e-06	ABCD3,ACAA1,ACOT2,ACOX1,ACSL1,CD36,CYP4A11,Cyp4a14,FASN,GLI1,LPCAT3,MGLL,PDK4,PEX11A,PTCH1	1581 (14)	15
PFOS_10 mg/kg	PML		transcription regulator	Inhibited	-3.35	1.24e-05	ACACA,ACADL,ACADM,ACADS,ACOX1,ACSL4,ANXA4,CCND1,CPT1B,EGFR,ELOVL6,FABP1,FAS,FASN,GPAM,HADHB,HMGCR,HSD17B7,HSPB1,IFIH1,LDLR,LIPE,MAF,ME1,PDK4,PPARGC1A,SCD,SLC25A20,SNAI2,TOPBP1,TXN,YWHAG,ZEB1	749 (22)	33
PFNA_01 mg/kg	IRF1		transcription regulator	Inhibited	-3.345	0.0181	C1R,CASP8,CDKN1A,CEACAM1,CFB,CXCL2,DDX58,E2F3,EIF2AK2,IFI35,IFI44,IFI44L,Ifi47,IFIH1,IFIT3,IFITM3,IL18,IL18BP,IRF5,JAK2,MAP4K4,ODC1,PIGR,PSMB10,PSMB8,PSME1,RSAD2,SOCS7,SP1,STAT2,STAT3,TAP2,TERT,TRADD,UBD,XAF1		36
PFOS_10 mg/kg	torin1		chemical reagent	Inhibited	-3.344	0.00643	ACSS2,ALDH9A1,ALDOA,ATP6V0A2,CCND1,CCND3,CDH1,COX15,COX17,DLAT,EEF1D,EIF3A,FASN,GPI,NDUFAB1,NDUFC1,NDUFS7,PFKFB2,PGAM1,RPL14,RPL22,RPL27,RPL35,RPL37,RPS18,RPS24,TRIM21,UQCR10	594 (11)	28
NafionBP2_06 mg/kg	2-(4-amino-1-isopropyl-1H-pyrazolo[3,4-d]pyrimidin-3-yl)-1H-indol-5-ol		chemical reagent	Inhibited	-3.344	3.71e-14	ACAD10,AHR,ATP6V0E2,AURKA,AURKB,BBC3,BBS4,BIRC5,BMP2,C1R,CCNB1,CCND1,CCNE2,CDC45,CDCA2,CFLAR,CLSPN,DCLRE1B,DHCR24,DTL,EGR1,EXO1,FANCI,GINS2,GMNN,H1-2,H2AX,H2BC18,HAUS1,HMGCR,IL1RN,KIF18B,KPNA2,MASTL,MCM3,MCM5,MCM6,NABP1,POLE2,RAD51,RAD54B,RPA1,RRM1,SERPINB1,SFPQ,SIRT1,SMC2,SPTAN1,TFDP1,TOP2A,UBE2T	831 (23)	51
PFNA_03 mg/kg	Am 580		chemical reagent	Inhibited	-3.342	0.000408	ADM,CPT1A,Cyp2c70,CYP4A11,CYP51A1,F3,FASN,FDFT1,FOLR2,HMGCS1,ITGA6,LIPE,LSS,NTRK2,PDCD4,PLIN2,PMVK,PPARG,SCD,TGM2	1387 (18)	20
NafionBP2_03 mg/kg	CDKN1A		kinase	Inhibited	-3.341	9.61e-17	ANLN,ASPM,ATR,ATRX,AURKA,AURKB,BIRC5,BRCA1,BUB1,CAP1,CCNA2,CCNB1,CDC20,CDK1,CDKN3,CENPF,CHEK1,DLGAP5,DTL,EDNRA,FANCI,HJURP,HMGB2,KIF20A,KIF2C,KNTC1,MBNL2,MCM2,MCM3,MCM5,MCM6,MDM2,MIS18BP1,NUSAP1,PBK,PLK1,PRC1,RACGAP1,RAD51,RRM1,SHC1,SPAG5,STMN1,TOP2A,TPX2,TTK,UBE2C,UBE2T,UHRF1,WDHD1,XRCC6	304 (13)	51
NafionBP2_03 mg/kg	doxorubicin		chemical drug	Inhibited	-3.34	1.44e-05	ABCC3,AR,AURKA,AURKB,BIRC5,BIRC6,BRCA1,CAT,Ccl2,CCNB1,CCNB2,CDK1,CDKN3,CENPA,CFLAR,CHEK1,EGR1,IGFBP4,IRF7,ITCH,KIF20A,KRT8,MBNL2,MCM3,MDM2,MYO6,NFE2L2,NFKB1,NOX4,NQO1,PERP,PINX1,PLK1,PPM1D,PRC1,RAD51,RRM1,RRM2,S100A10,S100A8,SLC19A2,STMN1,TAP2,TOP2A	435 (20)	44
CP-775146	GATA6		transcription regulator	Inhibited	-3.325	0.0628	ACTA2,ATP6V1H,BMPR1A,C1R,C4A/C4B,CALML4,DAB2,DPP4,FH,FOXA2,FOXA3,HSD3B1,LGR5,MYH9,NR5A2,PGK1,PPARG,Saa3		18
HFPO-TA_0.02 mg/kg	GSKJ4		chemical reagent	Inhibited	-3.317	3.18e-08	CHCHD10,IDH2,LDHA,MT-CO1,MT-CYB,MT-ND1,MT-ND2,MT-ND4,MT-ND5,SLC45A3,SUCLG2		11
NafionBP2_06 mg/kg	PROM1		other	Inhibited	-3.317	9.07e-08	DHCR24,DHCR7,DSG2,FDPS,HMGCS1,IDI1,INSIG1,LSS,NSDHL,SQLE,TM7SF2	246 (7)	11
NafionBP2_06 mg/kg	GSKJ4		chemical reagent	Inhibited	-3.317	0.0902	COX18,FAHD1,IDH2,MICOS13,MRPL11,MRPS28,PGD,SUCLG2,TIMM13,TIMM50,TRMT1		11
PFNA_03 mg/kg	MXD1	-1.39	transcription regulator	Inhibited	-3.315	0.00033	ACO2,BCL6,CCNA2,CCNB2,CCND2,CCND3,CCNG1,CDK1,CDK4,CENPE,CENPF,COX20,EIF4E,ETFB,FARS2,IDH2,IMMP2L,MRPS9,MXD1,MYBBP1A,MYD88,ODC1,RBL2,TERT,TNFRSF21,TOP1,TOP2A	1150 (13)	27
PFHxS_10 mg/kg	tunicamycin		chemical - endogenous non-mammalian	Inhibited	-3.314	1.61e-12	ABCB1,Abcb1b,ABCG2,ACACA,ACOX1,Arf2,ATF4,ATF5,ATF6,BIK,CALR,CANX,CCND1,CCND3,CD36,CDH1,CDKN1A,CDKN1B,CEBPB,CLPP,COG8,CPT1A,CPT2,CREB3L2,DERL1,DGAT2,DNAJB11,DNAJC3,EGFR,EGR1,ERLEC1,ERN1,ERO1A,ERO1B,FASN,FGF21,FITM2,FN1,GADD45A,GADD45B,GOLGA3,GORASP2,GOSR2,GRN,Hamp/Hamp2,HDLBP,HSD11B1,HSP90B1,HSPA5,HSPA9,IBTK,INSR,KDELR2,KLK3,LGR5,LMAN1,LPIN1,MANF,MFSD2A,MORF4L2,MTDH,MTHFR,MVD,NCOA3,NDRG1,NEDD4L,NF…	1399 (19)	94
NafionBP2_06 mg/kg	IFNG		cytokine	Inhibited	-3.309	9.53e-13	ABCB1,ABLIM3,ACLY,Acot1,ADCY7,AGTR1,AHR,ALDH1L1,ALOX5AP,ALPL,ANKS1A,ARL6IP5,ARPP19,ATF4,AVPR1A,BAX,BBC3,BCL2A1,BUB1,BUB1B,C1QB,C1R,CASP6,Ccl2,Ccl9,CCNA2,CCND1,CCR5,CD1D,CD36,CD74,CDC20,CDK1,CDKN1A,CEACAM1,CEBPA,CEBPB,CFB,CFLAR,CISH,CKAP5,CLIC5,COL1A1,COL5A2,CTSC,CTSZ,CX3CR1,CXADR,CXCL12,CYB5A,Cyb5r3,CYP1A2,CYP2C9,CYP2E1,DECR1,DIO1,DPP4,EDNRA,EGR1,ERAP1,ESM1,F2R,FABP5,FAS,FASN,FBXO5,FCGR3A/FCGR3B,…	578 (14)	210
HFPO4	SIM1		transcription regulator	Inhibited	-3.308	0.000307	ANG,APOA5,APOC4,APOE,COPZ2,EGFR,ELOVL3,GLUL,HGFAC,HLA-A,IGFBP4,IL6R,ITIH3,LCAT,LIFR,SELENBP1,SPRR1A,TSC22D3		18
PFNA_01 mg/kg	medroxyprogesterone acetate		chemical drug	Inhibited	-3.307	6.49e-11	ALDH3A2,ARHGEF12,ARPC1B,ARSA,ASS1,BCAR1,BCL2L11,BMP4,BUB1B,CAMK4,CAPN2,CCN1,CCND2,CCNE2,CDC20,CDC45,CDKN1A,CSF2RB,CTSB,DCN,DLGAP5,DNMT3B,E2F3,ENHO,ENPP2,ESR1,ETS1,F3,FAS,FGFR1,FN1,FOXO1,GANAB,GCH1,GHR,GLA,GM2A,GSN,HSD11B1,HTRA1,ID1,ID4,IFI35,IGF1,IGFBP7,IL11RA,IL18,IL6R,IL6ST,INHBA,INHBE,IQGAP2,ITGAV,JAK2,JUN,LAMA1,LAMB3,LAMP2,LGMN,LIFR,LIPA,LMNA,MAD2L1,MAN1A2,MAOA,MCM4,MCM5,MOGS,MYH10,MYH9,MYLK,…	1436 (23)	113
PFNA_03 mg/kg	NONO		transcription regulator	Inhibited	-3.305	0.00488	ACACA,ARL5B,CLEC4F,CYP17A1,DDX58,DDX60,EIF2AK2,FASN,GCH1,IFI44,IFI44L,IFIH1,IFIT3,IFITM2,MORC3,PARP14,PARP9,PDE4B,PDE7B,PELI1,PI4K2B,PLSCR1,PML,RNF213,RSAD2,RTP4,SERPING1,STAT2,TNFSF10,TOR1B,TRIM25,UBE2L6,USP18,VAMP5,XAF1		35
CP-775146	mycophenolic acid		chemical drug	Inhibited	-3.302	0.00341	ACTA2,ADM,ANPEP,AZGP1,CCN2,CD59,CLDN1,FN1,GNL3,HNRNPD,ID2,PCNA	510 (12)	12
Fenofibrate	EHHADH	5.82	enzyme	Inhibited	-3.302	2.56e-10	ABCD3,ACAA1,ACOT2,ACOX1,ACSL1,CD36,CYP4A11,Cyp4a14,MGLL,PDK4,PEX11A	233 (9)	11
PFOA_03 mg/kg	IL6		cytokine	Inhibited	-3.301	5.7e-10	ABCB11,ABCC3,ABCG2,ACOX1,Acp5,ACVR1,AGT,ALAS1,ANG,ANGPT1,APCS,APOA1,BGN,BUB3,C3,CASP3,CCNB2,CCND1,CD163,CD36,CD74,CD82,CDC20,CDK1,CDKN1A,CEACAM1,CES1,CFH,CFLAR,CFP,CHEK1,CLDN2,CLU,CP,CPB2,CPS1,CRP,CSF1R,CSF2RB,CTNNB1,CTSB,CTSC,CUL4A,CXCL2,CYP2B6,CYP2C8,CYP2C9,DCN,EGFR,EGLN3,ENPP2,ERN1,F12,FAH,FAS,FCGRT,FGA,FGB,FGG,FGL1,FN1,FSCN1,G6PC1,GADD45B,GALE,GATAD2A,GLRX,GRK2,Gsta4,Hamp/Hamp2,HLA-A,HLA-DQA1…	1104 (19)	143
PFNA_03 mg/kg	BMS-690514		chemical drug	Inhibited	-3.3	1.29e-06	BCL2L11,CCNB1,CCND1,CCND3,CDK1,CDKN1B,CYCS,HSP90AA1,HSPA4,HSPA8,HSPE1,MCM10,MCM3,MCM4,MCM5,MCM6,PPARG,TP53RK	1155 (11)	18
CP-775146	torin1		chemical reagent	Inhibited	-3.3	1.03e-13	ATP5PF,ATP6V0B,ATP6V0E1,BPGM,COX17,COX7A2,COX7B,EIF4B,HK1,NDUFA8,NDUFA9,NDUFAB1,NDUFB3,NDUFB8,PDHB,PFKL,PGK1,RACK1,RPL10,RPL10A,RPL13,RPL18,RPL19,RPL24,RPL27A,RPL3,RPL37,RPL37A,RPL5,RPL6,RPS11,RPS12,RPS15A,RPS16,RPS19,RPS25,RPS27A,RPS6,RPS7,RPS8,TCIRG1		41
CP-775146	KDM5A		transcription regulator	Inhibited	-3.3	0.000637	CHCHD3,COQ7,COX17,COX6A1,COX7A2,GHITM,GRPEL1,HSBP1,MLYCD,MRPL17,MRPL55,MRPL58,NDUFA9,NDUFB8,NME1,PSEN2,SDHD,Tpm1		18
PFOA_03 mg/kg	GSKJ4		chemical reagent	Inhibited	-3.3	0.00162	CHCHD10,CHCHD5,DMAC2L,FAHD1,HSD17B10,LDHA,MRPL11,MRPS18A,MRPS28,NDUFA7,NDUFB7,PAM16,PDK1,PGD,SLC50A1,TIMM13,UCP2,UQCR11		18
PFHxS_03 mg/kg	bee venom		chemical - endogenous non-mammalian	Inhibited	-3.299	0.000721	CCNB1,CDC42EP4,CREBBP,CREM,DDX6,IL4I1,ITGAV,JUN,JUNB,LPIN2,MARCHF7,NUPR1,NUSAP1,PRC1,PTPN11,REXO1,SNTB2,TNFAIP3,TOP2A,TSC22D1	514 (7)	20
HFPO4	phytohemagglutinin		chemical drug	Inhibited	-3.298	0.00304	ACOX1,AGT,AHSG,ALDH2,APP,C5,C6,C8B,COL18A1,CPS1,CXCL12,FOXA3,GPLD1,ITIH4,LCAT,PEMT,PRLR,SLC16A2,SLC2A2,XBP1	355 (15)	20
CP-865520	IKBKB		kinase	Inhibited	-3.295	8.1e-05	ABCA1,Acp5,BAX,BIRC2,C3,CASP8,Ccl9,CKS1B,CLDN1,CLU,CSF1R,CTNNB1,CTSB,CTSZ,CXCL12,CXCL2,CYP7B1,DCN,ECT2,EGR1,ENPP2,FAS,FOXM1,FOXO3,GM2A,H2AX,HIF1A,HLA-A,IGFBP2,IGFBP7,IL1RN,ILK,ITGB5,LIFR,LMNB1,MAT2A,MYD88,NAGLU,NFKB1,NFKBIA,PTEN,RELA,SERPINE2,SLC16A2,SOD3,STAT3,TMEM176B,Tmsb4x (includes others),TNFRSF1B,TP53,VEGFA	1033 (19)	51
NafionBP2_06 mg/kg	IFNB1		cytokine	Inhibited	-3.294	0.000257	Acp5,AGL,ANXA5,BHLHE40,Ccl2,CCR5,CDKN1A,CYP1A2,CYP2E1,CYP3A5,Eif2s3y,F2R,GBP4,GBP5,GBP6,Gbp8,GPC4,Gvin1 (includes others),Hamp/Hamp2,HLA-A,HMGB2,HMGCR,HMGCS1,IDI1,IFI16,Ifi27l2a/Ifi27l2b,Ifi47,IFIH1,IFIT3,Igtp,IRF1,IRF7,MCM6,Oas1d (includes others),PARP14,PDK4,RAD51,RNASE4,SLFN13,SQLE,STAT1,Tgtp1/Tgtp2,TLR8,Tpm2,TRIM6-TRIM34	487 (17)	45
PFHxS_03 mg/kg	Am 580		chemical reagent	Inhibited	-3.293	0.0109	Cyp2c70,CYP4A11,CYP51A1,FDFT1,HMGCS1,LIPE,LRAT,LSS,PMVK,PPARG,SCD		11
PFHxS_03 mg/kg	2-(4-amino-1-isopropyl-1H-pyrazolo[3,4-d]pyrimidin-3-yl)-1H-indol-5-ol		chemical reagent	Inhibited	-3.289	2.23e-06	ACAD10,ASF1B,BBS4,BIRC5,C1R,CCNB1,CCND1,CCNE2,CCNF,CDC45,CDH1,CDK7,CFLAR,CUL5,DEPTOR,DHCR24,EGR1,FANCM,FOXO3,GINS1,GINS2,GMNN,H2AW,HBP1,IL1RN,INHBA,KDM5B,KLC4,MCM3,MCM5,MCM6,MXD3,POLA2,SIRT1,SMOX,TCP11L2,TOP2A,TYMS	727 (16)	38
CP-775146	CPT1B		enzyme	Inhibited	-3.287	2.66e-14	ACADL,ACADM,ANGPTL4,ATP5F1C,ATP6V1H,Calm1 (includes others),COX17,Cox6c,COX7B,DBI,EIF4E2,FABP3,FBP2,FH,GCK,HADH,HK1,LPL,MAPK1,MAPK8,NDUFA8,NDUFA9,NDUFAB1,NDUFB3,NDUFS6,NDUFV2,NDUFV3,NFKBIA,PCK1,PDK4,PIK3CA,Ppp1cc,PRKACA,PRKACB,PRKAR2A,PRKCZ,PTPRF,RPS6,SCP2,SDHD,SOS1,SREBF1,TSC2,UQCR11,UQCRB	221 (7)	45
CP-868388	MXD1		transcription regulator	Inhibited	-3.286	1.18e-05	ACO2,AIMP1,CCNG1,CDK1,CDK4,COQ9,COX20,COX7A2L,CYC1,ETFB,IARS1,LARS1,MRPL44,NOP56,ODC1,PDHB,Rpl23a,RPL3,RPL30,RPSA,TOP1	648 (7)	21
PFHxS_10 mg/kg	valproic acid		chemical drug	Inhibited	-3.285	2.46e-25	Abca8a,ABCD2,ACACA,AKR1B1,APOA4,AR,ATAD2,ATF4,ATF6,ATM,Atp10d,BCL2L11,BDNF,BIRC5,CALR,CASP8,CCN1,CCND1,CCND2,CDH1,CDKN1A,CDKN1B,CDS2,CENPM,CHEK1,CHKA,CHPT1,CITED4,CPT1A,CRAT,CREBBP,CROT,CTNNB1,CTPS1,CTSB,CXADR,Cyp2b13/Cyp2b9,CYP2B6,CYP2C18,Cyp2c54 (includes others),CYP2C8,CYP2C9,Cyp2d22,CYP2R1,CYP2U1,CYP39A1,CYP4A11,Cyp4a14,CYP51A1,DBI,DENND2B,DNAJB11,DNAJC3,EHHADH,EIF2AK3,ELF1,ELOVL2,ELOVL6,ERN1…	1624 (20)	174
PFOS_10 mg/kg	CD 437		chemical drug	Inhibited	-3.281	0.000898	AKR1B1,ALDOA,ARL2,ARSA,BANF1,CCT2,CCT3,CCT6A,CDK4,F3,FAS,GNAS,HADHA,HSP90AA1,HSPA8,JUN,KIF2C,LGALS1,LSM3,MYC,ODC1,PGAM1,PSMD3,PSMF1,PURB,RBMX,SAP18,SKP1,SLC25A5,TBL1XR1,TOPBP1,TXN,WDR45	608 (10)	33
NafionBP2_06 mg/kg	MFSD2A		transporter	Inhibited	-3.278	6.6e-07	CYP51A1,DHCR7,FASN,FDFT1,Gstm6,IDH1,IDI1,INSIG1,LSS,SCD,SREBF1		11
CP-775146	CDKN2A		transcription regulator	Inhibited	-3.277	0.00311	ACTA2,AMD1,BTG3,CCL19,CCN2,CCNG1,CDK1,CRP,Cxcl9,DCK,DHFR,DYNLRB1,FN1,GADD45G,GNL3,HACD3,ITGB5,MAD2L1,NPM1,ODC1,PCNA,PIAS1,PSMA5,RAB9A,SREBF1,TNFRSF1A,TNFRSF1B,TP53,TRIM28,ZNF385A	532 (18)	30
PFOS_10 mg/kg	2-(4-amino-1-isopropyl-1H-pyrazolo[3,4-d]pyrimidin-3-yl)-1H-indol-5-ol		chemical reagent	Inhibited	-3.277	0.000219	ACAD10,AKAP13,BCL6,C1R,C1S,CCNB1,CCND1,CCNF,CDC45,CDH1,CDK4,CYP1B1,DEPTOR,DHCR24,DNA2,FANCL,GJA1,H1-2,H2AX,HMGCR,IL6R,INHBA,PARP1,PAXX,PPIF,SDC4,SFPQ,SMOX,TCP11L2,TFDP1,TNFAIP8L1,TXNIP	733 (19)	32
PFNA_03 mg/kg	TNF		cytokine	Inhibited	-3.273	4.5e-17	ABCA1,ABCB11,Abcb1b,ABCC3,ABCD2,ABCG2,ABTB2,ACACA,ACADM,ACADS,ACADVL,ACOX1,ACSL1,ACSL3,ACSL5,ACTB,ADAMTS5,ADAMTS7,ADM,AGFG2,AGT,AGTR1,AKR1B1,ALCAM,Aldh1a7,ALDH2,ALS2CL,ANGPTL4,ANPEP,APBA3,APC,APCS,AQP1,AQP3,AQP9,AR,ARHGEF10L,ARRDC3,ASS1,ATF2,ATF4,ATP1A1,ATP2B1,AVPR1A,AXIN2,B4GALNT1,BACE1,BBOX1,BCL2L11,BCL2L13,BCL6,BDNF,BGN,BHLHE40,BIK,BIRC5,BMP2,BMP4,BMP6,BMPR1A,BUB1B,C1QTNF1,C4A/C4B,C5,CA2,CALR,…	1813 (19)	473
CP-865520	Gcg		other	Inhibited	-3.266	5.18e-10	AGXT,APOA4,ASL,ASS1,CPS1,CSRP3,CYP2C8,ERO1B,FABP5,FBP1,GNMT,GSTA5,GSTM1,HAL,Hamp/Hamp2,ME1,NNMT,OAT,PEX11A,RNASE4,SLC25A15,SLC3A1,SLC7A2,Sult5a1		24
CP-865520	TP53	-1.29	transcription regulator	Inhibited	-3.265	2.16e-49	ABCA1,ABCB4,ABCG2,ACAA2,ACADL,ACADM,ACADS,ACLY,ACO2,ACP2,ACSL1,ACTB,ACTL6A,ACTN1,ADH5,AHCY,AK3,ALDH1A1,ALDH9A1,ALDOC,ANXA2,ANXA6,AP3B1,APEX1,API5,APOA1,ASL,ASS1,ATG7,ATP1A1,Atp5e,ATP5F1C,AURKA,BAD,BAG1,BAX,BCAP31,BIRC2,BMP1,BNIP3,BOK,C1QC,C2,C9,CALU,CAMK2B,CAMLG,CASP8,CCNF,CCNG1,CCNG2,CCS,CD36,CD47,CD81,CD82,CDC16,CDC34,Cdc42,CDK1,CDK4,CEBPA,Ces1b/Ces1c,CISD1,CITED2,CKS1B,CKS2,CLIC4,CLTA,CLTC,CLU…	972 (20)	406
PFOS_03 mg/kg	lipopolysaccharide		chemical drug	Inhibited	-3.262	0.043	ACADL,ACADM,ACSL1,ADAMTS5,ANGPTL4,CCNB1,CCNG2,CPT1B,CRTAP,CYP2C8,CYP4A11,ECI2,EHHADH,EPHX2,ERGIC1,ERP44,F2R,GPD1,HADHB,HM13,HTRA1,IGHM,ITM2C,NFIX,NPTX1,PAPSS2,PERP,RNASE2,SECTM1,SLC1A2,TCF21,TERT,TNFSF10,TSC22D1		34
PFOA_03 mg/kg	C3	-1.45	peptidase	Inhibited	-3.258	0.0281	APCS,C1QA,C3,C5,CASP3,Ccl9,CD55,CHUK,CRP,CXCL2,FN1,GPT,IRF3,JUN,UCP2		15
Fenofibrate	XBP1		transcription regulator	Inhibited	-3.258	0.00825	AFP,ALG12,BFAR,COG6,CYP1A2,EDEM2,ERLEC1,ERP44,ESR1,FAS,FKBP7,GOLGB1,GORASP2,KDELR2,MGAT2,MOGS,ORMDL3,PCYT1A,PDIA5,PGM3,Rrbp1,SEC31A,SEC63,SLC35A3,STT3A,VAMP2,XRCC6,YIF1A		28
PFNA_03 mg/kg	Ccl2		cytokine	Inhibited	-3.255	0.441	CTSB,CXCL2,ETS1,FABP4,HGF,IGF1,KDR,LPL,PPARG,SDC4,TIE1		11
PFNA_03 mg/kg	valproic acid		chemical drug	Inhibited	-3.254	8e-21	Abca8a,ABCD2,ACACA,AKR1B1,APOA4,AR,ATAD2,ATF4,ATF6,ATM,Atp10d,BCL2L11,BDNF,BIRC5,C8orf44-SGK3/SGK3,CACYBP,CALR,CASP8,CCND1,CCND2,CDH1,CDKN1A,CDKN1B,CDS2,CENPM,CHEK1,CHPT1,CPT1A,CRAT,CREBBP,CROT,CTNNB1,CTPS1,CTSB,CYP17A1,CYP1B1,CYP2B6,CYP2C18,Cyp2c54 (includes others),CYP2C8,CYP2C9,Cyp2d22,CYP2U1,CYP39A1,CYP4A11,Cyp4a14,CYP51A1,DBI,DENND2B,DNAJB11,DNAJC3,DNTT,EHHADH,ELF1,ELOVL6,ERN1,ESR1,FABP1,FAB…	1641 (20)	167
NafionBP2_06 mg/kg	N-cor		group	Inhibited	-3.254	0.00321	ACACA,ACSL1,CCND1,CD36,CDKN1A,CRP,ELOVL6,FABP4,FASN,IDH1,IGF1,MCTP1,PLIN2,RGL1,RHOB,SCD,SHISA5,SREBF1	669 (21)	18
PFNA_03 mg/kg	IFNA2		cytokine	Inhibited	-3.254	0.00471	ARL5A,BIRC5,C1R,C1S,CDKN1A,CDKN1B,CEACAM1,CNP,DAD1,DDX56,DDX58,DDX60,DNAJB2,DPP4,EGLN3,EIF2AK2,ENPP1,EPB41L3,FAS,GOT1,H2AC16,HLA-A,HLA-E,HMGCS1,IFI16,IFI35,IFI44,IFI44L,IFIH1,IFIT3,IFITM2,IFITM3,IRF5,IRF9,MTOR,NT5E,PARP12,PARP4,PARP9,PLSCR1,PML,PSME1,PTTG1,RBL2,RETREG2,RSAD2,SDC1,SEPTIN4,SERPINB9,SHFL,TGM2,TNFSF10,TRIM14,TRIM21,UBD,UBE2L6,USP18,XAF1,XBP1	1262 (19)	59
PFNA_03 mg/kg	Rb		group	Inhibited	-3.249	0.00489	AURKB,BIRC5,CCNA2,CCNB1,CCND1,CCNE2,CDH1,CDK1,CDKN1A,ECT2,FGFR2,GMNN,MAD2L1,MCM3,MCM4,MCM5,PCYT1A,PLK1,PPARGC1A,PTTG1,RFC4,RPA2,TERT,TOP2A	990 (15)	24
NafionBP2_06 mg/kg	INSIG2	2.22	other	Inhibited	-3.244	2.29e-09	ACACA,ACLY,ELOVL6,FASN,FDFT1,FDPS,GPAM,HMGCR,INSIG1,SCD,SREBF1	563 (10)	11
PFOA_03 mg/kg	torin1		chemical reagent	Inhibited	-3.244	0.00293	ACACB,ACSS2,AKR1D1,ALDH1B1,ALDH9A1,ALDOA,ATP6V0A2,ATP6V0B,BPGM,CCND1,CCND3,COX6B1,COX7A2,COX8A,DLAT,EEF2,EIF4B,FASN,GPI,LDHA,NDUFA3,NDUFA7,NDUFAB1,NDUFB3,NDUFB7,NDUFB8,NDUFC1,NDUFS7,PFKL,PGAM1,PGK1,RPS21,UQCR10	617 (7)	33
PFNA_03 mg/kg	medroxyprogesterone acetate		chemical drug	Inhibited	-3.243	9.75e-18	ALDH2,ALDH3A2,ANLN,ARHGEF12,ARPC1B,ARSA,ARSG,ASPM,ASS1,BCAR1,BCL2L11,BDNF,BIRC5,BMP4,BUB1B,CAPN2,CCNA2,CCNB1,CCNB2,CCND1,CCND2,CCNE2,CCNG2,CDC20,CDC45,CDK1,CDKN1A,CDKN1B,CENPF,CLDN1,COL5A2,CSF2RB,CTSB,DCN,DLGAP5,DNMT3B,E2F3,ENHO,ENPP2,ESPL1,ESR1,ETS1,F2R,F3,FAS,FASN,FGFR1,FN1,FOXO1,FZD8,GAA,GANAB,GCH1,GHR,GLA,GM2A,GSN,HES6,HGF,HSD11B1,HSP90B1,ID1,ID2,IFI35,IGF1,IGFBP7,IL11RA,IL18,IL6R,IL6ST,INHBA…	1792 (26)	155
PFNA_03 mg/kg	FBXO32	-1.39	enzyme	Inhibited	-3.239	0.000631	ABCC4,ALG12,ASF1A,AXIN2,BCAT2,BCL2L11,CALR,CCND2,CDKN1B,CXCL2,DNAJC3,ERP44,GADD45A,HERPUD1,HSPA5,HYOU1,IL1R1,MAPT,OAT,PDIA3,PPP3CA,RPN1,SELENOS,SERP1,SLC33A1,TFPI2,XBP1		27
CP-865520	MAP2K1/2		group	Inhibited	-3.233	0.0267	C3,CDK1,DUSP1,EGR1,FURIN,H2AX,HERPUD1,JAK1,NFKB1,PCNA,PHLDA1,PPARA,SCARB1,VEGFA		14
PFNA_03 mg/kg	TICAM1		other	Inhibited	-3.232	0.0374	ACSL1,AGTR1,AK3,Apol7e (includes others),CCNL2,CFB,CFLAR,CXCL2,DDX58,EGR1,ETS2,FAS,IFI16,Ifi47,IFIT1B,IFIT3,Igtp,IL18,IL18BP,IRF3,Irgm1,MCM2,MKI67,NFKBIA,NOX4,PDE4B,PELI1,PSTPIP2,RSAD2,SERPINE1,SLC7A2,TNFAIP3,TNFSF10,TSC22D1		34
PFOS_03 mg/kg	ACOX1	1.48	enzyme	Inhibited	-3.226	4.77e-17	ABCD3,ACAA1,ACADL,ACADM,ACOX1,ACSL1,C9,CPOX,CTSE,CYP2C8,CYP4A11,Cyp4a14,EGFR,EHHADH,IGFBP2,KRT23,MGLL,Nat8f2,PEX11A,RAD51B,Vnn3	65 (5)	21
PFNA_03 mg/kg	IL6		cytokine	Inhibited	-3.219	4.82e-10	ABCA1,ABCB11,ABCC3,ABCG2,ACOX1,ACVR1,ACVR2A,ADAMTS5,ADGRL2,ADM,AFP,AGL,AGT,ALAS1,ANG,ANPEP,APCS,APOB,AQP4,AXIN2,BCL2L11,BCL6,BDNF,BGN,BIRC5,BMP2,BMP6,BUB1B,CAPRIN1,CCNA2,CCNB1,CCNB2,CCND1,CD163,CD36,CD74,CDC20,CDC45,CDH1,CDK1,CDKN1A,CDKN1B,CEACAM1,CENPE,CES1,CFH,CFLAR,CHEK1,CP,CPB2,CPS1,CRP,CSF2RB,CTNNB1,CTSC,CXCL2,CYP1A2,CYP1B1,CYP2B6,CYP2C8,CYP2C9,CYP3A5,DCN,EGFR,EGLN3,EGR1,ENPP2,ERN1,ERRFI1,ET…	1551 (16)	206
PFNA_03 mg/kg	IFNB1		cytokine	Inhibited	-3.217	0.000981	AGL,APOBEC1,Apol7e (includes others),BHLHE40,CAPN2,CARD6,CASP8,CDH2,CDKL2,CDKN1A,COL12A1,CREM,CXCL2,CYP1A2,CYP3A5,DDX58,DHX58,EIF2AK2,F2R,GAS1,GBP6,GBP7,GPC4,Hamp/Hamp2,HLA-A,HMGB2,HMGCS1,IFI16,Ifi27l2a/Ifi27l2b,Ifi47,IFIH1,IFIT1B,IFIT3,Ifitm1,Igtp,IL18,IL1R1,IRF3,IRF9,Irgm1,ITGAV,LAMB1,MCM10,MCM6,MYD88,NFIX,NMI,NNMT,NOCT,OGN,PARP12,PARP14,PARP9,PDK4,PKP2,PML,PTCH1,RAD51,RNASE4,RSAD2,SLC39A14,STA…	1297 (16)	73
CP-868388	TNF		cytokine	Inhibited	-3.212	1.1e-14	A4GALT,AATK,ABCD2,ABCG2,ACADM,ACADS,ACOX1,Acp5,ACSL1,ACSL5,ADM,AGT,AIMP1,ALAD,Aldh1a7,ALDH2,ANGPTL4,ANK3,ANXA11,APOA1,APOC4,ARF4,ASGR1,ATF2,ATP1A1,ATP5PF,AVPR1A,B2M,B4GALNT1,BAX,BCKDHB,BCL10,BCL2L13,BGN,BMPR1A,BPGM,BTG3,C3,C4A/C4B,C5,CA2,CASP8,Ccl2,Ccl9,CD36,CD74,CD82,CDC42EP4,CDH2,CDK4,CDO1,CEBPA,CEBPG,CIDEC,CISH,CITED2,CLDN1,CLIC4,CLU,CMBL,CMKLR1,COL3A1,CPT2,CRP,CRY1,CSF1R,CTSB,CTSZ,CXCL12,CXCL…	991 (18)	281
NafionBP2_06 mg/kg	SFRP1		transmembrane receptor	Inhibited	-3.212	1.28e-05	ACACA,ACLY,BAX,CCND1,COL1A1,ELOVL6,FASN,KRT18,MLXIPL,PRLR,SCD,SERPINE1,SLC2A2,SREBF1,TP53,VIM	841 (21)	16
PFNA_01 mg/kg	ST1926		chemical drug	Inhibited	-3.212	0.00245	ACTB,AKR1B1,ARSA,ATP5F1A,CCT2,CCT3,CCT6A,CDKN1A,DYNLL1,EIF3E,EIF4B,H2AZ1,HSP90AA1,KIF3A,LSM3,MTCH2,ODC1,PSMA4,PSMB1,PSMD3,PSMF1,PURB,RYBP,SELENOF,SEM1,SEPTIN7,SKP1,SLC25A37,SLIRP,SOD1,TOMM7,TXN,UQCRB,UQCRC2,YWHAZ		35
PFOA_03 mg/kg	ILF3		transcription regulator	Inhibited	-3.212	0.0874	ACSS2,ALCAM,CD163,CD300A,CFH,EGFR,FABP5,FADS2,IL1RN,LPL,MCM5,MGLL,SCD,STEAP4		14
PFOS_10 mg/kg	HSD17B4	1.65	enzyme	Inhibited	-3.208	4.31e-09	ABCD3,ACAA1,ACOT2,ACOX1,ACSL1,CD36,CYP4A11,Cyp4a14,FASN,LPCAT3,MGLL,PDK4,PEX11A,PTCH1	259 (5)	14
PFNA_01 mg/kg	CD 437		chemical drug	Inhibited	-3.206	0.000237	AKR1B1,ALDOA,ARL2,ARSA,ATP5F1A,ATP5PO,CCT2,CCT3,CCT6A,CDKN1A,DNAJA1,EIF4B,F3,FAS,FLT3LG,FOS,HADHA,HSP90AA1,HSPA8,JUN,KIF3A,LSM3,MTCH2,NFKBIA,ODC1,PGAM1,PSMA4,PSMB1,PSMD3,PSMF1,PURB,RBMX,RYBP,SELENOF,SEM1,SEPTIN7,SKP1,SLC25A37,SLC25A5,SLIRP,SOD1,TOMM7,TOPBP1,TXN,UQCRC2,YWHAZ	680 (7)	46
PFNA_03 mg/kg	SPI1		transcription regulator	Inhibited	-3.206	1	ACTB,ARID1A,BCL6,CCNA2,CCNB1,CCNB2,CCND1,CCND2,CCNE2,CDK1,CDK4,CDKN1A,CSF2RB,CTSE,CXCL14,EPB41L2,ETS2,EVI5,FCGR2B,FCGRT,FES,FOXO1,Foxp1,HSPA8,ID2,IFI44,IFI44L,IFIT1B,IFIT3,IFITM3,IL18,IL1RN,IRF9,JUN,KLF13,LMO2,LYZ,MEF2C,MRC1,PARP12,PML,PRDX4,PSMB10,PSMB8,PTEN,PTPN6,RAD51,RSAD2,TNFSF10,USP18,VIM		51
NafionBP2_03 mg/kg	Rb		group	Inhibited	-3.205	9.74e-06	AURKB,BIRC5,BUB1,CCNA2,CCNB1,CCNE2,CDK1,ECT2,GMNN,MCM3,MCM5,PCYT1A,PLK1,RPA2,TOP2A	299 (14)	15
NafionBP2_06 mg/kg	ST1926		chemical drug	Inhibited	-3.203	4.61e-09	AK2,AKR1B1,ARSA,ATP2B2,CCT3,CDKN1A,CEBPB,CLIC1,COX7A2,COX7A2L,DYNLL1,EIF3E,EIF4A2,EIF5A,FKBP5,GNAS,HSP90AA1,IMP3,KIF2C,KPNA2,LGALS1,MGST1,NARS1,NDUFB9,NME1,ODC1,PSMA4,PSMB1,PURB,ROBO4,RPS10,SLC25A3,SLC25A37,SLC38A7,SSR2,TMEM14C,TOMM7,TP53,TXN	76 (3)	39
CP-868388	G protein alphai		group	Inhibited	-3.201	0.00355	C1R,C4A/C4B,CMKLR1,F2R,FCGR2B,HLA-A,IFIH1,IFITM3,Igtp,Irgm1,PSMB8,SERPING1,STAR,TAP1,TUBB6		15
PFOA_03 mg/kg	G protein alphai		group	Inhibited	-3.201	0.0234	Bst2,C1R,C1S,C4A/C4B,DDX58,FCGR2A,FCGR2B,HLA-A,IFIH1,IFITM3,Irgm1,PSMB8,PSMB9,SERPING1		14
PFOA_03 mg/kg	IKBKG	1.22	kinase	Inhibited	-3.197	0.000308	C3,Ccl9,CFLAR,CLU,CP,CTSB,CTSZ,CXCL12,CXCL2,CYP7B1,DCN,ENPP2,GPT,GRN,HLA-A,IFI16,IL1RN,LIFR,NAGLU,NFKBIA,NPPA,NR6A1,PTEN,RCAN1,SFRP1,SLC16A2,SOD3,TMEM176B,TNFAIP2	984 (21)	29
HFPO-TA_0.1 mg/kg	KDM5A		transcription regulator	Inhibited	-3.195	6.06e-05	ACO2,ATP5F1A,CCND1,COX6A1,COX6B1,DLST,DMPK,GHITM,MFN2,MLYCD,MRPL17,NDUFA10,NDUFS2,SDHD,UQCRFS1		15
CP-865520	TCF3		transcription regulator	Inhibited	-3.195	0.00139	Aldh1a7,ANXA6,AP3B1,AP3D1,ARSA,AURKA,CA2,CCS,CD8B,CDK1,CELA1,CKS2,CSF1R,CTRB2,CTSE,CTSV,DAB2IP,DCK,DSTN,ECT2,EDEM1,FGFR2,GADD45B,GM2A,GNE,GPLD1,H1-0,H2AX,Hmgn2 (includes others),HSD11B1,HSP90B1,ID2,IGHM,JUND,KLHDC2,LY6D,MAD2L1,MANF,MORF4L2,NFIL3,NR0B2,NUSAP1,PDIA6,PGK1,PLAC8,PML,PPARG,PPIA,PRDX2,RRM2,RXRA,S1PR1,SEMA4A,SLC35B1,SMAGP,SPCS2,SUB1,TCF12,TUBB3,TXNDC5,VEGFA,XBP1	488 (7)	62
CP-868388	TP53	-1.29	transcription regulator	Inhibited	-3.195	4.79e-49	ABCG2,ACAA2,ACADL,ACADM,ACADS,ACLY,ACO2,ACSL1,AHCY,AK3,ALDH1A1,ALDH9A1,ALDOC,ANXA2,ANXA6,AP3B1,APOA1,ARHGAP5,ASL,ATG7,ATP1A1,Atp5e,ATP5F1C,AURKA,BAD,BAG1,BAX,BCAP31,BNIP3,BOK,C2,C9,CALU,CAMK2B,CAMLG,CAPNS1,CASP8,Ccl2,CCNF,CCNG1,CCNG2,CD36,CD81,CD82,CDC16,CDC34,Cdc42,CDK1,CDK4,CEBPA,Ces1b/Ces1c,CISD1,CITED2,CKAP2,CKS1B,CKS2,CLIC4,CLTC,CLU,CMBL,CNN3,COL18A1,COL3A1,COMT,COQ3,COQ4,Cox5b/Gm34962,COX7A…	894 (20)	383
PFNA_03 mg/kg	5-fluorouracil		chemical drug	Inhibited	-3.186	0.000148	ABHD4,ALDOA,ANXA2,ANXA4,ATF4,ATP5PO,BAIAP2,BCL2L11,BIK,BIRC5,CALU,CCND1,CCND2,CCNG1,CCT3,CCT4,CCT6A,CDH1,CDK1,CDKN1A,CFLAR,CSTB,CTSD,CYCS,EGR1,EIF2S2,EIF3E,ERN1,FAS,FBXW7,FDPS,FGFR2,FKBP1A,FOXO1,GADD45A,GARS1,GOT2,GSN,GTF2I,HADHA,HNRNPA2B1,HNRNPAB,HSP90AB1,HSPA4L,HSPA8,HSPE1,IDH2,JUN,LOC102724788/PRODH,MAT2A,MVP,MXD1,NCL,NINJ1,OSGIN1,PDGFA,PLK3,PRC1,PSMA6,PSMA7,PSMB1,PSMB2,PSMB5,PSMD2,PSME1,PTK2,…	1507 (22)	87
PFNA_03 mg/kg	GLI3		transcription regulator	Inhibited	-3.18	0.292	BMP4,CCND1,CCND2,EGR1,FGFR3,FOXO1,HAND2,HHIP,HMGB2,JUNB,KLF13,KLF2,MAP3K3,MESP2,PTCH1,STMN1,TERT,TNFAIP3,WNT5A		19
NafionBP2_03 mg/kg	fulvestrant		chemical drug	Inhibited	-3.178	1.37e-06	ATF4,AURKA,BIRC5,CCDC34,Ccl2,CCNA2,CCNB1,CD74,CDC20,CDK1,CENPF,CTH,CXCL12,EGR1,EPHA1,FABP4,GSTA5,GTSE1,MAPK1,MCM2,MCM3,MCM5,MMD,NME1,NQO1,POLE,PRIM1,RAB2A,RRM1,STMN1,TFRC,TIMELESS,UBE2C,WEE1	399 (18)	34
PFNA_03 mg/kg	TCF3		transcription regulator	Inhibited	-3.173	2.15e-08	ACACB,AFDN,ALCAM,Aldh1a7,ANLN,ANXA6,AP3B1,ARAF,ARSA,ASF1B,AURKA,AXIN2,BCL2L11,BCL6,BIK,BIRC5,CA2,CBFA2T3,CCDC117,CCNA2,CCNB1,CCNB2,CCND2,CCND3,CCNE2,CDC20,CDC45,CDCA3,CDH1,CDK1,CDKN1A,CELA1,CEP55,CGREF1,CIP2A,CPT1B,CREB3L2,CTSE,DDX58,DNTT,DUT,E2F8,ECT2,EIF4EBP1,ENPP1,ESR1,ETS1,ETS2,FGFR2,FGFR3,FLT3LG,FOXO1,GADD45A,GADD45B,GM2A,GNE,GPAM,GPLD1,H1-0,HADHA,HMGB2,HMMR,HSD11B1,HSP90B1,HYOU1,ID2,IFI16,I…	960 (15)	117
HFPO-TA_0.02 mg/kg	HNF4A	-1.29	transcription regulator	Inhibited	-3.171	7.21e-26	A1CF,ABCC3,ABCD2,ABHD6,ACAA2,ACAT1,ACOT1,Acot1,ACOX1,ACOX2,ACSL1,AGT,AHSG,ALB,ALDH1A1,ALDOB,AMBP,ANG,APCS,APOA1,APOA4,APOB,APOC2,Apoc3,APOH,APOM,Apon,BHMT,BPHL,C11orf54,C1S,C4A/C4B,C6,C8G,CBS/CBSL,CD1D,CD36,CDKN1A,CPB2,CPT2,CRAT,CTSZ,CYP27A1,Cyp2a12/Cyp2a22,CYP2A6 (includes others),Cyp2b13/Cyp2b9,CYP2B6,CYP2C8,CYP3A5,CYP7B1,DBP,DEPP1,DHRS4,EPHX1,FBP1,FGA,FGB,GADD45B,GADD45G,GRHPR,GSTK1,GSTM4,GSTZ…	197 (19)	101
PFNA_01 mg/kg	IFNL1		cytokine	Inhibited	-3.169	0.00843	DDX58,DDX60,EIF2AK2,IFI35,IFI44,IFI44L,IFIH1,IFIT3,IFITM2,IFITM3,ISG20,MLKL,PLSCR1,RSAD2,RTP4,STAT2,TRIM14,UBE2L6,USP18,XAF1	841 (11)	20
NafionBP2_03 mg/kg	KDM5B		transcription regulator	Inhibited	-3.167	2.02e-07	AP4S1,AURKA,BRCA1,CCNB1,CDCA3,CDK1,CYB5A,DLGAP5,ECT2,EGR1,EHD1,FBXO5,HMMR,KIF2C,MCM2,MCM3,MIA3,NDC80,PBK,PRLR,SNRPD1,TOP2A,TTK	319 (15)	23
HFPO-DA	EHHADH	5.17	enzyme	Inhibited	-3.162	3.97e-18	ABCD3,ACOT2,ACOX1,ACSL1,CD36,CYP4A11,Cyp4a14,LY6D,PDK4,PEX11A	90 (7)	10
HFPO-DA	HSD17B4	1.24	enzyme	Inhibited	-3.162	4.02e-15	ABCD3,ACOT2,ACOX1,ACSL1,CD36,CYP4A11,Cyp4a14,LY6D,PDK4,PEX11A		10
CP-868388	SLC22A5	3.94	transporter	Inhibited	-3.162	0.000347	ACADL,ACADM,COL3A1,HADH,HADHB,IGFBP3,ITGB5,SMAD1,TGFB3,TGFBI		10
PFOA_03 mg/kg	BMS-690514		chemical drug	Inhibited	-3.162	0.00155	CCND1,CCND3,CDK1,CTSH,CYCS,DNAJC9,HSP90AA1,HSPE1,MCM3,MCM5	788 (12)	10
CP-865520	XBP1	-2.13	transcription regulator	Inhibited	-3.162	1.48e-24	APOA1,ARFGAP3,ATF6,ATF6B,ATG5,BET1,BET1L,CDK5RAP3,COPB2,COPG1,COPZ1,CXCL2,CYP1A2,CYP2E1,DAD1,DDOST,DERL1,DNAJB11,DNAJB9,EDEM1,EDEM2,ERO1B,ERP29,FAS,FKBP2,FN1,GGCX,GOLGA4,GOLPH3,GORASP2,HERPUD1,HM13,HSP90B1,KDELR2,LMAN1,MAN1A1,MAP1LC3B,MCFD2,MGAT2,MOGS,NR1H3,OSTC,PDIA5,PDIA6,PPIB,PRNP,RELA,RPN1,RPN2,Rrbp1,S1PR1,SEC11A,SEC16A,SEC22B,SEC23A,SEC23B,SEC31A,SEC61A1,SEC63,SERPINA1,SMC3,SOD1,SPCS2,SREBF1…	405 (8)	83
PFHxS_03 mg/kg	PTP4A1		phosphatase	Inhibited	-3.159	0.0036	ACLY,APC,B3GNT2,CDPF1,DDX5,ELAVL1,FMR1,GMPS,HNF4A,HNRNPF,IGF2BP1,MAP3K1,MAP3K2,PIK3CA,PPP1R12A,PTP4A3,ROCK1,SOS1,STMN1,TKT,ZEB1		21
HFPO4	ARNT2		transcription regulator	Inhibited	-3.153	0.000526	ANG,APOA5,APOC4,APOE,COPZ2,EGFR,GLUL,HGFAC,HLA-A,IGFBP4,IL6R,ITIH3,LCAT,LIFR,SELENBP1,SPRR1A,TSC22D3		17
CP-868388	IKBKB		kinase	Inhibited	-3.153	0.000563	Acp5,BAX,C3,CASP8,Ccl2,Ccl9,CKS1B,CLDN1,CLU,CSF1R,CTSB,CTSZ,CXCL12,CXCL2,CYBA,CYP7B1,DCN,ECT2,EGR1,ENPP2,FAS,FOXM1,FOXO3,GM2A,H2AX,HIF1A,HLA-A,IGFBP7,IL1RN,ILK,ITGB5,LIFR,MAT2A,NAGLU,NFKB1,PTEN,RCAN1,RELA,SERPINE2,SLC16A2,STAT3,TMEM176B,Tmsb4x (includes others),TNFRSF1B,TP53	913 (15)	45
PFOA_03 mg/kg	adavosertib		chemical drug	Inhibited	-3.151	0.207	C1S,CFB,CTSS,CXCL12,DDX58,HLA-A,IFI35,IFIH1,IL18,IRF5,SERPING1,TLR5,TNFRSF11B		13
HFPO-TA_0.02 mg/kg	EHHADH	4.56	enzyme	Inhibited	-3.148	1.47e-15	ABCD3,ACAA1,ACOT2,ACOX1,ACSL1,CD36,CYP4A11,Cyp4a14,PDK4,PEX11A	136 (7)	10
HFPO-TA_0.02 mg/kg	HSD17B4	1.26	enzyme	Inhibited	-3.148	1.4e-12	ABCD3,ACAA1,ACOT2,ACOX1,ACSL1,CD36,CYP4A11,Cyp4a14,PDK4,PEX11A		10
WY14643	HNF1A		transcription regulator	Inhibited	-3.145	3.34e-05	ADH1C,AK2,AKR1C1/AKR1C2,Akr1c12/Akr1c13,BACH2,BMP2K,C2,CDKN1B,CYHR1,CYP1A2,CYP7A1,DPP4,FOXA3,FUT7,G0S2,GRHPR,GRTP1,HAL,HMGCR,IHH,KIF13A,MID1IP1,MTHFD1,MTTP,NBR1,PAH,PCK1,PKLR,POLR1A,RARB,RNF186,SLC2A2,SLC4A2,SLCO1B3,TEF,TFRC,TM4SF4,UCP2,UGT1A9 (includes others),UGT2A3,WNK4,YPEL3	383 (18)	42
CP-868388	lenalidomide		chemical drug	Inhibited	-3.144	0.515	CEBPA,CITED2,DFFA,DLD,EIF3M,ENO1,FAM76B,FN1,GNPNAT1,HIPK2,IFIH1,LIMA1,LPL,LRP1,MGLL,NFIB,ORC5,PTEN,PTPRM,SEL1L,SEPTIN2,SLC7A2,XBP1,ZNF706		24
PFNA_03 mg/kg	CD 437		chemical drug	Inhibited	-3.141	5.53e-05	AKR1B1,ALDOA,ARL2,ARSA,ATP5F1A,ATP5PO,BANF1,CCT2,CCT3,CCT6A,CDK4,CDKN1A,DNAJA1,EIF4B,F3,FAS,FKBP5,FLT3LG,GADD45A,HADHA,HSP90AA1,HSPA8,JUN,KIF3A,LGALS1,LSM3,MEN1,MGST1,MOB1A,MTCH2,NFKBIA,ODC1,PCLAF,PDIA3,PGAM1,PSMA4,PSMB1,PSMD3,PSMF1,PURB,RBMX,RYBP,SELENOF,SEM1,SEPTIN7,SKP1,SLC25A37,SLC25A5,SLIRP,SOD1,SOX4,TBL1XR1,TOMM7,TOPBP1,TXN,UQCRC2,WDR45,YWHAZ	1008 (12)	58
PFOA_03 mg/kg	KDM5A		transcription regulator	Inhibited	-3.14	2.02e-06	ACO2,ATP1A1,ATP1B1,Atp5k,CCND1,CD55,CHCHD3,COX6A1,COX6B1,COX7A2,DLAT,DLST,GHITM,GPT2,GRPEL1,HMOX1,MAP2K3,MCM3,MFN2,MLYCD,MRPL11,MRPL17,MTOR,MUL1,NDUFA3,NDUFA5,NDUFB8,NDUFS7,NME1,PGD,TERT,TOMM7,Tpm1		33
PFNA_03 mg/kg	INSIG1		other	Inhibited	-3.14	3.15e-07	ABCA1,ACACA,ACACB,ACLY,ACSL4,ACSS2,CXCL2,CYP51A1,DHCR24,ELOVL1,ELOVL6,ERN1,FABP4,FADS1,FADS2,FASN,FDFT1,FDPS,GPAM,HLA-DQA1,HMGCS1,HMGCS2,HSPA5,JUN,LDLR,LIPA,LIPG,LPCAT3,LPIN1,LPL,LSS,MLXIPL,MRC1,PLIN2,PMVK,PPARG,SCARB1,SCD,SLC2A2,UCP2,VNN1	1051 (17)	41
PFHxS_10 mg/kg	PROM1		other	Inhibited	-3.138	0.000365	DHCR24,DSG2,FDPS,G6PC1,HMGCS1,IDI1,LSS,MVD,NSDHL,PCK1	331 (7)	10
PFHxS_03 mg/kg	PROM1		other	Inhibited	-3.138	2.25e-06	DHCR24,DSG2,FDPS,G6PC1,HMGCS1,IDI1,LSS,MVD,NSDHL,PCK1	208 (7)	10
NafionBP2_06 mg/kg	MBOAT7		enzyme	Inhibited	-3.138	2.71e-10	ACACA,ACLY,ACSS2,DHCR24,ELOVL6,FASN,HMGCR,HMGCS1,PNPLA3,SCD	405 (7)	10
PFNA_03 mg/kg	NFkB (complex)		complex	Inhibited	-3.136	0.198	ABCB1,ABCD3,ADM,AGT,ALDH1B1,ANXA13,AQP1,BACE1,BDNF,BIRC5,BMP2,C1R,CASP8,CBR3,CCNB1,CCNB2,CCND1,CCND2,CCNH,CD36,CD74,CDH1,CDKN1A,CFB,CFLAR,CGREF1,COL18A1,CREM,CRP,CSNK2A1,CTNNB1,CXCL12,CXCL2,Cyb5r3,CYLD,CYP3A5,DAD1,DBT,DKK4,EGFR,EGR1,ENPP1,EPAS1,ETS1,F3,FAS,FN1,FST,G0S2,GADD45A,GADD45B,GCH1,GLA,GNPAT,GRK5,HDAC9,HGFAC,HLA-A,HNF4A,HSPA9,HSPB1,IGFBP2,IL18,IL1RN,IRF3,ITCH,ITGAV,ITPR1,JUN,JUNB,KDM2A,KD…		121
PFNA_03 mg/kg	AR	1.31	ligand-dependent nuclear receptor	Inhibited	-3.134	1e-13	ABCA1,ABCC4,ADM,AK3,Akap17b,Akr1c19,ALG14,AMBRA1,AMD1,AMHR2,ANXA9,AQP3,AQP8,AR,ARL8A,ASB7,ATAD2,ATP5F1A,ATP8A1,AVPR1A,B4GALNT1,BCL2L11,BIRC5,BMF,BMP4,BUB1B,C4A/C4B,CALU,CAPN10,CAST,CCNA2,CCND1,CCNI,CCT3,CDCA5,CDH1,CDH2,CDKN1A,CDKN1B,CDO1,CENPE,CERS6,Ces1e,CFLAR,COTL1,CSRP3,CTNNB1,CXCL12,CXXC5,CYP17A1,Cyp2d22,DDX58,DHCR24,DMPK,DNAJC19,DNM1L,DYRK1A,EDNRA,EGFR,EGR1,EHD3,ELK4,EPAS1,EPHX1,ERN1,ESPL1,E…	1605 (19)	197
PFHxS_10 mg/kg	FBXW7	-1.71	enzyme	Inhibited	-3.132	5.85e-05	APP,ATP5F1A,BIRC5,CD36,CDKN1B,CIDEC,CS,DGAT2,DLST,DNAJA1,FDFT1,GPAM,HMGCR,HSPB1,HSPE1,JUN,LDLR,MTHFD2,NFKB2,NQO1,NR3C1,PPARG,PPARGC1A,PRKN,SERPINE1,STAT2	1291 (19)	26
NafionBP2_03 mg/kg	PML		transcription regulator	Inhibited	-3.131	6.26e-05	ACSM1,BIRC5,BRCA1,CAT,DNAJC9,ELOVL6,FASN,FTL,HMGCR,IRF7,MAPK1,MCM6,ME1,NFE2L2,NQO1,PIK3CB,SCD,SREBF1,SREBF2,STMN1,TAP2	422 (22)	21
PFNA_03 mg/kg	ELL2		transcription regulator	Inhibited	-3.13	0.00117	CCPG1,CITED2,CREB3L2,CYP26A1,DNAJC3,ERGIC1,FNDC3A,HDLBP,HM13,IGHM,ITM2C,LMAN1,MANF,PLPP5,REXO2,SDC1,SEC61A1,SLC33A1,TRIB1,XBP1		20
PFOA_03 mg/kg	phytohemagglutinin		chemical drug	Inhibited	-3.13	0.0131	ACOX1,ADH5,AGT,AHSG,ALDH2,C5,C8B,CASP3,CCND3,CGAS,COL18A1,CPS1,CXCL12,DHX9,ENG,ENPEP,FAM50A,FAS,GPD1,GPD2,GPLD1,HINT1,HSP90AA1,ITIH4,JAK2,LAMP1,LMAN1,NAGLU,NME1,NT5E,PCYOX1,PEMT,PRLR,PSMA1,PTPN3,RXRA,SLC16A2,SLC17A1,SLC2A2,SPP1,STAT3,TERT,TMPO,TRAF2,TRIP12		45
PFHxS_03 mg/kg	gentamicin		chemical drug	Inhibited	-3.129	3.5e-08	ABI1,ACAA1,ACADM,ACSL3,AGPAT3,ALCAM,ALDH1A1,APEX1,ARF6,ARHGAP5,BMP4,CALR,CAND1,CBS/CBSL,CCND1,CEBPB,CHKA,CNKSR3,CUL2,CYP2C9,DDX50,DECR1,DECR2,EGR1,EPHX2,ETFDH,G6PC1,GHR,GRM1,GSTM5,HIVEP2,HNF4A,HNRNPU,HSP90AA1,HSP90B1,HSPA5,HYOU1,IDH1,JMY,JUN,JUNB,LGALS1,LIG4,MAF,MCM6,MDM2,MPST,MYO1B,NAA15,NAV2,NCL,Nedd4,NRIP1,PLLP,PTGDS,Pvr,PXMP2,SLC22A5,SOCS2,SOX4,SSB,TMC7,TMEM120A,TSC22D1,USP2,VCAM1	335 (5)	66
CP-775146	IKBKG		kinase	Inhibited	-3.128	0.0299	CXCL12,CXCL2,CYP7B1,DCN,ENPP2,IKBKE,LIFR,NAGLU,NFKBIA,PPARA,PPARG,Saa3,SLC16A2,TNFRSF1B		14
Fenofibrate	Gcg		other	Inhibited	-3.128	3.02e-12	AGXT,ALDH1B1,ASL,ASS1,ATP1B1,CPS1,CTH,FMN2,GLS2,HAL,ITIH5,ME1,NCALD,NNMT,PEX11A,RNASE4,SDS,SDSL,SLC25A15,SLC25A51,SLC3A1,SLC7A2,TFRC		23
CP-865520	C3	-1.57	peptidase	Inhibited	-3.122	0.206	C1QA,C3,C5,Ccl9,CRP,CXCL2,FN1,IRF3,TNFRSF1A,TTR,VEGFA		11
PFNA_03 mg/kg	GHR	-1.68	transmembrane receptor	Inhibited	-3.121	0.0488	APC,CCND1,CD36,CDKN1A,CDKN1B,GHR,IGF1,IGFBP2,IGFBP3,IGFBP4,LPL,MOGAT1,PPARG,PRLR,SNAI2		15
PFHxS_10 mg/kg	GHR	-2.33	transmembrane receptor	Inhibited	-3.121	0.0188	APC,CCND1,CD36,CDKN1A,CDKN1B,GHR,IGF1,IGFBP2,IGFBP3,IGFBP4,LPL,MOGAT1,PPARG,PRLR,SNAI2,SOCS2		16
PFHxS_10 mg/kg	ERN1	-1.81	kinase	Inhibited	-3.12	4.26e-05	ACACA,ANG,ATF4,CDH1,CEBPB,CREB3L2,DERL2,DGAT2,DNAJB11,DNAJC3,ERLEC1,ERO1A,ERO1B,ERP44,FAS,FASN,FITM2,FN1,G6PC1,GOLGA3,GOT1,HDLBP,HSP90B1,HSPA5,IKBKB,JUN,LAD1,LGR5,MORF4L2,MPZL2,MVD,NCOA3,NOX4,PDIA6,PLIN2,PPARG,SCD,SEC61A1,SEL1L,SELENOS,SLC20A1,SPCS2,WARS1,XBP1	1615 (24)	44
PFNA_03 mg/kg	TLR4		transmembrane receptor	Inhibited	-3.118	0.0558	ADM,ATF6,ATM,BBX,BMP2,CASP8,CAST,CCND2,CD163,CDH1,CERS6,CERT1,CFB,CFLAR,CITED2,CREB3L3,CXCL2,CYP3A5,DNMT3A,F3,FAS,FBXO32,FCGR2B,FLT3LG,GADD45G,GJA1,HHEX,HLA-DQA1,HNRNPU,HSPA5,IDH2,IFI16,Ifi47,IFIT1B,IFIT3,IFITM3,Igtp,IL18,IL18BP,INHBA,IRF2,IRF3,Irgm1,KDM6B,LHX2,MYD88,NAA80,NFKBIA,NMI,NR1I3,ORMDL3,PELI1,PLA1A,PML,PPARG,RGS16,RSAD2,RXRA,SCARB1,SELP,SGMS2,SH3BP5,SLC6A12,SMPD1,SPTLC1,SPTLC2,ST3GAL1,S…		81
NafionBP2_03 mg/kg	2-(4-amino-1-isopropyl-1H-pyrazolo[3,4-d]pyrimidin-3-yl)-1H-indol-5-ol		chemical reagent	Inhibited	-3.111	1.59e-11	AHR,AURKA,AURKB,BIRC5,C1R,CCNB1,CCNE2,CDCA2,CFLAR,CLSPN,DCLRE1B,DTL,EGR1,FANCI,GINS2,GMNN,HAUS6,HMGCR,KIF18B,MASTL,MCM3,MCM5,MCM6,POLE2,RAD51,RAD54B,RPA1,RRM1,SERPINB1,SFPQ,SREBF2,TCP11L2,TOP2A,UBE2T	372 (13)	34
CP-775146	MYD88		other	Inhibited	-3.111	0.0878	ALDH1A1,ATF6,BCL10,CISH,CXCL12,CXCL2,Cxcl9,IGF1,IKBKE,LGR5,MSR1,NFKB1,NFKBIA,RELA,SAA1,Saa3,SH3BP5,SLC7A2,TNFRSF1A,TRAF6,VCAM1,Vnn3,ZAP70		23
CP-775146	IKBKB		kinase	Inhibited	-3.11	0.000797	Acp5,CCL19,CCN2,CKS1B,CLDN1,CSF1R,CXCL12,CXCL2,Cxcl9,CYP7B1,DCN,ENPP2,FAS,FOXM1,FOXO3,ILK,ITGB5,LIFR,MAT2A,NAGLU,NFKB1,NFKBIA,RELA,Saa3,SLC16A2,STAT3,Tmsb4x (includes others),TNFRSF1B,TP53,TRAF2,VCAM1	574 (17)	31
PFNA_01 mg/kg	IKBKG		kinase	Inhibited	-3.108	0.161	BMP2,CFLAR,CP,CTSB,CTSZ,CXCL12,CXCL2,DCN,ENPP2,EPAS1,FOS,GCH1,GM2A,HLA-A,IFIT1B,IL1RN,LIFR,NAGLU,NFKBIA,NR6A1,OGN,PTEN,RCAN1		23
CP-865520	torin1		chemical reagent	Inhibited	-3.106	4e-31	ADH1C,ALDH9A1,ALDOC,ATP5MG,ATP5PF,ATP6V0A2,ATP6V0B,ATP6V0C,ATP6V0E1,ATP6V1C1,BPGM,CDH2,COX17,COX7A2,COX7B,CYC1,EEF1B2,EEF1D,EEF2,EIF3E,EIF4B,ENO1,GAPDH,HK1,NDUFA2,NDUFA3,NDUFA7,NDUFA8,NDUFA9,NDUFAB1,NDUFB10,NDUFB2,NDUFB3,NDUFB7,NDUFB8,NDUFC1,PABPC1,PDHB,PFKL,PGAM1,PGK1,PPA1,RACK1,RPL10,RPL10A,RPL12,RPL13,RPL18,RPL19,RPL21,RPL24,RPL27A,RPL3,RPL30,RPL37,RPL37A,RPL41,RPL5,RPL6,RPL7,RPL8,RPS11,RPS12,…	102 (3)	80
PFNA_01 mg/kg	FSH		complex	Inhibited	-3.105	4.05e-06	ACTB,ADCY9,ADM,ALDH3A2,ALPL,ATP2B1,ATP9A,AXIN2,BMPR1A,CAMK4,CAPZA1,CARD10,CCND2,CFLAR,CHUK,COL18A1,CPE,CREBZF,CREM,CTNND1,DAPK1,DUSP14,DUSP3,DUSP9,EGFR,ENC1,ESR1,FGFR1,FOS,FOXK2,FOXO1,FST,GOT1,HSD11B1,HSD3B1,ID1,ID4,IGF1R,IGFBP4,IL1RN,IL6R,INHBA,ISG20,ITGB5,ITPR1,JUN,KIDINS220,MAP2K3,MAP4K4,MAPK14,MN1,MTOR,NLK,NPC2,PAWR,PDXK,PI4K2A,PLA1A,PPP1CB,PRKAR1A,PRLR,PSMD3,PTEN,PTPRF,RAB14,RAB2A,RAB31,RAB4…	1319 (20)	87
CP-865520	medroxyprogesterone acetate		chemical drug	Inhibited	-3.098	7.26e-07	ABL1,ALDH2,ALDH3A2,ALG3,ALG5,ARSA,ASAH1,ASS1,BAX,CCNG2,CDK1,CEBPA,CKS2,CLDN1,CTSB,DCN,DDOST,DIAPH1,DPM3,ENPP2,FAS,FGF1,FN1,GAA,GANAB,GHR,GLB1,GM2A,GNG12,GNS,GUSB,HES6,HGSNAT,HIF1A,HSD11B1,HSP90B1,ID1,ID2,IGF1,IGFBP1,IGFBP7,IL11RA,IL18,IL6ST,ITGB1,LAMB3,LIFR,LIPA,MAD2L1,MAOA,MAPK8,MOGS,MYH9,MYL12B,NAGLU,NFKBIA,NPC1,NUSAP1,OAT,ODC1,PCNA,PLCB1,PPARG,PPP1CB,RARRES2,RPN1,RPN2,SAT1,SMAD1,SMPD1,SMS,SP1,…	1109 (21)	81
PFHxS_10 mg/kg	IRF3		transcription regulator	Inhibited	-3.095	0.0793	Bst2,CCRL2,CDH2,CLIC4,DDX58,DDX60,DHX58,EIF2AK2,F13B,FAS,FN1,FST,Hamp/Hamp2,IFI16,Ifi27l2a/Ifi27l2b,Ifi47,IFIH1,IFIT1B,IFIT3,IFITM3,IRF5,Irgm1,ISG20,LAG3,Ms4a4c (includes others),NECTIN2,NR3C1,PAH,PLCG2,PML,PPP2R3A,RASA1,RSAD2,SNAI2,STAT2,STK4,TDRD7,TPST1,UBE2L6,USP18,USP8,VCAM1,VIM		43
PFNA_01 mg/kg	JAK1	-1.3	kinase	Inhibited	-3.086	0.0688	BCL2L11,BMF,CDKN1A,EIF2AK2,ENPP2,FOS,HLA-A,ID1,IL6ST,Orm1 (includes others),SAA1,STAT2,STAT3,TNFRSF21,USP18		15
NafionBP2_06 mg/kg	ZFP36		transcription regulator	Inhibited	-3.081	0.0011	CCNE2,CD36,CDKN1A,CENPA,FGF21,IRF1,JUN,KNTC1,LCN2,NEK2,NUF2,PBK,PRC1,S100A8,SPRYD7,TFRC,TOP2A,UQCRFS1	681 (16)	18
CP-865520	ABCB6		transporter	Inhibited	-3.077	6.07e-08	ALAD,ALAS2,ATP5IF1,CPOX,CYP1A2,Cyp2a12/Cyp2a22,CYP2A6 (includes others),Cyp2c40 (includes others),Cyp2c54 (includes others),Cyp2d9 (includes others),CYP4A11,CYP4B1,HAGH,HK1,HMBS,PRDX2,UROD,UROS		18
PFNA_01 mg/kg	IL21		cytokine	Inhibited	-3.065	1	BCL2L11,CCND2,CD38,CDKN1A,EIF2AK2,FCGR2B,IFIT1B,IFIT3,Igtp,IL4I1,IRF5,PRF1,RSAD2,STAT2,STAT3,Tgtp1/Tgtp2,TIRAP,TRAF3,USP18		19
CP-775146	ABCB6		transporter	Inhibited	-3.064	5.27e-07	ALAS2,ATP5IF1,CYP1A2,CYP2B6,Cyp2c40 (includes others),Cyp2c54 (includes others),Cyp2d9 (includes others),CYP3A5,HK1,HMBS,SLC25A51,UROD,UROS		13
CP-775146	SMARCB1		transcription regulator	Inhibited	-3.062	1.69e-08	APOA5,APOC4,BNIP3,BNIP3L,C4A/C4B,CA5A,CDK1,CEACAM1,COL14A1,COL18A1,CRP,Cyp2c54 (includes others),Cyp2c70,CYP2C8,Cyp2d9 (includes others),CYP3A7,Cyp4a14,DHFR,F10,FAS,FGFR2,JUP,Mup1 (includes others),PCK1,PELI1,PERP,PFKFB1,PLXNB2,PPARG,S100A1,SLC37A4,SMC4,STAT3,TP53	553 (17)	34
HFPO-TA_0.1 mg/kg	LGR4		transmembrane receptor	Inhibited	-3.058	7.95e-09	CYP1A2,CYP2E1,GLUL,Gulo,HSD17B13,LECT2,LHPP,MYC,OAT,RDH16,SLC16A10,SLC1A2,SLC22A1		13
Fenofibrate	IRF1	-1.39	transcription regulator	Inhibited	-3.056	0.496	CASP3,CCND1,CDK2,CEACAM1,CXCL10,IFI35,IFIH1,IFITM3,IRF1,IRF2,NSMCE2,PSMB8,PSMB9,TAP1		14
HFPO4	NCOA2		transcription regulator	Inhibited	-3.055	1.57e-16	ACOT1,ADH4,APOA4,APOM,C1R,C3,CCND1,CEBPA,CYP2B6,Cyp2c40 (includes others),FABP4,FGB,G6PC1,GCK,GPX4,GSTM5,HLA-A,HMGCS1,KHK,LIPC,LPIN1,LPL,NFKBIA,PCK1,PLIN2,PLTP,PPP1R3B,PPP1R3C,SLC2A2,SQSTM1,SRXN1,TSC22D3	433 (23)	32
Fenofibrate	MAP4K4		kinase	Inhibited	-3.053	1.43e-10	ACLY,ACO2,ACSL5,ALDH3B1,ALG14,ATP6V0A2,BCAT2,CBLB,CHKB,CHPT1,COQ3,DHRS4,DLST,EIF4E2,GOT1,HADHA,HADHB,HYAL2,IVD,MGLL,MPI,NDUFAB1,NT5C2,PEX11A,PEX16,PEX19,PEX3,PGM1,PLA2G6,ST3GAL2,UCK1		31
CP-775146	MXD1		transcription regulator	Inhibited	-3.053	0.000704	CCNG1,CDK1,CDK4,COQ9,COX7A2L,ETFB,NOP56,NOP58,ODC1,PDHB,Rpl23a,RPL3,TOP1	415 (7)	13
PFNA_03 mg/kg	eltanexor		chemical drug	Inhibited	-3.053	0.00216	CCNA2,CCNE2,CHEK1,E2F8,FEN1,H3C8,HELLS,MCM2,MCM4,MCM5,RAD51,RFC4,UBE2T	949 (7)	13
PFHxS_03 mg/kg	HSD17B4		enzyme	Inhibited	-3.053	7.84e-08	ABCD3,ACAA1,ACOT2,ACOX1,ACSL1,CD36,CYP4A11,Cyp4a14,GLI1,LPCAT3,MGLL,PEX11A,SCP2	285 (5)	13
CP-868388	EHHADH	33.2	enzyme	Inhibited	-3.053	3.46e-12	ABCD3,ACAA1,ACOX1,ACSL1,CD36,CYP4A11,Cyp4a14,LPCAT3,LY6D,MGLL,PDK4,PEX11A,SCP2	328 (7)	13
CP-868388	HSD17B4	1.8	enzyme	Inhibited	-3.053	6.98e-08	ABCD3,ACAA1,ACOX1,ACSL1,CD36,CYP4A11,Cyp4a14,LPCAT3,LY6D,MGLL,PDK4,PEX11A,SCP2	213 (5)	13
CP-865520	EHHADH	34.2	enzyme	Inhibited	-3.053	1e-11	ABCD3,ACAA1,ACOX1,ACSL1,CD36,CYP4A11,Cyp4a14,LPCAT3,LY6D,MGLL,PDK4,PEX11A,SCP2	358 (7)	13
CP-865520	HSD17B4	1.85	enzyme	Inhibited	-3.053	1.87e-07	ABCD3,ACAA1,ACOX1,ACSL1,CD36,CYP4A11,Cyp4a14,LPCAT3,LY6D,MGLL,PDK4,PEX11A,SCP2	178 (4)	13
HFPO-TA_0.1 mg/kg	GSKJ4		chemical reagent	Inhibited	-3.051	3.54e-06	CHCHD10,IDH2,LDHA,MT-CYB,MT-ND1,MT-ND4,MT-ND5,MT-ND6,SLC45A3,SUCLG2,UCP2,UCP3,UQCR11		13
HFPO4	EHHADH	16.3	enzyme	Inhibited	-3.051	5.11e-18	ABCD3,ACOT2,ACOX1,ACSL1,CD36,CYP4A11,Cyp4a14,LPCAT3,LY6D,MGLL,PDK4,PEX11A,SCP2	233 (7)	13
HFPO4	HSD17B4	1.33	enzyme	Inhibited	-3.051	1.86e-13	ABCD3,ACOT2,ACOX1,ACSL1,CD36,CYP4A11,Cyp4a14,LPCAT3,LY6D,MGLL,PDK4,PEX11A,SCP2		13
PFOS_03 mg/kg	MAP4K4		kinase	Inhibited	-3.051	1.61e-09	ACSL5,AGPAT3,CHKB,CHPT1,DHRS4,GCDH,HADHA,HADHB,HYAL2,KYAT3,MGLL,PAPSS2,PEX11A		13
PFHxS_10 mg/kg	fulvestrant		chemical drug	Inhibited	-3.049	5.8e-10	ACOX2,ADCY9,ARAF,ATF4,AURKA,BAK1,BIK,BIRC5,BMP4,CCN1,CCNA2,CCNB1,CCND1,CDC20,CDH1,CDK1,CDKN1A,CDKN1B,CENPF,CLK1,CTH,CTNNB1,CTSD,CXCL12,CYCS,DHCR24,DYNLL1,EGFR,EGR1,EMC9,ESR1,ESR2,FGF9,FKBP1A,GADD45A,GHR,GSTA5,GUCY1B1,H2AX,HOXC4,HSD17B7,ID1,ID2,Ifi27,IGF1,IGF1R,JUN,Kap,KIF11,KLK3,LDLR,LPL,MANF,MAPK14,MCM2,MCM3,MCM5,MMD,MTHFD1,MYO1B,NCOA3,NQO1,NSUN2,PDCD4,POLA2,POLE,PPARG,PTEN,PTTG1,RAB2A,RBL1,RBL2…	1473 (19)	89
CP-865520	G protein alphai		group	Inhibited	-3.046	0.0376	C1R,C4A/C4B,FCGR2B,HLA-A,IFIH1,IFITM3,Igtp,Irgm1,LDLR,PSMB8,SERPING1,TAP1,TUBB6		13
PFHxS_10 mg/kg	ILF3		transcription regulator	Inhibited	-3.041	0.0393	ACAT2,ACSS2,ALCAM,CD9,CFH,CHKA,EGFR,FADS2,FBXO6,FDPS,FKBP5,FMN1,ID2,IL1RN,LDLR,LPL,MAFB,MCM5,MGLL,NSDHL,PPARG,SCD		22
CP-868388	IKBKG		kinase	Inhibited	-3.031	0.000189	BAX,C3,Ccl2,Ccl9,CLU,CTSB,CTSZ,CXCL12,CXCL2,CYP7B1,DCN,ENPP2,GM2A,HIF1A,HLA-A,IKBKE,IL1RN,IRF7,LIFR,NAGLU,PPARG,PTEN,RCAN1,SERPINE2,SLC16A2,TMEM176B,TNFRSF1B	933 (15)	27
CP-865520	MXD1		transcription regulator	Inhibited	-3.027	3.46e-06	ACO2,CCNG1,CDK1,CDK4,COQ9,COX7A2L,CYC1,EIF4G1,ETFB,IARS1,LARS1,MRPL44,MYD88,NOP56,NOP58,ODC1,PDHB,RARS1,Rpl23a,RPL3,RPL30,RPSA,TOP1	691 (7)	23
PFNA_01 mg/kg	KDM5A		transcription regulator	Inhibited	-3.019	0.000113	ACO2,ATP1A1,ATP1B1,ATP5F1A,CERT1,CHCHD3,COQ5,COX17,DLST,GHITM,GRPEL1,MAP2K3,MAP2K7,MFN2,MLYCD,MRPL11,MRPL17,MTOR,MUL1,MYOM2,NDUFA5,NDUFS4,NDUFS7,NIT1,PGD,PMPCB,RPS6KB1,TERT,TIMM22,TIMM50,TOMM6,TOMM7,Tpm1,Tpm2		34
PFHxS_03 mg/kg	JQ1		chemical reagent	Inhibited	-3.017	0.0244	BCL2L11,BTK,CCNA2,CCND1,CDCA5,CFLAR,DHCR24,FDFT1,GINS1,HSPA5,KDM3A,MCM3,MVD,NFKB2,SH2D4A,TERT,TNFAIP3,TNFRSF14,TOP2A,XIAP		20
HFPO4	dexamethasone		chemical drug	Inhibited	-3.016	8.07e-59	ABCC3,ABHD2,ACADL,ACADM,ACAT1,ACOX1,Acp5,ACSL1,ACSL3,ACSL4,ACTB,ACTG1,ACY3,ADRA2A,AGT,AKR1C4,ALAS1,ALB,ALDH1A1,ALDH1L1,ALDH2,ALDH6A1,ALDOB,ANPEP,APOA1,APOA2,APOA4,APOE,APP,ARHGDIA,ASNS,B2M,BCL6,BHMT,BLVRB,BMP1,BNIP3,BSG,C3,C4bp,C5,C8A,CA8,CALR,CBR1,CCND1,CD36,CEBPA,CES1,CFHR1,CIDEC,Clec2d (includes others),CLU,CPB2,CPS1,CREG1,CRP,CSF2RB,CTSC,CTSD,CTSV,CXCL12,CXCL2,CYP1A2,CYP27A1,Cyp2a12/Cyp2a22,C…	446 (23)	233
CP-865520	ELAVL1		other	Inhibited	-3.013	3.91e-06	ABCA1,ANXA11,ATP1B3,B2M,CDH2,CLDN1,CLDN3,CTNNB1,DCN,DGAT1,DUSP1,EIF4E2,EIF4G1,H2-Q8,HLA-A,HNRNPD,HOMER2,IFIH1,IFITM3,Irgm1,MAT2A,NCL,NDUFB8,NFKBIA,PDCD4,PIGR,PLA2G7,PSMB4,RACK1,RPL13,RPN2,RPS6,SAT1,STAT3,TAF9,TIA1,TIMM17A,TJP1,TMEM30B,TP53,VEGFA,WARS1,ZFP36	993 (18)	43
NafionBP2_03 mg/kg	Growth hormone		group	Inhibited	-3.012	0.00101	AKR1B1,CA3,CAT,CISH,CTH,CYP2C9,Cyp4a14,CYP7A1,DECR1,EGR1,FABP4,FASN,FGF21,FZD5,JUNB,NDRG2,NOX4,NR2F6,PRLR,Pzp,SOCS3,TF,UGDH,XDH	470 (22)	24
PFOS_10 mg/kg	NOS2		enzyme	Inhibited	-3.011	1	APP,AR,CP,FABP4,FAS,FASN,G6PC1,GJA1,GPD1,IRAK1,PERP,PIGR,PPARGC1A,SERPINA3,TNNC1,TOR3A		16
PFOA_03 mg/kg	ANXA7	2.25	ion channel	Inhibited	-3.011	0.0018	CTSB,DAD1,ELF1,ERCC5,FYN,GSR,GSTP1,IGF1,IGHMBP2,ITPR1,NFIA,NR3C1,PTEN,SLC2A2,TFDP1,TSG101	458 (7)	16
NafionBP2_03 mg/kg	NR0B2	3.24	ligand-dependent nuclear receptor	Inhibited	-3.005	1.14e-05	ABCC3,Ccl2,Ces2c,CYP2B6,CYP7A1,CYP7B1,CYP8B1,EGR1,FASN,GCK,GSTA5,Gstm3,HMGCR,NR0B2,PCK2,PIK3C2G,SCD,SLC10A1,SREBF1	392 (20)	19
PFNA_01 mg/kg	GSR	1.41	enzyme	Inhibited	-3.003	3.04e-11	ABCC3,ACOX2,AOX1,BLVRB,CD36,Ces1g,CYP2B6,GSTA5,GSTM1,Gstm3,GSTM4,GSTM5,LPIN1,ME1,MGST3,NQO1,PGD,SCD,SLC2A1,SRXN1,UGDH,UGP2		22
PFHxS_10 mg/kg	BNIP3L		other	Inhibited	-3.003	5.26e-05	AURKA,CCNA2,CCND3,CCNE2,CD47,CENPE,CENPF,CHEK1,CKAP2,Dleu2,GADD45A,GSN,KIF11,NFKB2,NFKBIA,NUF2,PDGFRB,PFKFB3,RBL1,RRM2,TFDP2,TIMP2,TOP2A	1081 (11)	23
NafionBP2_06 mg/kg	ELOVL3		enzyme	Inhibited	-3.003	6.98e-08	ACAT2,ACOX2,Acp5,CD53,CYP2B6,DBT,FADS6,FDFT1,GPNMB,HACD1,HACL1,HMGCR,IDI1,IFI16,LSS,LUM,LYZ,MSMO1,MVK,PCCA,PMVK,VNN1		22
PFNA_03 mg/kg	SMARCA4	-1.35	transcription regulator	Inhibited	-3.003	0.0462	ABCA1,ABCB1,ABHD2,ACSL5,AFP,AGT,ALDH2,ANGPTL2,ARRDC4,ATG9A,AXIN2,BIRC5,BMP4,CA14,CCNA2,CCND1,CCNE2,CD47,CD74,CDH1,CDKN1A,CDKN1B,CEACAM1,CHEK1,CLDND1,CLK1,CNP,COTL1,CP,CPM,CPS1,CTSB,CYP26A1,CYP4B1,EDNRA,EGR1,ELOVL6,ETS2,F3,FABP4,FAS,FCGR2A,FGFR2,FKBP5,FN1,GADD45A,GADD45B,GADD45G,GCAT,GSTO1,HFE,HHIP,HLA-E,HNF4A,HPGD,IFI16,IFITM2,IFITM3,IGF1,IGFBP4,IGFBP5,IGFBP7,INHBA,INPP1,IRF6,ITGAV,ITPR1,JUN,KDM6…		126
PFNA_01 mg/kg	DOCK8		other	Inhibited	-3	0.0178	ATM,BBX,CCND2,IFIT1B,IFIT3,IL18,INHBA,ISG20,NMI,PELI1,PLA1A,RBL1,RSAD2,STAT2,TCF4,Vnn3		16
PFNA_01 mg/kg	SASH1		other	Inhibited	-3	0.023	ATM,BBX,CCND2,IFIT1B,IFIT3,IL18,INHBA,ISG20,NMI,PELI1,PLA1A,RBL1,RSAD2,STAT2,TCF4,Vnn3		16
NafionBP2_03 mg/kg	nilotinib		chemical drug	Inhibited	-3	0.000566	ABCC4,BUB1,CCNA2,CCNB1,MCM3,MCM6,MDM2,TTK,WEE1	293 (7)	9
CP-775146	cardiotoxin		chemical - other	Inhibited	-3	0.0299	ACSL5,ANG,ANGPTL4,ATP6V1A,BGN,CSF1R,Cxcl9,DCN,DPP4,IGF1,ITGB5,MMP15,MYH9,NAMPT,NPM1,OSTF1,PCNA,PIGR,Saa3,SNX5,STAT3,TNFRSF1B		22
CP-775146	CDK19		kinase	Inhibited	-3	0.094	CCNG1,CD82,CTSD,CXCL2,FAS,MVD,RPS12,RXRA,SAT1,SEC61A1,TXNIP		11
PFNA_01 mg/kg	CHUK	1.33	kinase	Inhibited	-2.994	0.33	BMP2,CDKN1A,CHUK,COL18A1,CP,CTSB,CTSZ,CXCL12,CXCL2,DCN,ENPP2,F3,FAS,FOS,GADD45B,GCH1,GM2A,HLA-A,HSP90AA1,IFI35,IFIT1B,IL1RN,LIFR,MAT2A,NAGLU,NFKBIA,NR6A1,OGN,PLSCR1,RBP1,RCAN1		31
NafionBP2_03 mg/kg	IFNG		cytokine	Inhibited	-2.991	1.44e-05	ABI1,ABLIM3,Acot1,AGTR1,AHR,ALOX5AP,ANKS1A,ARFGAP3,ARPP19,ATF4,AVPR1A,BID,BUB1,C1R,CASP7,CAT,Ccl2,CCNA2,CD1D,CD55,CD72,CD74,CDC20,CDK1,CFB,CFLAR,CISH,CTSC,CX3CR1,CXADR,CXCL12,CYB5A,CYP1A2,CYP2C9,DECR1,DIABLO,DIO1,DPP4,EDNRA,EGR1,FASN,FBXO5,FGF1,FOXO1,FTL,GBP6,Gbp8,GCK,GLUL,GPR108,GPR146,GRK2,HAAO,HLA-A,HLA-DQB1,HLA-E,HMGCR,IDH1,IER2,IGFBP4,IKBKE,IL4R,IRF7,JUNB,KRT19,MAT2A,MDM2,METRNL,MITF,MYO6,NF…	517 (25)	109
PFNA_01 mg/kg	2-(4-amino-1-isopropyl-1H-pyrazolo[3,4-d]pyrimidin-3-yl)-1H-indol-5-ol		chemical reagent	Inhibited	-2.986	5.26e-05	ACACB,ACAD10,ADGRL2,AKAP13,ARID1A,ASF1B,AURKA,BBS4,BMP2,C1R,C1S,CCNE2,CCNF,CDC45,CFLAR,CPT1A,DEPTOR,DHCR24,FANCL,FEN1,GINS2,GJA1,GREM2,H1-2,ID1,IL1RN,IL6R,INHBA,KDM5B,MAP2K3,MCM5,MCM6,MTHFD2,MXD3,PARP1,PAXX,PPIF,RAD51,RRM1,SDC4,SERPINB1,SFPQ,SMC2,TNFAIP8L1	619 (7)	44
CP-868388	SMARCA4	-1.4	transcription regulator	Inhibited	-2.985	0.322	ABRACL,ACSL5,AGT,AHR,ALDH2,APOA1,ASCC1,BNIP3L,CA14,CD74,CEACAM1,CLK1,COMMD3-BMI1,CPS1,CTSB,CXCR5,EFNB1,EGR1,ELOVL6,FABP4,FAS,FBP1,FGFR2,FGG,FN1,FOXA2,GADD45B,GADD45G,GAPDH,GSTP1,HFE,HLA-E,HNF4A,HPGD,IFITM3,IGF1,IGFBP4,IGFBP5,IGFBP7,IRF6,LAMA3,MAPK1,NPC2,NR2F2,PERP,PLIN2,PON3,PPARG,PTP4A1,PTP4A2,RBM4B,RRM2,SDC2,SERPINE2,SMARCA4,ST3GAL1,TAP1,TP53,TPK1,TTR,TUBB,WDR45,YY1		63
PFOA_03 mg/kg	GNAS		enzyme	Inhibited	-2.985	0.317	ALPL,ARL4D,CXCL2,FASN,G6PC1,GRN,PDE4A,PPARGC1A,SPP1,SYK		10
PFOS_10 mg/kg	SLC13A1		transporter	Inhibited	-2.985	1.96e-05	ACSL5,APOA4,AQP8,C9,ELOVL6,G0S2,GALE,GPAM,HSPA8,HSPB1,IGF1,IGFBP2,INMT,KHDRBS3,MVD,NRN1,PCK1,RAD51B,SCD,SLC16A1,SLCO1B3,ZNF292		22
CP-868388	Gcg		other	Inhibited	-2.985	4.02e-09	AGXT,APOA4,ASL,CPS1,CSRP3,CYP2C8,ERO1B,FABP5,FBP1,GNMT,GSTA5,GSTM1,HAL,ITIH5,ME1,NNMT,OAT,PEX11A,SLC25A15,SLC3A1,SLC7A2,Sult5a1		22
HFPO-TA_0.1 mg/kg	PNPT1		enzyme	Inhibited	-2.985	4.88e-05	Bst2,CMPK2,GBP4,GBP6,IFIT1B,LGALS3BP,MYC,Oasl2,UBE2L6		9
CP-868388	IL12 (family)		group	Inhibited	-2.985	1	BAD,CXCR5,DDIT4,ENPP2,FURIN,GAPDH,MAPK1,NFIL3,ODC1,SLC2A3,TAB2		11
CP-868388	mycophenolic acid		chemical drug	Inhibited	-2.985	0.398	ADM,CLDN1,CLU,DUSP1,FN1,GNL3,HNRNPD,ID2,PCNA		9
WY14643	EHHADH	5.18	enzyme	Inhibited	-2.985	2.53e-09	ACAA1,ACOT2,ACOX1,CYP4A11,Cyp4a14,LY6D,MGLL,PDK4,PEX11A	137 (7)	9
CP-775146	Gcg		other	Inhibited	-2.982	2.75e-10	AGXT,APOA4,ASL,CPS1,CSRP3,CYP2C8,FABP5,GNMT,GSTA5,GSTM1,HAL,ME1,NNMT,PEX11A,RNASE4,SLC25A15,SLC25A51,SLC7A2,Sult5a1		19
NafionBP2_06 mg/kg	imipramine blue		chemical drug	Inhibited	-2.981	3.24e-09	AURKA,CCNA2,CCNB1,CCND1,CCNE2,CENPA,CENPE,CENPF,CENPK,EXO1,FOXQ1,GADD45A,PLK1,PLK4,STMN1,XRCC3	265 (7)	16
PFHxS_10 mg/kg	imipramine blue		chemical drug	Inhibited	-2.976	2.43e-05	AURKA,CCNA2,CCNB1,CCND1,CCNE2,CDK4,CENPE,CENPF,CENPK,CYP4B1,FOXQ1,GADD45A,let-7,PLK1,STMN1,XRCC3		16
PFOS_10 mg/kg	MFSD2A	2.47	transporter	Inhibited	-2.975	6.95e-05	ACSL4,CYP51A1,FADS2,FASN,FDFT1,IDH1,LDLR,MVD,SCD		9
PFHxS_03 mg/kg	MFSD2A		transporter	Inhibited	-2.975	9.19e-05	ALDOC,CYP51A1,FADS2,FDFT1,IDH1,IDI1,LSS,MVD,SCD		9
CP-865520	lipopolysaccharide		chemical drug	Inhibited	-2.971	2.72e-25	ABCA1,ABCB4,ABCC3,ABCC6,ACAA2,ACADL,ACADM,ACLY,Acot1,ACSL1,ADORA1,AGT,AHR,ALDH2,ANGPTL4,APEX1,API5,APOA1,APOA4,APOB,ARFGAP3,ARNT,ASAP1,ASS1,ATG7,ATP1A1,AVPR1A,BAX,BCL10,BGN,BIRC2,C1QA,C1QC,C1R,C3,C5,Calm1 (includes others),CASP7,CASP8,Ccl9,CCNF,CCNG2,CCNI,Cd24a,CD36,Cd59a,CD74,CD81,CD9,CDC42EP4,CDH2,CDK4,CEACAM1,CEBPA,CISH,CITED2,CLDN1,CLIC4,CR1L,CREG1,CRP,CSF1R,CST3,CSTB,CTNNB1,CTSB,CTSV,CXCL12,…	992 (15)	362
PFOA_03 mg/kg	TP53		transcription regulator	Inhibited	-2.969	6.17e-25	ABCA2,ABCB4,ABCB8,ABCG2,ABHD4,ACAA2,ACACB,ACADL,ACADM,ACADVL,ACAT1,ACO2,ACOT11,ACSF2,ACSF3,ACSL1,ACSL3,ACSS2,ADH5,AEN,AGTR1,AHCY,AIFM2,AK3,ALDH1A1,ALDH1B1,ALDH9A1,ALDOA,ANGPT1,ANLN,ANXA2,ANXA6,APEX1,API5,APOA1,AR,ARPC1B,ARRB2,ASL,ASNS,ASPM,ASS1,ATF4,ATL3,ATP1A1,Atp5k,ATP5MC3,BRAF,C1QC,C2,C9,Cald1,CAMK2N1,CASP3,CASP8,CCNB2,CCND1,CCND3,CCNG1,CD36,CD82,CDC20,CDC34,CDK1,CDKN1A,CERS6,Ces1b/Ces1c,CFLAR…	965 (18)	353
PFNA_03 mg/kg	ITPR2		ion channel	Inhibited	-2.967	0.0146	G6PC1,GBP6,HSPA8,Ifi47,Igtp,Irgm1,ITPR1,PCK1,Tgtp1/Tgtp2		9
CP-865520	SPI1		transcription regulator	Inhibited	-2.966	0.0128	Acp5,ACTB,ARID1A,BAX,C1QC,CDK1,CDK4,CEBPA,COX7A2L,CSF1R,CTSE,DAB2,FCGR2B,FES,FTH1,HMBS,HSPA8,ID2,IFITM3,IL18,IL1RN,IMP4,IRF7,KLF13,LY6E,LYZ,NDUFA2,NDUFB11,NDUFB7,PCNA,PML,POLR1D,PRDX2,PRDX5,PSMB10,PSMB8,PTEN,PTPN6,RACK1,RELA,RPL18,SNU13,TCP1		43
CP-868388	ABCB6		transporter	Inhibited	-2.963	1.15e-07	ALAD,ALAS2,ATP5IF1,CYP1A2,CYP2A6 (includes others),CYP2B6,Cyp2c40 (includes others),Cyp2c54 (includes others),Cyp2d9 (includes others),CYP4A11,HAGH,HK1,HMBS,ISCA1,PRDX2,UROD,UROS		17
NafionBP2_06 mg/kg	zVAD-FMK		chemical - protease inhibitor	Inhibited	-2.959	0.00351	ANXA5,BBC3,BCL2A1,BIRC5,CCNE1,CDKN1A,IL6ST,MCL1,PSMB9,TP53,XIAP	662 (16)	11
NafionBP2_06 mg/kg	LY294002		chemical drug	Inhibited	-2.956	3.2e-14	ABCB1,ACACA,ACSS2,ADH1C,AGL,AKT1S1,ALOX5AP,ANPEP,AR,ATF4,ATP2B2,AURKA,BAX,BBC3,BHLHE40,BIRC5,BMP2,BUB1B,Ccl2,CCN1,CCNA2,CCNB1,CCND1,CCNE1,CD36,CD74,CDKN1A,CEBPA,CEBPB,CFLAR,COL1A1,CRP,CYP2E1,CYP7A1,DHCR24,EGFR,EGR1,F2R,FAS,FASN,FDFT1,FEZ2,FGF21,FOXO1,G3BP1,GSR,Gsta4,HGF,HMGB2,HMGCR,HMGCS1,HSP90AB1,IDE,IDI1,IER2,IFRD2,IGF1,IL1RN,IRF1,IRS2,JUN,JUNB,LAMB3,LCN2,LMNA,MAT2A,MCL1,ME1,MITF,NDC80,NDRG1,NF…	859 (22)	103
NafionBP2_03 mg/kg	IL1B		cytokine	Inhibited	-2.955	2.76e-07	ABCC3,AGTR1,AKR1B1,APCS,ASB7,ATF4,AVPR1A,C1R,CAT,Ccl2,CCNA2,CD55,CD74,CDK1,CFB,CFLAR,CISH,CX3CR1,CXCL12,CYP1A2,CYP2B6,CYP2C9,CYP3A5,CYP7A1,CYP7B1,CYP8B1,DIO1,DPP4,DPY19L4,EGR1,FOXO1,GADD45B,GBP6,GCK,GNPAT,HELLS,HEXA,HLA-A,HLA-E,Hmgn2 (includes others),HOMER1,HSD11B1,HSF1,IDH1,IER2,IGFBP4,IKBKE,IL4R,IRF7,ITGA8,JUNB,KIF15,KRT19,LCP1,MCM6,METRNL,MMP14,NFE2L2,NFKB1,NQO1,NR0B2,OCLN,PDGFRA,PDHA1,PIGR,P…	546 (23)	90
PFNA_03 mg/kg	NRG4		growth factor	Inhibited	-2.952	1.78e-05	ABCA1,ACACA,ACOX1,CIDEC,EHHADH,ELOVL5,FASN,ME1,SCD	608 (7)	9
HFPO-TA_0.1 mg/kg	STAT6		transcription regulator	Inhibited	-2.95	1.8e-11	Acot1,ACOX1,Acp5,ACSL1,ADAM11,ALDH2,APOE,ASS1,BCL6,Bst2,CA2,CIDEC,Cmah,CMPK2,CPOX,CTSE,CYP4A11,Cyp4a14,DDAH1,EHHADH,EPHX1,FABP1,FABP4,FASN,FGF21,FKBP5,FN1,GADD45B,GBP6,Gm12854/S100a11,HMGCS2,IFIT1B,IGF1,Igtp,IL1RN,LGALS3BP,LIFR,LY6D,NFIL3,PDK4,PNPLA2,RAB30,S100A10,SELENBP1,SERPINA1,SERPINF1,SLC25A25,ZBP1	422 (22)	48
PFNA_01 mg/kg	E. coli B4 lipopolysaccharide		chemical toxicant	Inhibited	-2.946	0.00683	ABCB11,ABCB4,AQP1,C5,CASP8,CD38,Clca3a1/Clca3a2,CXCL2,CYP2C8,CYP3A5,DDIAS,DDX58,ESR1,ETNK1,F3,F5,FAS,GNAI1,HLA-A,IFI35,IFIT1B,IFIT3,IFITM3,Igtp,IL1R1,IL1RN,KLHL21,LRRFIP1,MRC1,NFKBIA,PANK1,PARP9,PDLIM5,PPP1R1B,PROS1,PSMB8,PTPN6,RAB20,RSAD2,RTP4,SCARB1,SEH1L,SIKE1,SLC6A12,SPRING1,ST3GAL1,TNFRSF1A,TOLLIP,TRADD,TSPO,UHRF1,USP18,ZNF616	1067 (18)	53
HFPO-DA	HNF4A		transcription regulator	Inhibited	-2.933	5.28e-18	Acot1,ACOX1,ACSL1,AGT,AHSG,AKR1C4,ALB,AMBP,APOA1,Apoc3,APOH,AQP3,C1S,C3,C8G,CD36,CIDEC,CPB2,CPT1A,CPT2,CRP,CYP1A2,CYP27A1,Cyp2a12/Cyp2a22,Cyp2b13/Cyp2b9,CYP2B6,CYP2C8,CYP3A5,CYP7A1,DEPP1,F12,FABP1,FETUB,FGA,FGB,G6PC1,Hamp/Hamp2,HPX,HSD11B1,HSD17B4,HSPA5,IGFBP1,ITIH3,ITIH4,KNG1,LARS2,MBL2,OBP2B,PDK4,PLG,PPP1R3B,RNASE4,SCD,SERPINA1,SERPINA3,Slco1a4,TAT,TF,TTR,UGT2A3,VTN	145 (21)	61
PFNA_01 mg/kg	GLI3		transcription regulator	Inhibited	-2.929	1	BMP4,CCND2,FGFR3,FOXO1,Gm21596/Hmgb1,HAND2,HHIP,KLF2,MAP3K3,PTCH1,STMN1,TERT		12
CP-868388	LHX1		transcription regulator	Inhibited	-2.921	0.00823	ALDOB,BHMT2,Defb1,FABP3,FBP1,FOXA2,GSTA5,HHEX,HNF4A,Hnrnpa3,Hsd3b4 (includes others),Ly6a (includes others),PAH,PDZK1,PRXL2A,SERPINA6,SLC26A1,ZKSCAN1		18
CP-775146	TMBIM6		other	Inhibited	-2.92	6.44e-07	ATG12,ATG5,DNAJB9,EIF2A,HERPUD1,MAP1LC3A,MAP1LC3B,MAPK8,SEC61A1	128 (4)	9
PFOA_03 mg/kg	CTNNB1	-1.38	transcription regulator	Inhibited	-2.92	2.23e-05	ABCD2,ABCF3,ACAA1,ACACA,ACADL,ACADVL,ACAT1,ADSS2,Akr1c14,ALCAM,ALDH1A1,ALDH3A2,AR,ATP5MC3,BACE1,BGN,BMP4,BOLA1,CA3,CAPZB,Ccl9,CCND1,CD36,CDKN1A,CEACAM1,CIDEC,CLDN2,CLU,COL27A1,COX6B2,CPSF4,CPT1A,CPT1B,CPT2,CRAT,CREG1,CTNNB1,CTSZ,CXCL12,CXCL2,Cyp2d9 (includes others),CYP4F12,CYP7B1,DDX17,DGAT2,DIO2,DKK1,DNAJC6,ECM1,EGFR,ELAVL1,ENC1,ENPP1,ENPP2,EPHB4,ERBB3,Ewsr1,FAS,FASN,FBRS,FN1,G6PC1,GADD45B,GHR,…	1073 (25)	149
PFHxS_10 mg/kg	calcitriol		chemical drug	Inhibited	-2.913	5.34e-11	ABCB1,ABCC3,ACADSB,ACAT2,ACKR4,ACSL1,ADCY9,AFAP1L2,AKR1B1,ALPL,ANLN,ANXA2,APP,AR,ARHGEF3,ATAD1,ATM,ATP2B1,BAK1,BIRC5,BNIP2,BUB1B,CA11,CA2,CACNA1C,CCN1,CCNA2,CCNB1,CCND1,CCND2,CCND3,CDC20,CDC45,CDCA5,CDCA8,CDH1,CDK1,CDKN1A,CDKN1B,CEBPB,CENPM,CES1,CPOX,CPT1A,CXCL12,CYP2B6,CYP2C9,CYP3A7,DDAH1,ECH1,ECT2,EGFR,EGR1,EHF,ENPEP,ERRFI1,ESPL1,ESR1,ETFB,ETV5,EXOSC8,FAS,FASN,FDPS,FGFR3,FIGNL1,FN1,FOXO3,GADD45…	1640 (27)	171
CP-865520	ESRRG		ligand-dependent nuclear receptor	Inhibited	-2.91	1.89e-06	ACADM,ACO2,ALDOC,CYCS,DLD,DLST,ENO1,FGF1,FH,GAPDH,HADH,LPIN1,LPL,MDH2,NR0B2,PCK1,PDHB,PDK4,PPARA,SDHD,SUCLG1,SUCLG2,TPI1,VEGFA	874 (13)	24
NafionBP2_03 mg/kg	TP73		transcription regulator	Inhibited	-2.906	9.16e-09	ALAS2,ATG2B,AURKA,BID,BIRC5,C1R,CADM1,Ccl2,CCNA2,CCNB1,CD55,CDC20,CDK1,CDKN3,CTH,DTYMK,ECM1,EGR1,ERCC5,FASN,FDXR,FOXF1,GTSE1,HS6ST1,HTATIP2,IDH2,IGFBP4,IL4R,LCP1,LDHD,LIG1,MCM6,MDM2,MMP14,NFKB1,PERP,RAD17,ROBO4,SERPINA1,SERPINA3,SERPINF1,SERPING1,SNRK,STMN1,TPX2,TSHZ2,TSPYL1,UBE2C,XRCC6	375 (17)	49
PFOS_10 mg/kg	N-cor		group	Inhibited	-2.905	0.000783	ACACA,ACSL1,AXIN2,CCND1,CD36,CIDEC,ELOVL5,ELOVL6,FABP4,FADS2,FASN,IDH1,IGF1,MGA,PCK1,PDGFA,PLIN2,SCD,SLC44A1,SNAI2	818 (20)	20
WY14643	PML		transcription regulator	Inhibited	-2.903	0.00109	ACACB,ACOX1,ACSM1,DNAJB6,EPSTI1,HLA-DRA,HMGCR,HSD17B7,LYZ,ME1,PDK4,PPARGC1A,RXRA,SLC25A20,SREBF2,TXNRD1,UCP2	381 (20)	17
PFHxS_10 mg/kg	EIF2AK3	1.37	kinase	Inhibited	-2.903	9.54e-09	AARS1,ANG,Arf2,ARNTL,ATF4,ATF5,ATF6,BCL2L11,BDNF,CANX,CBX4,CCND1,CEBPB,CEBPG,CLCN3,COG8,CPOX,CTSC,DERL1,DNAJC3,EGR1,EIF2AK3,EPRS1,ERN1,ERO1A,ERO1B,ETS2,GADD45A,GCH1,GORASP2,GOSR2,HSPA5,HSPA9,IGF1,JUN,KDELR2,MTHFR,NDRG1,NFIL3,NFKB2,NUPR1,PNLIP,RAB33B,RPS6KA2,SARS1,SEC61A1,SEL1L,Slc35a2,TMED9,UIMC1,WARS1,XBP1,XIAP,YIPF5	1367 (23)	54
PFNA_03 mg/kg	MAPKAPK2		kinase	Inhibited	-2.902	0.207	CITED2,CXCL2,HSPA5,HSPB1,IL18,IRF3,MRC1,MSR1,NFKBIA,PLA1A,TOP2A,TSC22D1,ZC3H12C		13
NafionBP2_03 mg/kg	sirolimus		chemical drug	Inhibited	-2.9	0.000387	Acp5,AR,ATF4,AURKA,AURKB,BID,BIRC5,Ccl2,CCNA2,CCNB2,CDK1,CFLAR,CHEK1,CLIC1,CSNK2A1,CX3CR1,EGR1,FASN,GALC,GPD1,H3-3A/H3-3B,IDH1,IL4R,IRF7,JUNB,KIF15,MDM2,MMP14,NFKB1,PDGFRA,PDHA1,PSMB3,PSMB6,RPL10A,RPS10,SCD,SLC1A2,SLC35C2,SLC41A2,SLC6A9,SOCS3,SQLE,SREBF1,STMN1,TMPO,TOP2A,UCK2,USP15,VEGFD	457 (21)	49
PFNA_01 mg/kg	TGM2	1.3	enzyme	Inhibited	-2.896	0.0775	ALPL,CA2,CD36,CD74,CEACAM1,CFLAR,CYP2R1,DDX60,DHX33,FARSB,FN1,GJA1,GM2A,GTPBP10,IFI35,IFIT3,IGF1R,NLN,NPC2,PALS2,PARP14,PARP9,PLSCR1,RNF213,SLC16A1,SLC16A13,SLC25A20,SLC27A2,SLC7A2,SMPD1,SRD5A3,TIMM8A,TPCN1,UBA7,UBXN8,VHL,VSIG4,XAF1		38
PFHxS_03 mg/kg	fulvestrant		chemical drug	Inhibited	-2.892	3.6e-07	ATF4,BAK1,BIRC5,BMP4,CCNA2,CCNB1,CCND1,CDC20,CDH1,CDK1,CDKN1B,CKS1B,CLK1,CRYZ,CTNNB1,CXCL12,DHCR24,DYNLL1,EGFR,EGR1,EMC9,FGF9,GHR,HOXC4,HSD17B7,ID2,IGF1,JUN,Kap,KLK3,MANF,MCM2,MCM3,MCM5,MMD,MTHFD1,MYO1B,NQO1,NUDT1,POLA2,PPARG,PTEN,SERPINB9,SLC22A5,SLC25A5,SLC9A3R1,SOD1,STMN1,TIMELESS,UBE2C,VCAM1,WEE1,XBP1,ZEB1	841 (23)	54
PFHxS_03 mg/kg	EHHADH	2.95	enzyme	Inhibited	-2.891	1.66e-10	ABCD3,ACAA1,ACOT2,ACOX1,ACSL1,CD36,CYP4A11,Cyp4a14,LPCAT3,MGLL,PEX11A,SCP2	512 (9)	12
Fenofibrate	HSD17B4	1.46	enzyme	Inhibited	-2.891	3.77e-08	ABCD3,ACAA1,ACOT2,ACOX1,ACSL1,CD36,CYP4A11,Cyp4a14,IHH,MGLL,PDK4,PEX11A		12
CP-868388	estrogen receptor		group	Inhibited	-2.89	0.0142	ABCG2,BAX,C3,CLDN3,CXCL12,CYP2B6,EGFR,EGR1,ERBB3,ERBB4,F12,FGF1,FGFR2,FGFR4,FN1,GSTA5,HSP90AA1,IGF1,JUP,KLF10,LY6E,MAN1A1,MSN,NT5E,PDK4,PDZK1,POR,PPARG,SAT1,SLC9A3R1,SMAD1,TGFA,TGFB3,TP53,XBP1		35
NafionBP2_03 mg/kg	calcitriol		chemical drug	Inhibited	-2.89	3.31e-14	ABCC3,Acp5,AHR,AKR1B1,ALDH4A1,ANLN,AR,BIRC5,BRCA1,CASP7,Ccl2,CCNA2,CCNB1,CDC20,CDK1,CENPA,CISH,Clec2d (includes others),CXCL12,CYP2B6,CYP2C9,CYP3A7,CYP7A1,DDAH1,ECT2,EGR1,FABP4,FASN,FASTK,FIGNL1,FTL,GAPDH,GCK,GLRX,H2AJ,HELLS,Hmgn2 (includes others),IDH1,IDH2,IKBKE,IRF7,ISOC2,KIF20A,LAMP1,LIG1,MCM2,MCM3,MCM5,MELK,MMS22L,NFKB1,NOX4,NUSAP1,OAT,OCLN,PBK,PDHA1,POLE,POLE2,POR,PRC1,PRIM1,RACGAP1,RAD51,R…	516 (25)	79
HFPO4	GSKJ4		chemical reagent	Inhibited	-2.887	1.21e-05	CHCHD10,HSD17B10,IDH2,LDHA,MT-CYB,MT-ND1,MT-ND2,MT-ND5,MT-ND6,SLC45A3,SUCLG2,UCP2		12
PFOS_10 mg/kg	GSKJ4		chemical reagent	Inhibited	-2.887	0.0573	CHCHD10,CHCHD5,CHCHD6,FXN,MRPS15,MRPS28,SLC2A9,SLC50A1,SUCLG2,TIMM22,TOMM40,TRMT1		12
PFOS_03 mg/kg	STAT5B		transcription regulator	Inhibited	-2.887	0.000162	ACOT11,ALDH3A2,C8B,C9,CYP2C8,CYP4A11,EGFR,GPD1,RAB30,RAD51B,SLC16A5,VNN1		12
PFNA_03 mg/kg	SLC22A5	7.74	transporter	Inhibited	-2.887	0.00376	ACADL,ACADM,ACADVL,BMP4,BMP6,CDKN1A,HADH,HADHB,IGFBP3,ITGB5,JUNB,TGFBI		12
PFNA_03 mg/kg	ARHGAP21		other	Inhibited	-2.887	0.0556	ATM,CITED2,CXCL2,IFIT3,IL18,NMI,PLA1A,SH3BP5,TCF4,TRIM21,TSC22D1,Vnn3		12
PFHxS_03 mg/kg	BMS-690514		chemical drug	Inhibited	-2.887	2.56e-05	BCL2L11,CCNB1,CCND1,CDK1,CDKN1B,HSP90AA1,HSPA4,HSPE1,MCM3,MCM5,MCM6,PPARG	683 (12)	12
NafionBP2_03 mg/kg	MXD1		transcription regulator	Inhibited	-2.887	0.000579	BUB1,CCNA2,CCNB2,CDK1,CENPE,CENPF,DARS1,IDH2,MRPS9,NOP2,NOP58,TOP2A	356 (13)	12
CP-868388	HDL-cholesterol		complex	Inhibited	-2.887	0.000151	APOB,CYP4V2,CYP51A1,EGR1,EIF2S2,FDFT1,HMGCS1,HNRNPD,IDI1,MSMO1,SLC2A2,SQLE		12
CP-868388	SET		phosphatase	Inhibited	-2.887	3.12e-05	ARL4A,BET1,COX7A2L,DTYMK,FDPS,FTO,H2AZ1,MRPL11,MRPS14,PTGES3,RAB28,SLC16A7,TMED2		13
CP-868388	ILF3		transcription regulator	Inhibited	-2.887	0.000555	ACAT2,CD9,CFH,CHKA,EBP,EGFR,FABP5,FBXO6,FDPS,GTF2E2,ID2,IL1RN,LPL,MGLL,NSDHL,PLA2G7,POLR2E,PPARG,SCD	353 (7)	19
PFNA_03 mg/kg	IFN alpha/beta		group	Inhibited	-2.887	0.162	BCL2L11,CXCL14,GAS7,HLA-A,IFI16,Ifi27l2a/Ifi27l2b,IFIT3,Irgm1,MRC1,RSAD2,SERPINB9,Sp100,STAT2,Tgtp1/Tgtp2,TLR5,TNFSF10,TNFSF13,TRIM21		18
PFNA_03 mg/kg	IKBKB	-1.41	kinase	Inhibited	-2.886	3.08e-05	ABCA1,AFP,AR,AURKB,BMP2,Cald1,CASP8,CBLB,CCL25,Ccl27a,CCNA2,CCND1,CCNE2,CDH1,CDKN1A,CFLAR,CLDN1,CP,CTNNB1,CTSB,CTSZ,CXCL12,CXCL2,CYP1B1,CYP7B1,DCN,ECT2,EGR1,ENPP2,ETS1,F3,FAS,FASN,FOXO1,GADD45A,GCH1,GM2A,GRK5,GRN,HGF,HLA-A,IFI16,IFIT1B,IGFBP2,IGFBP7,IKBKB,IL1RN,ITGB5,JUNB,KIF20A,KRT18,KRT8,LIFR,LIPE,MAT2A,MYD88,NAGLU,NFKBIA,NOCT,NR6A1,OGN,PLK1,PPM1D,PTEN,RBP1,RCAN1,RGS16,SGK1,SLC16A2,SMAD7,STAT3,…	1590 (21)	78
PFOA_03 mg/kg	MXD1	1.26	transcription regulator	Inhibited	-2.885	0.08	ACO2,CCNB2,CCND3,CCNG1,CDK1,ETFB,IMMP2L,MXD1,MYBBP1A,MYD88,ODC1,RBL2,TERT		13
NafionBP2_06 mg/kg	HSD17B4	1.37	enzyme	Inhibited	-2.883	3.37e-08	ACAA1,ACOT2,ACOX1,ACSL1,BMP2,CD36,CYP4A11,Cyp4a14,FASN,LY6D,MGLL,PDK4,PEX11A	372 (7)	13
PFNA_01 mg/kg	ILF3		transcription regulator	Inhibited	-2.883	1	ALCAM,CD163,CD9,EGFR,FADS2,FOS,IL1RN,LPL,MCM5,MGLL,SCD,STEAP4		12
PFOA_03 mg/kg	FBXW7		enzyme	Inhibited	-2.881	0.0318	CD36,CIDEC,DGAT2,DLST,DNAJA1,GPAM,HSPB1,HSPE1,IDH1,JUN,ME2,NFKBIA,NR3C1,PPARGC1A		14
PFNA_03 mg/kg	CTNNB1	-1.37	transcription regulator	Inhibited	-2.881	7.39e-08	ABCB1,ABCD2,ACAA1,ACACA,ACADL,ACADS,ACADVL,ACAT1,ACLY,ACTB,ACVR2A,ADSS2,AFP,AGRN,AKAP13,Akr1c14,ALCAM,ALDH3A2,AMIGO1,AQP4,AR,ARL4A,ATM,ATP5PO,AURKA,AXIN2,BACE1,BCL2L11,BDNF,BGN,BHLHE40,BIRC5,BMF,BMP2,BMP4,C6,CA3,CCNA2,CCND1,CCND2,CCNE2,CD36,CD47,CDH1,CDH2,CDKN1A,CDKN1B,CEACAM1,CELSR1,CENPM,CIDEC,COL27A1,COX6B2,CPT1A,CPT1B,CPT2,CRAT,CREG1,CTNNB1,CTSZ,CXCL12,CXCL14,CXCL2,CYP1A2,CYP1B1,CYP4F12,CYP51…	1822 (25)	237
PFNA_03 mg/kg	FBXW7	-1.31	enzyme	Inhibited	-2.881	0.000266	ATP5F1A,BIRC5,CD36,CDKN1B,CIDEC,CS,DGAT2,DLST,DNAJA1,FABP4,FDFT1,GPAM,HSPA8,HSPB1,HSPE1,JUN,LDLR,NQO1,NR3C1,PPARG,PPARGC1A,PRKN,SASS6,SERPINE1,STAT2	1263 (21)	25
PFOA_03 mg/kg	PRL		cytokine	Inhibited	-2.879	5.96e-09	ABCG2,ADAR,AEN,AKR1C4,ANXA2,B2M,CAMK2N1,CAPN2,CCND1,CCND3,CDKN1A,CLU,CNN3,CTSA,CTSB,CTSD,CTSH,CTSS,DCN,DDX58,ECM1,EGFR,EIF2AK2,ERBB3,ESR1,FLT4,FN1,GSTM1,HSD17B7,Hsd3b4 (includes others),HSPD1,IFI35,IFIH1,IGFALS,JAK2,JUN,LY6E,LYVE1,MAFG,Meg3,NAB2,ODC1,OXT,PAQR7,PDIA5,PDK4,PKIG,POLR1C,PRLR,PSME1,RCAN1,RNASE4,SCARB1,SDC1,SERPINA3,SHFL,SHISA5,SLC10A1,SPP1,STAT3,TDRD7,TIMP2,Tmsb4x (includes others),TR…	1020 (20)	68
PFNA_03 mg/kg	KDM5A		transcription regulator	Inhibited	-2.878	3.76e-05	ACO2,ATP1A1,ATP1B1,ATP5F1A,CCND1,CDKN1B,CERT1,CHCHD3,COQ5,COX17,DLAT,DLST,DMPK,GHITM,GPT2,GRPEL1,HOMER1,MAP2K3,MCM2,MCM3,MFN2,MLYCD,MRPL11,MRPL17,MSTO1,MTOR,MUL1,MYL4,MYOM2,NDUFA5,NDUFS4,NDUFS7,NIT1,PGD,RPS6KB1,TERT,TIMM22,TOMM6,TOMM7,Tpm1,Tpm2,TXN2	665 (7)	42
PFNA_01 mg/kg	AR		ligand-dependent nuclear receptor	Inhibited	-2.878	1.92e-06	ABCC4,ADM,Akr1c19,ALDH1A1,ALG14,AMBRA1,ARL8A,ASB7,ATAD2,ATP5F1A,ATP8A1,AVPR1A,BCL2L11,BMF,BMP4,BUB1B,C4A/C4B,CALU,CAPN10,CCNI,CCT3,CDCA5,CDKN1A,CDO1,Ces1e,CFLAR,CSRP3,CXCL12,CXXC5,Cyp2d22,DDX58,DHCR24,DNAJC19,DNM1L,DYRK1A,EDNRA,EGFR,EHD3,ELK4,EPAS1,EPHX1,ERN1,ESR1,F9,FABP7,FEN1,FGFR2,FOXA1,FOXO1,GFM1,GJA1,GLCCI1,GPD1,GSN,GSTM1,HLA-A,HSD3B1,IFIH1,IGF1,IGF1R,IGFBP5,IL17RE,IL1R1,KDELR2,KIF22,KLKB1,L…	1245 (19)	136
NafionBP2_06 mg/kg	miR-338-3p (miRNAs w/seed CCAGCAU)		mature microRNA	Inhibited	-2.877	3.44e-05	CCND1,COL1A1,COL4A1,COL4A5,COL5A2,PLEC,SPARC,TAGLN,TGFBR2,Tpm1,UBE2Q1,VIM		12
PFOA_03 mg/kg	genistein		chemical drug	Inhibited	-2.874	1.4e-07	ADK,ALAS1,APEH,APOA1,AR,ARSA,ATF4,ATP6V0B,ATP6V1G1,C3,CASP3,CCNB2,CCND1,CD164,CD74,CDK1,CDKN1A,CFLAR,CLCN7,CLN3,CLU,CTSA,CTSB,CTSD,CTSH,CXCL12,CXCL2,DKK1,DNASE2,DNASE2B,ESR1,EVI2A,EXT1,FCGR2B,Fcna,FUCA1,GAL3ST1,GGA2,GLMP,GRK2,HLA-A,HLA-DQA1,HMOX1,HS2ST1,HSPA5,IDUA,IGF1,IKBKB,JUN,KDSR,LAMP1,LPL,MAN2B1,MTTP,NAGLU,NEU1,NFE2L2,NPC2,NR3C1,PIK3R1,PLA2G15,PLBD2,PLTP,POMC,PRLR,PSAP,PTEN,PXMP4,REN,RPH3A,R…	1122 (22)	78
PFHxS_10 mg/kg	IL21		cytokine	Inhibited	-2.868	1	BCL2L11,CCND2,CCRL2,CD38,CDKN1A,CDKN1B,CLIC5,EGR1,EIF2AK2,FCGR2B,GBP6,ID2,IFI16,IFIT1B,IFIT3,IL4I1,IRF5,Irgm1,MKI67,MYD88,RORA,RSAD2,SELL,SOCS2,STAT2,TIRAP,TRAF3,USP18,XBP1		29
PFNA_03 mg/kg	SMARCB1		transcription regulator	Inhibited	-2.868	8.47e-11	ABCB1,ACAT1,ACSL1,ADD3,APOA5,ATP1B1,AURKA,BCL2L11,BICD1,BMP2,BMP4,C4A/C4B,CA8,CCNA2,CCND1,CDH1,CDK1,CDKN1A,CEACAM1,CENPE,COL14A1,COL18A1,COL5A2,CRP,Cyp2c54 (includes others),Cyp2c70,CYP2C8,CYP39A1,CYP3A7,CYP4A11,Cyp4a14,CYP4F8,DAPK1,Defb1,DOCK4,EIF2AK2,EIF4E,ETS2,F10,F11,FABP4,FAS,FCGR2A,FGFR2,G6PC1,GJA1,GMNN,GSN,IFI16,IGFBP2,KIF11,MCM10,MCM2,MCM3,MCM4,MCM5,Mup1 (includes others),MYOM1,PCK1,PELI1…	1403 (23)	73
NafionBP2_06 mg/kg	CDK19		kinase	Inhibited	-2.867	0.00036	ABAT,ABHD4,AEN,BAIAP2,BAX,CD81,CDKN1A,DHCR7,EPHX1,FAS,FDFT1,FDXR,FST,GADD45A,HMGCS1,HSPA4L,JUN,LSS,MVK,RPS27L,SDC1,TBX3,TRIB3		23
PFOA_03 mg/kg	medroxyprogesterone acetate		chemical drug	Inhibited	-2.866	1.79e-05	ADCY4,ALDH2,ALDH3A2,ANLN,ARPC1B,ARSA,ASPM,ASS1,AVPR1A,BMP4,CAPN2,CASP3,CCNB2,CCND1,CDC20,CDK1,CDKN1A,CSF2RB,CTSB,DCN,DIAPH1,DKK1,ENC1,ENHO,ENPP2,EOGT,ERBB3,ESR1,FAS,FASN,FN1,FOXO1,FYN,GHR,GLA,GSN,HES6,HSD11B1,IFI35,IGF1,IL18,IQGAP2,ITGA4,JAK2,JUN,LAMA1,LAMP2,LIFR,LMNA,MAD2L1,MAOB,MAPK8,MCM3,MCM5,MOGS,NAGLU,NEK2,NFKBIA,OAT,ODC1,PIK3R1,POMC,PORCN,PPL,PTTG1,RARRES2,RASSF5,RPN1,RPN2,SCD,SFRP1,SMPD1,S…	1117 (24)	81
PFNA_03 mg/kg	HOXA9		transcription regulator	Inhibited	-2.864	6.85e-11	ADD3,AHCYL1,AKAP13,ARHGAP11A,BCL2L11,CD36,CDH1,CELF2,CEP350,CLCN7,CPB2,CREB1,CREM,CTH,DLGAP5,EDNRA,ENPP1,EPS8,ETS2,FCGRT,GLRX,GLRX3,GMNN,HIRA,HNRNPU,HOXB2,ID2,IER2,IGF1,JUN,JUNB,KIF20B,KRT18,LYZ,MAFB,MAFG,MAN2A1,MAP4K5,MBNL1,MSI2,NDUFB3,NEB,NFIA,NLK,NRF1,OSBPL8,PABPN1,PCDH1,PKNOX1,PRKD3,PRRC2C,RAB31,RAD51,RBBP6,RDX,RPP40,SDC4,SERINC2,SERPINB9,SOX4,TACC1,Tmsb4x (includes others),TSC22D1,TSC22D3,VH…	674 (7)	68
PFNA_03 mg/kg	TOB1	1.29	transcription regulator	Inhibited	-2.861	0.00191	ATM,CCNA2,CCND1,CDKN1A,CDKN1B,CHEK1,DPP7,GMNN,MIS18A,MIS18BP1,MKI67,PCBP4,RBBP6,SON,SPDL1,TP53RK,UBE2T	1390 (24)	17
PFOA_03 mg/kg	SMARCB1		transcription regulator	Inhibited	-2.859	5.45e-08	ACAT1,ACSL1,APOA5,ATP1B1,BMP4,C4A/C4B,CA8,CCND1,CDK1,CDKN1A,CEACAM1,COL18A1,CRP,Cyp2c54 (includes others),Cyp2c70,CYP2C8,Cyp2d26,Cyp2d9 (includes others),CYP39A1,Cyp3a25 (includes others),CYP4A11,Cyp4a14,CYP4F8,Defb1,DOCK4,DSG2,EIF2AK2,F10,F11,F11R,FAS,FBP1,FCGR2A,G6PC1,GSN,IFI16,IGFBP2,MCM3,MCM5,Mup1 (includes others),PCK1,PERP,PPP1R3C,S100A1,SLC37A4,STAT3,TCF21,TFDP1	969 (22)	48
CP-775146	TNF		cytokine	Inhibited	-2.854	2e-10	AATK,ABCG2,ACADM,Acp5,ACSL5,ACTA2,ADM,ANGPTL4,ANK3,ANPEP,ANXA11,APOC4,ASGR1,ATF2,ATP5PF,B4GALNT1,BCL10,BCL2L2,BGN,BMPR1A,BPGM,BTG3,C4A/C4B,CASP7,CCL19,CCN2,CD36,CD59,CD82,CDC42EP4,CDH5,CDK4,CEBPA,CISH,CLDN1,CMBL,CRP,CRY1,CSF1R,CXCL12,CXCL2,Cxcl9,CYP2C8,CYP7B1,DAG1,DBI,DBT,DCN,DPP4,ECH1,EFNB2,EGFR,ENG,ENPP2,EXT1,FABP1,FABP5,FAS,FCGR2B,FGFR2,FGG,FN1,FTH1,G0S2,GAB1,GADD45B,GADD45G,GHR,GNAI1,GNAI2,GP…	538 (16)	178
PFOS_10 mg/kg	STAT5B		transcription regulator	Inhibited	-2.853	4.69e-10	ABCB1,ABCD2,ACOT1,Acot1,ACOT11,ACOT4,ALDH3A2,AR,BAIAP2,BCL6,BMF,C8B,C9,CA2,CCDC141,CCND1,CCND3,CDH1,CDO1,CSRP3,CYP17A1,CYP2C8,CYP39A1,CYP4A11,DAPK1,Eci3,EGFR,FAS,G0S2,GADD45B,GPD1,HAO2,Hsd3b4 (includes others),IGF1,IGFALS,Keg1,LAMA3,MAF,MDH2,ME1,Mup1 (includes others),MYC,NOL3,NOX4,NUDT7,OMD,Pcp4l1,PDK4,PLTP,PMM1,RAB30,RAD51B,SCD,SLC16A5,Slco1a1,Slco1a4,SUSD4,TMEM98,TNNC1,VNN1	816 (19)	60
PFOA_03 mg/kg	E. coli B4 lipopolysaccharide		chemical toxicant	Inhibited	-2.852	0.0228	4632432E15Rik,ABCB11,ABCB4,ABCG8,AQP1,C1QB,C5,CASP3,CASP8,CXCL2,CYP27A1,CYP2C8,DDX58,Defb1,ELF1,ESR1,F5,FAS,GNA14,HLA-A,HMOX1,IFI16,IFI35,IFITM3,IL1RN,MDFIC,MRC1,NFKBIA,PANK1,PARP9,PDLIM5,PSMB8,RTP4,SCARB1,SIKE1,SLC6A12,ST3GAL1,Sult2a8,TF,TRAF2,TSPO		41
WY14643	STAT4		transcription regulator	Inhibited	-2.849	0.042	CCR5,CDKN1B,DNAJB6,FDX1,GRTP1,ING2,KLF9,LRP1,LRRFIP1,LUC7L,PFN2,POLD4,RAMP2,SUN1,TIMP1,VDAC1		16
CP-775146	TSC2	-1.2	other	Inhibited	-2.849	0.000161	ANXA2,ATP6V0B,ATP6V1A,ATP6V1G1,CREG1,CXCL12,DPP7,ENPP2,LGR5,PDK4,PSMA1,PSMB1,PSMB2,PSMB5,PSMC3,PSMD1,PSMD14,RELA,SMPDL3A,SOS1,WTAP,ZFP36	439 (10)	22
NafionBP2_06 mg/kg	trans-hydroxytamoxifen		chemical drug	Inhibited	-2.848	0.000527	ACTN4,ALDH4A1,CCNA2,CCNB1,COL1A1,COL4A5,CXCL12,DCN,ECH1,EGR1,GNE,GSTA5,IGFBP4,INSIG2,LMNA,MMD,MYBL1,MYO1B,NDRG1,P4HB,PLOD1,RSPO3,S1PR1,SERPINF1,SLC22A5,STAT1,TGFBR2,TOP2A,VEGFB,VEGFC	724 (12)	30
PFNA_03 mg/kg	STING1		other	Inhibited	-2.848	0.2	CXCL2,GAS7,HOPX,HSPA5,IFI16,Ifi27l2a/Ifi27l2b,IFI44,IFI44L,IFIT1B,IFIT3,IFITM3,RGS16,RSAD2,UPP1,USP18		15
HFPO-TA_0.1 mg/kg	SIM1		transcription regulator	Inhibited	-2.846	0.000537	ANG,APOA5,APOC4,APOE,COPZ2,EGFR,ELOVL3,GLUL,HGFAC,IGFBP4,IL6R,ITIH3,LAMB3,LCAT,LIFR,SELENBP1,SEMA5B,TSC22D3		18
HFPO4	TXNRD1		enzyme	Inhibited	-2.846	8.55e-16	ABCC3,ACOX2,BLVRB,CBR1,CD36,Ces1g,CYP2B6,GSTA5,Gstm3,GSTM4,GSTM5,LPIN1,ME1,MGST3,SCD,SRXN1,UGDH,UGP2	241 (7)	18
HFPO4	GSR	1.67	enzyme	Inhibited	-2.846	9.66e-18	ABCC3,ACOX2,BLVRB,CBR1,CD36,Ces1g,CYP2B6,GSTA5,Gstm3,GSTM4,GSTM5,LPIN1,ME1,MGST3,SCD,SRXN1,UGDH,UGP2		18
PFHxS_03 mg/kg	TXNRD1		enzyme	Inhibited	-2.846	3e-08	BLVRB,CD36,Ces1g,CYP2B6,ESRRG,Gstm3,GSTM4,GSTM5,ME1,MGST3,NQO1,PGD,SCD,SLC2A1,SRXN1,TKT,UGDH,UGP2	614 (12)	18
NafionBP2_06 mg/kg	UXT		transcription regulator	Inhibited	-2.844	8.66e-06	ATR,BUB1,CCNA2,CHEK1,F5,FKBP5,GTSE1,HPGD,KRT18,PSMD5,SEC24D,TTK		12
PFHxS_10 mg/kg	MAPK14	-1.64	kinase	Inhibited	-2.844	0.125	ABCA1,ATF2,CALR,CCNA2,CCNB1,CCND1,CDH1,CYP51A1,Defb1,DNMT3A,EFEMP1,EGFR,ELAVL1,FAS,FASN,FDPS,FN1,G6PC1,GADD45A,HMGCR,IL18,JUN,KDR,KITLG,LDLR,MAPK14,MAPT,MEF2C,PCK1,PPARGC1A,PRDX1,PTEN,SIGIRR,SOD1,TIMP2,TOP2A,Tpm1,Tpm2,VCAM1		39
NafionBP2_06 mg/kg	fulvestrant		chemical drug	Inhibited	-2.844	3.23e-13	ACOX2,ATF4,AURKA,BAX,BIRC5,BMP2,CCDC34,Ccl2,CCN1,CCNA2,CCNB1,CCND1,CCNE1,CD74,CDC20,CDK1,CDKN1A,CENPF,CKS1B,CNBP,CTH,CXCL12,DHCR24,DYNLL1,EGFR,EGR1,EPHA1,F2R,FABP4,FKBP1A,GADD45A,GHR,GSTA5,GTSE1,H2AX,HSD17B7,ID2,IGF1,IRF1,JUN,MANF,MAPK14,MCM2,MCM3,MCM5,MCM7,MMD,MYO1B,NME1,NQO1,POLE,PTTG1,ROCK2,RRM1,SLC22A5,SLC9A3R1,STMN1,TFRC,TIMELESS,TNFRSF11B,TP53,TUBA4A,UBE2C,WEE1,ZEB1	815 (21)	65
WY14643	wortmannin		chemical drug	Inhibited	-2.841	0.224	CASP3,CDKN1B,CIDEC,GPD1,JUN,MMP14,P4HA1,PDPK1,PTEN,RETSAT,SP1,TFRC		12
PFOS_03 mg/kg	gentamicin		chemical drug	Inhibited	-2.84	5.02e-06	ACAA1,ACADM,ACSL3,AGPAT3,DECR1,DMD,EPHX2,ETFDH,HACL1,HSD17B4,KHDRBS3,MYO1B,PLLP,SDC3,SLC22A5,TSC22D1		16
PFNA_01 mg/kg	DSCAML1		other	Inhibited	-2.84	0.215	BMP6,EGFR,ETV5,IPO4,KLF9,MAPT,NRN1,NTN4,NTRK2,PLXNC1,RIMS3,SOX6,SRGAP3,TUBB2A,VLDLR		15
PFHxS_03 mg/kg	FADD		other	Inhibited	-2.84	0.00768	ASB13,CCND2,CDK1,CDKN1B,CTNNB1,CXCL2,DDX58,DLX1,EGR1,ETNK1,JUN,JUNB,MAP3K1,RNPC3,STAT2,TNFAIP3	693 (16)	16
NafionBP2_06 mg/kg	HDL-cholesterol		complex	Inhibited	-2.84	4.45e-07	APCS,CEBPB,CYP4V2,CYP51A1,DHCR7,EGR1,FDFT1,HMGCS1,IDI1,MSMO1,NUDT7,SLC2A2,SQLE,TRIB3,VLDLR	113 (3)	15
CP-775146	TNFSF11		cytokine	Inhibited	-2.84	0.0141	Acp5,AHR,BSG,CDC42EP4,CEBPA,CSF1R,CSRP1,CYP1A2,DAB2,FAS,FOXM1,GADD45B,IGF1,IKBKE,IL11RA,NFATC3,NFIL3,NFKB1,NFKBIA,NR1H3,SAA1,Saa3,TNFRSF1B,TRAF6,VCAM1		25
PFOA_03 mg/kg	NFkB (complex)		complex	Inhibited	-2.839	0.125	ABCD3,AGT,ALDH1B1,AQP1,BACE1,C1R,C3,CASP8,CCNB2,CCND1,CD36,CD74,CD82,CDKN1A,CFB,CFLAR,CLU,COL18A1,CRP,CTNNB1,CXCL12,CXCL2,DAD1,DBT,EFNA1,EGFR,EHF,ENPP1,FABP5,FAS,FGG,FN1,FUCA1,G0S2,GADD45B,GLA,GNPAT,HGFAC,HLA-A,HMOX1,HNF4A,HSPA9,HSPB1,IGFBP2,IL18,IL1RN,IRF3,ITCH,ITPR1,JUN,KDR,KYNU,LAMP2,MBL2,MFHAS1,NFKBIA,NPPA,NUP62,ODC1,PEA15,PSMB9,PTEN,SDC4,SERPINA3,SLC1A2,SLC2A2,SLC37A4,SOD3,SOX5,SPP1,TAP2,TER…		78
PFNA_01 mg/kg	bucladesine		chemical toxicant	Inhibited	-2.838	0.000586	ABCA3,ADGRL2,ADM,ASS1,AXIN2,CD38,CDKN1A,CNP,CPT1A,CREB1,CREM,CYP2C9,CYP3A5,EGLN3,ENPP1,ERRFI1,ETNK1,F3,FAAH,FAH,FCGR2A,FGFR1,FN1,FOS,FOXO1,FST,GADD45B,GCH1,GJA1,GLS2,HHIP,HSD11B1,HSD3B1,ID1,ID4,IGF1,IGF1R,IGFALS,IGFBP5,JUN,LAMB3,LIPE,MAN2A1,MAT2A,MMD,NKD1,ODC1,PCDH1,PDE4B,PDGFRA,PRKAR1A,PTCH1,QSOX1,RBL1,SCARB1,SEMA6D,SERPINE1,SIGMAR1,SLC1A2,SLC2A1,SLC6A4,SLC9A3R2,Slco1a4,SP1,STOM,TC2N,TGFBR3,TIMP…	1310 (23)	71
CP-865520	lenalidomide		chemical drug	Inhibited	-2.835	0.357	CEBPA,CITED2,CSNK1A1,CTNNB1,DLD,EIF3M,ENO1,FAM76B,FN1,FZD4,GLUD1,GNPNAT1,IFIH1,LIMA1,LPL,LRP1,MGLL,NFIB,NMI,ORC5,PCBP2,PTEN,RFC3,SEL1L,SEPTIN2,SLC7A2,XBP1,ZNF706		28
PFNA_01 mg/kg	SAMSN1		other	Inhibited	-2.828	0.0545	ATM,BBX,CCND2,CXCL2,IFIT1B,IFIT3,IL18,INHBA,ISG20,NMI,PELI1,PLA1A,RBL1,RSAD2,SDC1,STAT2,TCF4,Vnn3		18
CP-865520	LHX1		transcription regulator	Inhibited	-2.828	0.000292	ALDOB,ANPEP,ASS1,BHMT2,CLDN2,Cyp2j5,Defb1,FABP3,FBP1,FOXA2,GSTA5,HHEX,HNF4A,Hnrnpa3,Hsd3b4 (includes others),Keg1,PAH,PDZK1,PRXL2A,SERPINA6,SLC26A1,UGT2B28,ZKSCAN1		23
WY14643	ARNT2		transcription regulator	Inhibited	-2.828	0.00489	ANGPTL4,CELF2,FKBP3,GATA2,GSTA3,IFI16,IFNA4,IGFBP4,Iigp1,LIFR,LRRFIP1,POLD4,TERF1,TSC22D3,TYK2,USP2,WNT7B,ZDHHC14		18
PFNA_03 mg/kg	zVAD-FMK		chemical - protease inhibitor	Inhibited	-2.828	0.235	BCL2L11,BIRC5,CCND3,CD163,CDK4,CDKN1A,CDKN1B,IL6ST,MRC1,RIPK1,XIAP		11
PFNA_03 mg/kg	bufalin		chemical reagent	Inhibited	-2.828	0.073	CBLB,CCND1,CDK4,EGR1,HSPA5,TIAM1,YWHAG,YWHAH,YWHAZ		9
NafionBP2_06 mg/kg	SMTNL1		other	Inhibited	-2.828	0.00279	AGL,Calm1 (includes others),GAPDH,HSP90AB1,MYOM1,PPP1R12A,Tpm1,Tpm2		8
NafionBP2_06 mg/kg	miR-335-3p (miRNAs w/seed UUUUCAU)		mature microRNA	Inhibited	-2.828	0.00219	COL1A1,COL4A1,COL4A5,COL5A2,PLEC,SPARC,TGFBR2,Tpm1		8
NafionBP2_06 mg/kg	CYP51A1	2.99	enzyme	Inhibited	-2.828	3e-06	DHCR24,HMGCR,LSS,MSMO1,NSDHL,SC5D,SQLE,TM7SF2		8
NafionBP2_06 mg/kg	rimonabant		chemical drug	Inhibited	-2.828	1	BBC3,FASN,FKBP1A,IL1RN,PRLR,SERPINE1,SREBF1,TP53		8
CP-775146	Brd4		kinase	Inhibited	-2.828	0.00976	ACTA2,ALAS2,C1R,Cxcl9,H2-T24,KDR,MAGOH,PLAT,Tgtp1/Tgtp2,Tmsb4x (includes others)	390 (7)	10
PFOA_03 mg/kg	CHUK	1.22	kinase	Inhibited	-2.828	2.6e-05	Acp5,C3,Ccl9,CCND1,CDKN1A,CHUK,CLU,COL18A1,CP,CTSB,CTSZ,CXCL12,CXCL2,CYP7B1,DCN,ENPP2,FAS,GADD45B,GRN,HES6,HLA-A,HMOX1,HSP90AA1,IFI16,IFI35,IL1RN,LIFR,MAT2A,MXD1,NAGLU,NFKBIA,NR6A1,RCAN1,SFRP1,SLC16A2,SNX10,SOD3,SPP1,SRC,TK1,TMEM176B,TNFAIP2,TNFRSF11B	907 (20)	43
PFHxS_10 mg/kg	NONO		transcription regulator	Inhibited	-2.82	0.153	ACACA,ARL5B,CD38,DDX58,DDX60,EIF2AK2,FASN,GCH1,IFIH1,IFIT3,ISG20,MORC3,NUPR1,PDE4B,PDE8A,PELI1,PML,RSAD2,RTP4,SLFN5,STAT2,TOR1B,TRIM25,UBE2L6,USP18,VAMP5,XAF1		27
PFOA_03 mg/kg	STAT3	-1.79	transcription regulator	Inhibited	-2.818	0.017	AGT,AHSG,ALDH1A1,APEX1,APOA4,BCAR3,C5,CASP3,CCND1,CD74,CDK1,CDKN1A,CEACAM1,CFB,CFLAR,CHEK1,COPS5,CRP,CTSB,CXCL2,CYP26A1,DKK1,DPP4,EIF2AK2,ENPP2,ESR1,FAM102A,FAS,FASN,FERMT2,FGA,FGB,FGG,FN1,FSCN1,G6PC1,HLA-A,HLA-DQA1,HLA-DRB5,HMOX1,HNF4A,HNRNPD,ICAM4,IFI16,IFI35,IFIH1,IFITM2,IFITM3,IL1RN,IRF5,Irgm1,ITGA5,JAK2,KDR,LDHA,LGR4,LYZ,MXI1,MYD88,NOX4,NPPA,NRP2,PCK1,PDK1,PEX1,PFKL,PGK1,PHB,POMC,POU2F1,PPAR…		91
PFNA_01 mg/kg	lenalidomide		chemical drug	Inhibited	-2.817	0.00108	APTX,ATXN1,BCL9L,C2orf68,CD38,DNAJC25,EIF3M,ERN1,FAM76B,FCHO2,FN1,GINS4,HAUS7,HLA-DQA1,IFIH1,IFIT3,IGSF11,ITPR1,LPL,LRP1,LRP5,MARCHF2,MGLL,MIEF1,MTAP,NEK6,NFIB,NMI,PPIF,PPP2R1B,PRF1,PROS1,PTEN,RNF213,RRM1,RTP4,SEL1L,SETD7,SLC7A2,SNRPN,SPRYD7,SPSB1,TCF4,TCF7L2,TERT,TMEM33,TMEM64,TNFRSF21,VIM,YWHAZ,ZNF148,ZWILCH	1038 (16)	52
NafionBP2_06 mg/kg	NR0B2	3.43	ligand-dependent nuclear receptor	Inhibited	-2.816	4.3e-12	ABCC3,ACACA,ACADM,ACLY,ACOX1,Ccl2,CD36,CDKN1A,Ces2c,COL1A1,Cyp2b13/Cyp2b9,CYP2B6,CYP51A1,CYP7A1,CYP7B1,CYP8B1,EGFR,EGR1,ESRRG,FASN,GSTA5,GSTM1,Gstm3,GSTM5,HMGCR,IL1RN,LY6D,NR0B2,P4HB,PCK2,PDK4,PPARA,PPARGC1A,SCARB1,SCD,SERPINE1,SREBF1,TLR8	799 (22)	38
PFOS_03 mg/kg	EHHADH	2.37	enzyme	Inhibited	-2.813	2.14e-12	ABCD3,ACAA1,ACOX1,ACSL1,CYP4A11,Cyp4a14,MGLL,PEX11A	62 (5)	8
CP-775146	MMP9		peptidase	Inhibited	-2.813	0.0377	Acp5,ACTA2,COL18A1,CXCL12,CXCL2,EGFR,HPGD,TRAF6,XPR1		9
PFOA_03 mg/kg	ezetimibe		chemical drug	Inhibited	-2.813	0.0411	ACADL,ACADM,ACOX1,ACOX2,CPT1A,FAS,SCD,SREBF2		8
NafionBP2_03 mg/kg	let-7a-5p (and other miRNAs w/seed GAGGUAG)		mature microRNA	Inhibited	-2.812	0.0091	AKAP8,AURKB,BIRC5,Calm1 (includes others),CIAO2A,COL24A1,COL4A5,CSNK1D,DHX57,KRT19,MED28,NQO1,PGRMC1,PRIM1,SCD,SPARC,TAGLN,UHRF1		18
PFOS_10 mg/kg	oleoyl-estrone		chemical drug	Inhibited	-2.81	0.000154	ACACA,CPT1B,CYP2C8,Cyp4f16/Cyp4f37,FABP4,FASN,LDLR,LIPE,SLC27A1	442 (7)	9
PFNA_03 mg/kg	RARG		ligand-dependent nuclear receptor	Inhibited	-2.804	1	ABCA1,BMP2,CYP26A1,Cyp2c70,EGR1,FOLR2,JUN,LAMB1,MAFB,SLC10A1,SLC16A2		11
PFOA_03 mg/kg	JAK1	-1.32	kinase	Inhibited	-2.804	0.375	CDKN1A,EIF2AK2,ENPP2,Hamp/Hamp2,HLA-A,Orm1 (includes others),PSMB9,STAT3,TF		9
CP-868388	CHUK		kinase	Inhibited	-2.802	7.45e-05	Acp5,C3,Ccl2,Ccl9,CLDN1,CLU,COL18A1,CTSB,CTSZ,CXCL12,CXCL2,CYBA,CYP7B1,DCN,ENPP2,FAS,GADD45B,GM2A,HES6,HLA-A,HSP90AA1,IL1RN,KLF10,LIFR,MAT2A,NAGLU,PCNA,PLSCR1,RCAN1,RELA,SERPINE2,SLC16A2,SNX10,SQSTM1,TGFA,TMEM176B,TNFRSF1B,TP53	811 (14)	38
PFOA_03 mg/kg	IRF1		transcription regulator	Inhibited	-2.802	0.0294	B2M,C1R,CASP3,CASP8,CCND1,CDKN1A,CEACAM1,CFB,CTSS,CXCL2,DDX58,EIF2AK2,FN1,IFI35,IFIH1,IFITM3,IL18,IRF5,JAK2,ODC1,PIGR,PLAAT3,PSMB10,PSMB8,PSMB9,PSME1,STAT3,TAP2,TERT,XAF1		30
HFPO4	MAFB	-3.15	transcription regulator	Inhibited	-2.8	0.00233	ACTB,ARHGDIA,CXCL12,CXCL2,IGF1,MAFB,MTSS1,PCK1,SLC2A2		9
NafionBP2_06 mg/kg	ACACB		enzyme	Inhibited	-2.8	2.36e-05	ACACA,ACLY,FASN,HMGCR,MLXIPL,PPARA,SCD,SREBF1	757 (15)	8
NafionBP2_06 mg/kg	carbenoxolone		chemical toxicant	Inhibited	-2.8	0.00352	ACACA,BAX,BIRC5,COL1A1,FASN,HMGCR,NOX4,SREBF1	852 (23)	8
PFNA_01 mg/kg	PARP1	1.32	enzyme	Inhibited	-2.796	0.018	ATXN10,CDKN1A,CXCL12,DNAJC12,ECE1,EGFR,FAS,FOS,GBP7,IGF1,Igtp,IL18BP,ITGAL,ITPR1,JUN,NFAT5,PARP1,POU2F1,RAPGEF4,SLC38A2,SP1,Tgtp1/Tgtp2,TIMP2,TMOD3,YY1		25
PFHxS_10 mg/kg	ZFP36		transcription regulator	Inhibited	-2.795	0.0543	CCNE2,CD36,CDKN1A,CLCN3,E2F8,FGF21,JUN,KIF11,LATS2,LMO2,NEK2,NFKBIA,NUF2,PBK,PNRC1,PRC1,SERINC3,SPRYD7,TLCD4,TMCC2,TOP2A,VCAM1		22
NafionBP2_03 mg/kg	RBL1		transcription regulator	Inhibited	-2.795	0.00437	AURKB,CCNA2,CDK1,MCM2,MCM3,MCM5,MCM6,PLK1,RRM1,RRM2	376 (19)	10
PFNA_01 mg/kg	TXNRD1		enzyme	Inhibited	-2.793	1.09e-10	ABCC3,ACOX2,AOX1,BLVRB,CD36,Ces1g,CYP2B6,ESRRG,FAS,GSTA5,GSTM1,Gstm3,GSTM4,GSTM5,LPIN1,ME1,MGST3,NQO1,PGD,SCD,SLC2A1,SRXN1,UGDH,UGP2	878 (11)	24
PFNA_01 mg/kg	NFATC2		transcription regulator	Inhibited	-2.79	0.281	ATM,BBX,BCL2L11,CCNF,CDKN1A,CFLAR,CXCL2,ENPP2,FAS,IFIT1B,IFIT3,IL18,INHBA,ISG20,ITPR1,JARID2,JUN,KDM6B,MAF,NAA80,NFKBIA,NMI,NOX4,PELI1,PPARGC1A,PTPRK,RCAN1,RSAD2,STAT2,TCF4,TERT		31
PFOS_10 mg/kg	PP1		chemical drug	Inhibited	-2.789	0.0293	BCL2L11,CDH1,GJA1,JUN,MYC,ODC1,SERPINE1,TJP1		8
PFOA_03 mg/kg	Ccl2		cytokine	Inhibited	-2.789	0.278	Ccl9,CTSB,CXCL2,IGF1,KDR,LPL,SDC4,SPP1		8
PFNA_01 mg/kg	Am 580		chemical reagent	Inhibited	-2.785	0.023	ADM,CPT1A,CYP26B1,Cyp2c70,CYP4A11,F3,FOLR2,HMGCS1,LIPE,NTRK2,PLIN2,SCD,TGM2		13
PFOS_10 mg/kg	NRG4		growth factor	Inhibited	-2.784	1.64e-06	ACACA,ACOX1,CIDEC,EHHADH,ELOVL5,FASN,ME1,SCD	321 (7)	8
NafionBP2_06 mg/kg	ketoconazole		chemical drug	Inhibited	-2.784	0.00279	ABCC2,CYP2B6,CYP2C9,FASN,HMGCR,NR1I2,TAT,UGT1A1	989 (20)	8
PFOA_03 mg/kg	NRG4		growth factor	Inhibited	-2.784	4.96e-06	ACACA,ACOX1,CIDEC,EHHADH,ELOVL5,FASN,ME1,SCD	449 (7)	8
PFHxS_10 mg/kg	IFNA2		cytokine	Inhibited	-2.784	0.0145	ARL5A,ATF5,BIRC5,C1R,C1S,CDKN1A,CDKN1B,CEACAM1,CNP,DDX58,DDX60,DNAJB2,EGLN3,EIF2AK2,ENPP1,FAS,GOT1,H2AC16,HLA-A,HLA-E,HMGCS1,IFI16,IFI35,IFIH1,IFIT3,IFITM3,IRF5,IRF9,ISG20,KDM5A,MDM2,NT5E,PARP4,PML,PPP1CA,PSME1,PTAFR,PTTG1,RASSF1,RBL1,RBL2,RIPOR2,RSAD2,SDC1,SEPTIN4,SOCS2,TDRD7,TRIM21,UBD,UBE2L6,USP18,VCAM1,XAF1,XBP1,ZBTB11		55
HFPO-TA_0.1 mg/kg	Irgm1		other	Inhibited	-2.779	0.0207	FAS,GBP4,GBP6,Ifi27l2a/Ifi27l2b,IFIT1B,MLKL,Oasl2,ZBP1		8
PFNA_03 mg/kg	JAK1	-1.51	kinase	Inhibited	-2.779	0.0492	BCL2L11,BMF,CDKN1A,CDKN1B,EIF2AK2,ENPP2,Hamp/Hamp2,HLA-A,ID1,IL6ST,IRF9,JUNB,Orm1 (includes others),SAA1,SMAD7,STAT2,STAT3,TNFRSF21,USP18		19
HFPO-TA_0.02 mg/kg	STAT6		transcription regulator	Inhibited	-2.779	1.85e-07	Acot1,ACOX1,ACSL1,ADAM11,ASS1,CDKN1A,CTSE,CYP4A11,Cyp4a14,DDAH1,EHHADH,EPHX1,FGF21,FN1,GADD45B,GADD45G,HMGCS2,IGF1,IL1RN,PDK4,S100A10,SELENBP1,SERPINA1,SERPINF1	198 (23)	24
NafionBP2_03 mg/kg	SLC27A2		transporter	Inhibited	-2.778	5.22e-06	Acaa1b,Acot1,ALDH1A1,CYP4A11,Cyp4a14,DECR1,EHHADH,ME1,PEX16,PXMP4,SCD		11
CP-868388	ADAM10		peptidase	Inhibited	-2.778	1.1e-08	AHSG,APOA4,BAX,C3,CD74,CDH2,Ces1b/Ces1c,CXCL12,EGFR,ENO1,F2,FKBP1A,GADD45G,GC,GNA13,HPRT1,Hrg,IL6ST,INHBC,ITIH3,ITIH4,KNG1,Orm1 (includes others),PARK7,PRNP,Pzp,RDH11,RPN1,RPS10,Rrbp1,S100A8,SAA1,SAA2-SAA4,USP14,VNN1,YWHAQ	774 (12)	36
CP-865520	ADAM10		peptidase	Inhibited	-2.778	8.31e-09	AHSG,APOA4,BAX,C3,CD74,CDH2,Ces1b/Ces1c,CXCL12,EGFR,ENO1,F2,FKBP1A,GADD45G,GC,GNA13,HPRT1,Hrg,IL6ST,INHBC,ITIH3,ITIH4,KNG1,Orm1 (includes others),PARK7,PRNP,Pzp,QKI,RAMP2,RDH11,RPN1,RPS10,Rrbp1,S100A8,SAA1,SAA2-SAA4,USP14,VNN1,YWHAQ	945 (17)	38
PFNA_03 mg/kg	GAS5		other	Inhibited	-2.777	0.0331	CCNB1,CCND1,CDK1,CDK4,CDKN1B,KLF2,PTEN,RECK		8
PFNA_01 mg/kg	IFNB1		cytokine	Inhibited	-2.777	0.000135	Apol7e (includes others),CAPN2,CARD6,CASP8,CD38,CDKL2,CDKN1A,COL12A1,CREM,CXCL2,CYP1A2,CYP3A5,DDX58,DKK3,EIF2AK2,FOS,GBP7,GPC4,HLA-A,HMGCS1,IDI1,Ifi27l2a/Ifi27l2b,Ifi47,IFIH1,IFIT1B,IFIT3,Ifitm1,Igtp,IL18,IL1R1,IRF3,ISG20,ITGAV,LAMB1,MCM6,NFIX,NMI,NNMT,NPTX1,OGN,PARP12,PARP14,PARP9,PDK4,PKP2,PTCH1,RAD51,RASSF1,RNASE4,RSAD2,SLC39A14,STAT2,Tgtp1/Tgtp2,TIMP2,Tpm2,TRIM14,TRIM6-TRIM34,UBA7,UBE2E2,USP1…	999 (19)	63
PFOS_10 mg/kg	INSIG2		other	Inhibited	-2.775	1.66e-05	ACACA,ELOVL6,FASN,FDFT1,GPAM,HMGCR,LDLR,SCD	382 (6)	8
PFHxS_10 mg/kg	SMARCB1		transcription regulator	Inhibited	-2.774	3.22e-09	ABCB1,ACAT1,ACSL1,ACTR2,ADD3,APOA5,ARHGAP4,ATP1B1,AURKA,BCL2L11,BICD1,BMP4,CA8,CCNA2,CCND1,CDC7,CDH1,CDK1,CDKN1A,CEACAM1,CENPE,COL18A1,Cyp2c54 (includes others),Cyp2c70,CYP2C8,CYP39A1,CYP3A7,CYP4A11,Cyp4a14,CYP4F8,DACH1,DAPK1,Defb1,DOCK4,DSG2,EIF2AK2,EIF4E,ETS2,F11,FAS,FGFR2,G6PC1,GMNN,GSN,IFI16,IGFBP2,KIF11,MCM10,MCM2,MCM3,MCM4,MCM5,MDM2,Mup1 (includes others),MYOM1,PCK1,PELI1,PERP,PFKFB1,POSTN,…	1341 (22)	68
NafionBP2_06 mg/kg	mir-30		microRNA	Inhibited	-2.771	0.0285	AR,BAX,BBC3,Ccl2,CDKN1A,GADD45A,SERPINE1,TP53,VIM		9
PFNA_01 mg/kg	Ccl2		cytokine	Inhibited	-2.771	0.538	CTSB,CXCL2,ETS1,IGF1,KDR,LPL,SDC4,TIE1		8
NafionBP2_03 mg/kg	SPI1		transcription regulator	Inhibited	-2.771	1	Acp5,CAT,CCNA2,CCNB1,CCNB2,CCNE2,CD1D,CD72,CDK1,FOXO1,IRF7,RAD51		12
PFOS_10 mg/kg	SP600125		chemical drug	Inhibited	-2.771	0.287	ABCB1,ABCB11,Abcb1b,AQP8,BAK1,BCL2L11,CCNB1,CCND1,CIDEC,CPT1B,CRYM,CYP51A1,F3,FAS,FASN,FN1,Gulo,H2AX,HNF4A,IGF1,INHBA,ITGA6,JUN,LDLR,NUPR1,PARP1,PTK2,SCD,SELP,SERPINE1,SLC16A6,XIAP		32
PFHxS_10 mg/kg	poloxamer		chemical reagent	Inhibited	-2.764	4.72e-06	ABCD3,ACADM,ACOX1,CD36,CPT1A,DMD,LPL,MLYCD		8
PFOA_03 mg/kg	poloxamer		chemical reagent	Inhibited	-2.764	1.21e-07	ABCD3,ACADM,ACOX1,CD36,CPT1A,DMD,LPL,MLYCD		8
CP-868388	ELAVL1		other	Inhibited	-2.762	8.83e-05	ANXA11,ATP1B3,B2M,CDH2,CLDN1,CLDN3,DCN,DGAT1,DUSP1,EIF4E2,H2-Q8,HLA-A,HNRNPD,IFIH1,IFITM3,Irgm1,MAT2A,NDUFB8,PCGF2,PDCD4,PIGR,PLA2G7,PSMB4,RACK1,RPL13,RPN2,RPS6,SAT1,SQSTM1,STAT3,TAF9,TIA1,TIMM17A,TJP1,TP53,WARS1,ZFP36	770 (11)	37
NafionBP2_06 mg/kg	Ifnar		group	Inhibited	-2.76	0.135	Ccl2,CD74,HLA-A,HLA-E,IFI16,IFIH1,IFIT3,IFITM3,IRF1,IRF7,PSMB9,STAT1		12
PFHxS_10 mg/kg	PRL		cytokine	Inhibited	-2.76	9.09e-07	ABCG2,ACTB,ANXA2,APP,CAMK2N1,CAPN2,CCNB1,CCND1,CCND3,CDH1,CDK4,CDKN1A,CPD,CTSA,CTSB,CTSD,DCN,DDX58,DHX58,DNAJA4,DTX3L,ECM1,EGFR,EGR1,EIF2AK2,ESR1,ESR2,FN1,GPNMB,GSTM1,HIPK3,HSD17B7,Hsd3b4 (includes others),HSPD1,ID1,ID2,IDE,IFI35,IFIH1,IFIT3,IGFALS,IGFBP3,IRF9,ITGA1,JAK2,JUN,LYVE1,MAFG,Marcks,MEN1,MGST1,N4BP1,NUPR1,ODC1,PAQR7,PDGFRA,PDK4,PKIG,PRLR,PROX1,PSME1,RNASE4,RSAD2,SCARB1,SDC1,SERPINA3,SLC…	1686 (24)	80
CP-865520	THPO	-1.23	cytokine	Inhibited	-2.76	0.476	AURKA,BAX,CEBPA,CISH,FOXA2,NFE2L2,NFKBIA,RARA,SP1,TAP1,VEGFA		11
CP-865520	IL6		cytokine	Inhibited	-2.759	1.98e-08	ABCA1,ABCC3,ABCG2,ACOX1,Acp5,AGT,AHR,ALAS1,ANG,ANPEP,APOA1,APOB,ARL6,BAX,BGN,C3,CASP7,CD36,CD74,CD82,CDK1,CEACAM1,CEBPA,CES1,CFH,CISH,CLDN2,CLU,CPS1,CRP,CSF1R,CST3,CTNNB1,CXCL2,CYP1A2,CYP2C8,CYP2E1,DCN,DIO1,DUSP1,DUSP16,EGFR,EGR1,ENPP2,ERRFI1,F12,FAH,FAS,FGA,FGB,FGG,FN1,FOXM1,GADD45B,GADD45G,GATAD2A,Gsta4,H2-Q8,Hamp/Hamp2,HFE,HIF1A,HLA-A,HPGD,HPX,ID1,ID2,IFITM3,IGF1,IGFBP1,IGFBP3,IGFBP4,IGHM,IL1R…	1100 (18)	131
HFPO4	EPAS1		transcription regulator	Inhibited	-2.757	5.02e-09	ABCG2,ARG1,BNIP3,CCND1,CEBPA,CXCL12,CXCL2,DGAT2,EGFR,FABP4,FN1,GADD45B,GAL3ST1,GCHFR,H1-2,HILPDA,HMGCS1,HSPA5,LDHA,LPL,MANF,MIF,NFIL3,NRN1,PLIN2,SLC29A1,SOD1,TMPRSS6,UGP2	373 (27)	29
CP-865520	dithiothreitol		chemical reagent	Inhibited	-2.752	0.000503	BOK,CCNG2,ERO1B,HIF1A,HSP90B1,LMAN1,PHLDA1,PTGES2,SEL1L,VEGFA	874 (19)	10
HFPO-TA_0.1 mg/kg	dexamethasone		chemical drug	Inhibited	-2.75	1.38e-43	ABCC3,ACADL,ACADM,ACADS,ACAT1,ACOX1,Acp5,ACSL1,ACTG1,ADHFE1,AGT,AKR1C4,ALAS1,ALB,ALDH1A1,ALDH2,ALDH6A1,ALDOB,ALPL,APOA1,APOA4,APOE,ATF4,BCL6,BHMT,BMP1,BSG,C4bp,C5,C8A,CA2,CA8,CALR,CCND1,CD36,CEACAM1,CES1,CIDEA,CIDEC,CLU,CMPK2,COL27A1,COL4A1,COL4A2,Cox5b/Gm34962,Cox7c,CPB2,CREG1,CSF2RB,CST3,CTSE,CXCL12,CXCR1,CYB5A,CYP1A2,CYP27A1,Cyp2a12/Cyp2a22,CYP2A6 (includes others),CYP2B6,CYP2C8,CYP2E1,CYP3A5,…	440 (24)	214
NafionBP2_06 mg/kg	ZBTB10		other	Inhibited	-2.75	0.000666	AGO3,BIRC5,CAD,CD1D,GBP4,GBP5,GBP6,Gm5431,HLA-E,IFI16,Ifi202b,Ifi27l2a/Ifi27l2b,Ifi47,IFIH1,IFIT3,IFITM3,Igtp,IL1RN,IRF1,Klrk1,SERPINE1,SLFN13,SP4,STING1,Tgtp1/Tgtp2,Treml4,TRIM6-TRIM34		27
HFPO4	androgen		chemical drug	Inhibited	-2.75	1.15e-06	ALDH6A1,C4A/C4B,CA3,CA8,CALR,CCND1,CRP,CTSV,DHCR24,F9,GNMT,IGF1,IGFBP2,MYC,NFKBIA,SDC1,SDC4,TLE5,UGT2B17,VNN1	352 (21)	20
PFNA_01 mg/kg	SMARCB1		transcription regulator	Inhibited	-2.749	0.000327	ABCB1,ACAT1,ACSL1,APOA5,ATP1B1,AURKA,BCL2L11,BMP2,BMP4,C4A/C4B,CDKN1A,CEACAM1,COL18A1,CRP,Cyp2c54 (includes others),Cyp2c70,CYP2C8,CYP39A1,CYP3A7,CYP4A11,Cyp4a14,CYP4F8,DAPK1,EIF2AK2,F10,F11,FAS,FCGR2A,FGFR2,FOS,GJA1,GSN,MCM4,MCM5,Mup1 (includes others),MYOM1,NAT10,PELI1,PERP,RAB14,RAB5C,SLC37A4,SMAD5,STAT3,TCF21	1222 (21)	45
HFPO-DA	INSIG1		other	Inhibited	-2.747	3.93e-06	DHCR24,FADS2,GPAM,HMGCS2,HSPA5,PLIN2,SCD,VNN1	21 (3)	8
NafionBP2_06 mg/kg	GHR	-1.77	transmembrane receptor	Inhibited	-2.745	3.62e-06	APC,Ccl2,CCND1,CCNE1,CD36,CDKN1A,CISH,COL1A1,GHR,IGF1,IGFBP4,MOGAT1,PRLR,Serpina3g (includes others),SOCS2,SOCS3,TP53	743 (23)	17
PFOA_03 mg/kg	Ifnar		group	Inhibited	-2.744	0.00309	B2M,Bst2,C3,CD74,DDX58,EIF2AK2,HLA-A,HLA-E,IFI16,IFI35,IFIH1,IFITM3,Irgm1,ITGA4,MYD88,PSMB8,PSMB9,SPP1,TAP2,XAF1	700 (14)	20
PFOA_03 mg/kg	tunicamycin		chemical - endogenous non-mammalian	Inhibited	-2.743	6.06e-08	ABCG2,ACACA,ACOX1,ADIPOR2,ASNS,ATF4,ATF6,BACE1,CALR,CCND1,CCND3,CD36,CDKN1A,CHAC1,CLPP,COG8,CPT1A,CPT2,CREB3L2,CXCL2,Cyp4a14,DGAT2,DNAJB9,EGFR,ERBB3,ERLEC1,ERN1,FASN,FITM2,FN1,GADD45B,GPT2,GRN,Hamp/Hamp2,HDLBP,HMOX1,HSD11B1,HSPA5,HSPA9,LMAN1,MANF,MLXIPL,NFKBIA,PDIA6,PLIN2,SCD,SDC1,SEC61A1,SEC61G,SIGMAR1,SLC39A14,SPCS2,SRP19,SURF4,SYS1,TMED9,UBA5,UFM1,WARS1,WBP1	644 (17)	60
NafionBP2_03 mg/kg	RB1		transcription regulator	Inhibited	-2.743	1.75e-06	ALG5,ATR,AURKB,BIRC5,BRCA1,BTG3,CALCRL,CAP1,CASP7,CCNA2,CCNB1,CCNE2,CDK1,CENPK,EDNRA,EGR1,FABP4,FBXO5,GADD45B,GMNN,GPS2,HACD3,HMGB2,HOMER1,INMT,JUNB,KRT4,LACTB,LGR5,LIG1,MAPK1,MCM2,MCM3,MCM5,MCM6,MDH1,MELK,NFKB1,NME1,P2RY14,PGRMC1,PLK1,RAD51,RAD51AP1,RRM1,RRM2,SRPRA,SUZ12,TMPO,TOMM7,UBE2C	305 (14)	51
PFHxS_10 mg/kg	IRF5	-1.6	transcription regulator	Inhibited	-2.741	0.515	BAK1,CDKN1A,DDX58,DHX58,EP300,IFIH1,IFIT3,IFITM3,IRF5,ISG20,RIPK1,RSAD2,STAT2,UBE2L6,USP8		15
NafionBP2_03 mg/kg	RBL2		other	Inhibited	-2.74	0.000136	AURKA,AURKB,BRCA1,BUB1,CCNA2,CCNB1,CCNB2,CDK1,CHKA,KIFC1,NOP2,PLK1,RRM2,STMN1,UCK2	300 (14)	15
PFHxS_03 mg/kg	let-7		microRNA	Inhibited	-2.736	6.32e-07	AGO2,AGO3,APC,BDNF,BUB1B,CCNA2,CCNB1,CCND1,CCNE2,CCNF,CDC20,CDC45,CDCA3,CDCA5,CDCA8,CDH2,CDK1,CHEK1,CKS1B,COL5A2,CPEB3,E2F4,EIF4G2,ERO1A,GALE,GMNN,GPI,GTF2I,ID2,IGF1,IGF2BP1,MCM2,MCM3,MCM5,MCM6,MTF2,NQO1,PAICS,RIOX2,SCD,SIGMAR1,SSR1,STYK1,TARBP2,TGFBR1,XPO5,XRCC3	772 (16)	47
PFOA_03 mg/kg	ADAM10		peptidase	Inhibited	-2.734	8.27e-07	ACAT1,AHSG,APH1A,APOA4,ATRX,BRAF,C3,CCND1,CD74,Ces1b/Ces1c,CXCL12,DCLK1,EGFR,F2,FKBP1A,GC,GSS,HPRT1,Hrg,IFI16,INHBC,ITGA5,ITIH3,ITIH4,KNG1,MEF2C,Orm1 (includes others),PEA15,Pzp,ROCK1,RPN1,RPS10,SAA2-SAA4,USP14,VNN1	658 (7)	35
PFHxS_10 mg/kg	STAT1		transcription regulator	Inhibited	-2.734	0.22	ABCA1,AGT,BCL2L11,BIRC5,C1R,C1S,CASP8,CBFA2T3,CCND1,CCND2,CCND3,CCRL2,CDKN1A,CDKN1B,CEACAM1,CFB,CLIC5,CREM,CYP2C8,CYP3A5,CYP4A11,DDX60,EGLN3,EGR1,EIF2AK2,FAS,FCGR2B,FN1,GBP6,GLS,HLA-E,HTRA1,IFI16,IFI35,Ifi47,IFIH1,IFIT1B,IFIT3,IFITM3,IGF1,IGF1R,IL18,IRF5,IRF9,Irgm1,JAK2,JUN,MDM2,NFE2,NOX4,PDGFA,PDGFRB,PPARG,PSME1,RSAD2,RTP4,S100A10,SERPINA3,SLC2A2,SLFN5,SMAD7,STAT2,TRIM21,UBD,ULK1,USP18,WARS1,XAF…		69
CP-865520	IGF1	-1.68	growth factor	Inhibited	-2.734	2.23e-07	ABCA1,AKR1C1/AKR1C2,ANPEP,ASGR2,ATL2,BAD,BAX,BGN,BSG,C1QA,C4A/C4B,CCNG1,CCNG2,CD74,Cdc42,CDK1,CDK4,CISH,CITED2,CLU,CTNNB1,CTSD,DCN,DDIT4,DDX5,DUSP1,EGR1,EIF1AX,EIF4B,ERRFI1,FABP4,FN1,FOXA1,GADD45G,GAPDH,GAS6,GCK,GHR,GPD2,H2AX,HIF1A,HOPX,HSD11B1,HSD17B11,HSD3B1,ID1,ID2,IER2,IFITM3,IGF1,IGFBP1,IGFBP2,IGFBP3,IGFBP4,IL18,ITGB5,LASP1,LPL,MAPK1,NFE2L2,NFKBIA,NNMT,ODC1,PCNA,PEBP1,PHLDA1,PHLDB2,Pitpnc1,P…	1149 (24)	101
NafionBP2_03 mg/kg	imipramine blue		chemical drug	Inhibited	-2.731	2.76e-07	AURKA,CCNA2,CCNB1,CCNE2,CENPA,CENPE,CENPF,CENPK,FOXQ1,PLK1,STMN1		11
HFPO-TA_0.1 mg/kg	PTGER4		G-protein coupled receptor	Inhibited	-2.728	0.0213	APOA5,APOC2,ARRDC3,CMPK2,GBP4,GBP6,HERPUD1,Ifi47,IFIT1B,Igtp,MAFB		11
PFHxS_03 mg/kg	NRIP1	-1.26	transcription regulator	Inhibited	-2.727	0.000118	ACADM,CCNB2,CCND1,CD36,CDK1,CPT2,CYP2C8,FABP3,HADHB,LCOR,MMD,NR2C1,OPLAH,PYGL,SCD,SLC25A20,THRSP	941 (20)	17
CP-775146	TICAM1		other	Inhibited	-2.725	0.222	CXCL2,FAS,Igtp,IKBKE,IL18BP,Irgm1,NFKB1,NFKBIA,PELI1,SLC7A2,VCAM1		11
PFNA_01 mg/kg	tunicamycin		chemical - endogenous non-mammalian	Inhibited	-2.722	1.08e-05	ABCB1,Abcb1b,ABCG2,ACOX1,ATF4,ATF5,ATF6,BACE1,CALR,CD36,CDKN1A,CLPP,CPT1A,CPT2,CREB3L2,CXCL2,CYP1A2,DGAT2,DNAJB11,DNAJC3,EDEM2,EGFR,ERLEC1,ERN1,ETS1,FITM2,FN1,GADD45B,GOLGA3,HDLBP,HERPUD1,HSD11B1,HSPA9,IBTK,IHH,INSR,KDELR2,LMAN1,LPIN1,MLXIPL,MORF4L2,NAPA,NCOA3,NFKBIA,PDIA6,PIGA,PLIN2,SCD,SEC61A1,SEL1L,SERINC3,SIGMAR1,SLC2A1,Slc35a2,SLC39A14,SPCS2,STARD5,SURF4,TJP1,TMED9,UBXN4,XIAP,YIPF5	976 (16)	63
CP-868388	PML		transcription regulator	Inhibited	-2.721	4.22e-13	ACADL,ACADM,ACADS,ACOX1,ACSL4,AKR7A2,APOA1,BAX,CACYBP,CDH2,CFL1,CIT,DNAJB6,DNAJB9,EGFR,ELOVL6,FABP1,FAS,FTL,HADHB,HMGCS1,HSD17B7,ID2,IDI1,IFIH1,IRF7,JUP,LIPC,LPL,LYZ,MAPK1,ME1,NDRG1,NFE2L2,NQO1,PDK4,PLSCR1,PRDX1,PSMB8,SCD,SLC25A20,SQSTM1,SREBF1,STIP1,STMN1,TAP1,TP53,TXN	981 (23)	48
PFNA_03 mg/kg	PTPRJ		phosphatase	Inhibited	-2.72	0.25	BBX,CCNA2,CDKN1B,CITED2,CLEC1B,CXCL2,IL18,INHBA,LHX2,PLA1A,TSC22D1,Vnn3		12
NafionBP2_06 mg/kg	CX3CL1		cytokine	Inhibited	-2.72	0.031	ASPA,CCNB2,CD200R1L,CXCL12,EGFR,FABP5,GPNMB,ID2,IFI16,IFIT3,IGF1,IRF7,LYZ,RELN,RHPN2,SERPINF1,SLC2A2,SPON2,VTN		19
NafionBP2_06 mg/kg	TIMP3		other	Inhibited	-2.72	0.00413	BAMBI,CEBPB,FAS,FKBP1A,JUN,SERPINE1,SKIL,STAT1,TGFBR2,VIM,ZEB2	625 (17)	11
CP-865520	GPER1		G-protein coupled receptor	Inhibited	-2.72	0.0205	ASAH1,BAX,DDIT4,DUSP1,EGR1,ERRFI1,IER2,IGF1,NFKBIA,NOP58,USP19,ZFP36		12
WY14643	STAT6		transcription regulator	Inhibited	-2.719	0.000114	Acot1,ACOX1,Acp5,CAMK1D,CASP6,Ccdc50,CCR5,Cd59a,CDKN1B,CIDEC,CYP4A11,Cyp4a14,EHHADH,EIF2AK2,FAM20B,FGF21,GADD45B,HMGCR,HMGCS2,HSD3B1,IFI16,IGF2R,Iigp1,LGALS3BP,LIFR,LY6D,MMP14,MUC5AC,OPRM1,PDK4,PPARGC1A,RAB30,RAD50,RNF19B,SCO2,STAT5A,TIMP1,USP2,ZBP1	449 (21)	39
PFHxS_10 mg/kg	CG		complex	Inhibited	-2.718	1.99e-11	5530601H04Rik,ABCB1,Abcb1b,ACSL1,ACTB,Akr1b7,ALDH1A1,Aldh1a7,ANGPTL2,ANGPTL4,AR,BDNF,BHLHE40,BHMT,BMP4,BMP6,BMPR1A,C1R,C1S,C2,CAMK4,CBFA2T3,CCNA2,CCND1,CCND2,CCND3,CCNE2,CDC45,CDH1,CDH2,CDK1,CDK4,CDKN1A,CDKN1B,CEBPB,CFB,CREM,CXCL12,CYP26A1,CYP2R1,CYP7B1,DBI,DDX25,DMD,E2F7,E2F8,EFEMP1,EFNB2,EGFR,EGR1,EIF4E,ENPP2,ENPP3,EPHA7,ESR2,FAM110C,FAS,FGF9,FHL1,FST,G0S2,G6PC1,GAS1,GBP6,GGCT,GM2A,GREM2,GTF2E1…	1670 (23)	137
CP-775146	lenalidomide		chemical drug	Inhibited	-2.716	1	CEBPA,EIF3M,FN1,FZD4,IFIH1,LPL,LRP1,NFIB,ORC5,SLC7A2,ZNF706		11
CP-865520	STAT5B		transcription regulator	Inhibited	-2.715	5.19e-11	ABCD2,ABCG2,Acot1,AKR1C1/AKR1C2,ALAS2,ALDH3A2,ARNT,ASAP1,BAIAP2,BAX,C9,CA2,CASP8,CBR1,CD81,CD9,CDO1,CIDEA,CISH,CITED2,CSRP3,Cyp2a12/Cyp2a22,CYP2A6 (includes others),CYP2C8,Cyp2d9 (includes others),CYP4A11,DUSP1,EGFR,EIF4A2,FAS,G0S2,GADD45B,GCK,GCNT2,Gsta4,GSTM5,GSTP1,H2-T22,Hamp/Hamp2,HLA-A,Hsd3b4 (includes others),IFITM3,IGF1,IGFALS,IL11RA,JUND,Keg1,KLF9,LAMA3,LAPTM4A,LY6E,MDH2,ME1,MPC2,NNMT,NQO…	934 (22)	78
HFPO-DA	ADAM10		peptidase	Inhibited	-2.714	2.28e-09	AHSG,C3,Ces1b/Ces1c,F2,GC,HPRT1,Hrg,ITIH3,ITIH4,KNG1,Pzp,VNN1		12
NafionBP2_06 mg/kg	E2F6		transcription regulator	Inhibited	-2.714	8.01e-05	BRCA1,CCNE1,CDC45,GINS2,GMNN,LIG1,MCM2,MCM3,MCM5,PRKAR1A,RAD51,RAD51AP1,RECQL,RPA2,RRM2,SERPINE1	760 (16)	16
NafionBP2_0.3 mg/kg	MYCN		transcription regulator	Inhibited	-2.714	0.0151	FRMD6,HLA-A,MAP4,NPM1,RPL27A,RPL3,RPL4,RPLP2,RPS19,RPS6,RPS8		11
CP-865520	SAMSN1		other	Inhibited	-2.714	0.316	CITED2,CXCL2,DAB2,IL18,IRF7,NMI,PELI1,PML,SH3BP5,Vnn3,XBP1		11
CP-865520	SET		phosphatase	Inhibited	-2.714	0.000329	ARL4A,BET1,COX7A2L,DTYMK,FTO,H2AZ1,MRPL11,MRPS14,PTGES3,RAB28,SLC16A7,TMED2		12
PFOA_03 mg/kg	FOXC1		transcription regulator	Inhibited	-2.714	1	ADAR,B2M,CLU,ECM1,FOXO1,IFI35,IFITM3,KRT79,PSMB8,TRIM14,TSC22D1,XAF1		12
PFHxS_03 mg/kg	ERN1	-1.53	kinase	Inhibited	-2.713	0.000502	ANG,ATF4,CDH1,CEBPB,CXCL2,DERL2,DNAJB11,DNAJC3,ERLEC1,ERO1A,ERO1B,FITM2,G6PC1,HDLBP,HSP90B1,HSPA5,JUN,MVD,PDIA6,PPARG,SCD,SELENOS,SLC20A1,SPCS2,SURF4,WARS1,XBP1	772 (20)	27
PFNA_01 mg/kg	8-bromo-cAMP		chemical reagent	Inhibited	-2.712	1.32e-11	ACOX1,ACSL4,ADM,ALDH3A2,ARHGEF12,ARPC1B,ARSA,ASS1,BCAR1,BMP2,BMP4,BUB1B,CAPN2,CCND2,CCNE2,CDC20,CDC45,CDKN1A,CREB1,CREM,CSF2RB,CTSB,CTSD,CYP2B6,DCN,E2F3,EGFR,ENHO,ESR1,ETS1,FAS,FGFR1,FN1,FOS,FOXO1,GANAB,GCH1,GHR,GJA1,GLA,GM2A,GNAI1,GNAI3,GSN,HPGD,ID1,ID4,IGF1,IGF1R,IL11RA,IL6ST,INHBA,INHBE,IQGAP2,ITGAV,JAK2,JUN,KDR,KRT8,LAMA1,LAMB3,LAMP2,LGMN,LIFR,LIPA,MAD2L1,MAN1A2,MAOA,MAT2A,MCM4,MCM5,MOGS,MYH1…	1372 (20)	122
HFPO-TA_0.1 mg/kg	PKD1		ion channel	Inhibited	-2.712	9.32e-06	ACOT2,ACOX2,Acp5,ALDH1A1,APOM,BHMT2,CPN2,EGFR,F13B,Hrg,IDH1,ITIH2,KNG1,KRT18,MYC,PAH,PCK1,PKNOX2,QPCT,SERPINF2,TTR	150 (5)	21
PFHxS_10 mg/kg	FADD		other	Inhibited	-2.711	0.00875	CCND2,CDK1,CDKN1A,CDKN1B,CTNNB1,DDX58,DHX58,DLX1,EGR1,EIF2AK2,ETNK1,FAS,GADD45B,IFIH1,IFIT1B,IRF5,JUN,MAP3K1,NFIL3,RC3H2,RIPK1,RNPC3,STAT2,VPS54	1291 (21)	24
PFNA_01 mg/kg	IKBKB	-1.3	kinase	Inhibited	-2.709	0.214	AFP,BMP2,CASP8,CBLB,CCL25,Ccl27a,CCNE2,CDKN1A,CFLAR,CP,CTSB,CTSZ,CXCL12,CXCL2,DCN,ENPP2,ETS1,F3,FAS,FOS,FOXO1,GCH1,GM2A,HLA-A,IFIT1B,IGFBP7,IKBKB,IL1RN,ITGB5,KRT8,LIFR,LIPE,MAT2A,NAGLU,NFKBIA,NR6A1,OGN,PTEN,RBP1,RCAN1,STAT3,TIMP2,Tpm2,XIAP		44
NafionBP2_03 mg/kg	TXNRD1		enzyme	Inhibited	-2.704	1.28e-08	ABCC3,AOX1,Ces1g,CYP2B6,Gsta4,GSTA5,Gstm3,GSTM4,IKBKG,ME1,MOCOS,NQO1,SCD,UGDH	240 (6)	14
CP-865520	semaxinib		chemical drug	Inhibited	-2.704	0.146	AHR,AHSG,C1QA,C1QB,C1QC,CD8B,CXCL2,EGR1,EPHX2,HIF1A,ITIH4,LRG1,NFE2L2,NFKBIA,PCNA,PDCD4,PPIA,ZAP70		18
CP-775146	SPI1		transcription regulator	Inhibited	-2.7	0.0254	Acp5,ACTA2,CDK1,CDK4,CEBPA,COX7A2L,CSF1R,CTSE,Cxcl9,DAB2,FCGR2B,FTH1,HMBS,HSPA8,ID2,IMP4,IRF9,PCNA,PRDX5,PSMB10,PTPN6,RACK1,RELA,RPL18,SNU13,TCP1		26
CP-775146	CHUK		kinase	Inhibited	-2.699	0.000589	Acp5,CCL19,CLDN1,COL18A1,CXCL12,CXCL2,CYP7B1,DCN,ENPP2,FAS,GADD45B,HES6,KLF10,LIFR,MAT2A,NAGLU,NFKBIA,PCNA,RELA,Saa3,SLC16A2,SNX10,TNFRSF1B,TP53,VCAM1	524 (14)	25
HFPO-TA_0.1 mg/kg	5-fluorouracil		chemical drug	Inhibited	-2.694	5.44e-13	ABAT,ABHD4,ANXA2,ATF4,ATP5F1B,ATP5PB,CCND1,CLU,COX6A1,COX6B1,COX8A,CSTB,DCXR,FAS,GAPDH,GDF15,GOT2,HADHA,HSP90AB1,HSPE1,IDH2,LDHA,LOC102724788/PRODH,MT-ND4,MT-ND6,MYC,OSGIN1,PSMA6,PSMB1,PSME1,RPS12,RPS16,RPS23,RPS27L,RPS4Y1,RPS8,SERPINB1,SLC25A5,TRIB3,TSC22D1,TXNIP,UBD,UQCRC2	398 (21)	43
PFOA_03 mg/kg	TNF		cytokine	Inhibited	-2.694	3.64e-14	ABCB11,ABCC3,ABCD2,ABCG2,ACACA,ACADM,ACADVL,ACOX1,Acp5,ACSL1,ACSL3,ACSL5,ADAMTS7,AGT,AGTR1,ALCAM,Aldh1a7,ALDH2,ANGPT1,APCS,APOA1,AQP1,AR,ARHGEF5,ASH1L,ASS1,ATF2,ATF4,ATP1A1,AVPR1A,AW112010,B2M,B4GALNT1,BACE1,BBOX1,BGN,BMP4,BMPR1A,BPGM,C3,C4A/C4B,C5,CA2,CALR,CASP3,CASP8,Ccl27a,Ccl9,CCND1,CCND3,CD163,CD36,CD55,CD74,CD82,CDKN1A,CDO1,Celf1,CERS6,CFB,CFLAR,CIDEC,CLU,CMBL,CNP,COL27A1,CP,CPT1A,CPT1B,CPT…	1114 (19)	316
CP-865520	SMARCB1		transcription regulator	Inhibited	-2.693	5.1e-09	ACSL1,APOA5,APOC4,AURKA,BNIP3,BNIP3L,C4A/C4B,CA5A,CA8,CDK1,CEACAM1,CIDEB,COL18A1,CRP,Cyp2c54 (includes others),Cyp2c70,CYP2C8,Cyp2d26,Cyp2d9 (includes others),CYP2E1,CYP3A7,CYP4A11,Cyp4a14,CYP8B1,Defb1,F10,FABP4,FAS,FBP1,FGFR2,GJB2,GMNN,IGFBP2,JUP,MCM10,PCK1,PELI1,PERP,PFKFB1,PLXNB2,PPARG,PPP1R3C,PRIM1,S100A1,SLC37A4,SMC4,SOX10,STAT3,TP53	717 (10)	49
PFOS_10 mg/kg	BMP10		growth factor	Inhibited	-2.693	0.234	AHSG,ANGPTL4,CCNT1,CHRNA2,FGFR2,FN1,IGFBP7,RPL22,SERPINA3,SHMT1,TBX20		11
HFPO4	STAT6		transcription regulator	Inhibited	-2.692	1.2e-11	Acot1,ACOX1,Acp5,ACSL1,ACTB,ALDH2,APOE,ARG1,ASS1,BCL6,Bst2,Cd24a,CIDEC,Cmah,CXCL2,CYP4A11,Cyp4a14,EHHADH,EPHX1,FABP1,FABP4,FADS1,FGF21,FKBP5,FN1,GADD45B,Gm12854/S100a11,HSD3B1,IFITM3,IGF1,IL1RN,LGALS3BP,LIFR,LY6D,NFIL3,NFKBIA,PDK4,PNPLA2,RAB30,S100A10,SELENBP1,SERPINA1,SERPINF1,SLC25A25,SQSTM1,XBP1,ZFP36	431 (23)	47
PFHxS_10 mg/kg	HNF1A		transcription regulator	Inhibited	-2.691	1.84e-11	ABCC9,ACAT2,AFP,AGT,AHSG,Akr1c12/Akr1c13,Akr1c19,ALS2,ANPEP,APOB,APOM,AQP3,AQP9,ARHGAP11A,ASB7,ATF2,BMP2K,C1orf50,C1S,C2,C8B,C8G,C9,CBS/CBSL,CCND1,CDC45,CDKN1B,CDO1,CLIC5,CLYBL,COL27A1,COX6A2,CREBL2,CTDSPL2,CTSZ,CYB5B,CYP27A1,CYP2C9,Cyp2j5,CYP3A7,CYP4V2,DCT,EIF4EBP2,ELOVL2,ENPEP,ETV5,F11,F2,F8,FABP1,FAM107B,FAS,FBP2,FGB,FMO1,FOXJ3,G0S2,G6PC1,GCKR,GLA,GOT1,GRHPR,GSTCD,GTF2E1,HABP2,HACL1,HAL,HAO1,H…	1342 (19)	140
NafionBP2_03 mg/kg	GSR		enzyme	Inhibited	-2.688	6.14e-10	ABCC3,AOX1,Ces1g,CYP2B6,Gsta4,GSTA5,Gstm3,GSTM4,IKBKG,ME1,MOCOS,NQO1,SCD,UGDH		14
PFNA_01 mg/kg	CDK19		kinase	Inhibited	-2.683	0.0532	ABHD4,ACVR1B,BAIAP2,CCND2,CCNG1,CDKN1A,CTSD,CXCL2,EPHX1,FADS2,FAS,FBXW7,FST,HMGCS1,HSPA4L,JUN,KLF2,NINJ1,RXRA,SDC1,SEC61A1,STOM,UPP1		23
PFHxS_10 mg/kg	GSKJ4		chemical reagent	Inhibited	-2.683	0.0386	CHCHD10,CHCHD5,CHCHD6,FXN,HSD17B10,IDH2,MRPL11,MRPS28,MT-ND5,PDK1,PFKFB3,PGD,SLC2A9,SLC50A1,SUCLG2,TIMM22,TIMM50,TOMM40,TRMT1,UQCRQ		20
PFNA_01 mg/kg	Creb		group	Inhibited	-2.683	0.0038	Abhd1,ABL2,ADK,ADM,BACE1,BMP6,CCN1,CDKN1A,CFLAR,CIDEC,CLMN,COMT,CPT1A,CREM,CTH,CTSB,DDX28,DDX6,EIF4EBP2,ELL,ETV5,FAS,FGFR1OP2,FOS,Foxn3,Foxp1,FXN,GABPB2,GDA,GJA1,GSTM4,HPGD,IGF1,INTS7,JUN,KPTN,LASP1,MAT2A,MLLT6,MT-ND5,NDFIP2,NDN,NR3C1,NRN1,OSBPL3,PCOLCE,PDE4B,POU1F1,PPARGC1A,PRKAA2,PSENEN,PSMC3IP,QKI,SELENOF,SLC2A1,Slco1a4,SMAD4,SOD1,SP1,STMN1,SYNPO,TRIM6-TRIM34,ULK1	1311 (21)	63
CP-775146	HNF4A		transcription regulator	Inhibited	-2.674	1.02e-40	AASS,ABCC6,Acot1,ACP6,ACTA2,ACTN1,ACY1,ALDH1A1,AMACR,AMBP,ANG,ANPEP,AP3M1,APOA4,APOB,APOM,ARL1,ARL6,ARMC1,ASAH1,ASGR1,ASGR2,ATF2,ATOX1,ATP6V1H,ATP7A,BAAT,BAD,BET1,BLOC1S1,BPGM,BPHL,C11orf54,C11orf58,C1D,C2,C4A/C4B,C8G,CALML4,CAPZA2,CCDC90B,CCNG1,CD36,CDK1,CDK5RAP3,CEACAM1,CEBPA,CHCHD3,CKS2,CLDN1,CLTA,CNBP,COPB2,COQ3,COX17,COX7A2,COX7A2L,CRP,CRY1,CTSA,CYP1A2,Cyp2b13/Cyp2b9,CYP2B6,CYP2C8,CYP3A5,CYP…	554 (20)	281
PFOA_03 mg/kg	IHH		enzyme	Inhibited	-2.674	0.000284	ALDH1A1,ALPL,BMP4,CCND1,CD163,COL27A1,CPT1B,CTNNB1,DKK1,FBP2,HSD17B7,IL18,KDR,MEF2C,MRC1,PDK4,PLBD1,PLIN5,SMO,SPP1,SRD5A3,TNFRSF11B		22
HFPO-TA_0.02 mg/kg	ADAM10		peptidase	Inhibited	-2.673	3.3e-13	ABAT,ACAT1,AHSG,APOA4,Ces1b/Ces1c,ECHDC3,EGFR,F2,GADD45G,GC,HPRT1,INHBC,ITIH3,ITIH4,KNG1,Orm1 (includes others),Pzp,SAA1,VNN1		19
NafionBP2_06 mg/kg	BMS-690514		chemical drug	Inhibited	-2.673	2.55e-07	BBC3,BRCA1,CCNB1,CCND1,CDK1,DNAJC9,HSP90AA1,MCL1,MCM3,MCM4,MCM5,MCM6,MCM7,PPARA	611 (7)	14
NafionBP2_06 mg/kg	IL27		cytokine	Inhibited	-2.672	0.018	AHR,CD74,CFLAR,EGR1,FAS,GADD45G,HLA-A,HLA-DMB,HLA-DQA1,HLA-DQB1,HLA-E,HPGD,ID2,IL1RN,IRF1,MCL1,RORC,SOCS3,STAT1,UBD,VIM		21
PFOA_03 mg/kg	TGFB1		growth factor	Inhibited	-2.669	1.85e-15	ABCG2,ABI2,ACAA2,Acot1,Acp5,ACSL3,ACVR1,ADCY9,ADK,AFM,ALDH2,ALDH3A2,ALDOA,ALDOB,ANGPT1,ANKLE2,ANXA2,AOPEP,AP3S1,Apon,AQP1,AQP11,ARHGAP35,ASNS,ASPM,ASS1,ATF4,ATG12,B2M,BACE1,BFAR,BGN,BMP4,BSG,C1QA,C1QB,C1QC,C1R,C1S,C2,C3,C5,Calm1 (includes others),CAMK2N1,CASP3,CASP8,CBFA2T3,CCDC28A,CCDC85B,CCNB2,CCND1,CCND3,CCT2,CCT6A,CD163,CD300A,CD36,CD55,CD74,CDC20,CDK1,CDKN1A,CEACAM1,CELF2,Ces2c,Ces2e,CFB,CFH…	1165 (21)	318
PFHxS_03 mg/kg	OSM		cytokine	Inhibited	-2.668	5.33e-05	ACAA1,ACOT2,ACSL3,ACSL5,ARF6,ATP9A,BAK1,BBOX1,C1R,CASK,CBX3,CCND1,CCND2,CDA,CDC42EP4,CDH1,CDH2,CDK17,CDKN1B,CHD1,CRY1,CSNK2A2,CXADR,CXCL12,CXCL2,CYP3A5,DAPK1,DEGS1,DHCR24,DHRS7,DNAJC3,EGR1,FMO5,GADD45G,GFPT1,HLA-A,HSPA5,ID2,IL6ST,IRF9,ITGAL,JUN,JUNB,KIF5B,LARGE1,LDLRAD4,LIFR,MGLL,MKNK2,MLLT11,MRC1,MYCBP2,MYEF2,MYH10,NEDD4L,NMT2,NR1I3,PGGT1B,PGK1,PIGR,PLLP,PPARG,PTEN,PTPN11,PYGL,QKI,SAA1,SERPINA1,…	865 (23)	82
HFPO-TA_0.1 mg/kg	ARNT2		transcription regulator	Inhibited	-2.668	0.000889	ANG,APOA5,APOC4,APOE,COPZ2,EGFR,GLUL,HGFAC,IGFBP4,IL6R,ITIH3,LAMB3,LCAT,LIFR,SELENBP1,SEMA5B,TSC22D3		17
PFNA_01 mg/kg	ELL2		transcription regulator	Inhibited	-2.668	0.00112	CCPG1,CREB3L2,CYP26A1,DNAJC3,EDEM2,ERGIC1,FNDC3A,HDLBP,HM13,IGHM,ITM2C,LMAN1,PLPP5,SDC1,SEC61A1,SEL1L,TRIB1		17
PFHxS_03 mg/kg	GSR		enzyme	Inhibited	-2.668	5.14e-09	BLVRB,CD36,Ces1g,CYP2B6,Gstm3,GSTM4,GSTM5,ME1,MGST3,NQO1,PGD,SCD,SLC2A1,SRXN1,TKT,UGDH,UGP2		17
HFPO-TA_0.02 mg/kg	lipopolysaccharide		chemical drug	Inhibited	-2.667	1.82e-16	ABCC3,ACAA2,ACADL,ACADM,Acot1,ACSL1,AGT,ALB,ANGPTL4,APCS,APOA1,APOA4,APOB,APOC2,ASS1,C1R,C5,CBFA2T3,Ccl9,CD1D,CD36,CDKN1A,CPB2,CYB5A,CYP27A1,CYP2A6 (includes others),Cyp2b13/Cyp2b9,CYP2B6,CYP2C8,CYP3A5,CYP4A11,CYP7B1,DHCR24,EHHADH,EPHX2,F2,FGA,FGB,FGF21,FN1,GADD45B,GSTP1,HADHB,HERPUD1,HHEX,HMGCS2,HNF4A,HPGD,HSPB1,IDH1,IGF1,IGFBP4,IL1RN,ITIH2,ITIH4,LDHA,LPIN1,LPL,MAFB,MBL2,MT-CO1,Orm1 (includes ot…	218 (24)	83
CP-865520	RELA	-1.32	transcription regulator	Inhibited	-2.666	0.00892	ABCG2,AGT,AHR,ARFGAP3,ATP6AP2,B2M,BAX,BCL10,BIRC2,BNIP3L,C3,CASP8,CITED2,CRP,CTSB,CXCL2,DUSP1,EGFR,EGR1,FAS,FN1,GNA13,GNPAT,Gstm3,HIF1A,HNF4A,HSP90B1,ID1,IER2,IGF1,IGFBP2,IGHM,IL1RN,IRF7,KLF10,MAT2A,NAMPT,NF2,NFE2L2,NFKB1,NFKBIA,NMI,NR1I3,PCK1,PFKM,PLK3,PPARG,PSMB10,PTEN,PTPN6,QKI,RELA,SAA1,SDC4,SERPINE2,SLC1A2,SMAP2,SREBF1,TANK,TAP1,TAPBP,TFPI2,TP53,TUBB3,VEGFA	971 (18)	65
PFNA_01 mg/kg	triamcinolone acetonide		chemical drug	Inhibited	-2.66	9.22e-06	ACSL1,AGXT,AKAP13,ANGPTL4,AP3S1,AQP1,ATP11B,AUH,BCL2L11,BMP2,BMP4,BMP5,BMP6,CBX4,CD22,CTH,DUSP10,EDNRA,EFNB2,EFS,F10,FGFR2,FOS,IER2,IGFBP4,IL6ST,JUN,KLF9,MEGF9,NEK7,NFKBIA,NR3C1,PALLD,PDIA5,PER3,PEX13,PKD2,PLXNC1,PRF1,RHOBTB3,SAA1,SCD,SEMA6A,SERPINA3,SLC16A1,ST3GAL5,TCF7L2,TREH,TRIB1,TSC22D3,VLDLR	972 (14)	51
HFPO-DA	phenobarbital		chemical drug	Inhibited	-2.656	1.43e-14	APOA1,Ces2a,CYP1A2,CYP27A1,Cyp2b13/Cyp2b9,CYP2B6,CYP2C8,CYP3A5,CYP7A1,DIO1,GSTP1,Slco1a4,TAT,UGT2B17	107 (10)	14
PFNA_01 mg/kg	NOS2		enzyme	Inhibited	-2.656	0.305	CDKN1A,COX7A1,CP,CTSC,CXCL2,CYCS,FAS,FOXO1,GJA1,GPD1,IFIT1B,IFIT3,IL1RN,IRAK1,ITIH4,KDR,MCM5,NFKBIA,Orm1 (includes others),PERP,PIGR,PLSCR1,PPARGC1A,PRF1,SERPINA3,SLC40A1,Tgtp1/Tgtp2,TOR3A		28
PFNA_01 mg/kg	NR4A1		ligand-dependent nuclear receptor	Inhibited	-2.653	0.0113	ACO2,ACSL4,ADM,ALDOA,APOB,ATP5F1A,AXIN2,BCL2L11,CCND2,CD36,Clca3a1/Clca3a2,COX6B2,CTNND1,CXCL12,DAPK1,DLST,EHF,EHHADH,EP300,FBP2,G0S2,G6PC3,GPD1,GPI,GSTM5,IDH2,KRT8,LPIN1,LPL,MAT2A,MDH2,NDUFB3,NDUFS7,NFKBIA,NT5E,PDHA1,PDK4,PEBP1,PGM1,PHKB,PKLR,PTGDS,PTK2,RPS6KA1,RXRA,SCD,SERPINE1,SUCLG1,SUCLG2,TJP1,UBE2C,UGP2		52
Fenofibrate	APOE		transporter	Inhibited	-2.653	0.0277	ACADL,ACADM,ACAT1,ACOX1,ACSL1,ADNP,ANK3,ANXA11,BDH1,C2,CASP3,CCND1,CD36,CSF2RB,CTSB,CTSV,CYP8B1,ESR1,F3,HMGCS2,Hspa1b,HSPD1,IL1RN,IL6R,JAK1,LIPG,LRP1,MAP2K3,MYO1B,PLPP3,PPARA,PPP2R5E,SLC16A1,SORBS1,SREBF2,TXNIP		36
CP-868388	Am 580		chemical reagent	Inhibited	-2.652	8.7e-05	ADM,CD1D,CXCR5,Cyp2c70,CYP4A11,CYP51A1,DUSP1,FDFT1,HMGCS1,PDCD4,PLIN2,PPARG,RARA,SCD,SQLE	533 (13)	15
HFPO-TA_0.1 mg/kg	AR		ligand-dependent nuclear receptor	Inhibited	-2.651	4.64e-09	ABCC4,ALDH1A1,AQP3,ATP5F1A,AVPR1A,AZGP1,B4GALNT1,C4A/C4B,CCND1,CDO1,Ces1e,COX6A1,COX6B1,COX7B,COX8A,CSRP3,CXCL12,DHCR24,DMPK,EGFR,ELOVL2,EPHX1,FKBP5,FYB2,GDF15,GSTP1,HSPA5,IGF1,IL1R1,MCCC2,MRPL14,MT-RNR2,MYC,MYO1B,ODC1,PCBD1,Pcp4l1,PEMT,PIGR,PLTP,RAB4A,RARRES1,SDHD,SERPINA12,SERPINA3,SLC45A3,SUCLG2,SULF2,Sult5a1,TAT,TF,TIMM10,UGT2B17,UGT2B28,UQCRC2,ZBP1	391 (25)	56
CP-865520	TMBIM6		other	Inhibited	-2.648	6.66e-08	ATG12,ATG5,DNAJB9,EDEM1,ERO1B,HERPUD1,MAP1LC3A,MAP1LC3B,MAPK8,SEC61A1,WFS1,XBP1	209 (5)	12
CP-868388	MYOD1		transcription regulator	Inhibited	-2.648	0.246	ACSL5,AGT,ATP7A,CDK1,CDO1,DUSP1,EGFR,EIF3E,ENPP2,FOXM1,GADD45G,HADH,HES6,ID2,IGF1,IGFBP5,MYO5B,NUSAP1,PCLAF,PFKM,PNMT,PSMB4,RRM2,SDC2,SP1,TJP1,TOP1		27
HFPO-TA_0.02 mg/kg	SHH		peptidase	Inhibited	-2.646	0.00289	ALAD,ATF5,Ccl9,EGFR,FN1,ID1,IGF1,SREBF1,TSC22D3	217 (24)	9
HFPO-DA	KDM6A		enzyme	Inhibited	-2.646	1.07e-07	ALB,CFI,F2,GC,PROC,TTR,VTN		7
PFOS_10 mg/kg	BMS-690514		chemical drug	Inhibited	-2.646	0.0265	BCL2L11,CCNB1,CCND1,CCND3,HSP90AA1,HSPA8,HSPE1		7
PFNA_03 mg/kg	MESP1	1.35	transcription regulator	Inhibited	-2.646	0.0121	HAND2,MEF2C,MEIS2,PRICKLE1,SNAI2,ZEB1,ZEB2		7
PFNA_01 mg/kg	PCK1		kinase	Inhibited	-2.646	0.0018	ACADL,ACADM,ACADVL,ACOX1,CRAT,EHHADH,MLYCD	577 (11)	7
PFNA_01 mg/kg	EPHB4		kinase	Inhibited	-2.646	1	BMP2,BMP4,BMP5,FGFR2,IGFBP4,KDR,STAT5B		7
PFNA_01 mg/kg	zVAD-FMK		chemical - protease inhibitor	Inhibited	-2.646	0.217	BCL2L11,CAMK4,CD163,CDKN1A,FOS,Gm21596/Hmgb1,IL6ST,MRC1,XIAP		9
PFHxS_10 mg/kg	IND S7		chemical - kinase inhibitor	Inhibited	-2.646	0.177	ACTB,C1QBP,GLUD1,HAUS7,PGK1,PSMA1,VIM		7
PFHxS_10 mg/kg	CYP51A1	2.47	enzyme	Inhibited	-2.646	0.00246	DHCR24,HMGCR,LSS,MSMO1,NSDHL,RXRA,SC5D		7
NafionBP2_06 mg/kg	PCK1		kinase	Inhibited	-2.646	0.000136	ACADM,ACADVL,ACOX1,CRAT,EHHADH,IRS2,MLYCD	358 (7)	7
NafionBP2_06 mg/kg	PDCD1		transmembrane receptor	Inhibited	-2.646	0.345	CCNA2,FAS,H3C2,KPNA2,MKI67,STAT1,TOP2A		7
NafionBP2_06 mg/kg	CTLA4		transmembrane receptor	Inhibited	-2.646	0.418	AHR,CCNA2,H3C2,KPNA2,MKI67,TOP2A,TPX2		7
NafionBP2_06 mg/kg	MEL S3		chemical - kinase inhibitor	Inhibited	-2.646	0.0111	COPS8,EGR1,HAUS7,PCK2,STIP1,TUBB,VIM		7
NafionBP2_06 mg/kg	edaravone		chemical drug	Inhibited	-2.646	0.00208	ACLY,Ccl2,ETFB,FAS,FASN,GSR,PRDX3	751 (19)	7
NafionBP2_03 mg/kg	BMS-690514		chemical drug	Inhibited	-2.646	0.000947	BRCA1,CCNB1,CDK1,DNAJC9,MCM3,MCM5,MCM6	318 (7)	7
CP-865520	DT-061		chemical reagent	Inhibited	-2.646	0.00353	APEX1,BAX,HSPA8,NME1,PHB,RPL19,RPS19	685 (7)	7
CP-865520	SLC22A5	4.25	transporter	Inhibited	-2.646	0.0326	ACADL,ACADM,HADH,HADHB,IGFBP3,ITGB5,SMAD1		7
CP-865520	IL12 (family)		group	Inhibited	-2.646	1	BAD,DDIT4,ENPP2,FURIN,GAPDH,MAPK1,NFIL3,ODC1,TAB2		9
CP-865520	PDK1		kinase	Inhibited	-2.646	0.51	ARSA,CDK1,GSTK1,HIF1A,PRKCZ,PTEN,SKI		7
CP-775146	collagenase		group	Inhibited	-2.646	0.00196	ADM,CXCL12,CXCL2,SAA1,Saa3,STAT3,VCAM1	343 (12)	7
CP-775146	G protein alphai		group	Inhibited	-2.646	0.141	C1R,C4A/C4B,FCGR2B,IFIH1,Igtp,Irgm1,TAP1		7
Fenofibrate	FBXO32		enzyme	Inhibited	-2.646	0.396	ALG12,BCAT2,ERP44,PPP3CB,PRKCZ,STT3A,TFPI2		7
PFOA_03 mg/kg	ARNT2		transcription regulator	Inhibited	-2.646	0.0948	ANG,AOX1,APOA5,CELF2,EGFR,ELK4,FCGR2A,FNBP1,GTF3A,HGFAC,HLA-A,IFI16,IGFBP4,ITIH3,JAK2,LIFR,NGEF,OAZ1,PEA15,PGK1,RBL2,Rpl29 (includes others),SLC17A1,SMARCD2,SNX5,ST6GALNAC6,THRB,TSC22D3		28
PFOA_03 mg/kg	Hbb-b2		other	Inhibited	-2.646	0.0193	C1QA,C8A,CD74,FN1,FTL,Hamp/Hamp2,MASP2,PRLR,SERPINF2,TF		10
PFHxS_03 mg/kg	ADRB		group	Inhibited	-2.645	7.51e-09	ACAT2,ATF5,BAK1,BDNF,CCNA2,CCND1,CDC7,CDKN1B,CFLAR,CREM,CXCL2,CYP51A1,E2F4,FAM110C,FDPS,GCLM,HMGCS1,HSD17B7,HSPD1,IDH1,JUN,JUNB,LSS,MSMO1,MVD,NCL,NEK2,NQO1,NSDHL,PPARGC1A,PPM1D,Prl2c2 (includes others),SLC40A1,SLC6A9,SRXN1,TRAF3,WEE1	802 (20)	37
PFOA_03 mg/kg	CCR2		G-protein coupled receptor	Inhibited	-2.644	0.0518	BGN,C1QA,C1QB,C1QC,Ccl9,CD163,CXCL12,CXCL2,DCN,FN1,GPT,IGF1,IL18,ITIH3,LUM,PRELP,TGFBI,TIMP2		18
HFPO-TA_0.02 mg/kg	OSM		cytokine	Inhibited	-2.639	5.2e-07	ABCC3,ACAA1,ACOT2,ALB,C1R,C1S,CDKN1A,CYP3A5,DHCR24,FGA,FGB,FMO5,FN1,GADD45G,GLUL,GRHPR,HSD11B1,ID1,LRG1,PIGR,RNASE4,SAA1,SERPINA1,SERPINA3,SERPING1,TAT	144 (19)	26
PFNA_03 mg/kg	ILF3		transcription regulator	Inhibited	-2.635	0.0519	ACSS2,ALCAM,CD163,CD9,CFH,COL14A1,EGFR,FADS2,FBXO6,FDPS,FKBP5,FMN1,ID2,IL1RN,LDLR,LPL,MAFB,MCM5,MGLL,PPARG,SCD,STEAP4		22
CP-865520	valproic acid		chemical drug	Inhibited	-2.634	3.79e-22	ABCD2,ABHD5,AKR1C4,ANK3,ANTXR2,APOA1,APOA4,ATF6,BAG1,BAG2,CACYBP,CARM1,CASP8,CD151,CDC123,CEBPA,CHPT1,CKS1B,CRAT,CTNNB1,CTPS1,CTSB,CYP2A6 (includes others),Cyp2c54 (includes others),CYP2C8,CYP4A11,Cyp4a14,CYP51A1,DAG1,DBI,DHCR7,DNAJB11,DNAJB9,EDEM1,EHHADH,EIF2S1,ELOVL2,FABP1,FABP2,FAS,FDFT1,GADD45B,GCLM,GNAI2,H6PD,HERPUD1,HIF1A,HMGCS1,ID2,IDI1,JUND,LDLR,LIMA1,MGAT2,MRPS2,MTTP,MVD,MVK,NME1,NPC2,NQ…	1195 (24)	122
PFNA_01 mg/kg	ERN1	-1.95	kinase	Inhibited	-2.633	0.000728	ANG,ATF4,CREB3L2,CXCL2,CYP1A2,DERL2,DGAT2,DNAJB11,DNAJC3,ERLEC1,ETS1,FAS,FITM2,FN1,GOLGA3,GOT1,HDLBP,IKBKB,JUN,LAD1,MLXIPL,MORF4L2,NCOA3,NOX4,PDIA5,PDIA6,PIGA,PLIN2,PROS1,SCD,SEC61A1,SEL1L,SPCS2,SURF4	1174 (20)	34
HFPO-TA_0.1 mg/kg	INSIG1	-1.47	other	Inhibited	-2.632	2.13e-07	ACACB,APOE,DHCR24,FABP4,FASN,HMGCS2,HSPA5,LPCAT3,LPIN1,LPL,PCYT2,PLIN2,SCD,SREBF1,TM7SF2,UCP2,VNN1	293 (12)	17
CP-868388	SMARCB1		transcription regulator	Inhibited	-2.632	2.73e-08	ACSL1,APOA5,APOC4,AURKA,BNIP3,BNIP3L,C4A/C4B,CA5A,CA8,CDK1,CEACAM1,CIDEB,COL18A1,CRP,Cyp2c54 (includes others),Cyp2c70,CYP2C8,Cyp2d26,Cyp2d9 (includes others),CYP3A7,CYP4A11,Cyp4a14,Defb1,F10,FABP4,FAS,FBP1,FGFR2,GMNN,JUP,MCM10,MCM4,Mup1 (includes others),PELI1,PERP,PFKFB1,PLXNB2,PPARG,PPP1R3C,S100A1,SLC37A4,SMC4,STAT3,TFDP1,TP53	843 (15)	45
PFHxS_10 mg/kg	POR	3.55	enzyme	Inhibited	-2.632	2.48e-28	ABCA1,ABCC3,ACADL,ACADVL,ACAT2,ACLY,Acot1,ACSL1,Akr1c14,ALDH1A1,Aldh1a7,APOA4,AQP8,ATF5,C11orf54,CD36,Ces2a,Ces2c,CPT1A,CPT2,CSAD,CYB5B,CYP26A1,CYP2B6,CYP2C18,CYP2C8,CYP39A1,CYP4A11,CYP51A1,CYP7B1,DHCR24,ECI1,EHHADH,ELOVL1,ELOVL2,ELOVL5,ELOVL6,ENTPD5,FABP2,FADS2,FDFT1,FDPS,FLVCR2,GADD45B,GPHN,GSTA5,GSTM1,Gstm3,GSTM5,Gstt3,HADHB,HLA-A,HLA-DMA,HMGCR,HMGCS1,HSD17B10,HSD17B11,HSD17B12,HSD3B1,Hsd3b4 (…	479 (7)	95
PFNA_03 mg/kg	IFN Beta		group	Inhibited	-2.631	0.446	CD74,CDKN1A,CLK2,CXCL14,CYP1A2,CYP2C9,DDX58,DHX58,DPP4,EIF2AK2,ENPEP,FN1,HLA-A,IFI16,IFI35,IFI44,IFIH1,IFIT1B,IFIT3,IL1RN,IRF2,IRF9,KRT79,MARCHF1,RSAD2,SERPINE1,SPRY4,STAT2,TLR5,TNFSF10,TRIM14,USP18,XAF1		33
HFPO4	IKBKG		kinase	Inhibited	-2.63	0.000216	C3,CLU,CXCL12,CXCL2,CYP7B1,ENPP2,HLA-A,IL1RN,JUNB,LIFR,NFKBIA,RGS16,Saa3,SLC16A2	312 (12)	14
NafionBP2_03 mg/kg	LY294002		chemical drug	Inhibited	-2.63	1.44e-06	ACSS2,ADH1C,AGL,AKR1C1/AKR1C2,ALOX5AP,AR,ATF4,AURKA,AXIN1,BIRC5,BRAP,Ccl2,CCNA2,CCNB1,CD74,CFLAR,CYP7A1,EGR1,FASN,FDFT1,FGF21,FOXO1,GCK,GPD1,Gsta4,HMGB2,HMGCR,IER2,JUNB,MAT2A,MDM2,ME1,MITF,MMP14,NDC80,NFE2L2,NQO1,NRN1,PIK3C3,RCC1,S1PR1,SCD,SOCS3,SPAG5,SQLE,SREBF1,SULT1C2,TAGLN,TOP2A,TOP3B,UBE2C,USP15,ZNF267	473 (22)	53
HFPO-DA	Hmgn3		other	Inhibited	-2.63	7.99e-16	Acaa1b,AHSG,AMBP,APOA1,Apoc3,AZGP1,FGA,KNG1,Mup1 (includes others),SERPINA1,TTR		11
PFOS_10 mg/kg	MBOAT7	1.36	enzyme	Inhibited	-2.63	1.21e-05	ACACA,ACSS2,DHCR24,ELOVL6,FASN,HMGCR,SCD	225 (7)	7
PFNA_03 mg/kg	Ras homolog		group	Inhibited	-2.63	0.0562	ABCA1,CCND1,CDKN1A,EGR1,ITGAV,PDGFRA,TJP1		7
PFNA_01 mg/kg	RNF181		enzyme	Inhibited	-2.63	0.11	CXCL12,ESR1,MED13L,OLFM1,WNK1,ZNF318,ZNF385B		7
PFNA_01 mg/kg	FOXP1		transcription regulator	Inhibited	-2.63	0.238	CDKN1A,DPYD,JUN,MEF2C,NFIA,NR5A2,NXPH1		7
PFNA_01 mg/kg	eltanexor		chemical drug	Inhibited	-2.63	0.142	CCNE2,E2F8,FEN1,H3C8,MCM4,MCM5,RAD51		7
PFNA_01 mg/kg	ribavirin		chemical drug	Inhibited	-2.63	0.19	CD38,DDX58,EIF2AK2,F7,IFI44L,IFIT3,RSAD2,USP18		8
PFHxS_10 mg/kg	HOXA7		transcription regulator	Inhibited	-2.63	0.201	CDH1,EDNRA,EGFR,MSI2,Tmsb4x (includes others),TSC22D1,VIM		7
CP-868388	IFNA4		cytokine	Inhibited	-2.63	0.195	CLIC4,H2-T22,H2-T24,HLA-E,IFIH1,Irgm1,Ly6a (includes others)		7
WY14643	LHX1		transcription regulator	Inhibited	-2.63	0.185	ATP1B1,DPP4,PAH,PDZK1,SERPINA6,UGT2B28,ZKSCAN1		7
PFOA_03 mg/kg	LTBR		transmembrane receptor	Inhibited	-2.63	0.138	CLU,CXCL12,DSG2,ENPP2,LIPC,LYZ,NFKBIA,SERPINA1		8
CP-775146	RAC1		enzyme	Inhibited	-2.629	0.371	ACTA2,CCN2,CRP,FAS,FN1,MAPK8,STAT3,VCAM1		8
HFPO-DA	XBP1		transcription regulator	Inhibited	-2.629	0.00446	APOA1,CYP1A2,HERPUD1,HSPA5,SCD,SERPINA1,TTR	58 (9)	7
CP-775146	valproic acid		chemical drug	Inhibited	-2.628	2.68e-13	ABHD5,ANK3,APOA4,ATF6,BAG2,CACYBP,CEBPA,CHPT1,CKS1B,Cyp2b13/Cyp2b9,CYP2B6,Cyp2c54 (includes others),CYP2C8,Cyp4a14,DAG1,DBI,DNAJB9,EHHADH,EIF2S1,FABP1,FABP2,FAS,GADD45B,GNAI2,HERPUD1,ID2,IDI1,JUND,MGAT2,MRPS2,MVD,NME1,NPC2,NQO1,NR0B2,PDIA6,PDZK1IP1,PLAT,POMP,PPARG,PRKCZ,PSMA1,PSMA4,PSMA5,PSMA6,PSMA7,PSMB1,PSMB10,PSMB2,PSMB4,PSMB5,PSMB6,PSMB7,PSMC3,PSMC6,PSMD1,PSMD12,PSMD13,PSMD14,PSMD4,PSMD6,PSMD…	524 (23)	71
HFPO4	PML		transcription regulator	Inhibited	-2.627	1.17e-09	ACADL,ACADM,ACOX1,ACSL4,ACSM1,ACTG1,APOA1,APOE,CCND1,EGFR,FABP1,FTL,GADD45A,HADHB,HMGCS1,LIPC,LPL,ME1,PDK4,SCD,SLC25A20,SQSTM1,TXN,UCP2	403 (24)	24
CP-865520	CCR2		G-protein coupled receptor	Inhibited	-2.625	0.479	BGN,C1QA,C1QB,C1QC,Ccl9,CXCL12,CXCL2,DCN,FN1,IGF1,IL18,ITIH3		12
CP-865520	CREB3L3		transcription regulator	Inhibited	-2.624	3.18e-05	APOA4,APOA5,CIDEC,CRP,CYP7B1,CYP8B1,Hamp/Hamp2,IGFBP2,LPIN1,PCK1,PPARA		11
CP-868388	lipopolysaccharide		chemical drug	Inhibited	-2.621	4.85e-24	ABCC6,ACAA2,ACADL,ACADM,ACLY,Acot1,ACSL1,ADM,AGT,AHR,ALDH2,ANGPTL4,APOA1,APOA4,APOB,ATG7,ATP1A1,ATP1A2,ATP6AP1,AVPR1A,BATF3,BAX,BCL10,BGN,C1R,C3,C5,Calm1 (includes others),CASP8,Ccl2,Ccl9,CCNF,CCNG2,CCNI,CD1D,CD36,CD74,CD81,CD9,CDC42EP4,CDH2,CDK4,CEACAM1,CEBPA,CISH,CITED2,CLDN1,CLIC4,COL3A1,CR1L,CREG1,CRP,CSF1R,CST3,CSTB,CTSB,CTSV,CXCL12,CXCL2,CXCR5,CYBA,CYCS,CYP1A2,CYP2A6 (includes others),Cyp2b…	787 (13)	336
NafionBP2_06 mg/kg	verapamil		chemical drug	Inhibited	-2.621	0.0358	ABCB1,ANXA2,BIRC5,CD59,GPT,HMGCR,JUN,S100A10		8
CP-868388	RARG		ligand-dependent nuclear receptor	Inhibited	-2.621	0.381	APOA1,Cyp2c70,DHRS3,DUSP1,EGR1,LAMB1,RARA,Rps27/Rps27rt,SLC10A1,SLC16A2		10
CP-868388	MAFB		transcription regulator	Inhibited	-2.621	1	CMKLR1,CXCL12,CXCL2,HOXB3,IGF1,SLC2A2,TP53		7
CP-865520	RARG		ligand-dependent nuclear receptor	Inhibited	-2.621	0.355	ABCA1,APOA1,Cyp2c70,DHRS3,DUSP1,EGR1,LAMB1,RARA,Rps27/Rps27rt,SLC10A1,SLC16A2		11
PFOA_03 mg/kg	POLR2M		other	Inhibited	-2.621	0.0123	AEN,CCND1,CCNG1,CDKN1A,ENC1,FAS,SULF2		7
PFOA_03 mg/kg	OSMR		transmembrane receptor	Inhibited	-2.621	0.121	CFLAR,CXCL2,FASN,FGB,Irgm1,JAK2,PSMB9,SCD,SERPINA1,STAT3		10
Fenofibrate	N-acetyl-L-cysteine		chemical drug	Inhibited	-2.621	1	ADIPOR1,AVPR1A,CASP3,CCND1,CD36,CXCL10,DUSP6,FAS,HIF1A,ITGA4,NFE2L2,RAF1,SLC16A1,TXNIP,VEGFA		15
PFNA_03 mg/kg	poloxamer		chemical reagent	Inhibited	-2.619	0.000117	ABCD3,ACADM,ACOX1,CD36,CPT1A,LPL,MLYCD		7
PFNA_01 mg/kg	poloxamer		chemical reagent	Inhibited	-2.619	2.1e-05	ABCD3,ACADM,ACOX1,CD36,CPT1A,LPL,MLYCD		7
NafionBP2_03 mg/kg	PRKAA		group	Inhibited	-2.619	0.00964	AR,BIRC5,Ccl2,FASN,HSD11B1,SREBF1,TMPRSS2	458 (21)	7
NafionBP2_03 mg/kg	GW9662		chemical reagent	Inhibited	-2.619	0.236	AGTR1,CD1D,CX3CR1,FABP4,FASN,RORA,SREBF1		7
WY14643	IL10		cytokine	Inhibited	-2.617	0.0266	ANKS1A,ATRX,BAK1,BMPR1A,CASP3,CASP8,CCR5,CDKN1B,CSF1R,CTSH,CXCL12,E2F8,ELAVL1,FAAH,HEXA,HPGD,IFNGR2,IGFBP4,Iigp1,INCENP,JUN,LY96,MMP14,MUC5AC,NUP98,PDZK1,SLC9A3R2,TFRC,TIMP1,TSC22D3		30
PFHxS_03 mg/kg	GHR	-1.56	transmembrane receptor	Inhibited	-2.615	0.0349	APC,CCND1,CD36,CDKN1B,GHR,IGF1,MOGAT1,PPARG,PRLR,SOCS2		10
PFHxS_10 mg/kg	JQ1		chemical reagent	Inhibited	-2.613	0.0503	BCL2L11,Brd4,BTK,CCNA2,CCND1,CDCA5,CDK4,CFLAR,DHCR24,E2F3,FDFT1,GINS1,H1-2,HEXIM1,HSPA5,IFIT1B,ITIH1,KDM3A,MCM3,MKI67,MVD,NFKB2,NMNAT1,P2RY14,RRM2,SH2D4A,TERT,TNFRSF14,TOP2A,XIAP		30
PFOA_03 mg/kg	IFNG		cytokine	Inhibited	-2.612	3.88e-09	AADAT,ABCD3,Acot1,AGT,AGTR1,AHCY,ALDH1L1,ALPL,AQP1,AQP11,AREL1,ARPP19,ASNS,ASS1,ATF4,ATP1A1,ATP1B1,AVPR1A,AZGP1,B2M,BACE1,Bst2,C1QA,C1QB,C1QC,C1R,C2,C3,C4A/C4B,CASP3,CASP8,Ccl27a,Ccl9,CCND1,CCND3,CD163,CD36,CD55,CD5L,CD74,CDC20,CDK1,CDKN1A,CEACAM1,CERS6,CFB,CFLAR,CFP,CGAS,CHAC1,CP,CSF1R,CSF2RB,CTNNB1,CTSB,CTSC,CTSD,CTSH,CTSS,CTSZ,CXCL12,CXCL2,CYP27A1,CYP2C9,DCN,DDX5,DDX58,DECR1,Defb1,DHX9,DKK1,DP…	854 (19)	235
PFNA_01 mg/kg	Interferon alpha		group	Inhibited	-2.612	0.00668	ADAR,AFP,BCL2L13,BMP4,CASP8,CCND2,CD38,CDKN1A,CEACAM1,COX7A1,CSF2RB,CTH,CXCL2,CYP1A2,CYP2C9,DDX58,EGFR,EIF2AK2,ENPP2,F3,FAS,FCGR2B,FOS,HLA-A,IFI35,IFI44,IFI44L,Ifi47,IFIH1,IFIT1B,IFIT3,IFITM2,IFITM3,IGFBP4,IL1R1,IL1RN,IL6R,IL6ST,INSR,IRF5,ISG20,ITPR1,JAK1,MARCHF1,MARCHF2,MRPL17,MYLIP,NFKBIA,NMI,NT5E,PARP12,PARP14,PARP9,PI4K2B,PLSCR1,PRF1,PRKCE,PSMB8,PTBP1,RABGAP1L,RNF213,RSAD2,RTP4,SEPTIN4,SERPIN…	998 (16)	80
NafionBP2_06 mg/kg	ITPR2		ion channel	Inhibited	-2.611	0.00362	GBP6,Gbp8,Gm4951,Ifi47,Igtp,PSMB9,Tgtp1/Tgtp2		7
HFPO4	IL4		cytokine	Inhibited	-2.608	3.47e-12	ACOX1,Acp5,ACSL1,ACSL4,ACTB,ACTG1,ALAS1,ALDH2,ANXA2,APOE,ARG1,ASS1,BCL6,BNIP3,Bst2,C3,CCND1,CD14,Cd24a,CD36,Cmah,COL18A1,CSF2RB,CTSC,CXCL2,CYP2E1,DECR1,DGAT2,EHHADH,ENHO,EPHX1,FABP4,FADS1,Fam25c,FGB,FGG,FKBP5,FN1,GADD45B,GPLD1,GPX4,GSR,GSTT2/GSTT2B,HILPDA,HOPX,HSD11B1,HSD3B1,IFITM3,IGF1,IGFBP4,IL1R1,IL1RN,JUNB,LDHA,LGALS1,LGALS3BP,LIFR,LPL,LRP1,LY6D,MAFB,MIF4GD,MYC,NFIL3,NFKBIA,PIGR,PLIN2,PRSS8,P…	370 (17)	86
PFNA_03 mg/kg	IFNAR1		transmembrane receptor	Inhibited	-2.608	0.119	Apol7e (includes others),Apol9a/Apol9b,ASS1,CLIC5,CXCL2,EIF2AK2,F10,F7,HLA-A,HMGCS1,IFI16,IFI44,IFIH1,IFIT1B,IFIT3,IL18,ITGAV,OTC,PARP12,RSAD2,RTP4,SDC1,SEPTIN4,SERPINE1,Sp100,TGM2,TNFAIP2,TNFAIP3,TNFSF10,TRIM21,UBD,USP18,XAF1		33
PFNA_03 mg/kg	PARP9	-1.48	enzyme	Inhibited	-2.607	0.0246	BCL6,CD74,HLA-DQA1,HLA-E,IFI44,IFIT3,IRF2		7
CP-868388	bromodeoxyuridine		chemical drug	Inhibited	-2.607	0.222	GSTP1,IFIH1,IGFBP3,IGFBP4,IRF7,TGFA,TGFBI		7
CP-775146	HNF1A		transcription regulator	Inhibited	-2.606	1.67e-13	AADAC,ACAT2,Akr1c12/Akr1c13,AMBP,ANPEP,AP3M1,APOB,APOM,ASGR1,ASGR2,ATF2,ATP7A,C2,C8G,C9,CD302,COQ7,CPQ,CRP,CYP1A2,CYP3A7,CYP4V2,DPP4,EIF4EBP2,ENPEP,FABP1,FAM107B,FAS,FBP2,FBXO8,FH,FOXA2,FOXA3,G0S2,GCK,GRHPR,HAL,HGD,HGFAC,HSD11B1,IGF1,IGFALS,Ins1,ITIH4,KYAT3,LIPA,MRPL15,NBR1,NOP16,NR0B2,NR5A2,PCK1,PEX13,PFKL,PGK1,PIGR,PLCB1,PNO1,PRLR,PROC,PSMA5,RACK1,RNASE4,SLC26A1,SLC37A4,SLC4A2,SLC7A2,TNFRSF1A,T…	618 (15)	72
PFOS_10 mg/kg	GHR	-1.52	transmembrane receptor	Inhibited	-2.606	0.0282	APC,CCND1,CD36,GHR,IGF1,IGFBP2,IGFBP4,MOGAT1,MYC,SNAI2		10
PFNA_01 mg/kg	GHR	-1.42	transmembrane receptor	Inhibited	-2.606	0.329	APC,CD36,CDKN1A,GHR,IGF1,IGFBP4,LPL,MOGAT1,PRLR		9
PFHxS_10 mg/kg	KDM5B	-1.72	transcription regulator	Inhibited	-2.606	3.34e-05	AP4S1,AURKA,BUB1B,CCNB1,CCND1,CDCA3,CDK1,CDKN1B,CLDN1,DHCR24,DLGAP5,DPY19L1,ECT2,EGR1,EIF5B,ESR1,FGFR2,FHL1,FOXA1,FST,GADD45A,HACD1,HMMR,IGFBP2,KIF2C,let-7,MCAM,MCM2,MCM3,MIA3,NOL3,OIP5,PBK,PIR,POLB,PRLR,SMARCA2,SMC5,SMOX,TOP2A,TTK,XBP1	1215 (16)	42
NafionBP2_06 mg/kg	G protein alphai		group	Inhibited	-2.605	4.83e-06	C1R,CCN1,F2R,GBP4,GBP5,GBP6,Gbp8,Gm4951,HLA-A,IFIH1,IFIT3,IFITM3,Igtp,PMVK,PSMB9,SERPING1,SOCS3,TAGLN2,TNFRSF12A,TUBB6	478 (11)	20
PFHxS_10 mg/kg	INSIG2	-1.27	other	Inhibited	-2.605	2.28e-05	ACACA,ACLY,ELOVL6,FASN,FDFT1,FDPS,GPAM,HMGCR,LDLR,SCD	852 (10)	10
PFNA_03 mg/kg	MAFB	-2.26	transcription regulator	Inhibited	-2.601	0.432	ACTB,ALCAM,CAP1,CCND2,CD163,CXCL12,CXCL2,IGF1,IL18BP,LGMN,MAFB,MTSS1,NUAK1,PCK1,SLC2A2,SLC40A1		16
NafionBP2_06 mg/kg	IL31		other	Inhibited	-2.599	0.00277	CCNB1,CDK1,CISH,JUNB,MCM4,SOCS2,SOCS3	564 (19)	7
CP-865520	F3		transmembrane receptor	Inhibited	-2.599	0.263	CASP7,EGR1,F2,FERMT2,LAMB1,LCP1,RAC1,SERPINC1,VEGFA		9
NafionBP2_06 mg/kg	torin1		chemical reagent	Inhibited	-2.599	0.0656	ACSS2,ADH1C,AKR1D1,ALDOA,ATP5MG,ATP6V0E2,CCND1,COX7A2,EIF3E,FASN,GAPDH,GPI,PDHA1,RPL12,RPL17,RPL26,RPL37A,RPS14,RPS7,TAGLN,UQCR10,UQCRFS1,VIM		23
PFHxS_10 mg/kg	CETP		enzyme	Inhibited	-2.598	0.0765	APOB,HMGCR,HSPA5,LDLR,LPL,PLIN2,PPARG		7
NafionBP2_0.3 mg/kg	Interferon alpha		group	Inhibited	-2.596	0.0256	CASP1,CYP1A2,CYP2C9,EPSTI1,GBP2,GBP5,HLA-A,IFI16,IFNAR2,NPM1,SOCS3,STAP1,TMEM140		13
PFNA_01 mg/kg	SIRT3		enzyme	Inhibited	-2.595	0.139	ACADM,ACOX1,CPT1A,CYCS,FAS,MT-ND5,PPARGC1A,RICTOR,SCD,SLC2A1,SUCNR1,VIM		12
HFPO4	PKD1		ion channel	Inhibited	-2.594	1.38e-12	AADAC,ABCG2,ACOT2,ACOX2,Acp5,ALDH1A1,APOM,BHMT2,CPN2,CXCL2,DENND2B,EGFR,EIF4EBP1,F13B,G6PC1,HGD,Hrg,IDH1,ITIH2,KNG1,KRT18,MYC,PAH,PCK1,PICALM,PRLR,PRODH2,QPCT,SERPINF2,SLC2A2,TTR	240 (12)	31
PFHxS_10 mg/kg	oleoyl-estrone		chemical drug	Inhibited	-2.594	0.000844	ACACA,ACADVL,CPT1B,CYP2C8,Cyp4f16/Cyp4f37,FASN,LDLR,LPL,PDK1,RASA1,SLC27A1	788 (7)	11
PFOA_03 mg/kg	oleoyl-estrone		chemical drug	Inhibited	-2.594	7.93e-05	ACACA,ACADVL,ADCY4,CPT1B,CYP2C8,FASN,LPL,PDK1,PSMC2,SLC27A1	529 (7)	10
PFHxS_10 mg/kg	GAS5		other	Inhibited	-2.592	0.0765	CCNB1,CCND1,CDK1,CDK4,CDKN1B,PTEN,RECK		7
CP-868388	THPO	-1.29	cytokine	Inhibited	-2.592	0.497	AURKA,BAX,CEBPA,CISH,FOXA2,NFE2L2,RARA,SP1,TAP1,TFDP1		10
CP-775146	IL13		cytokine	Inhibited	-2.59	0.0323	Acp5,CASP7,CCN2,CD36,CEBPA,CISH,COL18A1,CXCL2,EGFR,ENPP2,FAM162A,FAS,FCGR2B,FGG,FOXA2,FOXA3,G0S2,GNAI2,GPX4,GRIN1,HK1,HSD11B1,HSD3B1,IGF1,IL11RA,JAK1,LIPA,MAOA,PPARG,PTH1R,SLC7A2,STAT6,TNFRSF1A,TNFRSF1B,VCAM1		35
NafionBP2_06 mg/kg	CIITA		transcription regulator	Inhibited	-2.588	0.0212	CCND1,CD74,COL1A1,GCNT2,HLA-A,HLA-DMB,HLA-DQA1,HLA-DQB1		8
NafionBP2_0.3 mg/kg	IL3		cytokine	Inhibited	-2.588	0.000298	ALOX5AP,ARG1,ARHGDIB,CD63,DAD1,EGR1,GADD45G,HLA-A,RPL3,RPL4,RPS19,RPS6,SNRPD2,SOCS3,ZBTB17		15
PFNA_01 mg/kg	F7	-1.81	peptidase	Inhibited	-2.587	0.303	CCN1,CXCL2,F3,FOS,IER2,JAG1,PAPOLA		7
HFPO-TA_0.1 mg/kg	THBS4		other	Inhibited	-2.586	7.5e-05	ATF4,CALR,CRELD2,HSPA5,HYOU1,P4HB,SDF2L1	80 (5)	7
NafionBP2_06 mg/kg	NRG4		growth factor	Inhibited	-2.586	2.12e-05	ACACA,ACOX1,EHHADH,FASN,ME1,SCD,SREBF1	358 (7)	7
NafionBP2_06 mg/kg	ADRB		group	Inhibited	-2.586	1.98e-13	AACS,ACAT2,ANXA5,BAX,BHLHE40,CASP6,Ccl2,CCNA2,CCND1,CCNE1,CDKN1A,CFLAR,CYP51A1,FAM214A,FAS,FDPS,FGF21,GADD45A,GSTA3,GSTA5,HMGCS1,HSD17B7,HSD3B7,HSPD1,IDH1,IFIT3,IKBKG,INSIG1,JUN,JUNB,LSS,MSMO1,NCL,NEK2,NQO1,NSDHL,PCYT2,PPARGC1A,PPM1D,RAD51,SRXN1,TRAF3,WEE1	583 (17)	43
PFNA_03 mg/kg	BNIP3L		other	Inhibited	-2.584	8.39e-05	AURKA,CCNA2,CCND3,CCNE2,CD22,CD47,CENPE,CENPF,CHEK1,CKAP2,Dleu2,GADD45A,GSN,KIF11,NFKBIA,NUF2,PDGFRB,PFKFB3,RRM2,STAT3,TFDP2,TIMP2,TOP2A	1082 (11)	23
PFNA_01 mg/kg	TNF		cytokine	Inhibited	-2.584	1.32e-12	AAK1,ABCB11,Abcb1b,ABCC3,ABCD2,ABCG2,ACADM,ACADS,ACADVL,ACOX1,ACSL1,ACSL3,ACSL5,ACTB,ADAMTS7,ADM,AGT,AGTR1,AKR1B1,ALCAM,Aldh1a7,ALS2CL,ANGPTL4,APBA3,APC,APCS,AQP1,ARHGAP18,ARHGEF10L,ASS1,ATF4,ATP1A1,ATP2B1,AVPR1A,AXIN2,BACE1,BBOX1,BCL2L11,BCL2L13,BGN,BMP2,BMP4,BMP6,BMPR1A,BUB1B,C1QTNF1,C4A/C4B,C5,CA2,CALR,CARD6,CASP8,Ccl27a,CCN1,CCND2,CD163,CD36,CD38,CD47,CD74,CDKN1A,CDO1,CEBPG,Celf1,CERT1,CFB,CF…	1422 (21)	364
CP-775146	salmonella minnesota R595 lipopolysaccharides		chemical - endogenous non-mammalian	Inhibited	-2.581	0.551	ADAM9,CXCL2,IKBKE,NFKB1,NFKBIA,SLC7A2,VCAM1		7
HFPO-TA_0.1 mg/kg	miR-124-3p (and other miRNAs w/seed AAGGCAC)		mature microRNA	Inhibited	-2.579	0.00303	ACAA2,ALDH9A1,CD164,DHCR24,ECI2,HADH,HADHB,HTATIP2,MMADHC,PAPSS2,SHLD2,SLC15A4,SLC16A1,SLC22A5,SLC25A30,SUCLG2,TSKU		17
CP-868388	F7	-2.6	peptidase	Inhibited	-2.579	0.083	Ccl2,CLDN1,CXCL2,EGR1,IER2,RELA,ZFP36		7
NafionBP2_06 mg/kg	NPPB		other	Inhibited	-2.579	2.55e-07	ACAT2,BAX,COL1A1,FDFT1,FDXR,GSTA3,HMGCR,HMGCS1,HSD3B1,IDI1,LSS,MSMO1,PPARGC1A,SCARB1	758 (7)	14
WY14643	CHUK		kinase	Inhibited	-2.579	0.0529	Acp5,CDC25A,CDKN1B,COL18A1,CXCL12,DNMT1,GADD45B,GRN,HSP90AA1,IFI16,IFNA4,LIFR,SLC16A2,TGFA,TK1		15
NafionBP2_06 mg/kg	miR-291a-3p (and other miRNAs w/seed AAGUGCU)		mature microRNA	Inhibited	-2.578	0.00548	CCND1,CDKN1A,CENPF,CMTM4,INSIG2,KIF23,KPNA2,LMNB1,MBNL2,MED28,MYBL1,PBK,PRC1,RAB22A,RECK,RPIA,TGFBR2		17
CP-775146	F2R		G-protein coupled receptor	Inhibited	-2.578	0.0351	CCN2,CXCL12,FGFR2,FN1,KDR,LAMB1,PLAT,TEK,TFPI2,TP53,VCAM1		11
NafionBP2_06 mg/kg	FBXW7		enzyme	Inhibited	-2.578	9.78e-06	BIRC5,CD36,COL1A1,CS,DGAT2,FABP4,FDFT1,GPAM,HMGCR,JUN,NQO1,PCCB,PPARGC1A,RHOB,SERPINE1,SQLE,SREBF1,STIP1,TP53	864 (22)	19
PFNA_01 mg/kg	THRA	-1.38	ligand-dependent nuclear receptor	Inhibited	-2.576	0.0266	ANGPTL4,APOA5,ATF4,BMP4,CAMK4,CDKN1A,CPT1A,CTSB,CTSD,CXCL2,EHHADH,FGFR1,FGFR3,FOS,FST,GPD2,IGF1,INHBA,JUN,KLF9,LAMP2,LPL,PPARGC1A,PTTG1,RCAN2,SERPINE1,SLC6A12,SYT12,TFAM		29
CP-868388	MAP2K1/2		group	Inhibited	-2.575	0.0306	C3,Ccl2,CDK1,DUSP1,EGR1,FURIN,H2AX,HERPUD1,JAK1,NFKB1,PCNA,PHLDA1,SCARB1		13
Fenofibrate	PML		transcription regulator	Inhibited	-2.574	2.03e-07	ACADL,ACADM,ACOX1,BRCA1,CACYBP,CCNA1,CCND1,CDK2,CFL1,CPT1B,EGFR,FAM50A,FAS,GPAM,HADHB,HMGCS1,HSD17B7,HSPB1,IFI35,IFIH1,ME1,NFE2L2,PDK4,PRKCA,PSMB8,PSMB9,RXRA,SLC25A20,SREBF2,TAP1,TPD52L2,YWHAG	571 (17)	32
Fenofibrate	fenretinide		chemical drug	Inhibited	-2.574	0.0248	BID,CASP3,CCND1,HIF1A,JAK1,NFE2L2,PRF1,RBL2,RXRA,VEGFA,XPA		11
PFNA_01 mg/kg	IL22		cytokine	Inhibited	-2.57	1	CXCL12,CXCL2,CYP1A2,FGA,GRPR,HSP90AB1,HSPB1,MTOR,RBL2,SAA1,SERPINA3,TGM3		12
CP-868388	dithiothreitol		chemical reagent	Inhibited	-2.57	0.00123	BOK,CCNG2,ERO1B,HIF1A,HSP90B1,LMAN1,PHLDA1,PTGES2,SEL1L	671 (16)	9
CP-868388	XBP1	-1.96	transcription regulator	Inhibited	-2.57	3.84e-22	APOA1,ATF6,ATF6B,ATG5,BET1,BET1L,Ccl2,CDK5RAP3,COPB2,COPG1,COPZ1,CXCL2,CYP1A2,DAD1,DERL1,DNAJB11,DNAJB9,EDEM1,EDEM2,ERO1B,FAS,FN1,GGCX,GOLPH3,GORASP2,GOSR2,HERPUD1,HM13,HSP90B1,KDELR2,KDELR3,LMAN1,MAN1A1,MAP1LC3B,MGAT2,MOGS,NR1H3,OSTC,PDIA5,PDIA6,PPIB,PRNP,RELA,RPN1,RPN2,Rrbp1,S1PR1,SCD,SEC11A,SEC16A,SEC22B,SEC23A,SEC23B,SEC31A,SEC61A1,SEC63,SERPINA1,SOD1,SPCS2,SREBF1,SRP19,SRPRA,SSR3,SURF4,TFDP1…	680 (18)	76
CP-865520	NCOA1		transcription regulator	Inhibited	-2.569	5.06e-12	ABCA1,ACSL4,AHR,APOA4,BPGM,C3,CA5A,Calm1 (includes others),CASP7,CASP8,CBX4,CEBPA,DIO1,EGR1,ERBB3,FABP4,FGFR2,GJB2,Gk,GYG1,HIF1A,HSD11B1,IGF1,IL1RN,ILK,LIAS,LPIN1,LYZ,NCAPH2,NFIB,NFIX,NFKBIA,NR0B2,NR1I3,PCK1,PDCD2,PHB2,POU2F1,PPARG,PTGES2,SLC2A2,SORBS1,SREBF1,STAG2,THPO,THRSP	837 (20)	46
PFNA_03 mg/kg	Tcf7		transcription regulator	Inhibited	-2.567	0.000272	Akr1c12/Akr1c13,ARHGEF12,ARRDC4,CDK1,CHCHD10,CHDH,CHEK1,CROT,DHCR24,ECM1,EPHX1,ETNK1,EVI5,FAAH,FDPS,GM2A,GPD2,GSAP,HSD17B11,ID2,IGF1R,IL1R1,JAM2,KIF11,LDLR,LPCAT3,LRIG1,MAF,MAPK12,MSMO1,MXD1,MYD88,NR5A2,NR6A1,NRN1,NTN4,OSBPL3,OSBPL8,PARP1,PI4K2A,PLTP,PPARG,PPM1L,PRKD3,PSAP,PTEN,RAB4A,SC5D,SCAMP1,SDC1,SGMS1,SH3BGRL2,SLC35D1,TBL1X,TIAM1,TNFRSF19,TOX,TRPM1,TSC22D1	589 (7)	59
NafionBP2_06 mg/kg	IFNAR1		transmembrane receptor	Inhibited	-2.567	0.0096	Apol9a/Apol9b,Ccl9,CLIC5,GBP4,HLA-A,HMGCR,HMGCS1,IDI1,IFI16,IFIH1,IFIT3,IRF1,IRF7,Ms4a4c (includes others),SDC1,SERPINE1,SOCS3,SQLE,STAT1,TGM2,TNFAIP2,UBD,VEGFB	560 (17)	23
CP-775146	SMARCA4		transcription regulator	Inhibited	-2.565	0.498	ACSL5,ACTA2,AHR,AZGP1,BNIP3L,CA14,CCN2,CEACAM1,CPS1,DHFR,FAS,FGFR2,FGG,FN1,FOXA2,GADD45B,GADD45G,HPGD,IGF1,KDR,LGALS1,MAPK1,NPC2,NR2F2,PERP,PLAT,POLB,PON3,PPARG,SDC2,SMARCC1,SS18,TAOK3,TAP1,TP53,TTR,WDR45		37
CP-775146	TP53	-1.22	transcription regulator	Inhibited	-2.564	2.5e-29	ABCG2,ACADL,ACADM,ACTA2,ACTN1,ADH5,AHCY,AK4,ALDH1A1,ANK1,ANXA2,ANXA6,API5,ARHGAP5,ASL,ATP5F1C,BAD,BCAP31,BCAS3,BMP1,BNIP3,BOK,C2,C9,CALU,CAMLG,CAND1,CCN2,CCNF,CCNG1,CCS,CD36,CD59,CD82,CDC20,CDC34,CDK1,CDK4,CEBPA,Ces1b/Ces1c,CKS1B,CKS2,CLTA,CMBL,CNN3,COL14A1,COL18A1,COMT,COQ3,Cox5b/Gm34962,COX7A2,Crip2,CSF1R,CSRP1,CSTB,CTSD,CXCL12,CXCL2,DBI,DBT,DCK,DCTN2,DDX3X,DHFR,DPP4,DSTN,DTYMK,ECH1,EGFR,EI24,E…	598 (21)	236
HFPO-TA_0.1 mg/kg	N-cor		group	Inhibited	-2.563	2.35e-06	ACACB,ACSL1,CCND1,CD36,CIDEC,FABP4,FASN,GSTP1,IDH1,IGF1,LHPP,PCK1,PLIN2,SCD,SREBF1	409 (23)	15
PFNA_03 mg/kg	verapamil		chemical drug	Inhibited	-2.563	0.125	ABCB1,ANXA2,BIRC5,BRAF,GJA1,GPT,JUN,LDLR,PKLR,S100A10,TXNIP		11
CP-868388	Ccl2	1.58	cytokine	Inhibited	-2.562	0.0193	Ccl2,Ccl9,CTSB,CTSV,CXCL2,FABP4,IGF1,LPL,PPARG,SDC4,TIE1		11
CP-865520	Ccl2		cytokine	Inhibited	-2.562	0.0716	Ccl9,CTSB,CTSV,CXCL2,FABP4,IGF1,LPL,PPARG,SDC4,TIE1		10
PFHxS_10 mg/kg	CPT1B	3.27	enzyme	Inhibited	-2.561	1.04e-07	ABCB4,ACACA,ACACB,ACADL,ACADM,ACADVL,ACSL1,ANGPTL4,ARAF,ATP5F1A,BRAF,CA2,Calm1 (includes others),CBL,CBLB,COX7A1,CRKL,CS,DBI,DGAT2,EGLN3,EIF4E,EIF4E2,FABP3,FASN,FBP2,FLOT1,GPAM,HADH,HADHA,IKBKB,INSR,LPL,MAPK8,MGLL,MKNK2,NDUFB3,NFKBIA,PANK1,PCK1,PDK4,PFKFB3,PHKA2,PIK3CA,PIK3R1,PPARGC1A,PPP1CA,Ppp1cc,PPP1R3C,PRKAA2,PRKAB1,PRKACA,PRKAR1A,PRKAR2A,PTPRF,PYGL,RAF1,RPS6KB1,SCARB1,SCD,SLC27A1,SOCS2,SORBS…	473 (7)	67
PFNA_03 mg/kg	Map3k7		kinase	Inhibited	-2.561	0.357	AFP,AR,BHLHE40,BMP4,CXCL2,FASN,GAS1,JUN,NFKBIA,RSAD2,SCD,SESN1,TSC22D1,Vnn3		14
CP-865520	Ifnar		group	Inhibited	-2.559	0.0317	B2M,C3,CD74,H2-Q8,HLA-A,HLA-E,IFIH1,IFITM3,IRF7,Irgm1,MYD88,PNPT1,PSMB8,TAP1,TAPBP,UBE2L6		16
HFPO-TA_0.02 mg/kg	CSHL1		growth factor	Inhibited	-2.558	4.05e-06	Cyp2a12/Cyp2a22,CYP2B6,Cyp2c70,CYP2C8,CYP3A5,CYP4A11,HNF4A,IGF1	130 (13)	8
PFHxS_10 mg/kg	NS-398		chemical reagent	Inhibited	-2.557	0.361	Abcb1b,ALPL,BCL2L11,BIRC5,CAPN2,CCNB1,CCND1,CDKN1A,CDKN1B,CEBPB,GDF2,IGF1,PDCD4,PPARG,PPFIA1,PRDX1,PSMB5,RECK,TFPI2		19
HFPO4	Gcg		other	Inhibited	-2.556	2.69e-29	AGXT,APOA4,ARG1,ASL,ASS1,CPS1,CTSC,CYP2C8,ERO1B,ETNPPL,FBP1,GLS2,GNMT,GSTA5,HAL,Hamp/Hamp2,MAT1A,ME1,METTL7B,OAT,OBP2B,PEX11A,RARRES1,RNASE4,SDC1,SLC25A15,Slco1a1,SULF2,Sult5a1,SUSD4		30
PFNA_01 mg/kg	Gcg		other	Inhibited	-2.556	3.19e-12	AGXT,ALDH1B1,APOA4,ASL,ASS1,ATP1B1,CPS1,CSRP3,CTH,CTSC,CYP2C8,FMN2,FOS,GLS2,GNMT,GSTA5,GSTM1,HAL,ITIH5,ME1,METTL7B,MMD2,NNMT,OAT,PEX11A,RARRES1,RNASE4,SDC1,SLC7A2,SULF2		30
PFHxS_10 mg/kg	TICAM1		other	Inhibited	-2.555	0.00926	ACSL1,AGTR1,AK3,Apol7e (includes others),CCRL2,CD38,CFB,CFLAR,DDX58,EDNRB,EGR1,ETS2,FAS,IFI16,Ifi47,IFIT1B,IFIT3,IL18,Irgm1,ISG20,JAG1,MAFF,MCM2,MKI67,Ms4a4c (includes others),NFKB2,NFKBIA,NOX4,PDE4B,PELI1,PSTPIP2,RSAD2,SERPINE1,SLC7A2,TSC22D1,VCAM1	1505 (20)	36
PFOA_03 mg/kg	CG		complex	Inhibited	-2.555	0.000126	ACSL1,ALDH1A1,Aldh1a7,AR,B2M,BMP4,BMPR1A,BMPR1B,C1R,C1S,C2,C4A/C4B,CBFA2T3,CCND1,CCND3,CDK1,CDKN1A,CFB,CLU,CXCL12,CYP26A1,CYP7B1,DBI,DMD,EGFR,ENPP2,FABP5,FAS,FYN,G0S2,G6PC1,GAS1,GGCT,GREM2,HDLBP,HLA-A,HLA-DQA1,HLA-E,HSD11B1,HSD17B7,HSD3B1,Hsd3b4 (includes others),IGF1,IGFBP2,IGFBP4,IL17RB,IL18,ITGA4,ITGB5,ITPR1,JUN,KHK,LGR4,MCM3,MCM5,NR2F6,NR5A2,OXT,PPP1R14A,PRLR,S100A10,SCARB1,SDC1,SDC4,SLC4A4,S…	1084 (21)	76
PFNA_03 mg/kg	STAT2	-1.5	transcription regulator	Inhibited	-2.554	0.141	GBP6,IFI35,Ifi47,IFIT1B,IFIT3,IFITM2,IRF5,IRF9,PSMB8,RSAD2,RTP4,SF3A1,TNFSF10,USP18		14
HFPO4	RICTOR		other	Inhibited	-2.55	0.000542	BSG,COX6B2,G6PC1,GCK,IGFBP1,LEPR,NDUFB9,OBP2B,PSMD4,PSMD8,PSME1,RGS16,RPL12,RPL13A,Rpl23a,RPL38,RPL4,Rplp1 (includes others),RPS11,RPS26,SDHA	288 (11)	21
HFPO-TA_0.1 mg/kg	ILF3		transcription regulator	Inhibited	-2.55	0.00112	ACTG1,ANXA5,CFH,EGFR,FKBP5,IL1RN,LPL,MAFB,MGLL,SCD	175 (7)	10
PFOA_03 mg/kg	PLG	-1.49	peptidase	Inhibited	-2.55	0.289	APOH,FCGR2B,FYN,IQSEC1,MRC1,MXI1,PLG,STAB2,SYK,TNFRSF11B		10
PFOA_03 mg/kg	PLX5622		chemical drug	Inhibited	-2.548	0.211	ARF5,ATF4,B2M,Calm1 (includes others),Ccl9,CELF2,CSF2RB,CXCL12,EMC10,GRN,HSPA5,Ifi27l2a/Ifi27l2b,IL1RN,MALAT1,PSMB9,SELENOF,SERPINF1,SPP1,TNFRSF11B		19
PFHxS_10 mg/kg	PP1		chemical drug	Inhibited	-2.547	0.0701	BCL2L11,CCND2,CDH1,CDKN1B,ESR1,IL1RN,JUN,ODC1,SERPINE1,TJP1,VCAM1		11
PFOA_03 mg/kg	MAPKAPK2		kinase	Inhibited	-2.547	0.0418	CXCL2,HSPA5,HSPB1,HSPB6,IL18,IRF3,MARCO,MRC1,NFKBIA,PLA1A,TSC22D1		11
CP-868388	medroxyprogesterone acetate		chemical drug	Inhibited	-2.546	1.62e-06	ALDH2,ALDH3A2,ALG5,ASAH1,ATP6AP1,BAX,Ccl2,CCNG2,CDK1,CEBPA,CKS2,CLDN1,COL3A1,CTSB,DCN,DIAPH1,DPM3,ENPP2,F2R,FAS,FGF1,FN1,GANAB,GHR,GLB1,GM2A,GNG12,GNS,HES6,HIF1A,HSD11B1,HSP90B1,ID1,ID2,IGF1,IGFBP7,IL11RA,IL18,IL6R,IL6ST,LAMB3,LAMP2,LIFR,LIPA,MAD2L1,MAOA,MAPK8,MCM4,MOGS,MYH9,NAGLU,NPC1,NUSAP1,OAT,ODC1,PCNA,PLCB1,PPARG,PPP1CB,PXN,RARRES2,RPN1,RPN2,SAT1,SCD,SMAD1,SMPD1,SMS,SP1,STAT3,TFPI2,TGFB3,TP5…	1082 (23)	75
PFHxS_10 mg/kg	CDKN2A		transcription regulator	Inhibited	-2.54	1.35e-06	AMD1,APPL2,ASF1B,ATAD2,AURKB,BCL2L11,BIRC5,BUB1B,CCNA2,CCNB1,CCND1,CCND3,CCNI,CDCA5,CDK1,CDKN1A,CDKN1B,CEBPB,CENPK,CITED2,DDX5,DEK,DYNLRB1,E2F3,EGR1,EHD3,EPS8,FANCA,FANCL,FASN,FMN2,FN1,FOXA1,FST,GNA13,GSPT1,H2AX,HACD3,HMGB2,HOXC4,HUNK,IFI35,ITGAV,JAK2,JUN,KANK2,KLK3,MAD2L1,MCM4,MCM5,MDM2,MKI67,MRC1,NFKB2,NOX4,NPAT,NR3C1,ODC1,PDGFA,PDGFRB,PEG3,PIAS1,PLK1,PML,POLD2,PSMA5,PTEN,RAB9A,RAD51AP1,RBL1,RF…	1172 (18)	84
CP-775146	IL21		cytokine	Inhibited	-2.54	0.222	BSG,Cxcl9,DPP4,FCGR2B,ID2,Igtp,IRF5,Irgm1,PCNA,STAT3,TAP1,Tgtp1/Tgtp2,TIRAP		13
PFNA_03 mg/kg	JAK		group	Inhibited	-2.54	0.11	CDH2,DDX58,EIF2AK2,FBXO32,HES6,IFIH1,IFIT3,IFITM3,IGF1,RSAD2,VIM		11
PFHxS_10 mg/kg	JAK		group	Inhibited	-2.54	0.0459	CDH2,DDX58,EIF2AK2,FBXO32,HES6,IFIH1,IFIT3,IFITM3,IGF1,RSAD2,SOCS2,VIM		12
CP-775146	PARP1		enzyme	Inhibited	-2.539	0.0491	ATXN10,CXCL12,Cxcl9,EGFR,FAS,IGF1,Igtp,IL18BP,RELA,Tgtp1/Tgtp2,TP53,VCAM1		12
PFOS_10 mg/kg	TRAP1		enzyme	Inhibited	-2.538	0.313	Akr1c12/Akr1c13,BCL2L13,C1QBP,CHCHD3,EARS2,GARS1,HSPE1,ODF2,TMA16,UBIAD1		10
NafionBP2_06 mg/kg	AURK		group	Inhibited	-2.538	0.00915	AEN,BAX,BBC3,CDKN1A,CMBL,FDXR,HSPA4L,PSTPIP2,SULF2,TCEA3	381 (7)	10
NafionBP2_03 mg/kg	ZFP36		transcription regulator	Inhibited	-2.538	0.016	CCNE2,CENPA,FGF21,KNTC1,NUF2,PBK,PRC1,S100A8,TFRC,TOP2A		10
PFOS_10 mg/kg	HOXA9		transcription regulator	Inhibited	-2.538	1.67e-05	ADD3,AKAP13,BCL2L11,CD36,CDH1,CREB1,EDNRA,ENPP1,EPS8,ETS2,FCGRT,GLRX3,HNRNPU,IGF1,JUN,KRT18,MAFG,MAN2A1,MAP4K5,MSI2,MYC,NEB,NFIA,NLK,PABPN1,PCDH1,PRKD3,RDX,RPP40,SDC4,SERINC2,SRSF11,TSC22D1,TSC22D3,YWHAG		35
CP-865520	mycophenolic acid		chemical drug	Inhibited	-2.538	0.36	ANPEP,CLDN1,CLU,DUSP1,FN1,GNL3,HNRNPD,ID2,LDLR,PCNA		10
Fenofibrate	BTNL2		transmembrane receptor	Inhibited	-2.538	0.0407	CDKN2C,ENTPD1,GPD2,Hspa1b,IFITM3,IGHM,ITIH5,MXD1,SLC15A2,TMEM64		10
WY14643	HSD17B4		enzyme	Inhibited	-2.538	5.03e-08	ACAA1,ACOT2,ACOX1,CYP4A11,Cyp4a14,IHH,LY6D,MGLL,PDK4,PEX11A		10
PFOA_03 mg/kg	cadmium chloride		chemical toxicant	Inhibited	-2.538	3.49e-05	ALDOB,AR,ATF2,ATF4,CCND1,CRP,CXCL12,FOXO1,GSR,Gsta4,GSTM1,HMOX1,HSP90AA1,HSPA5,HSPB1,JUN,LDHA,Mup1 (includes others),NFE2L2,NFIC,Orm1 (includes others),SLC2A2,TERT,TXN	1079 (18)	24
NafionBP2_0.3 mg/kg	PPARA		ligand-dependent nuclear receptor	Inhibited	-2.536	1.6e-05	ARG1,CD63,CYP2B6,Cyp2c54 (includes others),CYP2C9,CYP4A11,EP300,FABP2,FTCD,GSTK1,HLA-E,Hmgn2 (includes others),HSD3B1,KRT23,LSS,MMD,NCF2,POR,PPARG,SQLE,SULT2A1	110 (14)	21
NafionBP2_06 mg/kg	IRF1	-1.72	transcription regulator	Inhibited	-2.535	0.0157	BAX,C1R,CCNB1,CCND1,CDKN1A,CEACAM1,CFB,ERAP1,IFI44L,Ifi47,IFIH1,IFIT3,IFITM3,IRF1,IRF7,JAK2,MAP4K4,ODC1,PIGR,PSMB9,PSME1,STAT1,TBX3,TP53,UBD,ZNF560		26
HFPO-TA_0.02 mg/kg	puromycin aminonucleoside		chemical reagent	Inhibited	-2.535	1.17e-09	ALB,C4A/C4B,CD36,CLU,CYP2B6,CYP3A5,ETFA,FGA,FGB,GSTP1,HADH,HSPD1,S100A10,TTR		14
PFNA_03 mg/kg	PP1		chemical drug	Inhibited	-2.534	0.0831	BCL2L11,CCND2,CDH1,CDKN1B,ESR1,GJA1,IL1RN,JUN,ODC1,SERPINE1,TJP1		11
PFOS_10 mg/kg	DIO2		enzyme	Inhibited	-2.534	0.364	CYP1B1,GFRA1,Hspa1b,INHBA,KLF15,LIPG,LUM,MYOM1,PCSK4,PNLDC1,PPARGC1A,PTCH1,RBM3,SERINC2,Sult1a1,SYCE2		16
PFNA_03 mg/kg	Brd4	-1.35	kinase	Inhibited	-2.534	0.288	APCS,C1R,CDH1,CFB,COL5A2,HGF,KDR,MKNK2,NEK6,PDGFA,PTBP1,SPON2,Tgtp1/Tgtp2,Tmsb4x (includes others),TNFSF10		15
PFNA_03 mg/kg	collagenase		group	Inhibited	-2.53	0.0381	ADM,CXCL12,CXCL2,EGR1,IL1R1,JUN,JUNB,SAA1,SELP,STAT3		10
PFNA_03 mg/kg	RNY3		other	Inhibited	-2.53	0.0113	DDX60,IFI44,IFI44L,IFIT3,IFITM3,RSAD2,RTP4,SERPING1,TRIM6,XAF1		10
PFNA_01 mg/kg	RNY3		other	Inhibited	-2.53	0.0017	DDX60,IFI44,IFI44L,IFIT3,IFITM3,RSAD2,RTP4,SERPING1,TRIM6,XAF1		10
PFNA_01 mg/kg	SLC22A5	4.31	transporter	Inhibited	-2.53	0.00542	ACADL,ACADM,ACADVL,BMP4,BMP6,CDKN1A,HADH,HADHB,ITGB5,TGFBI		10
NafionBP2_06 mg/kg	ANLN	3.59	other	Inhibited	-2.53	0.00915	AEN,BAX,BBC3,CDKN1A,CMBL,FDXR,HSPA4L,PSTPIP2,SULF2,TCEA3		10
NafionBP2_06 mg/kg	PAK2		kinase	Inhibited	-2.53	0.00128	GADD45A,H2AX,H3C2,H3C8,IFI16,IGF1,NOX4,TAGLN,ZEB1,ZEB2	656 (12)	10
NafionBP2_03 mg/kg	TRPS1		transcription regulator	Inhibited	-2.53	0.000161	AURKB,BUB1,CCNA2,CCNB2,CDC20,CDK1,CENPF,SERPING1,TOP2A,TPX2	334 (7)	10
CP-775146	GSKJ4		chemical reagent	Inhibited	-2.53	0.0164	HSD17B10,MRPL21,MRPL24,MRPL28,MRPS12,MRPS18A,MRPS28,SLC50A1,TIMM13,UQCR11		10
PFOA_03 mg/kg	SAMSN1		other	Inhibited	-2.53	0.492	BBX,CXCL2,DAB2,IL18,MARCO,NMI,PLA1A,SDC1,TSC22D1,Vnn3		10
NafionBP2_03 mg/kg	CG		complex	Inhibited	-2.526	8.13e-07	ALDH1A1,Aldh1a7,AR,BRCA1,BTG3,C1R,CADM1,CAT,Ccl2,CCNA2,CCNE2,CDK1,CFB,CXCL12,CYP2R1,CYP7B1,DTL,EGR1,EMB,FABP4,GBP6,GDF10,GPC1,HELLS,HLA-A,HLA-E,HMGCR,HSD11B1,IGFBP4,IL4R,ITGA8,JUNB,KHK,KLHDC4,MCM3,MCM5,MCM6,MELK,NFKB1,NR0B2,NR1H2,NR2F6,POLE2,PRLR,RORA,S100A10,SPAG5,SREBF1,SREBF2	535 (21)	49
CP-868388	metronidazole		chemical drug	Inhibited	-2.524	0.00141	ARHGAP5,CD9,CITED2,COL3A1,CST3,CTSB,FTH1,GAS6,IGFBP5,ITGB5,LAMP2,MYO1B,NAV2,PTGDS,PTPRM,RHOA,SBF2,SCOC,SEC22B,ST3GAL6,STAT3,TJP1		22
PFOA_03 mg/kg	cardiotoxin		chemical - other	Inhibited	-2.524	0.00409	ACOX1,ACSL5,ANG,B2M,BGN,CASP3,Ccl9,CCND1,CCND3,CSF1R,CSF2RB,CTSB,CTSH,DCN,DPP4,GDF2,GNAI3,GSN,HSP90AA1,HSPA5,IGF1,IL13RA1,IL18,IL1RN,ITGA4,ITGA5,ITGB5,MCM3,MRC1,PEG3,PGAM1,PIGR,PLG,SERPINF1,SNX5,SPP1,STAT3,TNFRSF11B,TSC22D1,UCP2		40
PFOA_03 mg/kg	NPM1		transcription regulator	Inhibited	-2.524	0.257	ANG,CALR,CAMK1D,CEACAM1,CSF1R,CTNNB1,CXCL2,ECM1,EGLN3,FN1,HMOX1,HSPA5,JUN,MEF2C,MXI1,RELT,SDC4,SERPINF2,TGFBI,XDH		20
HFPO-TA_0.02 mg/kg	IL6		cytokine	Inhibited	-2.521	5.53e-17	ABCC3,ACOX1,AGT,ALAS1,ALB,ANG,APCS,APOA1,APOB,CD36,CDKN1A,CES1,CLU,CPB2,CYP2B6,CYP2C8,CYP3A5,DIO1,EGFR,ERRFI1,FGA,FGB,FGG,FGL1,FN1,GADD45B,GADD45G,HPGD,HPX,ID1,IGF1,IGFBP4,IL1RN,KRT18,KRT8,LCAT,LPL,LRG1,MMD,Orm1 (includes others),PLG,SAA1,SERPINA1,SERPINA3,SERPINA7,Slco1a1,THRSP,TTR,VLDLR	196 (22)	49
PFOS_10 mg/kg	NR4A1		ligand-dependent nuclear receptor	Inhibited	-2.518	0.000679	ACACA,ACO2,ACSL4,ALDOA,AXIN2,BCL2L11,CCND1,CD36,COX6B2,CTNNB1,CXCL12,CYP17A1,DAPK1,DLAT,DLST,EHHADH,FABP4,FASN,FBP2,G0S2,G6PC1,GPD1,GPI,IDH3A,KRT18,KRT8,LDLR,MAT2A,MDH2,NDUFS7,NOL3,PCK1,PDK4,PGM1,PKLR,PTK2,SCD,SERPINE1,SUCLG1,SUCLG2,TJP1,UBE2C,UGP2	773 (21)	43
NafionBP2_03 mg/kg	TNF		cytokine	Inhibited	-2.518	1.39e-05	ABCC3,Acp5,AGTR1,AKR1B1,Aldh1a7,ALOX5AP,APCS,AR,ATF4,AVPR1A,AXIN1,BID,BIRC5,BTG3,CASP7,CAT,Ccl2,CCN4,CD55,CD74,CFB,CFLAR,CISH,CRY1,CTSC,CX3CR1,CXCL12,CYP7A1,CYP7B1,DIO1,DOCK8,DPP4,EGR1,EHD1,FABP4,FARP2,FASN,FOXF1,FOXO1,FOXO4,FZD5,GADD45B,GBP6,GORASP1,GPD1,GRK2,Gsta4,HEXA,HLA-A,HLA-E,HMGCR,Hmgn2 (includes others),HMMR,HSD11B1,IDH2,IER2,IGFBP4,IKBKE,IL4R,IRF7,JUNB,KCNJ2,KCTD13,KIF20A,KRT8,LAMA4,LGR…	552 (25)	136
PFNA_03 mg/kg	fulvestrant		chemical drug	Inhibited	-2.516	3.11e-13	ACOX2,ADCY9,ARAF,ATF4,AURKA,BIK,BIRC5,BMP2,BMP4,CAST,CCNA2,CCNB1,CCND1,CD74,CDC20,CDH1,CDK1,CDKN1A,CDKN1B,CENPF,CLK1,COMT,CRYZ,CTH,CTNNB1,CTSD,CXCL12,CYCS,CYP17A1,DHCR24,DYNLL1,EGFR,EGR1,EMC9,ESR1,F2R,FABP4,FEN1,FKBP1A,FLT1,GADD45A,GHR,GJA1,GSTA5,GUCY1A1,GUCY1B1,HSD17B7,ID1,ID2,Ifi27,IGF1,IGF1R,IGFBP5,JUN,Kap,KIF11,LDLR,LPL,MANF,MAP2K6,MAPK14,MCM2,MCM3,MCM5,MMD,MTHFD1,MYO1B,NCOA3,NQO1,NSUN2,NUDT1…	1464 (21)	99
PFNA_01 mg/kg	WNT3A		cytokine	Inhibited	-2.516	0.00164	ACADL,ACADS,ACADVL,ALPL,ARHGAP18,ATF6,ATP1B1,ATP5PO,AXIN2,BACE1,BCL2L11,BCL9L,BGN,BMP2,BMP4,CALR,CAMK4,CCN1,CCND2,COLEC12,COX6B2,CPT1B,CPT2,CTH,CXCL12,CXCL2,DCN,EPAS1,ETV5,FN1,FOXQ1,HHIP,ID1,IGFBP5,ITCH,JAG1,JAM2,JUN,KCTD12,KDR,LBH,MEF2C,MMD,NEK6,NKD1,NR5A2,NR6A1,OGN,PDGFRA,PEX5,PORCN,PRICKLE1,RHOU,SDC4,SERPINB1,SGMS1,SLC27A2,SLC7A2,SP1,TCF7L2,TERT,TNFRSF19,UQCR10,VIM,YTHDF1	1076 (20)	65
CP-775146	TGFB2		growth factor	Inhibited	-2.515	0.0174	ACTA2,AHR,ALDH1A1,ANGPTL4,CCN2,CD36,CD59,CDH5,FAS,FN1,ITGB5,KDR,PDK4		13
NafionBP2_06 mg/kg	CSHL1		growth factor	Inhibited	-2.515	0.000238	AR,BMP2,CISH,Cyp2a12/Cyp2a22,CYP2B6,CYP2C9,Cyp2d9 (includes others),CYP3A5,CYP4A11,IGF1,IRF1,Serpina3g (includes others),SOCS2,SOCS3,TOX	758 (19)	15
CP-868388	valproic acid		chemical drug	Inhibited	-2.514	1.1e-23	ABCD2,ABHD5,AKR1C4,ANK3,APOA1,APOA4,ATF6,BAG1,BAG2,CACYBP,CASP8,CD151,CDC123,CEBPA,CHKA,CHPT1,CKS1B,CRAT,CTPS1,CTSB,CYP2A6 (includes others),Cyp2b13/Cyp2b9,CYP2B6,Cyp2c54 (includes others),CYP2C8,CYP4A11,Cyp4a14,CYP51A1,DBI,DNAJB11,DNAJB9,EDEM1,EHHADH,EIF2S1,ELOVL6,FABP1,FABP2,FABP9,FAS,FDFT1,FDPS,GADD45B,GNAI2,HERPUD1,HIF1A,HMGCS1,ID2,IDI1,JUND,LIMA1,MGAT2,MSMO1,MTTP,MVD,NME1,NPC2,NQO1,NR0B2,NSD…	986 (24)	119
CP-868388	IL6		cytokine	Inhibited	-2.508	1.89e-08	ABCG2,ACOX1,Acp5,ADM,AGT,AHR,ALAS1,ANG,APOA1,APOB,ARL6,BAX,BGN,C3,Ccl2,CD36,CD74,CD79A,CD82,CDK1,CEACAM1,CEBPA,CES1,CFH,CISH,CLU,COL3A1,CPS1,CRP,CSF1R,CST3,CXCL2,CYP1A2,CYP2B6,CYP2C8,DCN,DIO1,DUSP1,DUSP16,EGFR,EGR1,ENPP2,ERRFI1,F12,FAH,FAS,FGA,FGB,FGG,FN1,FOXM1,GADD45B,GADD45G,GATAD2A,GRIN1,Gsta4,H2-Q8,HFE,HIF1A,HLA-A,HPGD,HPX,ID1,ID2,IFITM3,IGF1,IGFBP3,IGFBP4,IGFBP5,IKBKE,IL1RN,IL6R,IL6ST,ITGB5,…	965 (16)	123
CP-775146	PML		transcription regulator	Inhibited	-2.506	7.69e-05	ACADL,ACADM,CACYBP,DNAJB9,EGFR,FABP1,FAS,ID2,IDI1,IFIH1,JUP,LPL,MAPK1,ME1,NQO1,PDK4,PRDX1,RXRA,SLC25A20,SREBF1,TAP1,TP53,TXN	574 (20)	23
PFNA_03 mg/kg	calcitriol		chemical drug	Inhibited	-2.506	1.58e-16	AAAS,ABCB1,ABCC3,ACADSB,ACKR4,ACSL1,ADCY9,ADHFE1,AKR1B1,ALPL,ANLN,ANXA2,AR,ARHGEF3,ATIC,ATM,ATP2B1,BIRC5,BNIP2,BUB1B,CA11,CA2,CACNA1D,CCNA2,CCNB1,CCND1,CCND2,CCND3,CD163,CDC20,CDC45,CDCA5,CDCA8,CDH1,CDK1,CDKN1A,CDKN1B,CENPM,CES1,CLMN,COMT,COX17,CPOX,CPT1A,CXCL12,CXCL2,CYP2B6,CYP2C9,CYP3A7,DDAH1,DNM1L,ECH1,ECT2,EGFR,EGR1,ENPEP,ERRFI1,ESPL1,ESR1,ETFB,ETV5,F3,FABP4,FAS,FASN,FDPS,FEN1,FGFR3,FIGNL1,FN…	1716 (27)	193
PFNA_03 mg/kg	OSM		cytokine	Inhibited	-2.506	1.35e-11	ABCA1,ABCC3,ABCC4,ACAA1,ACOT2,ACSL3,ACSL5,ADAMTS5,AFP,AHCYL1,AMACR,ANXA2,ANXA9,AQP9,ARF6,ARHGEF12,ARL4A,ATP9A,BAIAP2,BBOX1,BHLHE40,BLMH,BRD8,C1R,C1S,CADM4,CASK,CBX3,CCND1,CCND2,CCNG2,CDA,CDC42EP4,CDH1,CDH2,CDKN1A,CDKN1B,CHD1,CLPP,CPM,CRP,CRY1,CSNK2A2,CXCL12,CXCL2,CYP1B1,CYP3A5,CYP4F3,DAPK1,DHCR24,DNAJC3,DNM1L,ECM1,EGR1,EIF4EBP1,ETFB,ETS2,F3,FASN,FETUB,FGA,FGB,FMO5,FN1,GADD45G,GAS7,GRHPR,Hamp/Hamp…	1541 (20)	161
CP-868388	C3	-1.46	peptidase	Inhibited	-2.505	0.233	C3,C5,Ccl2,Ccl9,CRP,CXCL2,FN1,IRF3,TNFRSF1A,TTR		10
PFOA_03 mg/kg	NOS2		enzyme	Inhibited	-2.504	0.0014	ADH5,API5,AR,AZGP1,CASP3,Ccl9,CDKN1A,CP,CTSC,CXCL2,CYCS,DDX3X,FAS,FASN,FOXO1,G6PC1,GPD1,GPT,HMGB2,HMOX1,IL1RN,ITIH4,KDR,KRT4,MAPK8,MCM5,NFKBIA,NPPA,Orm1 (includes others),PERP,PIGR,PPARGC1A,SERPINA3,TOR3A	1004 (21)	34
Fenofibrate	HNF1A		transcription regulator	Inhibited	-2.504	0.00155	A1CF,ACAT2,AFP,ALKBH6,AP3M1,BAG6,C2,CBS/CBSL,CCND1,CDO1,CYP1A2,Cyp2j5,DUSP6,FAM107B,FAS,FCSK,FOXA3,G0S2,GOT1,GRTP1,HACL1,HAL,HOPX,IHH,KLF11,MCCC1,MSH6,MTTP,NBR1,PAH,PEX13,PKLR,PLA1A,POU3F4,PPCS,PSMA5,RNASE4,SEMA4A,SGK2,SLC26A1,SLC37A4,SLC38A4,SLC7A2,Slco1a4,SRI,Sult1d1,SUPV3L1,TBC1D8B,TFRC,TMEM33,TRAPPC13,TXNDC12,VLDLR	453 (4)	53
NafionBP2_03 mg/kg	INSIG1		other	Inhibited	-2.503	2.31e-05	ACSS2,ALOX5AP,ELOVL6,FABP4,FASN,FDFT1,HMGCR,LIPG,MLXIPL,NFE2L2,S100A8,SCD,SELPLG,SQLE,SREBF1,SREBF2,TM7SF2	429 (12)	17
CP-775146	NCOA2		transcription regulator	Inhibited	-2.502	1.78e-05	AHR,ALAS2,APOA4,APOM,C1R,CEBPA,Cxcl9,CYP2B6,Cyp2c40 (includes others),GCK,GPX4,GSTM5,HSD11B1,IDI1,LPL,Nedd4,NFKBIA,NQO1,NR1H3,PCK1,PPARG,PRDX1,RARA,SREBF1	564 (21)	24
PFHxS_03 mg/kg	trans-hydroxytamoxifen		chemical drug	Inhibited	-2.499	7.39e-05	ARHGAP24,BAK1,BMP4,BRPF1,CCNA2,CCNB1,CRYZ,CXCL12,ECH1,EGR1,ENC1,EPB41L3,FGF9,FMO5,FZD8,HOXC4,IRF6,LMNA,MAPT,MMD,MYO1B,PDK1,PPP1R3C,PTEN,RAP1GAP,RB1CC1,S1PR1,SERPINB9,SLC22A5,TM4SF1,TMEM131L,TOP2A,WARS1,XBP1	685 (13)	34
CP-868388	hexamethylene bisacetamide		chemical reagent	Inhibited	-2.499	0.000334	ALAS1,ALAS2,CREG1,FN1,HSPA8,IMP4,NPM1,POLR1D,RACK1,RPL18,SNU13,SP1,TCP1		13
CP-865520	hexamethylene bisacetamide		chemical reagent	Inhibited	-2.499	0.000744	ALAS1,ALAS2,CREG1,FN1,HSPA8,IMP4,NPM1,POLR1D,RACK1,RPL18,SNU13,SP1,TCP1		13
PFNA_01 mg/kg	IFNAR1		transmembrane receptor	Inhibited	-2.498	0.135	Apol7e (includes others),ASS1,CXCL2,EIF2AK2,F10,F7,HLA-A,HMGCS1,IDI1,IFI44,IFIH1,IFIT1B,IFIT3,IL18,ITGAV,PARP12,RSAD2,RTP4,SDC1,SEPTIN4,SERPINE1,Sp100,TGM2,UBD,USP18,XAF1		26
PFHxS_03 mg/kg	EIF2AK3	1.3	kinase	Inhibited	-2.498	8.97e-10	ANG,ARNTL,ATF4,ATF5,BCL2L11,BDNF,CANX,CBX4,CCND1,CEBPB,CEBPG,CLCN3,COG8,DERL1,DNAJC3,EGR1,EIF2AK3,EPRS1,ERN1,ERO1A,ERO1B,GORASP2,HERPUD1,HSPA5,HSPA9,IGF1,JUN,NFKB2,NUPR1,PDIA3,PNLIP,RAB33B,RPS6KA2,SARS1,Slc35a2,TMED9,WARS1,XBP1,XIAP,YIPF5	945 (24)	40
HFPO-DA	glucocorticoid		chemical drug	Inhibited	-2.497	9.25e-10	AGT,BGLAP,CLU,CPT2,CYP2B6,CYP3A5,CYP7A1,G6PC1,IGFBP1,IL1RN,Mup1 (includes others),NFKBIA,PIGR,SERPINA3,SERPINA6,TAT,TSC22D3	90 (19)	17
HFPO4	KDM6A		enzyme	Inhibited	-2.496	1.92e-09	ALB,CFI,CYP3A7,F2,GC,HNF4A,IGFALS,PAH,PROC,SERPINA10,TTR,UGT2B10,VTN		13
PFHxS_10 mg/kg	ARHGAP21		other	Inhibited	-2.496	0.0205	ATM,CITED2,IFIT3,IL18,ISG20,NMI,PLA1A,RBL1,SH3BP5,TCF4,TRIM21,TSC22D1,Vnn3		13
NafionBP2_06 mg/kg	KDM3B		enzyme	Inhibited	-2.496	0.000155	ALDH3A2,C1R,CDC20,CMBL,DEPDC1,DIO1,DLGAP5,FKBP1A,GTSE1,HJURP,IGF1,KIF18B,RACGAP1,RDH11,SDCBP2,SPAG5,STMN1		17
CP-868388	prexasertib		chemical drug	Inhibited	-2.496	0.0106	ADM,C3,DUSP1,EGR1,GADD45B,H1-0,IFIH1,IRF7,LRP1,PHLDA1,TXNIP,VNN1,ZFP36		13
CP-865520	prexasertib		chemical drug	Inhibited	-2.496	0.0202	C3,DUSP1,EGR1,GADD45B,H1-0,IFIH1,IRF7,LRP1,NFKBIA,PHLDA1,TXNIP,VNN1,ZFP36		13
CP-775146	metronidazole		chemical drug	Inhibited	-2.496	0.00862	ACTA2,ARHGAP5,BMP1,CD9,CST3,FTH1,GOLGA3,ITGB5,LGALS1,MYO1B,NAV2,SBF2,SCOC,STAT3		14
WY14643	ST1926		chemical drug	Inhibited	-2.496	0.0286	AK2,CCT3,CCT6A,EIF3E,HSP90AA1,KPNA2,ODC1,PABPC1,PSMF1,ROBO4,RPS10,SRSF3,YWHAZ		13
NafionBP2_06 mg/kg	PTTG1	2.6	transcription regulator	Inhibited	-2.49	0.0178	APEX1,CCNA2,CCNB1,CCND1,CDKN1A,CHEK1,IGF1,LIG1,PINX1,POLE,RAD51B,TP53,VIM		13
PFOA_03 mg/kg	THRA	-1.57	ligand-dependent nuclear receptor	Inhibited	-2.484	4.05e-05	ACACA,APOA1,APOA5,ATF4,BMP4,CCND1,CDKN1A,CPT1A,CTNNB1,CTSB,CTSD,CTSH,CXCL2,EHHADH,ENG,FASN,GPD2,HMOX1,IGF1,JUN,LAMP1,LAMP2,LPL,NME1,NPPA,PCK1,POR,PPARGC1A,PTTG1,SLC6A12,SREBF2,THRB,TK1	853 (21)	33
PFOA_03 mg/kg	HIF1A		transcription regulator	Inhibited	-2.482	0.000379	AGT,AGTR1,ALDOA,ASNS,ATG9A,ATP5MC3,BACE1,BGN,CCND1,CD164,CD36,CDKN1A,COX6B2,COX8A,CTSD,CXCL12,CXCL2,CYP4F3,ECE1,EGFR,EGLN3,EMC9,ENG,EOLA1/EOLA2,FAS,FN1,FSCN1,FYN,GADD45B,GHR,GPI,H1-2,H2AC6,H2AX,Hamp/Hamp2,HES6,HMGCL,HMOX1,HSPA5,HSPB1,IFI16,IGF1,IGFBP2,IRF3,IRF5,ITGA5,ITGB5,ITPR1,JMJD6,JUN,LDHA,LGALS1,LIFR,MANF,MEF2C,NDUFB8,NFKBIA,NOX4,NPPA,NRN1,NT5E,PDK1,PFKL,PGAM1,PGK1,PTEN,SCD,SDC4,SFRP1,SIAH1,…	1058 (24)	84
NafionBP2_06 mg/kg	nilotinib		chemical drug	Inhibited	-2.48	5.49e-05	ABCC4,BUB1,CCNA2,CCNB1,COL1A1,H2AX,JAK2,MAD2L1,MCM3,MCM6,TTK,WEE1,ZEB1,ZEB2	574 (7)	14
PFNA_03 mg/kg	IRF5	-2.26	transcription regulator	Inhibited	-2.48	0.25	CDKN1A,CXCL2,DDX58,DHX58,EP300,FOXO1,IFI44,IFIH1,IFIT3,IFITM3,IRF5,PARP12,PLSCR1,RIPK1,RSAD2,STAT2,TNFSF10,UBE2L6		18
CP-865520	calcitriol		chemical drug	Inhibited	-2.48	1.32e-12	ABCC3,ABL1,ACAT2,Acp5,ACSL1,ADCY9,AHR,ANXA2,APOA1,ATG5,BAX,BIRC2,C3,CA2,CASP7,CDK1,CEBPA,CES1,CISH,COMT,COQ9,COX17,CPOX,CSF1R,CXCL12,CXCL2,CYB5R1,CYP3A7,DUSP1,ECH1,ECT2,EGFR,EGR1,ENPEP,ERBB3,ERRFI1,ETFB,FABP4,FAS,FGG,FN1,FOXA2,FOXM1,FOXO3,FTH1,FTL,GADD45G,GAPDH,GC,GCK,GHR,GLUD1,GNAI2,GPX4,GRPEL2,H2AZ1,HAGH,Hmgb3,Hmgn2 (includes others),HPGD,HSD17B4,HSPA9,ID1,ID2,IDH1,IGF1,IGFBP3,IL18,IL1RN,IRF7,K…	1115 (24)	123
PFHxS_10 mg/kg	N-cor		group	Inhibited	-2.478	1.23e-05	ABCA1,ACACA,ACACB,ACSL1,ARNTL,CCND1,CD36,CDKN1A,CIDEC,CTSB,ELOVL5,ELOVL6,ESR1,FADS2,FAM20C,FASN,HIVEP2,IDH1,IGF1,IGFBP3,Kctd12b,MBNL1,MGA,PCK1,PDGFA,PID1,PLA2G3,PLIN2,RAB20,REST,RNF144B,SCD,SLC44A1,SNAI2,USP18	1552 (23)	35
CP-865520	IL2		cytokine	Inhibited	-2.477	0.000687	ABCA1,ABCB4,ADCY9,AHR,ARHGDIA,ATF5,BAG1,BAX,C3,Ccl9,CCNG1,CCNG2,CD47,CD74,CD8B,CD9,CDK4,CEACAM1,CEBPA,CISH,CSF1R,CTPS1,CXCL12,CYCS,CYP1A2,DAP,DLST,ENPP2,FAS,FGFR2,FOXO3,GADD45B,GADD45G,GAPDH,GNL3,GPLD1,HHEX,HOPX,HSP90B1,IDI1,IGFBP4,IL18,IL1RN,ING4,ITGB1,JAK1,JAK3,JUND,KLF13,KLF3,LDLR,LIFR,LSR,LY6E,MAPKAPK2,NAB2,NDRG1,NFKB1,NIFK,NME1,NMI,ODC1,Pcmt1,PCNA,PDCD4,PELI1,PHB,PHB2,PHLDA1,PLAC8,PLCB1,POLR…	969 (17)	95
PFNA_03 mg/kg	oleoyl-estrone		chemical drug	Inhibited	-2.474	4.37e-05	ACACA,ACADVL,CPT1B,CYP2C8,Cyp4f16/Cyp4f37,FABP4,FABP7,FASN,LDLR,LIPE,LPL,PDK1,SLC27A1	786 (7)	13
HFPO-TA_0.1 mg/kg	HNF4A	-1.34	transcription regulator	Inhibited	-2.474	5.38e-38	A1CF,ABCC3,ABCD2,ABHD6,ACAA2,ACAT1,ACO2,ACOT1,Acot1,ACOX1,ACOX2,ACSL1,AGT,AHSG,AKR1C4,ALB,ALDH1A1,ALDH2,ALDOB,AMBP,ANG,ANXA5,APCS,APOA1,APOA4,APOB,APOC2,Apoc3,APOE,APOH,APOM,Apon,AQP3,ASGR2,ATF4,ATOX1,BAAT,BCL6,BHMT,BPHL,C11orf54,C1S,C4A/C4B,C6,C8G,CBS/CBSL,CCND1,CD1D,CD36,CEACAM1,CHCHD2,CIDEC,CLDN1,CLYBL,COASY,COX8A,CPB2,CPT2,CRAT,CROT,CTSZ,CYP1A2,CYP27A1,Cyp2a12/Cyp2a22,CYP2A6 (includes others)…	472 (21)	197
CP-868388	TMBIM6		other	Inhibited	-2.473	3.46e-07	ATG12,ATG5,DNAJB9,EDEM1,ERO1B,HERPUD1,MAP1LC3A,MAP1LC3B,MAPK8,SEC61A1,XBP1	201 (5)	11
PFOS_10 mg/kg	EGLN		group	Inhibited	-2.472	0.0117	APOA4,BBX,BPNT1,EIF4EBP1,GPI,GRHPR,HMGCL,IMMP2L,LNPK,Mup1 (includes others),NOL3,PEX11A,PGAM1,PGM1,PPP1R3E,PYGL,RNASE4,SERPINA7,SERPINE1,SLC27A1,SPAG4,VLDLR,WWTR1,ZNF292		24
PFHxS_10 mg/kg	TCF3		transcription regulator	Inhibited	-2.47	1.4e-14	ACACB,AFDN,ALCAM,Aldh1a7,ANLN,ANXA6,AP3B1,AP3D1,ARAF,ARHGAP4,ARSA,ASF1B,AURKA,BCL2L11,BIK,BIRC5,CA2,CBFA2T3,CCDC117,CCNA2,CCNB1,CCNB2,CCND2,CCND3,CCNE2,CDC20,CDC45,CDCA3,CDH1,CDK1,CDKN1A,CELA1,CEP55,CGREF1,CPT1B,CREB3L2,CTSE,DDX58,DGKE,DUT,E2F4,E2F8,ECT2,ENPP1,ENTPD1,EPRS1,ESR1,ETS2,FGFR2,FGFR3,FLT3LG,GADD45A,GADD45B,GFI1B,GM2A,GNE,GPAM,GPLD1,H1-0,H2AX,HADHA,HMGB2,HMMR,HSD11B1,HSP90B1,HSPA13,HYOU…	966 (15)	133
NafionBP2_03 mg/kg	cycloheximide		chemical reagent	Inhibited	-2.469	0.000354	AGTR1,AHR,AR,BRCA1,CAT,CD55,CFLAR,CYP1A2,CYP2B6,CYP3A5,CYP4A11,DIO1,DTYMK,EGR1,GADD45B,HEXA,HSD11B1,HSF1,IGFBP4,IL4R,IRF7,JUNB,NFE2L2,NQO1,PDGFRA,PERP,PIGR,PLK1,RCAN1,S100A8,SCD,SOCS3,Tgtp1/Tgtp2,USP15,XDH	480 (20)	35
PFOA_03 mg/kg	lenalidomide		chemical drug	Inhibited	-2.463	0.00126	APTX,C2orf68,CCND1,CTNNB1,DHTKD1,DKK1,DNAJC25,DNM3,DOCK4,ERN1,FN1,GINS4,GLUD1,GNPNAT1,HIPK2,HLA-DQA1,HS3ST3B1,HSPA5,IFIH1,IGSF11,ITPR1,LPL,LRP1,MGLL,MIEF1,MTAP,NETO2,NFIB,NMI,PDK1,PNP,PTEN,RRM1,RTP4,S100A16,SLC7A2,SPSB1,TERT,TMEM185A,TMEM64,WNT11,ZNF148,ZNF706	1005 (20)	43
CP-865520	NFATC2		transcription regulator	Inhibited	-2.462	0.282	ABCA1,CCNF,CDH2,CDK4,CISH,CITED2,CXCL2,DAB2,ENPP2,FAS,FOXM1,IL18,IRF7,NAA80,NFKB1,NFKBIA,NMI,PDCD5,PELI1,PML,PPARG,PTPRK,RAB10,SH3BP5		24
NafionBP2_06 mg/kg	PLK1	19.5	kinase	Inhibited	-2.462	0.00413	BAX,BBC3,CDKN1A,CFLAR,CLSPN,EGFR,FBXO5,GMNN,IFI16,PLK1,VIM	695 (20)	11
CP-865520	TICAM1		other	Inhibited	-2.461	0.411	ACSL1,AK3,CXCL2,DUSP1,EGR1,FAS,Igtp,IL18,IRF3,IRF7,Irgm1,NFKB1,NFKBIA,PELI1,RHOB,SLC7A2		16
PFOA_03 mg/kg	AGO2		translation regulator	Inhibited	-2.458	1	ACADL,ACADM,Acot1,ACOT2,ACOX1,ALDH3A2,CTNNB1,CYP4A11,Cyp4a14,HNF4A,PDK4,PEX11A,SLC22A5		13
PFNA_03 mg/kg	ZBTB10		other	Inhibited	-2.458	0.0199	BCL2L11,BIRC5,C5,DDX58,DHX58,DTX3L,ESR1,FLT1,GBP6,HLA-E,IFI16,Ifi27l2a/Ifi27l2b,Ifi47,IFIH1,IFIT1B,IFIT3,Ifitm1,IFITM2,IFITM3,Igtp,IL1RN,IRF2,Irgm1,LPL,LRP1,MYD88,NLRX1,OPTN,PARP9,RNF135,RTP4,SERPINE1,SP1,STAT2,Tgtp1/Tgtp2,TKFC,XAF1,ZBTB20		38
NafionBP2_0.3 mg/kg	Lh		complex	Inhibited	-2.457	0.000114	AR,EEF1B2,EGR1,GADD45G,HSD3B1,RHOB,RPL27A,RPL3,RPLP2,RPS19,RPS6,RPS8,RPSA,SMARCD1,SULT2A1,VEGFC		16
HFPO-TA_0.02 mg/kg	SIRT3		enzyme	Inhibited	-2.456	3.86e-08	ACADM,ACOX1,MT-CO1,MT-CYB,MT-ND1,MT-ND2,MT-ND4,MT-ND5,SCD,SREBF1	127 (12)	10
PFHxS_03 mg/kg	RBL2		other	Inhibited	-2.453	2.04e-05	BCL2L11,BUB1B,CCNA2,CCNB1,CCNB2,CCND1,CCNF,CDK1,CDKN1B,CHKA,E2F4,GSK3B,HADH,MAP3K14,MARK2,NEK2,PRIM2,STMN1,TERT,TRAF5,TYMS,UCK2,XRCC3,ZEB1	693 (16)	24
HFPO-TA_0.1 mg/kg	HDL-cholesterol		complex	Inhibited	-2.449	0.0021	APCS,APOB,CYP4V2,NUDT7,TRIB3,VLDLR		6
HFPO-TA_0.02 mg/kg	SLC22A5		transporter	Inhibited	-2.449	5.97e-06	ACADL,ACADM,ACADVL,CDKN1A,HADH,HADHB		6
HFPO-TA_0.02 mg/kg	actinonin		chemical reagent	Inhibited	-2.449	1.2e-07	MT-CO1,MT-CYB,MT-ND1,MT-ND2,MT-ND4,MT-ND5		6
HFPO-DA	CLPP		peptidase	Inhibited	-2.449	1.77e-05	ACADL,ACADM,ACSL1,DECR1,ECH1,ECI1		6
PFOS_10 mg/kg	ATP2B2		transporter	Inhibited	-2.449	0.222	CBR3,EIF4EBP1,NUPR1,RAB11A,RPL22,SERPINA3		6
PFOS_03 mg/kg	budesonide		chemical drug	Inhibited	-2.449	0.162	CDA,CKS1B,GNA14,HIPK3,MGLL,TCF21		6
PFOS_03 mg/kg	LDB1		transcription regulator	Inhibited	-2.449	0.128	ACVR1B,F2R,ITM2C,MGLL,MYH10,SLC16A5		6
PFOS_03 mg/kg	LMO2	-1.27	transcription regulator	Inhibited	-2.449	0.13	ACVR1B,F2R,ITM2C,MGLL,MYH10,SLC16A5		6
PFNA_03 mg/kg	CTR9		other	Inhibited	-2.449	0.193	CXCL12,EPAS1,IGFBP4,RAB31,SDC1,TIAM1		6
PFNA_03 mg/kg	Hbb-b2		other	Inhibited	-2.449	0.397	BCL2L11,C8A,CD74,FN1,Hamp/Hamp2,HFE,MASP2,PRLR,SERPINF2		9
PFNA_03 mg/kg	TIMP1		cytokine	Inhibited	-2.449	0.546	CDKN1A,FLT1,HGF,IGFBP3,PLTP,TIMP2		6
PFNA_03 mg/kg	ribavirin		chemical drug	Inhibited	-2.449	1	DDX58,EIF2AK2,F7,IFI44L,IFIT3,RSAD2,USP18		7
PFNA_01 mg/kg	CTR9		other	Inhibited	-2.449	0.0761	CXCL12,EPAS1,IGFBP4,RAB31,SDC1,TIAM1		6
PFNA_01 mg/kg	Hbb-b2		other	Inhibited	-2.449	0.417	BCL2L11,C8A,CD74,FN1,MASP2,PRLR,SERPINF2		7
PFHxS_03 mg/kg	AHI1		other	Inhibited	-2.449	0.0309	ELAVL1,IL1RN,IL4I1,MLLT11,OXCT1,STAP1		6
PFHxS_03 mg/kg	eltanexor		chemical drug	Inhibited	-2.449	0.0851	CCNA2,CCNE2,CHEK1,FANCA,MCM2,MCM5		6
NafionBP2_06 mg/kg	DT-061		chemical reagent	Inhibited	-2.449	0.00779	APEX1,BAX,CAD,FASN,HSPD1,NME1	514 (7)	6
NafionBP2_06 mg/kg	RNY3		other	Inhibited	-2.449	0.027	EPSTI1,IFI44L,IFIT3,IFITM3,SERPING1,SIGLEC1		6
NafionBP2_06 mg/kg	TNFSF13		cytokine	Inhibited	-2.449	0.0509	BAX,MCM2,MCM4,MCM5,MCM6,POLE2,TP53		7
NafionBP2_06 mg/kg	IND S7		chemical - kinase inhibitor	Inhibited	-2.449	0.0319	COPS8,HAUS7,PCK2,STIP1,TUBB,VIM		6
NafionBP2_06 mg/kg	PCYT2	1.26	enzyme	Inhibited	-2.449	0.00168	CD36,FASN,GPAM,MLXIPL,SCD,SREBF1		6
CP-868388	DT-061		chemical reagent	Inhibited	-2.449	0.0104	BAX,HSPA8,NME1,PHB,RPL19,RPS19		6
CP-868388	PROM1		other	Inhibited	-2.449	0.00612	FDPS,HMGCS1,IDI1,MVD,NSDHL,SQLE	330 (7)	6
CP-868388	TEAD1	-1.27	transcription regulator	Inhibited	-2.449	1	ADM,COL3A1,IGFBP5,SDC2,SH3D19,TGFA		6
CP-868388	ruxolitinib		chemical drug	Inhibited	-2.449	0.0351	COX7A2L,NDUFA2,NDUFB11,NDUFB7,PRDX2,PRDX5		6
CP-868388	PHF12		transcription regulator	Inhibited	-2.449	0.0819	BRIX1,H2AX,IMP4,NMD3,RSL24D1,TFB2M		6
CP-868388	PCK1		kinase	Inhibited	-2.449	0.00156	ACADL,ACADM,ACOX1,CRAT,EHHADH,MLYCD	483 (11)	6
CP-868388	ITPR2		ion channel	Inhibited	-2.449	0.0203	HSPA8,Ifi47,Igtp,Irgm1,Ly6a (includes others),UBE2R2		6
CP-868388	PDK1		kinase	Inhibited	-2.449	1	CDK1,CXCR5,GSTK1,HIF1A,PTEN,VAV1		6
CP-868388	CYP51A1	1.56	enzyme	Inhibited	-2.449	0.000632	EBP,MSMO1,NSDHL,RARA,SC5D,SQLE		6
CP-868388	TEAD2		transcription regulator	Inhibited	-2.449	0.0446	ADM,CCNF,CDK1,COL3A1,FGFR4,IGFBP5,SDC2,SH3D19,TP53		9
CP-865520	ruxolitinib		chemical drug	Inhibited	-2.449	0.0498	COX7A2L,NDUFA2,NDUFB11,NDUFB7,PRDX2,PRDX5		6
CP-865520	PHF12		transcription regulator	Inhibited	-2.449	0.112	BRIX1,H2AX,IMP4,NMD3,RSL24D1,TFB2M		6
CP-865520	GLI3		transcription regulator	Inhibited	-2.449	1	COMMD3-BMI1,DUSP1,EGR1,FOXA2,H2AX,KLF13,MAPKAPK2,STMN1		8
CP-775146	SLC22A5		transporter	Inhibited	-2.449	0.00771	ACADL,ACADM,HADH,ITGB5,SMAD1,TGFBI		6
Fenofibrate	UBD		other	Inhibited	-2.449	0.000571	ACOT1,Acot1,ACOX1,ACSL1,PPARA,PSMB9		6
Fenofibrate	PCK1		kinase	Inhibited	-2.449	0.00038	ACADL,ACADM,ACOX1,CRAT,EHHADH,MLYCD	266 (9)	6
PFOA_03 mg/kg	JAK		group	Inhibited	-2.449	0.296	DDX58,EIF2AK2,HES6,IFIH1,IFITM3,IGF1		6
PFOA_03 mg/kg	SOX7		transcription regulator	Inhibited	-2.449	1	EFNA1,ENG,FLT4,KDR,PPL,TGFBI		6
PFOA_03 mg/kg	HRG		other	Inhibited	-2.449	0.0142	C1QA,C1QB,C1QC,CD74,HLA-DQA1,SPP1		6
PFNA_01 mg/kg	SAHM1		chemical reagent	Inhibited	-2.449	0.496	AKAP1,ID1,IPO4,NLN,NT5DC2,RHOU		6
NafionBP2_06 mg/kg	asciminib		chemical drug	Inhibited	-2.449	0.00168	DCTPP1,MCM2,MCM3,MCM4,MCM6,MCM7		6
PFOS_10 mg/kg	U0126		chemical drug	Inhibited	-2.449	0.000376	ABCB1,ABCB11,ABCG2,AGT,ALPL,ANGPTL4,APOM,AXIN2,BCL2L11,CCND1,CCND3,CCNG2,CCNL1,CD36,CDH1,CDK4,CTNNB1,CXCL12,CYP1B1,DDAH1,DMTF1,DUSP10,EDNRB,EGFR,EIF2AK2,EIF2AK3,EIF4EBP1,ELOVL6,ENPP2,ERRFI1,F3,FABP4,FASN,FGFR2,FN1,G0S2,GADD45B,GJA1,HMGCR,HSD17B7,HSP90AB1,IL1RAP,INHBA,INPP4A,ITGA6,JUN,KCTD2,KDSR,LAMP2,LDLR,LIFR,MAT2A,ME1,MICU1,MTTP,MYC,NRN1,PTK2,PTPN12,SCNN1A,SELP,SERPINE1,SLC25A20,SNAI2,SRXN1,TER…	828 (21)	75
NafionBP2_06 mg/kg	IFT88		other	Inhibited	-2.447	2.83e-06	ACAT2,ACLY,ALB,CEBPA,CEBPB,CYP51A1,FABP4,FDPS,HMGCR,HMGCS1,IDI1,LSS,NSDHL	829 (17)	13
PFOA_03 mg/kg	GDF2	-1.35	growth factor	Inhibited	-2.444	0.00616	ABCG2,ATP1A1,CXCL12,EGFR,ELOVL1,ENG,ENPP2,FASN,G6PC1,GADD45B,Hamp/Hamp2,IGF1,LYVE1,NFKBIA,NINJ1,SCD,SERPINF1,SLC6A6,SPP1	367 (7)	19
PFHxS_03 mg/kg	FBXW7	-1.29	enzyme	Inhibited	-2.442	0.000916	ADAM22,ATP5F1A,BIRC5,CD36,CDKN1B,CIDEC,FDFT1,HSPE1,JUN,MCAT,NFKB2,NQO1,NR3C1,PPARG,PPARGC1A,STAT2	579 (14)	16
PFHxS_10 mg/kg	IFNAR1		transmembrane receptor	Inhibited	-2.44	0.173	Apol7e (includes others),Apol9a/Apol9b,ASS1,CLIC5,EIF2AK2,F7,HLA-A,HMGCR,HMGCS1,IDI1,IFI16,IFIH1,IFIT1B,IFIT3,IL18,ITGAV,Ms4a4c (includes others),OTC,RIPOR2,RSAD2,RTP4,SDC1,SEPTIN4,SERPINE1,TNFAIP2,TRIM21,UBD,USP18,VCAM1,Vmn1r49 (includes others),XAF1		31
PFOA_03 mg/kg	ERN1	-2.11	kinase	Inhibited	-2.439	6.44e-06	ACACA,ANG,ATF4,CREB3L2,CXCL2,DERL2,DGAT2,DNAJB9,ERLEC1,FAS,FASN,FITM2,FN1,G6PC1,GOT1,GPT,HDLBP,HSPA5,IKBKB,JUN,LAD1,MLXIPL,NOX4,NPPA,PDIA5,PDIA6,PLIN2,SCD,SEC61A1,SELENOS,SPCS2,SRP19,SURF4,WARS1	1006 (23)	34
HFPO4	mir-122		microRNA	Inhibited	-2.438	0.0813	ALDOA,CDA,CS,CYP1A2,FKBP1A,TGM2		6
PFHxS_10 mg/kg	OSM		cytokine	Inhibited	-2.437	1.14e-08	ABCA1,ABCC3,ABCC4,ACAA1,ACKR2,ACOT2,ACSL3,ACSL5,AFP,AHCYL1,ANXA2,AQP9,ARF6,ARL4A,ATP9A,BAIAP2,BAK1,BHLHE40,C1R,C1S,CADM4,CASK,CBX3,CCND1,CCND2,CCNG2,CDA,CDH1,CDH2,CDK17,CDKN1A,CDKN1B,CHD1,CLPP,CRY1,CSNK2A2,CXADR,CXCL12,CYP3A5,CYP4F3,DAPK1,DEGS1,DHCR24,DHRS7,DNAJC3,ECM1,EGR1,ETFB,ETS2,FASN,FETUB,FGB,FMO5,FN1,GFPT1,GPNMB,GRHPR,Hamp/Hamp2,HIPK3,HLA-A,HSD11B1,HSPA2,HSPA5,ID1,ID2,IFI35,IGFBP3,IL13RA1,…	1632 (23)	147
PFOA_03 mg/kg	HNF4A	-1.67	transcription regulator	Inhibited	-2.435	4.69e-51	ABCB11,ABCB8,ABCC3,ABCC6,ABCD2,ABCF3,ABCG8,ABHD6,ACAA2,ACAT1,ACIN1,ACO2,ACOT1,Acot1,ACOX1,ACOX2,ACP6,ACSL1,ACSS2,ACTR5,ACVR1,ACY1,ADPRH,ADSS2,AGT,AHSA1,AHSG,AJUBA,AKR1C4,ALCAM,ALDH1A1,ALDH1L1,ALDH2,ALDH8A1,ALDOB,AMACR,AMBP,ANG,APCS,APEH,APH1A,APOA1,APOA4,Apoc3,APOH,APOM,Apon,AQP1,ARL1,ARPC5,ASB7,ASNS,ATF2,ATF4,ATG9A,ATOX1,BAAT,BACE1,BAG4,BLVRB,BMP5,BOLA1,BORCS6,BPGM,BSDC1,C11orf54,C14orf119,C1S,C…	956 (19)	453
NafionBP2_06 mg/kg	TP53	1.75	transcription regulator	Inhibited	-2.435	6.76e-45	ABAT,ABCB1,ABCC2,ABHD4,ACADM,ACADVL,ACLY,ACO2,ACSF3,ACSL1,ACSS2,ACTN4,AEN,AGTR1,AKR1B1,ALB,ALDH1A1,ALDH4A1,ALDOA,ANLN,ANXA2,APC,APEX1,AR,ARHGAP5,ARPC1B,ARRB1,ASL,ASPM,ATF4,ATG2B,ATG7,Atp5k,ATPAF2,ATXN1,AURKA,AURKB,BAX,BBC3,BCL2A1,BHLHE40,BIRC5,BRCA1,BUB1,BUB1B,C9,CALCRL,CAND1,CAP1,CASP6,Ccl2,CCN1,CCNA2,CCNB1,CCNB2,CCND1,CCNE1,CCNE2,CCNG2,CD36,CD59,CD81,CDC20,CDC25C,CDC34,Cdc42,CDK1,CDKN1A,CDKN3,C…	651 (17)	358
PFNA_01 mg/kg	genistein		chemical drug	Inhibited	-2.435	0.000563	ADK,ADM,ANGPTL4,AP1S2,AP3S2,APEH,APOB,ARSA,ATF4,ATP5PO,ATP6V0B,BMP2,C17orf75,CD164,CD74,CDC73,CDKN1A,CFLAR,CLCN7,CTSA,CTSB,CTSD,CXCL12,CXCL2,DNASE1L3,DNASE2,DNASE2B,ESR1,F3,FBXW7,FCGR2B,Fcna,FERMT3,FOS,GAL3ST1,GM2A,GSTA5,GUCY1B1,HLA-A,HLA-DQA1,HPGD,ID1,IGF1,IGF1R,IKBKB,JUN,KDSR,LGMN,LIPA,LPL,M6PR,MAOA,MCOLN1,MDC1,MTTP,NAGLU,NDST2,NPC1,NPC2,NR3C1,OSBPL3,PIK3R1,PLTP,PRLR,PSAP,PTEN,PTPN6,PXMP4,RAB14…	1338 (21)	78
HFPO-TA_0.02 mg/kg	estrogen		chemical drug	Inhibited	-2.434	2.38e-06	AGT,ALB,APCS,APOA1,APOB,CDKN1A,CLU,COMT,EGFR,FN1,IGF1,IGFBP2,IGFBP4,LPL,OAT,SERPINA3,Slco1a1	164 (23)	17
HFPO-TA_0.1 mg/kg	SLC30A7		transporter	Inhibited	-2.433	1.33e-06	CD36,EPHX1,EPHX2,FABP3,SLC27A1,SLC27A4		6
HFPO-TA_0.1 mg/kg	DICER1		enzyme	Inhibited	-2.433	0.513	CCND1,DEPP1,DHCR24,ELOVL2,MT-ND5,MYC,SERPINA1,SERPINF1,SPARC,SYNPO,TRIM6		11
PFNA_03 mg/kg	ANGPTL8		other	Inhibited	-2.433	0.000534	ACACA,ACACB,ACSS2,CPT1B,ELOVL6,SCD		6
PFNA_01 mg/kg	NFIX	-1.69	transcription regulator	Inhibited	-2.433	0.142	ADRA1B,NFIX,PKLR,SERPINA3,SERPINE1,SLC25A5		6
PFHxS_10 mg/kg	ribavirin		chemical drug	Inhibited	-2.433	1	CD38,DDX58,EIF2AK2,F7,IFIT3,RSAD2,USP18		7
NafionBP2_06 mg/kg	SAV1		other	Inhibited	-2.433	0.006	BIRC5,CCND1,CDKN1A,COL1A1,COL4A1,VIM	251 (7)	6
NafionBP2_06 mg/kg	GLIS2		transcription regulator	Inhibited	-2.433	0.0731	Ccl2,CCND1,COL1A1,SERPINE1,SPARC,VIM		6
NafionBP2_06 mg/kg	ADAMTS12		peptidase	Inhibited	-2.433	0.0227	HPX,LCN2,LGALS1,S100A8,TAGLN,TNFAIP2		6
NafionBP2_03 mg/kg	BCAP31		transporter	Inhibited	-2.433	0.0025	Ccl2,CD9,DERL1,GCK,SCD,SREBF1		6
NafionBP2_03 mg/kg	F3		transmembrane receptor	Inhibited	-2.433	0.0196	CASP7,Ccl2,EGR1,FERMT2,LCP1,SEMA3A,SERPINC1,SPRY4		8
CP-868388	SLC30A7		transporter	Inhibited	-2.433	0.000369	CD36,EPHX1,EPHX2,FABP3,SLC27A1,SLC27A4		6
CP-868388	SENP3		peptidase	Inhibited	-2.433	0.256	H2-T22,H2-T24,HLA-A,IRF7,TAP1,WARS1		6
CP-865520	SLC30A7		transporter	Inhibited	-2.433	0.000582	CD36,EPHX1,EPHX2,FABP3,SLC27A1,SLC27A4	436 (7)	6
CP-865520	PSME3	-1.26	peptidase	Inhibited	-2.433	0.00241	ENO1,GAPDH,PFKL,PIGQ,SREBF1,TPI1	104 (4)	6
CP-775146	tributyrin		chemical drug	Inhibited	-2.433	0.171	ADM,AZGP1,CCN2,CLDN1,HNRNPD,ID2		6
CP-775146	NRIP1		transcription regulator	Inhibited	-2.433	0.0904	ACADM,CD36,CDK1,CYP2C8,FABP3,PDK4,SLC25A20		7
PFOA_03 mg/kg	ANGPTL8		other	Inhibited	-2.433	3.12e-05	ACACA,ACACB,ACSS2,CPT1B,ELOVL6,SCD		6
PFOA_03 mg/kg	HSPA9	1.36	other	Inhibited	-2.433	0.134	CDKN1A,CTNNB1,FN1,FOXO1,KRT8,NAV2,TIMP2		7
PFOA_03 mg/kg	SAMMSON		other	Inhibited	-2.433	0.259	MRPL40,MRPL50,MRPS18B,MRPS28,NDUFA7,NDUFB8		6
HFPO-DA	ATF4		transcription regulator	Inhibited	-2.432	5.5e-05	ATF5,BGLAP,CPOX,CPT1A,CYP27A1,CYP7A1,HERPUD1,HSPA5,SERPINF1		9
HFPO4	ERN1		kinase	Inhibited	-2.432	3.74e-07	ANG,CXCL2,CYP1A2,CYP2E1,DGAT2,DNAJB11,ERO1B,FN1,G6PC1,GOT1,GPT,HSP90B1,HSPA5,PDIA5,PDIA6,PLIN2,SCD,SDF2L1,XBP1	337 (17)	19
PFHxS_03 mg/kg	CSHL1		growth factor	Inhibited	-2.43	0.012	CYP2B6,Cyp2c70,CYP2C8,CYP2C9,CYP3A5,CYP4A11,GSK3B,HNF4A,IGF1,SLC2A1,SOCS2,STAT5B		12
HFPO-TA_0.1 mg/kg	oleoyl-estrone		chemical drug	Inhibited	-2.429	0.000135	ACADVL,CYP2C8,FABP4,FASN,LPL,SLC27A1	222 (7)	6
CP-775146	EBF1		transcription regulator	Inhibited	-2.429	0.013	CXCL12,Cxcl9,FBP2,IGHM,IGLL1/IGLL5,MAPK1,MAPK8,NFIL3,PIK3CA,PPARG,Ppp1cc,PRKACA,PRKAR2A,PTPRF,SOS1,SREBF1		16
CP-868388	FLCN		other	Inhibited	-2.429	0.092	ATP5PO,CIDEA,Cox5b/Gm34962,CYCS,NDUFV2,UQCR10		6
CP-865520	FLCN	-1.2	other	Inhibited	-2.429	0.124	ATP5PO,CIDEA,Cox5b/Gm34962,CYCS,NDUFV2,UQCR10		6
NafionBP2_03 mg/kg	UXT		transcription regulator	Inhibited	-2.428	0.00421	ATR,BUB1,CCNA2,CHEK1,GTSE1,TTK		6
CP-868388	IFNAR1		transmembrane receptor	Inhibited	-2.428	0.492	B2M,Ccl9,CXCL2,F10,F7,HLA-A,HMGCS1,IDI1,IFIH1,IL18,IRF7,Ly6a (includes others),OTC,PLA2G7,SQLE		15
NafionBP2_06 mg/kg	pifithrin alpha		chemical reagent	Inhibited	-2.426	0.0125	AR,BAX,BBC3,CDKN1A,FAS,TP53		6
WY14643	imatinib		chemical drug	Inhibited	-2.426	0.00115	APP,ATP1B1,BMP7,CAPN1,CASP3,CASP8,CDKN1B,CDKN2C,CXCL12,DAB2,DNAJB6,FOXO3,HSP90B1,HSPA8,HTRA2,ID1,LMO2,MKNK2,PLIN2,PTPN11,RAB4A,RAD50,RAF1,RAPGEF1,SF3B4,SMC1A,STAT5A,TFRC	442 (18)	28
PFOS_10 mg/kg	TRIB3		kinase	Inhibited	-2.425	0.0501	BCL2L11,FABP4,FBXO32,GARS1,PRKN,PSAT1		6
PFNA_03 mg/kg	PROM1		other	Inhibited	-2.425	0.0942	DHCR24,FDPS,G6PC1,HMGCS1,LSS,PCK1		6
PFHxS_03 mg/kg	ERVW-1		other	Inhibited	-2.425	0.00846	CCNA2,CDCA8,HSPA5,LATS2,MCM2,XBP1	513 (7)	6
CP-868388	retinoid		chemical drug	Inhibited	-2.425	0.209	CEACAM1,DUSP1,IGFBP3,LIMA1,SLC10A1,TGFBI		6
PFOA_03 mg/kg	MBOAT7	1.48	enzyme	Inhibited	-2.425	0.000389	ACACA,ACACB,ACSS2,ELOVL6,FASN,SCD	278 (7)	6
NafionBP2_06 mg/kg	TLR4		transmembrane receptor	Inhibited	-2.425	0.253	BAMBI,BAX,BMP2,Ccl2,CCN1,CCR5,CFB,CFLAR,CISH,CYP3A5,FAS,GADD45G,HHEX,HLA-DQA1,IDH2,IFI16,Ifi47,IFIT3,IFITM3,Igtp,IRF1,IRF7,LCN2,LHX2,ORMDL3,SCARB1,SGMS2,SGPL1,SIRT3,SOCS3,SPTLC1,STAT1,TFRC,TIMELESS,TSPAN33,UGT1A1,Vnn3,Wfdc17,XIAP		39
NafionBP2_06 mg/kg	tanespimycin		chemical drug	Inhibited	-2.425	4.19e-08	ACACA,AHR,AHSA1,AR,BCL2A1,BIRC5,CCND1,CDK1,CDKN1A,CFLAR,FAS,FASN,FDFT1,HMGCR,HMGCS1,HNRNPAB,HSP90AB1,JAK2,JUN,KRT18,KRT8,MCL1,MITF,PDGFRA,PRDX3,PSMA7,SCD,SERPINE1,SLC1A2,SREBF1,SRSF2,XIAP	907 (24)	32
CP-868388	poloxamer		chemical reagent	Inhibited	-2.425	4.3e-05	ABCD3,ACADM,ACOX1,CD36,LPL,MLYCD		6
HFPO-TA_0.1 mg/kg	poloxamer		chemical reagent	Inhibited	-2.425	1.32e-07	ABCD3,ACADM,ACOX1,CD36,LPL,MLYCD	62 (3)	6
NafionBP2_06 mg/kg	cilostazol		chemical drug	Inhibited	-2.425	0.112	BAX,GCH1,MITF,PPARGC1A,SERPINE1,SIRT1		6
NafionBP2_06 mg/kg	fasudil		chemical drug	Inhibited	-2.425	0.186	BMP2,Ccl2,JUN,ROCK2,SLC1A2,TAGLN		6
CP-868388	PLAG1		transcription regulator	Inhibited	-2.425	0.46	ATF5,CDC42EP4,EFNB1,LSP1,PPIC,QSOX1		6
CP-865520	ATF2	-1.43	transcription regulator	Inhibited	-2.425	0.146	ACTB,ARNT,CTNNB1,DUSP1,EGR1,FN1,MAT2A,PCK1,PPARG,PSEN1,PTEN,RELA,RHOB		13
CP-775146	Ap1		complex	Inhibited	-2.425	0.0842	ADH7,CCN2,CXCL12,FAS,FN1,GSTA5,HMBS,HPGD,IGF1,KLF9,LPL,MSR1,NQO1,PCK1,VCAM1		15
Fenofibrate	poloxamer		chemical reagent	Inhibited	-2.425	9.29e-06	ABCD3,ACADM,ACOX1,CD36,MLYCD,PPARA		6
CP-775146	dextran sulfate		chemical drug	Inhibited	-2.425	0.000797	AHR,C4A/C4B,CCL19,CCN2,CCNF,CD36,CDC20,CDK1,CFH,CKS1B,CLDN1,COL18A1,CXCL2,Cxcl9,EFNB2,ENG,ENPP2,FGF1,FOXM1,GSTM5,MSR1,NQO1,ODC1,PCNA,PIGR,RELA,Saa3,STAT3,TNFRSF1B,TP53,VCAM1	386 (16)	31
PFNA_01 mg/kg	MUC1		other	Inhibited	-2.424	0.0124	ALDH1A1,ARID1A,CCND2,DNMT3B,EGLN3,IFIT1B,IFIT3,Ifitm1,IKBKB,MRC1,NFKBIA,RASSF1,SMARCA4,SMARCC2,SOD1,TERT,VIM		17
PFHxS_03 mg/kg	tosylphenylalanyl chloromethyl ketone		chemical - protease inhibitor	Inhibited	-2.423	0.0258	BAK1,CXCL2,EPHX2,PLCG2,PRF1,VCAM1		6
NafionBP2_03 mg/kg	nitroprusside		chemical drug	Inhibited	-2.423	0.0449	BIRC5,CAT,CFLAR,EGR1,FOXO1,MDM2		6
PFNA_03 mg/kg	tyrphostin AG 1478		chemical drug	Inhibited	-2.423	1	CCND1,CDKN1A,CDKN1B,EGFR,F3,IGF1R,PTTG1,S100A10,S1PR3,SLC2A1,TFPI2		11
PFNA_03 mg/kg	PLK1	1.34	kinase	Inhibited	-2.42	3.48e-06	BCL2L11,CDH1,CDH2,CDKN1A,CFLAR,CTNNB1,DTX3L,EGFR,ESR1,GMNN,IFI16,MGMT,MRE11,PARP9,PIK3R1,PLA2R1,PLK1,SMAD4,SMAD7,SNAI2,TERT,TGFBI,VIM	1407 (20)	23
PFHxS_10 mg/kg	imiquimod		chemical drug	Inhibited	-2.42	1	ERCC5,GLI1,IFI35,IL18,IL1RN,ISG20,PIK3CA,RSAD2,SELL,XAB2		10
NafionBP2_06 mg/kg	RARB		ligand-dependent nuclear receptor	Inhibited	-2.419	0.0373	ACADM,APOA4,BCL2A1,CCNE1,CDKN1A,CXCL12,EGFR,EGR1,FGF21,FOLR2,GADD45A,GBP6,Gm5431,GNB1,Ifi47,Igtp,JUN,LYZ,SAA1,SERPINA1,SLC16A2,STAT1,VEGFC		23
HFPO-TA_0.02 mg/kg	arsenic trioxide		chemical drug	Inhibited	-2.419	0.068	ATP5MC3,CDKN1A,DHCR24,FN1,P4HB,RTN4,SCD,SREBF1,UQCR10		9
NafionBP2_06 mg/kg	SHH		peptidase	Inhibited	-2.419	3.65e-05	BAX,BMP2,BRCA1,Ccl9,CCNB1,CCND1,CCNE1,CCNG2,CHEK1,CNBP,CTPS1,DAAM1,EGFR,FOXF1,GPC1,H2AX,HAND2,HELLS,HGF,HHIP,IGF1,LFNG,MCM2,MCM3,MCM5,MCM6,MYBBP1A,OCLN,PDGFRA,PSMC3IP,RAD51,RPA2,SERPINE1,SREBF1,TFDP1	914 (29)	35
NafionBP2_03 mg/kg	NRG4		growth factor	Inhibited	-2.418	9.99e-06	EHHADH,FASN,GCK,ME1,SCD,SREBF1	133 (7)	6
PFNA_03 mg/kg	STAT4		transcription regulator	Inhibited	-2.417	0.000397	ACADL,ADSS2,ALDOC,ANGPTL6,AP2A2,ARL5B,ASPH,ATF4,ATG12,BCL2L11,BSG,CCNI,CCNL2,CDKN1B,CXCL2,Cyp2d22,DAP,DDX58,ERRFI1,ETV5,GADD45G,GJA1,HES6,Hspa1b,IFIH1,IFIT1B,ITIH5,KDELR2,KDM6B,KLF9,KRT18,LPIN1,LRP1,LRRFIP1,LUC7L,MAP3K1,NDRG1,NSD3,PCGF5,PDK1,PEX13,PFN2,PGP,PKP2,PRDX6,PYGL,RGS16,RORA,SERPINB1,SERPINE1,SETD5,SF3B1,SLC2A3,SUN1,SUPT3H,TMEM167B,TPP2,VAMP4,VLDLR	1206 (10)	59
HFPO-TA_0.1 mg/kg	GHR	-1.85	transmembrane receptor	Inhibited	-2.416	0.000123	CCND1,CD36,GHR,IGF1,IGFBP2,IGFBP4,LPL,MOGAT1,MYC	342 (21)	9
HFPO-DA	NR1I3		ligand-dependent nuclear receptor	Inhibited	-2.416	2.04e-21	ACOX1,APOA1,Ces2a,CYP1A2,CYP27A1,Cyp2b13/Cyp2b9,CYP2B6,CYP2C8,CYP2F1,CYP3A5,CYP7A1,DIO1,G6PC1,GSTM1,GSTP1,HSD17B4,SCD,Slco1a4,SLCO1B3,UGT2B17	94 (6)	20
HFPO-TA_0.02 mg/kg	Stat3-Stat3		complex	Inhibited	-2.415	7.25e-06	APCS,CDKN1A,FGA,FGB,FGG,SERPINA3		6
HFPO4	CFB		peptidase	Inhibited	-2.415	0.00056	ARG1,C3,C4A/C4B,C5,CXCL2,HSPA5	112 (6)	6
PFNA_01 mg/kg	NRG4		growth factor	Inhibited	-2.415	0.00252	ACOX1,CIDEC,EHHADH,ELOVL5,ME1,SCD	511 (7)	6
PFHxS_10 mg/kg	CERS2		transcription regulator	Inhibited	-2.415	0.00472	ABCC4,CDKN1A,CERS6,GSTA5,Gstm3,SMPD3		6
PFHxS_03 mg/kg	NRG4	2.16	growth factor	Inhibited	-2.415	0.00039	ACOX1,CIDEC,EHHADH,ELOVL5,ME1,SCD	338 (7)	6
PFHxS_10 mg/kg	ketoconazole		chemical drug	Inhibited	-2.414	0.356	CYP2B6,CYP2C9,FASN,HMGCR,NR1I2,NR1I3		6
PFNA_03 mg/kg	dichlororibofuranosylbenzimidazole		chemical toxicant	Inhibited	-2.414	0.0942	CDKN1A,CDKN1B,CTSD,CYP2C9,CYP3A5,RAD51		6
PFHxS_10 mg/kg	dichlororibofuranosylbenzimidazole		chemical toxicant	Inhibited	-2.414	0.0288	CDKN1A,CDKN1B,CTSD,CYP2C9,CYP3A5,ESR2,RAD51		7
HFPO-TA_0.1 mg/kg	SIRT3		enzyme	Inhibited	-2.414	6.65e-05	ACADM,ACOX1,FAS,MT-CYB,MT-ND1,MT-ND4,MT-ND5,MT-ND6,SCD,SREBF1	288 (15)	10
HFPO4	SIRT3		enzyme	Inhibited	-2.414	4.47e-05	ACADM,ACOX1,mt-Atp8,MT-CYB,MT-ND1,MT-ND2,MT-ND5,MT-ND6,SCD,SLC2A2	16 (2)	10
PFNA_01 mg/kg	C3		peptidase	Inhibited	-2.414	1	APCS,C5,CHUK,CRP,CXCL2,FN1,IRF3,JUN,TNFRSF1A		9
HFPO-TA_0.1 mg/kg	torin1		chemical reagent	Inhibited	-2.413	2.88e-12	ACACB,ADH1C,ALDH9A1,ATP5F1B,ATP5PB,CCND1,COX6B1,COX7B,COX8A,EEF1A1,EEF1B2,FASN,GAPDH,LDHA,NDUFB3,NDUFS2,PGAM1,RPL13,RPL14,RPL17,RPL4,RPS12,RPS15,RPS16,RPS23,RPS24,RPS7,RPS8,TPT1,UQCRFS1	279 (10)	30
PFHxS_10 mg/kg	Interferon alpha		group	Inhibited	-2.413	0.0553	AFP,ANKRD10,AQP3,BAK1,BCL2L13,BCR,BMP4,Bst2,CASP8,CCND1,CCND2,CCND3,CD38,CDH1,CDKN1A,CDKN1B,CEACAM1,CELSR1,COX7A1,CSF2RB,CTH,CYP2C9,DDX58,DHX58,E2F4,EGFR,EIF2AK2,ENPP2,FAS,FASN,FBXO6,FCGR2B,GBP6,GLI1,GLS,HLA-A,IFI16,Ifi27,IFI35,Ifi47,IFIH1,IFIT1B,IFIT3,IFITM3,IGFBP4,IL1RN,IL6R,IL6ST,INSR,IRF5,IRF9,ISG20,ITPR1,JAK1,LARGE1,MDM2,MRPL17,MYD88,MYLIP,NABP1,NFIL3,NFKBIA,NMI,NT5E,PML,PRKACA,RABGAP1L,RIPK…		90
NafionBP2_06 mg/kg	GAS5		other	Inhibited	-2.412	0.0125	CCNB1,CCND1,CDK1,FGF1,PPARD,RECK		6
PFOS_10 mg/kg	GAS5		other	Inhibited	-2.412	0.0146	CCNB1,CCND1,CDK4,MYC,PTEN,RECK		6
NafionBP2_06 mg/kg	naringenin		chemical - endogenous non-mammalian	Inhibited	-2.412	0.159	COL1A1,PON1,PPARGC1A,SOAT2,SREBF1,VIM		6
PFHxS_10 mg/kg	HOXA11		transcription regulator	Inhibited	-2.412	0.126	CD47,CDKN1B,EGFR,ITGA8,PDGFA,ZKSCAN8		6
PFHxS_10 mg/kg	MXI1	-1.48	transcription regulator	Inhibited	-2.412	0.00357	APEX1,CCNB1,ID1,ID2,IFT20,MKI67,MTHFD2,ODC1	110 (3)	8
CP-868388	IL6ST	-1.25	transmembrane receptor	Inhibited	-2.412	0.0303	CSF1R,EGR1,ENPP2,FGA,FGB,HPX,IL6R,Sprr2a1/Sprr2a2,STAT3,TNFRSF1A,TNFRSF1B		11
CP-865520	bromodeoxyuridine		chemical drug	Inhibited	-2.412	0.453	GSTP1,IFIH1,IGFBP3,IGFBP4,IRF7,PML		6
CP-865520	IL6ST	-1.22	transmembrane receptor	Inhibited	-2.412	0.101	CLDN2,CSF1R,EGR1,ENPP2,FGA,FGB,HPX,STAT3,TNFRSF1A,TNFRSF1B		10
CP-775146	IFT88		other	Inhibited	-2.412	0.0122	ACAT2,CEBPA,FOXA2,IDI1,MVD,PPARG		6
CP-868388	ONECUT1		transcription regulator	Inhibited	-2.411	7.77e-09	AASS,AKR1C4,AMBP,APIP,APOH,ARL1,BNIP3L,C2,CD36,CEBPA,CFI,CLNS1A,COPB2,COX7A2L,CYP51A1,DHRS4,ELOA,FABP5,FAS,FOXA2,G3BP2,HNF4A,HNRNPA2B1,HNRNPR,HSD17B4,IRF3,IRF6,ITIH1,KLF3,LPL,LRRC59,MFSD1,MGST3,NBR1,NDUFAF4,NR0B2,OAT,PFKFB1,PHB2,POLR2D,PPP2R5A,PSMA1,PSMB1,RMND1,SART3,SCD,SERPINA1,SH3BGRL,SLC2A2,SNRPD2,SNX3,TAT,TDO2,TM2D1,TMEM62,TTR,TXNDC12,YPEL3	243 (5)	58
HFPO-TA_0.1 mg/kg	prednisolone		chemical drug	Inhibited	-2.409	0.0124	APOE,ATG12,FAS,FKBP5,IFIT1B,IGF1,MAP1LC3A,NFIL3,PCK1,PRDX1,SDC2,SPON2,TGM2,TSC22D3,TXNIP,UCP3		16
HFPO-TA_0.02 mg/kg	TNFRSF1A		transmembrane receptor	Inhibited	-2.408	0.00349	ABCC3,APCS,CD36,CDKN1A,CYP3A5,IGF1,SAA1,Slco1a1	174 (21)	8
NafionBP2_03 mg/kg	ketoconazole		chemical drug	Inhibited	-2.408	0.0025	CYP2B6,CYP2C9,FASN,HMGCR,NR1I2,UGT1A1	427 (13)	6
NafionBP2_06 mg/kg	SIRT6		enzyme	Inhibited	-2.407	3.01e-05	AACS,BIRC5,Ccl2,COL1A1,CYP2C18,ELOVL1,ELOVL6,FASN,HMGCR,IGF1,IRS2,LSS,NAPEPLD,NPNT,PPARGC1A,SCD,SREBF1,TGFBR2	818 (22)	18
PFOA_03 mg/kg	Interferon alpha		group	Inhibited	-2.406	0.0832	ADAR,B2M,BMP4,Bst2,C3,CASP3,CASP8,CCND1,CCND3,CDKN1A,CEACAM1,CGAS,CSF2RB,CTH,CXCL2,CYP2C9,DAG1,DDX58,EGFR,EIF2AK2,ENPP2,FAS,FASN,FCGR2B,HLA-A,IFI16,IFI35,IFIH1,IFITM2,IFITM3,IGFBP4,IL1RN,IRF5,ITGA4,ITPR1,JAK1,MRPL17,MYD88,NFKBIA,NMI,NT5E,PARP9,PI4K2B,POMC,PSMB8,PSMB9,RTP4,SEPTIN4,SERPINB1,SHFL,SREBF2,STAT3,TAP2,TDRD7,TENT4A,TERT,WARS1,WWTR1		58
PFHxS_10 mg/kg	N-methyl-D-aspartate		chemical drug	Inhibited	-2.405	0.095	AMIGO2,APP,ARNTL,BCL2L11,BDNF,CD47,EGR1,GRM1,HOMER1,HSPA5,LIMK1,LYPLA1,NTRK2,SERPINF2,SLC1A2		15
PFNA_03 mg/kg	PTP4A1		phosphatase	Inhibited	-2.404	6.58e-05	AARS1,ACLY,ALDOA,APC,B3GNT2,CDPF1,CRK,CSNK2A1,DDX5,DNAJB1,ELAVL1,FASN,FKBP1A,FMR1,GMPS,HNF4A,IFI16,IGFBP7,MAP3K1,MAP3K2,MAP3K5,MAPK8,MYADM,PIK3CA,PIK3R1,PRDX1,PTP4A3,RAN,RBAK,ROCK1,SEPTIN11,SMS,SOS1,STMN1,TAGLN2,TKT,VIM,ZEB1		38
PFNA_01 mg/kg	mirdametinib		chemical drug	Inhibited	-2.404	0.347	BCL2L11,DEPTOR,ERCC1,KLF2,MRC1,TSC1		6
CP-868388	BACH1		transcription regulator	Inhibited	-2.403	3.87e-11	ATP5PF,ATP5PO,DNAJC7,DUSP1,FTH1,FTL,GAPDH,HCCS,HSD3B1,IGF1,ME1,NDUFA2,NDUFA9,NDUFAB1,NDUFB6,NQO1,PDK4,PHB,PHB2,PPARG,SLC25A15,SQSTM1,TIMM13,TIMM17A,TIMM8B,UQCRB	304 (6)	26
PFNA_03 mg/kg	THBS4		other	Inhibited	-2.403	0.45	ATF4,ATF6,CALR,HSPA5,HYOU1,MANF		6
PFNA_03 mg/kg	IFN type 1		group	Inhibited	-2.401	0.256	BCL6,DDX58,DHX58,EIF2AK2,IFI16,IFIH1,IFIT1B,PML,STAT2,TNFSF10,XDH		11
NafionBP2_06 mg/kg	KIF3A		enzyme	Inhibited	-2.401	5.27e-05	ACAT2,ACLY,CDKN1A,CYP51A1,FDPS,HMGCR,HMGCS1,IDI1,NSDHL		9
HFPO-DA	cyclophosphamide		chemical drug	Inhibited	-2.401	0.000106	CLU,CYP2B6,FGA,FGB,HLA-E,IGFBP1	56 (7)	6
PFHxS_10 mg/kg	ADRB2		G-protein coupled receptor	Inhibited	-2.401	1	ACACA,ATP1A1,ATP1B1,FASN,GNAI3,IDE,PPARGC1A		7
PFNA_03 mg/kg	NCD-38		chemical reagent	Inhibited	-2.401	0.116	ATF4,ERN1,HERPUD1,HSPA5,PDGFA,UHRF1		6
PFNA_03 mg/kg	(1S,2R)-NCL-1		chemical reagent	Inhibited	-2.401	0.116	ATF4,ERN1,HERPUD1,HSPA5,PDGFA,UHRF1		6
NafionBP2_06 mg/kg	CDKN1A	5.41	kinase	Inhibited	-2.401	2.38e-22	ANLN,ASPM,ATR,AURKA,AURKB,BAX,BBC3,BIRC5,BRCA1,BUB1,BUB1B,CAP1,CCN1,CCNA2,CCNB1,CCND1,CCNE1,CDC20,CDC25C,CDK1,CDKN1A,CDKN3,CENPF,CHEK1,CKS1B,COL4A1,DLGAP5,DTL,EDNRA,EIF2S1,EXO1,FANCI,FAS,GADD45A,GSTO1,H2AX,HJURP,HMGB2,IFITM3,KIF20A,KIF2C,KNTC1,KRT18,LBR,MAD2L1,MBNL2,MCM2,MCM3,MCM4,MCM5,MCM6,MCM7,MIS18BP1,MKI67,NUSAP1,PBK,PCGF3,PLK1,PRC1,RACGAP1,RAD51,RRM1,SAA1,SERPINE1,SHC1,SMC2,SMC4,SPAG5,STMN1,…	568 (13)	79
PFOS_03 mg/kg	NRIP1		transcription regulator	Inhibited	-2.4	1.27e-06	ACADM,CCNG2,CPT1B,CPT2,CYP2C8,HADHB,OPLAH,SLC25A20		8
NafionBP2_06 mg/kg	STK40		kinase	Inhibited	-2.4	0.0145	ABCB1,C1QB,C6,Ccl2,CCR5,CEBPA,FABP4,FGF1,HLA-DQA1,JUN,PDGFRA,RSPO3,SPRY4		13
CP-775146	NOS2		enzyme	Inhibited	-2.4	0.00304	ADH5,API5,AZGP1,BNIP3,CXCL2,Cxcl9,DDX3X,FAS,GSPT2,ITIH4,KDR,MAPK8,NFKBIA,Orm1 (includes others),PCNA,PERP,PIGR,RELA,Saa3,SERPINA3,Tgtp1/Tgtp2	379 (13)	21
NafionBP2_03 mg/kg	IFNAR1		transmembrane receptor	Inhibited	-2.4	1	HLA-A,HMGCR,IRF7,SOCS3,SQLE,SREBF2,UBD		7
HFPO4	CHUK		kinase	Inhibited	-2.399	8.88e-06	Acp5,C3,CCND1,CLU,COL18A1,CXCL12,CXCL2,CYP7B1,ENPP2,GADD45B,HLA-A,IL1RN,ITM2B,JUNB,LIFR,MYC,NFKBIA,RGS16,Saa3,SLC16A2,SQSTM1	312 (12)	21
PFOS_10 mg/kg	poloxamer		chemical reagent	Inhibited	-2.399	3.71e-05	ABCD3,ACADM,ACOX1,CD36,DMD,MLYCD		6
PFHxS_10 mg/kg	NRG4	2.73	growth factor	Inhibited	-2.399	1.39e-05	ABCA1,ACACA,ACOX1,CIDEC,EHHADH,ELOVL5,FASN,ME1,SCD	573 (7)	9
CP-775146	ZMPSTE24		peptidase	Inhibited	-2.399	0.000922	CISH,Cmah,CXCL2,FGFR4,GADD45B,GADD45G,GHR,IGF1,IGFALS	548 (21)	9
WY14643	SIM1		transcription regulator	Inhibited	-2.399	0.00345	ANGPTL4,CELF2,ELOVL3,FKBP3,GATA2,GSTA3,IFI16,IFNA4,IGFBP4,Iigp1,LIFR,LRRFIP1,POLD4,TERF1,TSC22D3,TYK2,USP2,WNT7B,ZDHHC14		19
CP-865520	MMP11		peptidase	Inhibited	-2.399	9.69e-07	ATF6,CD36,Cox5b/Gm34962,HSPE1,IGFBP1,NDUFB5,PHB,PPARA,PSMB1,PSMD1,SLC16A1,XBP1	46 (3)	12
CP-868388	ABL1		kinase	Inhibited	-2.398	0.0119	C3,CTSB,FAS,NME1,PAK2,SMPD1,TEK,TGFB3,TP53		9
CP-865520	PTTG1		transcription regulator	Inhibited	-2.397	0.265	APEX1,CDH2,HIF1A,IGF1,MPG,RAD51B,SUMO1,TP53,UBE2B,VEGFA		10
HFPO-DA	NCOA1		transcription regulator	Inhibited	-2.396	0.00026	BGLAP,C3,CYP2B6,CYP7A1,DIO1,IL1RN,NFKBIA	119 (18)	7
PFHxS_03 mg/kg	lapatinib		chemical drug	Inhibited	-2.395	0.0109	BCL2L11,BIRC5,JUN,JUNB,KLK3,LAMB3		6
PFNA_03 mg/kg	PARP1	1.39	enzyme	Inhibited	-2.395	0.0406	ABCA1,ATXN10,CCND1,CDH1,CDKN1A,CXCL12,DNAJC12,ECE1,EGFR,FAS,FASN,GBP6,GBP7,IGF1,Igtp,IL18BP,ITPR1,JUN,NFAT5,NVL,PARP1,POU2F1,RAPGEF4,SELP,SLC38A2,SP1,Tgtp1/Tgtp2,TIMP2,YY1		29
PFNA_03 mg/kg	BMP10		growth factor	Inhibited	-2.394	0.000856	AHSG,ANGPTL4,AQP1,BDH1,CCNT1,CD74,CFI,CHRNA2,COL12A1,ECM1,ENG,FCGR2A,FGFR2,FN1,HLA-A,HPGD,ID1,ID2,IGFBP7,MEF2C,MSR1,NFKBIA,RPL22,RSAD2,SERPINA3,SHMT1,SKIL,SMAD7,TBX20	1009 (7)	29
PFHxS_03 mg/kg	torin1		chemical reagent	Inhibited	-2.393	1	ACSS2,ALDH9A1,ALDOC,CCND1,CDH1,CDH2,CDKN1B,EEF1D,GPI,PABPC1,PGK1,RPL17,TPI1		13
PFOS_10 mg/kg	imipramine blue		chemical drug	Inhibited	-2.39	0.0742	CCNB1,CCND1,CCNF,CDK4,CENPE,PLK1		6
NafionBP2_06 mg/kg	IFNA1/IFNA13		cytokine	Inhibited	-2.389	0.00402	AR,CYP1A2,CYP2E1,CYP3A5,IFIH1,IRF1,IRF7,SIGLEC1,STAT1,Tgtp1/Tgtp2,UBE2E1,VEGFB	556 (16)	12
PFNA_03 mg/kg	NFIX	-2.27	transcription regulator	Inhibited	-2.389	0.00021	ADRA1B,ALAS1,CCND1,CXCL14,FABP4,HGF,NFIX,PDGFA,PKLR,SERPINA3,SERPINE1,SLC25A5,SPARCL1	990 (8)	13
PFHxS_10 mg/kg	NFIX	-2.02	transcription regulator	Inhibited	-2.389	0.000694	ADRA1B,ALAS1,CCND1,NFIX,PDGFA,PKLR,POSTN,SERPINA3,SERPINE1,SFTPC,SLC25A5,SPARCL1	995 (7)	12
NafionBP2_03 mg/kg	GH1		growth factor	Inhibited	-2.389	0.00183	ATF4,CCNB1,CISH,CYP2C9,DECR1,EGR1,FASN,IL4R,JUNB,MGST1,PRLR,SOCS3,SREBF1,XRCC6	535 (20)	14
HFPO4	THBS4		other	Inhibited	-2.387	0.000468	CALR,CRELD2,HSPA5,HYOU1,MANF,SDF2L1	94 (5)	6
PFNA_03 mg/kg	HSD17B4	2.14	enzyme	Inhibited	-2.387	2.51e-07	ABCD3,ACAA1,ACOT2,ACOX1,ACSL1,BMP2,CD36,CYP4A11,Cyp4a14,FASN,IHH,LPCAT3,MGLL,PDK4,PEX11A,PTCH1	1487 (12)	16
PFNA_01 mg/kg	HSD17B4	2.05	enzyme	Inhibited	-2.387	6.01e-09	ABCD3,ACAA1,ACOT2,ACOX1,ACSL1,BMP2,CD36,CYP4A11,Cyp4a14,IHH,LPCAT3,MGLL,PDK4,PEX11A,PTCH1,SCP2	161 (3)	16
CP-865520	farnesol		chemical reagent	Inhibited	-2.385	0.0194	HERPUD1,HSP90B1,PHLDA1,PPARA,TP53,XBP1		6
NafionBP2_0.3 mg/kg	TLR3		transmembrane receptor	Inhibited	-2.384	0.0512	CD300E,GBP2,GBP4,IFI16,IFNA4,PIK3R1,RHOB,SOCS3		8
PFNA_01 mg/kg	MYD88		other	Inhibited	-2.384	0.228	ACSL1,AGTR1,ALDH1A1,APCS,ATF6,ATM,AXIN2,CCN1,CD38,CFLAR,CREB3L3,CXCL12,CXCL2,DNMT3A,FBXO32,FOS,HLA-A,HSP90AB1,IFIT1B,IGF1,IGFBP5,IL18,IL1RAP,IL1RN,INHBA,JAG1,JUN,KDM6B,MRC1,MSR1,NFKBIA,NOX4,PARP1,PDE4B,PRF1,RSAD2,SAA1,SCARB1,SERPINE1,SLC7A2,USP18,Vnn3,ZAP70		43
PFOA_03 mg/kg	IFNAR2		transmembrane receptor	Inhibited	-2.383	0.105	DDX58,IFIH1,IL18,PSMB10,PSMB8,PSMB9,SEPTIN4,XAF1		8
PFNA_03 mg/kg	miR-338-3p (miRNAs w/seed CCAGCAU)		mature microRNA	Inhibited	-2.382	1	ADAMTS15,CCND1,COL5A2,PDGFA,Tpm1,VIM		6
PFHxS_10 mg/kg	lenalidomide		chemical drug	Inhibited	-2.378	0.00324	ANTXR1,APTX,ATXN1,BTBD7,C2orf68,CCND1,CD38,CEBPB,CITED2,CTNNB1,CTTNBP2,DEPP1,DHTKD1,DNAJC25,DOCK4,ERN1,EXTL2,FAM76B,FN1,GINS4,GLUD1,H3C4,HAUS7,HSPA5,IFIH1,IFIT3,IGSF11,ITPR1,LIMA1,LPL,MGLL,MIEF1,MTAP,NEK6,NFIB,NMI,NUDCD1,PDK1,PGM2,PPIF,PTEN,RGS16,RTP4,SEL1L,SEPTIN2,SHISAL1,SLC7A2,SNRPN,SPRYD7,TCF4,TCF7L1,TCF7L2,TERT,USP9X,VIM,WDFY3,XBP1,YWHAZ,ZNF148,ZWILCH	1620 (20)	60
PFHxS_03 mg/kg	imipramine blue		chemical drug	Inhibited	-2.378	0.00275	CCNA2,CCNB1,CCND1,CCNE2,CCNF,CENPK,FOXQ1,STMN1,XRCC3		9
PFNA_03 mg/kg	SMARCA2	-1.53	transcription regulator	Inhibited	-2.378	0.217	ALPL,CD36,CDH1,CP,CYLD,FKBP5,G6PC1,IGFBP5,KDR,MEF2C,MYLK,PCK1,PPARG,RRM2,SLC6A2		15
NafionBP2_06 mg/kg	Am 580		chemical reagent	Inhibited	-2.378	1.17e-08	CD1D,CYP2E1,CYP4A11,CYP51A1,FASN,FDFT1,FOLR2,GSS,HMGCR,HMGCS1,IRF1,LRAT,LSS,MVK,PLIN2,PMVK,PPARA,SCD,SQLE,TGM2	814 (25)	20
PFOA_03 mg/kg	epoxomicin		chemical - protease inhibitor	Inhibited	-2.377	9.72e-05	CFLAR,DMD,FOXO1,H2AZ1,HSPA5,NOX4,PSMA2,PSMA6,PSMB1,PSMB3,PSMB4	678 (11)	11
PFNA_03 mg/kg	TRAF3IP2		enzyme	Inhibited	-2.377	1	AGT,CXCL2,IL11RA,IL18,SELP,STEAP4		6
PFNA_01 mg/kg	TRAF3IP2		enzyme	Inhibited	-2.377	1	AGT,CXCL2,IL11RA,IL18,ITGAL,STEAP4		6
PFNA_03 mg/kg	IL12 (family)		group	Inhibited	-2.377	1	AQP3,BCL2L11,BCL6,CFLAR,CTH,ENPP2,ETV5,METRNL,NFIL3,ODC1,SERPINB1,SLC2A3,TAB2,TNFSF10		14
NafionBP2_06 mg/kg	PEX5L		ion channel	Inhibited	-2.376	1.58e-07	CYP7A1,DHCR7,FDFT1,FDPS,HMGCR,IDI1,LSS,MVK,PMVK		9
PFNA_03 mg/kg	N-acetylmuramyl-L-alanyl-D-isoglutamine		chemical - endogenous non-mammalian	Inhibited	-2.375	0.488	ABCA1,AOX1,Apol7e (includes others),AXIN2,CLDN1,CXCL2,ETS1,ITGAV,MSR1,NFKBIA,XIAP		11
PFHxS_03 mg/kg	CDKN2A		transcription regulator	Inhibited	-2.374	0.000535	ASF1B,BCL2L11,BIRC5,BUB1B,CCNA2,CCNB1,CCND1,CDCA5,CDK1,CDKN1B,CEBPB,CENPK,CXCL14,DDX5,DEK,EGR1,EHD3,FANCA,FOXA1,FST,GADD45G,GNA13,GNAS,HACD3,HOXC4,HUNK,ITGAV,JAK2,JUN,KLK3,MCM5,MDM2,MRC1,NFKB2,NR3C1,PIAS1,POLD2,PTEN,RAB9A,SH3BP2,SNTB2,SUZ12,TMEM97,TNFRSF1A,TOB1,VPS41,ZNF655	695 (20)	47
NafionBP2_06 mg/kg	PD98059		chemical - kinase inhibitor	Inhibited	-2.374	1.24e-13	ABCC2,ACAT2,AGTR1,ALDOA,ALOX5AP,ANPEP,AR,ARPP19,ARRB1,ATF4,BAX,BBC3,BDH1,BGN,BIRC5,BMP2,Ccl2,CCNA2,CCNB1,CCND1,CCNE1,CCNE2,CD36,CD74,CDC25C,CDKN1A,CEBPA,CEBPB,CFLAR,COL1A1,COL4A1,CRP,CYP7A1,DENND2B,EGFR,EGR1,F2R,FABP4,FAM171A1,FAS,FASN,FKBP5,GADD45A,GAS7,GPI,HGF,HNRNPAB,HPGD,HYOU1,IGF1,IL1RN,INSIG1,JUN,JUNB,KIF22,KRT19,KRT8,LAMP1,LAMP2,LIFR,LIPG,MAT2A,MCL1,MGLL,MITF,MKI67,MMD,NFE2L2,NFYB,NOP56,NQ…	760 (18)	107
PFNA_01 mg/kg	dichlorovinylcysteine		chemical toxicant	Inhibited	-2.374	0.00315	ACADS,ACAT1,EGFR,HSPA9,IGF1R,MDH2,ODC1,PSMA1,SLC27A2,TUFM		10
PFHxS_10 mg/kg	MBOAT7	1.47	enzyme	Inhibited	-2.373	1.61e-07	ACACA,ACACB,ACLY,ACSS2,DHCR24,ELOVL6,FASN,HMGCR,HMGCS1,SCD	338 (7)	10
CP-868388	PTTG1		transcription regulator	Inhibited	-2.373	0.189	CDH2,HIF1A,IGF1,MPG,RAD51B,SUMO1,TGFA,TP53,UBE2B,XPA		10
PFNA_01 mg/kg	salmonella minnesota R595 lipopolysaccharides		chemical - endogenous non-mammalian	Inhibited	-2.371	1	ACSL1,C8orf44-SGK3/SGK3,CD38,CFLAR,CXCL2,FOS,HLA-DMA,HLA-DQA1,IFIT1B,JAG1,JUN,NFKBIA,PDE4B,RSAD2,SERPINE1,SLC7A2		16
PFHxS_10 mg/kg	STAT2	-1.51	transcription regulator	Inhibited	-2.368	0.298	GBP6,GLI1,IFI35,Ifi47,IFIT1B,IFIT3,IRF5,IRF9,RSAD2,RTP4,USP18,WARS1		12
PFNA_01 mg/kg	STAT2	-1.4	transcription regulator	Inhibited	-2.364	0.17	IFI35,Ifi47,IFIT1B,IFIT3,IFITM2,IRF5,PSMB8,RSAD2,RTP4,SF3A1,USP18		11
CP-865520	CD40		transmembrane receptor	Inhibited	-2.364	1	ANPEP,BAX,CDK4,CXCL12,DUSP1,EDEM1,FAS,FCGR2B,HSP90B1,IL18,IL1RN,ITGB1,KLF9,NFKB1,NFKBIA,PSMB10,RELA,TAP1,TAPBP,TP53,VEGFA,XBP1		22
PFOS_10 mg/kg	TP53		transcription regulator	Inhibited	-2.361	6.67e-23	ABCB1,Abcb1b,ABCB4,ABCB6,ABCB8,ABCG2,ABHD4,ACAA2,ACADL,ACADM,ACADS,ACAT1,ACO2,ACOT11,ACSF2,ACSF3,ACSL1,ACSL3,ACSS2,ACTL6A,ADD3,AFP,AGTR1,AIFM2,AKR1B1,ALDH9A1,ALDOA,ANXA2,ANXA4,APC,APEX1,APP,AR,ASL,ASS1,ATXN1,BAK1,BCL2L11,BIK,BMF,BRAF,C2,C9,CAMK2N1,CCNB1,CCND1,CCND3,CCNF,CCNG1,CCNG2,CCNL1,CD36,CDC20,CDC34,CDH1,CDK4,CENPE,CGREF1,CHIC1,CKAP2,CLPP,CMBL,COL18A1,COQ2,COQ4,COQ5,COX15,CP,CPOX,CPT1B,CPT2,…	893 (23)	306
PFHxS_10 mg/kg	THRA	-1.6	ligand-dependent nuclear receptor	Inhibited	-2.36	0.00539	ACACA,ANGPTL4,APOA5,APP,ATF4,BMP4,CAMK4,CCND1,CDKN1A,CDKN1B,CPT1A,CTNNB1,CTSB,CTSD,DOCK9,EHHADH,ENG,FASN,FGFR3,FST,GPD2,IGF1,INHBA,JUN,KLF9,LAMP2,LDLR,LPL,PCK1,POR,PPARG,PPARGC1A,PTAFR,PTTG1,SERPINE1,SLC6A12,TFAM,THRSP	1307 (21)	38
PFOS_10 mg/kg	ursolic acid		chemical drug	Inhibited	-2.36	0.16	AKR1B1,CCND1,CNP,EIF4EBP1,FASN,IGF1,MYC,S1PR5,SLC38A2,SLC6A9		10
PFNA_01 mg/kg	FOXL2		transcription regulator	Inhibited	-2.359	0.0958	ACVR1,BMP2,CPM,CXCL2,CYP26B1,FAS,FOS,FST,IGF1,INHBA,MYO6,NR5A2,PPARGC1A,RAF1,RSPO3,TNFRSF1A		16
HFPO4	4-hydroxytamoxifen		chemical drug	Inhibited	-2.357	4.38e-08	AQP3,C3,CAPNS1,CCND1,CEBPA,CLU,CTSD,DECR1,DUSP1,EGFR,ERRFI1,FABP4,GSTA5,IGF1,IGFBP1,JUNB,MYC,NFKBIA,PDK4,RBP4,RGS16,TMEM97,ZFP36	378 (21)	23
PFNA_03 mg/kg	let-7	-1.44	microRNA	Inhibited	-2.357	2.44e-09	AGO2,ALDH1B1,ANKH,APC,AR,AURKA,AURKB,BDNF,BMPR1A,BUB1B,Calm1 (includes others),CCNA2,CCNB1,CCND1,CCNE2,CCNF,CDC16,CDC20,CDC34,CDC45,CDCA3,CDCA5,CDCA8,CDH2,CDK1,CHEK1,COL27A1,COL5A2,CPEB3,CPED1,DDX56,DLC1,E2F8,FN1,GALE,GMNN,GPI,GPX7,GTF2I,ID2,IGF1,IGF1R,IL6R,LRIG1,LSM6,MAD2L1,MCM10,MCM2,MCM3,MCM4,MCM5,MCM6,MCM8,MTF2,MYD88,NAP1L1,NQO1,NUF2,PAICS,PLAGL2,RCAN1,RFC4,RIOX2,RRM1,RRM2,SCD,SERPINE1,SIGMAR…	1414 (21)	78
PFNA_03 mg/kg	DSCAML1		other	Inhibited	-2.357	0.283	BMP6,EGFR,ETV5,GADD45G,IPO4,KLF9,MAPT,NRN1,NTN4,NTRK2,PDGFA,PLXNC1,RIMS3,SOX6,SRGAP3,TUBA4A,TUBB2A,VLDLR		18
CP-868388	kanamycin A		chemical drug	Inhibited	-2.357	0.00132	ARHGAP5,CD9,CITED2,CST3,CTSB,FTH1,GAS6,IGFBP5,ITGB5,LAMP2,MYO1B,NAV2,PTGDS,PTPRM,RHOA,SBF2,SCOC,SEC22B,ST3GAL6,STAT3,TJP1		21
HFPO-DA	IGF1		growth factor	Inhibited	-2.357	0.000572	BGLAP,CLU,HSD11B1,HSD17B11,HSD3B1,HSPA5,IFITM3,IGFBP1,IGFBP4,NFKBIA,PLIN2,SCD,SLC25A25,TF	102 (14)	14
PFNA_03 mg/kg	APLN		other	Inhibited	-2.357	1	EGR1,KDR,MESP1,NKD1,NOSTRIN,PPARGC1A,SOD1,TAGLN2,TEK		9
PFHxS_10 mg/kg	LY294002		chemical drug	Inhibited	-2.357	3.07e-07	ABCA1,ABCB1,ABCG2,ACACA,ACAT1,ACSS2,ANPEP,AQP3,AR,ATF4,ATM,ATP2B1,AURKA,BAK1,BCL2L11,BDNF,BHLHE40,BICD1,BIRC5,BTK,BUB1B,Cald1,CCN1,CCNA2,CCNB1,CCND1,CCND2,CCND3,CD2AP,CD36,CD38,CDH1,CDK4,CDKN1A,CDKN1B,CEBPB,CFLAR,CLCN3,CP,CREM,CTNNB1,DHCR24,DSCAM,EFNB2,EGFR,EGR1,EIF1AX,ENTPD1,ERCC1,ESR1,ETS2,FAS,FASN,FDFT1,FEZ2,FGF21,FN1,Fxyd2,GPD1,GPD2,GRN,GSR,GSTM3,HEXIM1,HMGB2,HMGCR,HMGCS1,HSPA5,IDE,IDI1,IER2,…	1583 (22)	136
PFNA_03 mg/kg	PDGFC		growth factor	Inhibited	-2.355	0.0107	CCND1,CTNNB1,FLT1,KDR,PDGFRA,PDGFRB,SNAI2,TEK,TIMP2		9
NafionBP2_06 mg/kg	NLRP3		other	Inhibited	-2.355	0.128	BRCA1,Ccl2,CCR5,CDCA8,ESPL1,H2AX,LIG1,PTTG1,RAD51,TP53,TTK,VIM		12
WY14643	miR-16-5p (and other miRNAs w/seed AGCAGCA)		mature microRNA	Inhibited	-2.354	0.0529	CDC25A,GRN,HARS1,HSP90B1,IGF2R,IPO4,JUN,LUZP1,NAA15,PAFAH1B2,RAB30,RAF1,SLC12A2,UCP2,UGP2		15
PFOS_10 mg/kg	Gcg		other	Inhibited	-2.353	9.02e-13	AGXT,APOA4,ASL,ASS1,CPS1,CSRP3,CYP17A1,CYP2C8,FMN2,GLS2,HAL,ITIH5,ME1,METTL7B,MFSD2A,MMD2,OAT,PEX11A,RARRES1,RNASE4,SLC25A15,SLC7A2,Slco1a1,SULF2,Sult5a1,SUSD4		26
NafionBP2_06 mg/kg	PAX6		transcription regulator	Inhibited	-2.353	0.229	Acp5,CAP1,CCND1,CDC45,CDCA2,CEACAM1,CENPI,CENPN,DHX37,FHIP1B,HAUS1,Klrc2/Klrc3,LGALS1,LRG1,MCM3,MCM6,MITF,Oas1d (includes others),SLC2A2,SMC2,SNRNP25,TMX1		22
PFNA_03 mg/kg	phytohemagglutinin		chemical drug	Inhibited	-2.353	0.000679	ACOX1,AFF1,AGT,AHSG,AKT2,ALDH2,AQP4,BCHE,C5,C6,C8B,CALU,CCND2,CCND3,CCNH,CCNT1,CD47,CDK4,COL18A1,CPM,CPS1,CXCL12,DNAJB2,EIF5,ENG,ENPEP,FAS,FGFR3,FOLR2,GNAI1,GPD1,GPD2,GPLD1,GUCY1B1,HPGD,HSP90AA1,IFNGR2,INPP1,ITIH4,JAK2,KLF2,let-7,LMAN1,MAOA,MCM4,MEIS2,NAGLU,NRIP1,NT5E,PAPOLA,PCYOX1,PEMT,PLK1,PRLR,PSMA1,PTPN12,PTPN3,RAD52,RIPK1,RXRA,SLC16A2,SLC17A1,SLC2A2,SOX4,SRSF1,STAT3,TEAD1,TERT,TFAM,TNFSF10,T…	1412 (22)	75
CP-865520	F7	-3.01	peptidase	Inhibited	-2.352	0.0196	CASP7,CLDN1,CXCL2,EEF2,EGR1,IER2,RELA,VEGFA,ZFP36		9
PFNA_03 mg/kg	OXT		other	Inhibited	-2.348	0.0246	CREB1,CREBBP,ESR1,FASN,G6PC1,GJA1,LPL,MEF2C,NR3C1,RCAN1		10
HFPO-TA_0.1 mg/kg	BACH1		transcription regulator	Inhibited	-2.345	7.62e-05	ATP5F1B,ATP5MC3,FTH1,GAPDH,IGF1,ME1,PDK4,PHB,PHB2,UCP3		10
HFPO4	Hmgn3		other	Inhibited	-2.345	2.65e-13	Acaa1b,AHSG,AMBP,APOA1,APOA2,Apoc3,AZGP1,FGA,KNG1,Mup1 (includes others),SERPINA1,SLC2A2,TRIB3,TTR		14
PFOS_03 mg/kg	HSD17B4	1.41	enzyme	Inhibited	-2.345	7.14e-12	ABCD3,ACAA1,ACOX1,ACSL1,CYP4A11,Cyp4a14,IHH,MGLL,PEX11A		9
CP-868388	NEUROG3		transcription regulator	Inhibited	-2.345	0.123	ACSL1,AGT,CDH2,CTSV,ERBB3,GCK,HES6,HHEX,PSEN2,RHOB,SREBF1,TDO2,TTR,XRCC1		14
CP-868388	GPER1		G-protein coupled receptor	Inhibited	-2.345	0.0602	ASAH1,BAX,DDIT4,DUSP1,EGR1,ERRFI1,IER2,IGF1,USP19,ZFP36		10
CP-865520	CA9		enzyme	Inhibited	-2.345	0.00686	ATP5F1C,ATP5MG,ATP5PF,ATP5PO,CYC1,ENO1,PGK1,SLC6A6,UQCRC2		9
PFOA_03 mg/kg	TBK1	1.48	kinase	Inhibited	-2.345	0.233	CDKN1A,CXCL2,DDX58,HLA-E,IFI16,Ifi27l2a/Ifi27l2b,IFIH1,IL18,IRF3,MARCO,NMI,PLA1A,TSC22D1,Vnn3		14
NafionBP2_06 mg/kg	Sn50 peptide		chemical toxicant	Inhibited	-2.343	0.0227	BAX,BCL2A1,BIRC5,Ccl2,CRP,FAS,LIPG,SERPINE1,SLC1A2,TP53,XIAP		11
HFPO4	CSHL1		growth factor	Inhibited	-2.343	7.49e-07	BCL6,CA3,Cyp2a12/Cyp2a22,CYP2B6,Cyp2c70,CYP2C8,Cyp2d9 (includes others),CYP3A5,CYP4A11,HNF4A,IGF1,IGFBP1	402 (15)	12
HFPO4	HDL-cholesterol		complex	Inhibited	-2.339	3.95e-06	APCS,APOB,CYP4V2,EIF4EBP1,HMGCS1,NUPR1,SLC2A2,TRIB3,VLDLR		9
PFNA_03 mg/kg	GNAS		enzyme	Inhibited	-2.339	1	ALPL,ARL4D,BIRC5,CXCL2,EMD,FASN,G6PC1,PPARG,PPARGC1A,PTCH1		10
PFOS_10 mg/kg	triamcinolone acetonide		chemical drug	Inhibited	-2.335	0.000274	ACSL1,AGXT,AKAP13,ANGPTL4,AP3S1,AUH,BCL2L11,BMP4,BMP5,CBX4,CXADR,DNA2,DUSP10,EDNRA,EFNB2,EFS,FGFR2,GAS1,IGFBP4,JUN,KLF15,LDLR,MEGF9,MYC,PKD2,RHOBTB3,SCD,SERPINA3,SLC16A1,TAT,TREH,TRIM21,TSC22D3,TXNIP,VLDLR	637 (12)	35
NafionBP2_03 mg/kg	medroxyprogesterone acetate		chemical drug	Inhibited	-2.334	1.02e-08	ALDH3A2,ALG5,ANLN,ARPC1B,ARSA,ASPM,ATP6AP1,BID,BIRC5,BUB1,Ccl2,CCNA2,CCNB1,CCNB2,CCNE2,CDC20,CDK1,CENPF,DEPDC1,DIAPH3,DLGAP5,FASN,FGF1,FLNB,FOXO1,GLUL,GTSE1,HSD11B1,IL4R,ITGA8,JUNB,MCM2,MCM3,MCM5,MDM2,NKD1,NUSAP1,OAT,PBK,PDGFRA,PKMYT1,PLK1,PPM1D,PPP1CB,PRC1,RASSF5,SCD,SPRY4,ST6GAL1,TTK,VTN,WEE1,YWHAH	513 (24)	53
CP-868388	TGFA	-1.29	growth factor	Inhibited	-2.334	0.04	CXCL2,DDX3X,DDX5,EGFR,ERRFI1,GSTP1,IGFBP4,PRNP,S100A10,SERPINA1,SLC1A2,TGFA,TP53		13
NafionBP2_0.03 mg/kg	CSF2		cytokine	Inhibited	-2.334	0.126	BUB1,CD74,CISH,IL3RA,MYC,SOCS3		6
HFPO4	CDK19		kinase	Inhibited	-2.333	5.28e-05	ABHD4,CD81,CLU,CTSD,CXCL2,DCXR,EPHX1,FADS2,GADD45A,HMGCS1,MYC,RPS12,SDC1,TRIB3		14
HFPO4	ADAM10		peptidase	Inhibited	-2.333	3.04e-11	ACAT1,AHSG,APOA4,APP,C3,CCND1,Ces1b/Ces1c,CXCL12,EGFR,F2,FKBP1A,GC,HPRT1,Hrg,INHBC,ITIH3,ITIH4,KNG1,Orm1 (includes others),PDIA3,Pzp,RDH11,SAA2-SAA4,VNN1	282 (15)	24
PFOS_10 mg/kg	SAMSN1		other	Inhibited	-2.333	0.448	BBX,IL18,INHBA,LHX2,PELI1,PLA1A,TRIM21,TSC22D1,Vnn3		9
PFOS_10 mg/kg	salirasib		chemical drug	Inhibited	-2.333	0.0532	LGALS1,MTOR,PGAM1,PGM1,SERPINE1,SLC2A1,TGM2,TJP1,TJP2		9
PFNA_03 mg/kg	Z36		chemical reagent	Inhibited	-2.333	0.0322	ATF4,CDKN1A,ERN1,HERPUD1,HSPA5,RETREG1,ULK1,WIPI1,XBP1		9
PFNA_03 mg/kg	Calmodulin		group	Inhibited	-2.333	1	Aldh1a7,BDNF,Calm1 (includes others),F3,KDR,MYLK,NECAB1,PHOSPHO1,S1PR3		9
PFNA_01 mg/kg	BMS-690514		chemical drug	Inhibited	-2.333	0.0254	BCL2L11,CYCS,HSP90AA1,HSPA4,HSPA8,HSPE1,MCM4,MCM5,MCM6		9
PFNA_01 mg/kg	TEAD2		transcription regulator	Inhibited	-2.333	0.0144	ADM,BBOX1,CCN1,CCNF,EDNRA,FGFR4,IGFBP5,MCM6,MPP4,RAD51,SDC2,TLE1,UHRF1		13
PFHxS_10 mg/kg	SLC22A5	4.55	transporter	Inhibited	-2.333	0.0626	ACADL,ACADM,ACADVL,BMP4,BMP6,CDKN1A,HADH,HADHB,IGFBP3		9
PFHxS_10 mg/kg	PTPRJ		phosphatase	Inhibited	-2.333	0.467	BBX,CCNA2,CDKN1B,CITED2,IL18,INHBA,LHX2,PLA1A,TSC22D1,Vnn3		10
PFHxS_10 mg/kg	MEL S3		chemical - kinase inhibitor	Inhibited	-2.333	0.0424	ACTB,C1QBP,EGR1,GLUD1,HAUS7,HNF4A,PGK1,PSMA1,VIM		9
NafionBP2_06 mg/kg	GLI3		transcription regulator	Inhibited	-2.333	0.221	CCND1,EGR1,FOXF1,FOXO1,H2AX,HAND2,HHIP,HMGB2,IRF1,JUNB,STMN1		11
NafionBP2_06 mg/kg	UBA1		enzyme	Inhibited	-2.333	0.000118	ANXA2,ANXA5,ATF4,CCND1,TAGLN,TAGLN2,TP53,TUBA1C,VIM	514 (13)	9
NafionBP2_03 mg/kg	E2F6		transcription regulator	Inhibited	-2.333	0.000227	BRCA1,GINS2,GMNN,LIG1,MCM2,MCM3,MCM5,RAD51,RAD51AP1,RPA2,RRM2	298 (12)	11
CP-868388	SAMSN1		other	Inhibited	-2.333	0.479	CITED2,CXCL2,DAB2,IL18,IRF7,PELI1,SH3BP5,Vnn3,XBP1		9
CP-865520	BTNL2		transmembrane receptor	Inhibited	-2.333	0.349	CD74,CNN3,GJB2,GPD2,Hspa1b,IFITM3,IGHM,PRXL2A,TNFRSF1B		9
CP-865520	SASH1	-1.42	other	Inhibited	-2.333	0.291	CITED2,HHEX,IL18,IRF7,NMI,PELI1,PML,SH3BP5,Vnn3		9
CP-865520	eflornithine		chemical drug	Inhibited	-2.333	0.0345	APOB,C3,CDK1,CTNNB1,FN1,GLB1,MAD2L1,ODC1,PCNA		9
Fenofibrate	MEX3A		other	Inhibited	-2.333	0.00118	ACADL,ACOX1,AGPAT2,CCND1,CD36,CIDEC,Defa3 (includes others),PDK4,PPARA		9
PFOA_03 mg/kg	SLC22A5	10.2	transporter	Inhibited	-2.333	0.00364	ACADL,ACADM,ACADVL,BMP4,CDKN1A,HADH,HADHB,ITGB5,TGFBI		9
PFOA_03 mg/kg	STAT1		transcription regulator	Inhibited	-2.333	8.62e-05	AGT,APOA1,B2M,BTNL9,C1R,C1S,C3,C4A/C4B,CASP3,CASP8,CBFA2T3,CCND1,CCND3,CDKN1A,CEACAM1,CFB,CTSS,CXCL2,CYP2C8,Cyp2d9 (includes others),CYP4A11,DPP4,EGLN3,EIF2AK2,FAS,FCGR2B,FGA,FGB,FN1,FOXO1,HLA-DQA1,HLA-DRB5,HLA-E,IFI16,IFI35,IFIH1,IFITM2,IFITM3,IGF1,IL18,IRF5,Irgm1,ITGA5,JAK2,JUN,LAMA1,LPL,LY6E,NOX4,NPPA,PARP9,PLIN2,POMC,PSMB10,PSMB8,PSMB9,PSME1,RTP4,RXRA,S100A10,SERPINA3,SERPING1,SLC2A2,STAT3,TR…	990 (18)	70
PFOS_10 mg/kg	GSR	1.58	enzyme	Inhibited	-2.331	4.87e-05	AOX1,BLVRB,CBR3,CD36,GSTM4,ME1,MGST3,MOCOS,SCD,SLC2A1,SRXN1,UGP2		12
PFNA_01 mg/kg	IFN alpha/beta		group	Inhibited	-2.331	0.413	BCL2L11,GAS7,HLA-A,Ifi27l2a/Ifi27l2b,IFIT3,MRC1,RSAD2,Sp100,STAT2,Tgtp1/Tgtp2,TLR5,TNFSF13		12
PFNA_03 mg/kg	MYD88	1.37	other	Inhibited	-2.331	0.262	ACSL1,AGTR1,AK3,APCS,ATF6,ATM,AXIN2,CCNL2,CFLAR,CLIC4,CREB3L3,CTNNB1,CXCL12,CXCL2,DNMT3A,EGR1,ETS2,FANCF,FBXO32,HLA-A,HSP90AB1,HSPA5,IFIT1B,IGF1,IGFBP5,IL18,IL1RAP,IL1RN,INHBA,JUN,KDM6B,let-7,LGR5,MCM2,MKI67,MRC1,MSR1,NFKBIA,NOX4,PARP1,PDE4B,PSTPIP2,RSAD2,SAA1,SCARB1,SERPINE1,SH3BP5,SLC7A2,TNFAIP3,TSC22D1,USP18,Vnn3,ZAP70,ZC3H12C		54
PFNA_01 mg/kg	USF2		transcription regulator	Inhibited	-2.33	0.461	AGT,APOA5,CPT1A,CPT1B,MYH9,PIGR,PKLR,PRKAR1A,SERPINE1,TERT		10
PFNA_01 mg/kg	STAT4		transcription regulator	Inhibited	-2.329	0.00514	ACADL,ADSS2,ANGPTL6,AP2A2,ARL5B,ASPH,ATF4,ATG12,BCL2L11,CCNI,CXCL2,Cyp2d22,DAP,DDX58,ERRFI1,ETV5,GJA1,Hspa1b,IFIH1,IFIT1B,ISG20,ITIH5,KDELR2,KDM6B,KLF9,LPIN1,LRP1,LRRFIP1,NSD3,PCGF5,PEX13,PGP,PKP2,PYGL,RASSF1,SERPINB1,SERPINE1,SF3B1,SLC2A3,SUN1,SUPT3H,TPP2,VAMP4,VLDLR		44
PFNA_03 mg/kg	ONECUT1		transcription regulator	Inhibited	-2.329	7.24e-08	ABCB11,ABCB8,ABL2,ACACB,ACVR1,AFP,AGTR1,AKAP13,APCS,ATG101,ATG9A,BCAR1,C1S,C2,C8G,CACNA1D,CD36,CDCA5,CDK13,CENPN,CFAP300,CFI,COPB2,CYP51A1,DHRS4,ELOA,ELOVL1,EMG1,F11,F9,FAS,FASN,G6PC1,GLA,HABP2,HMGB2,HNF4A,HNRNPA2B1,HSD17B4,IFT74,IRF3,IRF6,ITGAV,ITIH1,LPL,LRRC59,MGST3,NDC1,NEK6,NFKBIA,NR1I2,NUAK2,OAT,PCK1,PFKFB1,PHB2,PI4K2B,PPFIA1,PPP2R5A,PSMA1,PSMB1,RECK,RORA,RPAIN,RPS6KA5,SART3,SCD,SERPINA1,SER…	461 (6)	85
PFHxS_10 mg/kg	ONECUT1		transcription regulator	Inhibited	-2.329	8.77e-08	ABCB11,ABL2,ACACB,ACVR1,AFP,AGTR1,AKAP13,ARHGAP32,ARL1,ATG101,ATG9A,C1S,C2,C8G,CD36,CDCA5,CDK13,CENPN,CFAP300,CYGB,CYP51A1,DHRS4,EHF,ELOVL1,EMG1,F11,F9,FAS,FASN,G6PC1,GBF1,GLA,GSS,GTF2E1,HABP2,HBP1,HMGB2,HMGCR,HNF4A,HNRNPA2B1,HNRNPR,HSD17B4,IFT74,IRF6,ITGAV,ITIH1,LPL,LUC7L3,MGST3,NBR1,NEK6,NFKBIA,NR1I2,NUAK2,PCK1,PFKFB1,PHB2,PPFIA1,PPP2R5A,PSMA1,PSMB1,RECK,RORA,RPAIN,RPS6KA5,SART3,SCD,SERPINA1,SE…	435 (6)	83
PFOS_10 mg/kg	WBP2		transcription regulator	Inhibited	-2.328	0.0642	AXIN2,BMF,BMP4,BSDC1,C2orf69,CORO1C,CTNNB1,DYNLRB1,FARSB,FHL1,JUN,LGR5,LIPG,MAPRE3,OGA,RMND5A,SIGMAR1,TBCCD1		18
PFOA_03 mg/kg	SIM1		transcription regulator	Inhibited	-2.327	0.0662	ANG,AOX1,APOA5,CELF2,DIO2,EGFR,ELK4,FCGR2A,FNBP1,GTF3A,HGFAC,HLA-A,IFI16,IGFBP4,ITIH3,JAK2,LIFR,NGEF,OAZ1,OXT,PEA15,POMC,RBL2,Rpl29 (includes others),SLC17A1,SMARCD2,SNX5,ST6GALNAC6,THRB,TSC22D3		30
PFNA_01 mg/kg	STING1		other	Inhibited	-2.326	0.311	CXCL2,GAS7,Ifi27l2a/Ifi27l2b,IFI44,IFI44L,IFIT1B,IFIT3,IFITM3,RSAD2,UPP1,USP18		11
HFPO-TA_0.1 mg/kg	KDM6A		enzyme	Inhibited	-2.324	2.1e-11	A1CF,ALB,CFI,CYP3A7,F2,GC,HABP2,HNF4A,IGFALS,PAH,PROC,SERPINA10,TTR,UGT2B10,VTN		15
CP-865520	cardiotoxin		chemical - other	Inhibited	-2.324	0.00215	ACOX1,ACSL5,ANG,ANGPTL4,ATP6V1A,B2M,BGN,Ccl9,CSF1R,CTSB,CTSV,DCN,GM2A,GMNN,HSP90AA1,IGF1,IGFBP3,IGFBP7,IL18,IL1RN,ITGB5,KPNA2,LRG1,MYH9,NAMPT,NPM1,OSTF1,PCNA,PEG3,PGAM1,PIGR,PLG,RPSA,S100A8,SERPINF1,SFXN1,SNX5,STAT3,TNFRSF1B,VEGFA		40
PFOA_03 mg/kg	ShK-223		chemical reagent	Inhibited	-2.324	0.129	BAG4,C1QC,CP,FCGR2A,IKBKB,IL1RN,ITGB5,LAMP2,MAN2B1,NCOR2,Rpl29 (includes others),RPS10,SLCO2B1,TM4SF1,TMCC3		15
CP-775146	cigarette smoke		chemical toxicant	Inhibited	-2.324	1.49e-09	ACTA2,ADH7,ADM,AHR,ATF6,CCN2,CCT5,CXCL2,CYP1A2,CYP2B6,CYP3A5,ESD,FABP5,FN1,FOXO3,GADD45G,GSTA5,GSTM5,IGF1,JAK1,KDR,MAP1LC3A,MAP1LC3B,MAP3K1,NFKB1,NFKBIA,NQO1,PPARA,PPARG,PRDX1,PRKCZ,PSMD1,RELA,RPS6,SERPINA3,SREBF1,STK11,TCP1,Tmsb4x (includes others),TNFRSF1A,TP53,TSC2,USP19	523 (18)	43
CP-865520	FGF2		growth factor	Inhibited	-2.323	0.0559	ANG,ANGPTL4,ANPEP,BAX,BGN,BRIX1,CAPZA2,CIDEC,COMMD3,CTNNB1,CXCL12,CXCL2,DAD1,DCN,EGFR,EGR1,ENO1,ENPP2,ERRFI1,FABP4,FAH,FAS,FGFR2,FGFR4,FN1,FOXO3,FTH1,GRB7,HIF1A,ID2,IGF1,IGFBP2,IGFBP3,IGFBP4,ITGB1,LAMB1,NFKB1,NR5A2,ODC1,PCNA,PGK1,PPARG,PRKDC,PTEN,REST,S100A10,S100A8,SDC2,SERPINA1,ST3GAL1,TAT,TEAD4,THPO,Tmsb4x (includes others),TP53,TUBB3,VEGFA,YWHAE,YWHAH,YWHAQ,YY1		61
CP-868388	RARB		ligand-dependent nuclear receptor	Inhibited	-2.323	0.024	ACADM,APOA1,APOA4,CXCL12,CXCL2,Cyp2c70,DHRS3,EGFR,EGR1,GSDME,ID1,Ifi47,IGFBP3,Igtp,Irgm1,LYZ,RAB5A,RARA,Rps27/Rps27rt,SAA1,SERPINA1,SLC10A1,SLC16A2,TCEA1,TJP1		25
PFHxS_03 mg/kg	MAPK14		kinase	Inhibited	-2.323	0.0672	ATF2,CALR,CCNA2,CCNB1,CCND1,CDH1,CYP51A1,DNMT3A,EGFR,ELAVL1,FDPS,G6PC1,GNAS,JUN,JUNB,MAPT,PCK1,PPARGC1A,PTEN,SGK1,SOD1,TOP2A,Tpm1,Tpm2,VCAM1		25
PFOS_10 mg/kg	Tcf7		transcription regulator	Inhibited	-2.32	0.0288	Akr1c12/Akr1c13,CHCHD10,CHDH,CROT,DHCR24,EVI5,GPR83,GSAP,HSD17B11,JAM2,LAG3,LDLR,LPCAT3,MAF,MVD,MXD1,MYD88,NR5A2,NRN1,NUPR1,OSBPL3,PARP1,PLTP,PRKD3,PSAP,PTEN,SCAMP1,SH3BGRL2,TSC22D1		29
CP-865520	IFNG		cytokine	Inhibited	-2.319	6.98e-09	ABCA1,ABCD3,ACLY,Acot1,ACTB,ADORA1,AGT,AHCY,AHR,ALDH7A1,ANGPTL4,AQP9,ARFGAP3,ARL6,ARPP19,ASS1,ATG5,ATP1A1,AVPR1A,B2M,BAX,BIRC2,C1QA,C1QB,C1QC,C1R,C2,C3,C4A/C4B,CASP7,CASP8,Ccl9,Cd24a,CD36,CD74,CDH2,CDK1,CDK4,CEACAM1,CEBPA,CISH,CLIC4,CSF1R,CTNNB1,CTSB,CTSD,CTSV,CTSZ,CXCL12,CXCL2,Cyb5r3,CYP1A2,CYP2E1,DDX5,DECR1,Defb1,DIO1,DRG1,DUSP1,ECE1,EGR1,ENO1,FAAH,FABP5,FAH,FAS,FBP1,FCGR2B,FGF1,FGG,FKBP1A,FN1,…	822 (18)	218
CP-865520	Interferon alpha		group	Inhibited	-2.319	0.171	ACP2,B2M,BCL2L13,C3,CASP8,CD81,CEACAM1,CISH,CMTR1,CXCL2,CYP1A2,CYP2E1,DAG1,DDIT4,DRAP1,EGFR,ENPP2,FAS,FBXO6,FCGR2B,HLA-A,IFIH1,IFITM3,IGFBP4,IL1RN,IL6ST,IRF5,IRF7,ITGB1,JAK1,MCRS1,MRPL17,MYD88,NF2,NFIL3,NFKBIA,NMI,NPM1,PLSCR1,PML,PNPT1,PSMB8,RELA,RNF103,SAT1,SEPTIN4,STAT3,TAP1,TAPBP,TYMP,UBE2L6,WARS1,WWTR1		53
CP-868388	RELA	-1.35	transcription regulator	Inhibited	-2.319	0.00502	ABCG2,AGT,AHR,ATP6AP2,B2M,BAX,BCL10,BNIP3L,C3,CASP8,Ccl2,CITED2,CRP,CTSB,CXCL2,CYP2B6,DUSP1,EGFR,EGR1,FAS,FN1,GNA13,GNPAT,Gstm3,HIF1A,HNF4A,HSP90B1,ID1,IER2,IGF1,IKBKE,IL1RN,IRF7,KLF10,MAT2A,NAMPT,NFE2L2,NFKB1,NR1I3,PARP1,PFKM,PLD1,PLK3,PPARG,PSMB10,PTEN,PTGDS,PTP4A2,PTPN6,PXN,RELA,SAA1,SDC4,SERPINE2,SLC1A2,SREBF1,STAR,TANK,TAP1,TFPI2,TP53,TUBB3	880 (15)	62
PFOA_03 mg/kg	USF2		transcription regulator	Inhibited	-2.318	0.00211	AGT,APOA5,B2M,CENPX,CPT1A,CPT1B,FASN,Hamp/Hamp2,HMOX1,OXT,PIGR,PKLR,REN,SPP1,TERT,UCP2		16
CP-775146	dexamethasone		chemical drug	Inhibited	-2.318	2.22e-13	2610201A13Rik,ABCC6,ACADL,ACADM,ACKR4,Acp5,ACTA2,ACTG2,ADAM9,ADM,ALAS1,ALDH1A1,ANGPTL4,ANPEP,AP3S1,APOA4,BAD,BCL2L2,BGN,BMP1,BMPR1A,BNIP3,BSG,C4bp,Calm1 (includes others),CBR1,CCN2,CD36,CD59,Cd59a,CDK4,CEACAM1,CEBPA,CES1,CFHR1,CHD4,CISH,CLIC1,CNN3,Cox5b/Gm34962,Cox7c,CPS1,CREG1,CRP,CSF1R,CST3,CTSD,CTSE,CXCL12,CXCL2,Cxcl9,CYP1A2,CYP2B6,CYP2C8,CYP3A5,CYP3A7,DBT,DCN,DECR1,DHFR,DPAGT1,DPP4,DTYMK,EGFR…	575 (18)	215
CP-775146	IL1B		cytokine	Inhibited	-2.318	4.61e-09	ABCG2,ACTA2,ADM,ANGPTL4,APOB,ATF5,BGN,C1R,C2,CCN2,CD82,CDK1,CEBPA,CISH,CLDN1,CRP,CXCL12,CXCL2,Cxcl9,CYP1A2,CYP2B6,CYP3A5,CYP7B1,DAB2,DBI,DCN,DPP4,EGFR,ENG,ENPP2,ERRFI1,FABP1,FABP5,FAS,FCGR2B,FGFR2,FGG,FN1,G0S2,GADD45B,GCK,GHR,GNPAT,GUSB,HPRT1,HSD11B1,HSPA1A/HSPA1B,ID2,IDH1,IER2,IGF1,IGFALS,IKBKE,Ins1,ITGB5,JUND,JUP,KDR,KLF10,LAMB1,LIFR,NAMPT,NFIL3,NFKB1,NFKBIA,NQO1,NR0B2,NR1H3,NR1I3,NR2F2,ODC1,PC…	525 (18)	108
PFNA_01 mg/kg	IRF5	-1.68	transcription regulator	Inhibited	-2.317	0.121	CDKN1A,CXCL2,DDX58,EP300,FOXO1,IFI44,IFIH1,IFIT3,IFITM3,IRF5,ISG20,PARP12,PLSCR1,RSAD2,STAT2,UBE2L6		16
NafionBP2_06 mg/kg	CYP27A1		enzyme	Inhibited	-2.313	4.15e-09	ABCC2,ABCG8,ACACA,ANPEP,CYP2B6,CYP3A5,CYP7A1,CYP7B1,CYP8B1,HMGCR,HMGCS1,Slco1a4,SREBF1	247 (7)	13
CP-865520	NDRG1	1.54	kinase	Inhibited	-2.313	5.01e-05	APOA4,APOA5,APOC4,CD82,CDK4,CTNNB1,CXCL2,EGFR,ERRFI1,MAP1LC3B,PML,RELA,SMAD2,TP53,VEGFA	870 (17)	15
CP-868388	NCOA1	-1.23	transcription regulator	Inhibited	-2.312	1.24e-08	ACSL4,AHR,APOA4,BPGM,C3,CA5A,Calm1 (includes others),CASP8,CBX4,CEBPA,CYP2B6,DIO1,EGR1,ERBB3,FABP4,FGFR2,Gk,GYG1,HIF1A,HSD11B1,IGF1,IL1RN,ILK,LIAS,LYZ,NCAPH2,NFIB,NFIX,NR0B2,NR1I3,PDCD2,PHB2,PPARG,PTGES2,SLC2A2,SORBS1,SREBF1,THPO	753 (20)	38
PFOS_10 mg/kg	mycophenolic acid		chemical drug	Inhibited	-2.309	0.083	ANPEP,CCND3,CLDN1,CSGALNACT2,DUSP14,FN1,HNRNPD,INHBA,LDLR,PDLIM5,SERPINE1,SLC30A1		12
PFNA_03 mg/kg	bromodeoxyuridine		chemical drug	Inhibited	-2.309	0.192	F3,IFI16,IFI44,IFIH1,IFIT3,IGFBP3,IGFBP4,INHBA,PML,SERPINE1,TGFBI,TNFSF10		12
PFNA_01 mg/kg	NANOG		transcription regulator	Inhibited	-2.309	1	ABCB1,CBFA2T3,CCND2,FOS,IGF1R,JARID2,KDR,LAMA1,MTF2,NPTX1,NRIP1,PRRC2C,RCAN1,TET2,XIAP,ZFHX3		16
PFNA_01 mg/kg	MEX3A		other	Inhibited	-2.309	0.00293	ACADL,ACOX1,ACOX2,ANGPTL4,AURKA,CD36,CIDEC,LYZ,PDK4,PPARGC1A,PRELP,SLC27A2		12
PFHxS_10 mg/kg	TEAD3		transcription regulator	Inhibited	-2.309	0.0841	ARID5B,CCN1,EDNRA,LATS2,NUAK1,POSTN,RHOBTB1,SDC2,SH3D19,SLFN5,TLE1,TNNC1,TRNP1		13
PFHxS_10 mg/kg	TEAD2		transcription regulator	Inhibited	-2.309	0.00291	ARID5B,CCN1,CCND1,CDK1,EDNRA,FGFR4,MCM6,NUAK1,POSTN,RAD51,RHOBTB1,SDC2,SH3D19,SLFN5,TLE1,TRNP1,UHRF1	435 (7)	17
PFHxS_03 mg/kg	ELL2		transcription regulator	Inhibited	-2.309	0.00247	DNAJC3,ENTPD1,FNDC3A,HDLBP,HM13,HSPA13,IGHM,LMAN1,MANF,MDM2,PLPP5,SLC33A1,XBP1		13
NafionBP2_03 mg/kg	KDM3B		enzyme	Inhibited	-2.309	2.15e-06	ALDH3A2,ANKRD13A,C1R,CDC20,DEPDC1,DIO1,DLGAP5,GTSE1,HJURP,KIF18B,RACGAP1,RDH11,SPAG5,STMN1,ZNF274		15
CP-865520	RETNLB		other	Inhibited	-2.309	0.116	BMP1,CAMK2B,Ccl9,CTSE,FABP1,FABP4,FN1,IGF1,JAK1,LMNB1,PTEN,SMAD1		12
CP-865520	KDM6A		enzyme	Inhibited	-2.309	0.00168	CFI,CYP3A7,F2,GC,HABP2,HNF4A,IGFALS,PAH,PROC,TTR,UGT2B10,VTN		12
CP-775146	kanamycin A		chemical drug	Inhibited	-2.309	0.0115	ARHGAP5,BMP1,CD9,CST3,FTH1,GOLGA3,ITGB5,LGALS1,MYO1B,NAV2,SBF2,SCOC,STAT3		13
PFOA_03 mg/kg	KDM6A	-1.35	enzyme	Inhibited	-2.309	0.000587	CFI,CSPG4,DKK1,F2,GC,HABP2,HNF4A,IGFALS,PAH,PROC,RNF186,SERPINA10,UGT2B10,VTN		14
NafionBP2_06 mg/kg	PTPRR		phosphatase	Inhibited	-2.307	0.483	ASB6,CALCOCO1,FLNA,ITGA5,JUN,KRT18,KRT8,PACSIN3,THOP1		9
PFNA_01 mg/kg	phytohemagglutinin		chemical drug	Inhibited	-2.305	4.08e-05	ACOX1,AFF1,AGT,AHSG,AKT2,AQP4,BCHE,C5,C6,C8B,CALU,CCND2,CCNH,CCNT1,CD47,COL18A1,CPM,CPS1,CXCL12,EIF5,ENPEP,FAS,FGFR3,FOLR2,FOS,GNAI1,GPD1,GPD2,GPLD1,GUCY1B1,HCFC1,HPGD,HSP90AA1,IFNGR2,INPP1,ITIH4,JAK2,KLF2,LMAN1,MAOA,MCM4,MEIS2,NAGLU,NRIP1,NT5E,PAPOLA,PCYOX1,PEMT,PRF1,PRLR,PSMA1,PTPN3,RAD52,RXRA,SARS1,SLC17A1,SRSF1,STAT3,TEAD1,TERT,TFAM,TFPI,TRIP12,VGLL4,VIPR1,ZFX	1032 (22)	66
PFNA_01 mg/kg	EPO		cytokine	Inhibited	-2.305	0.0342	ACTB,ATP6V1B2,BCL2L11,BLVRB,BMP4,CA2,CCND2,CD36,CDKN1A,CREG1,CTSZ,CXCL12,DHCR24,EDN3,ETF1,FABP1,FAS,FOS,FXN,H2AZ1,HMGN1,ID1,Ifi27l2a/Ifi27l2b,IL18,JUN,KLHL24,KMT2A,KPNB1,MACROH2A1,MAN2A1,MTF2,NAB2,NFIB,NFKBIA,NMNAT1,NR3C1,NUPR1,PTPRB,RAB4A,ROCK1,SLC11A2,SLC44A2,SNAP23,Snrpg,SOD1,SON,STAT3,TIE1,TJP1,TSC22D3,XIAP		51
CP-865520	BACH1		transcription regulator	Inhibited	-2.305	2.44e-10	ATP5PF,ATP5PO,DNAJC7,DUSP1,FTH1,FTL,GAPDH,GCLM,HCCS,HSD3B1,IGF1,ME1,NDUFA2,NDUFA9,NDUFAB1,NDUFB6,NQO1,PDK4,PHB,PHB2,PPARG,SLC25A15,TIMM13,TIMM17A,TIMM8B,UQCRB	257 (4)	26
WY14643	SPI1		transcription regulator	Inhibited	-2.304	0.355	Acp5,CDC25A,CSF1R,DAB2,FUT7,GATA2,HSPA8,JUN,KLF13,LMO2,LYZ,MUC5AC,OPRM1,PTEN,TK1		15
CP-868388	RARA	-1.22	ligand-dependent nuclear receptor	Inhibited	-2.303	0.0224	AASS,ADH1C,ALDH1A1,APOA1,APOM,ATF5,C5,CD9,CDK1,CEBPA,CLOCK,CTNND1,CXCR5,Cyp2c70,DHRS3,DUSP1,EGR1,ELL2,F12,FGFR4,GCK,GHR,HNRNPD,IL6R,IRF6,JUP,LAMB1,LIFR,MAD2L1,MAPK1,NAV2,PENK,RARA,Rps27/Rps27rt,SAA1,SEC31A,SLC10A1,SLC16A2,SLC2A2,SMC4,SMPD1,STX3,TNFAIP8L1,UBL3,XBP1,XK		46
CP-868388	IFNG		cytokine	Inhibited	-2.301	1.4e-09	ABCD3,ACLY,Acot1,ADM,AGT,AHCY,AHR,ALDH7A1,ANGPTL4,ARL6,ARPP19,ATG5,ATP1A1,AVPR1A,B2M,BAX,C1R,C2,C3,C4A/C4B,CASP8,Ccl2,Ccl9,CD1D,CD36,CD74,CDH2,CDK1,CDK4,CEACAM1,CEBPA,CISH,CLIC4,CLIP2,CSE1L,CSF1R,CTSB,CTSD,CTSV,CTSZ,CXCL12,CXCL2,Cyb5r3,CYBA,CYP1A2,DDX5,DECR1,Defb1,DHX9,DIO1,DRG1,DUSP1,ECE1,EGR1,ENO1,F2R,FAAH,FABP5,FAH,FAS,FBP1,FCGR2B,FGF1,FGG,FKBP1A,FN1,FTH1,FTL,FURIN,FXN,GAS5,GAS6,GC,GCK,GNA13,G…	632 (14)	207
HFPO-DA	STAT3		transcription regulator	Inhibited	-2.301	0.000542	AGT,AHSG,CRP,FGA,FGB,FGG,G6PC1,IFITM3,IGFBP1,IL1RN,LCAT,MT-ND5,MT-ND6,SERPINA1,SERPINA3	100 (20)	15
PFNA_03 mg/kg	SHH		peptidase	Inhibited	-2.298	0.0333	ABCG2,AMD1,BCAR1,BMP2,BMP4,CCNB1,CCND1,CCND2,CCNG2,CDH1,CHEK1,CTNNB1,CTPS1,DAAM1,EGFR,EHBP1,FN1,HAND2,HELLS,HGF,HHIP,ID1,IGF1,IGFBP5,IHH,LASP1,MCM2,MCM3,MCM5,MCM6,MEF2C,MYBBP1A,PDGFRA,PPARG,PTCH1,RAD51,RPA2,SERPINE1,SLC29A1,SNAI2,TFDP1,TJP1,TSC22D3,WNT5A		44
PFHxS_03 mg/kg	miR-34a-5p (and other miRNAs w/seed GGCAGUG)		mature microRNA	Inhibited	-2.297	0.0129	BIRC5,CCND1,CDK1,DENND1C,DNTT,FAM110C,KAT2B,MCM3,MVB12A,PFN2,PLCB2,PPARG,PPM1H,PTEN,SELL,SERPINB8,SIRT1,SUPT3H,THEMIS,TMC7,TRPS1		21
PFNA_03 mg/kg	CDKN2A		transcription regulator	Inhibited	-2.296	2.34e-06	AMD1,ANAPC5,APPL2,ASF1B,ATAD2,AURKB,BCL2L11,BIRC5,BUB1B,CCNA2,CCNB1,CCND1,CCND3,CCNG1,CCNI,CDCA5,CDK1,CDKN1A,CDKN1B,CENPK,CITED2,CNOT6L,CRP,CXCL14,DDX5,DYNLRB1,E2F3,EGR1,EHD3,EPS8,FANCL,FASN,FEN1,FGFR1,FMN2,FN1,FST,GADD45G,GAS7,GNA13,GSPT1,HACD3,HMGB2,HUNK,IFI35,IGFBP5,ITGAV,ITGB5,JAK2,JUN,KANK2,MAD2L1,MCM4,MCM5,MCM8,MKI67,MRC1,NOX4,NR3C1,ODC1,PDGFA,PDGFRB,PEG3,PIAS1,PLK1,PML,POLD2,PSMA5,PTEN,RAB…	1132 (18)	85
PFHxS_10 mg/kg	vorinostat		chemical drug	Inhibited	-2.293	0.000369	ABCD2,ACKR4,ALPL,APOB,AR,ARNTL,AURKA,B3GALT1,BAK1,BCL2L11,BIK,BIRC5,BMF,BNIP2,BRAF,CARD6,CASP8,CCNB1,CCND1,CCND2,CDH1,CDH2,CDK1,CDK4,CDKN1A,CDKN1B,CFLAR,CHKA,CTSD,CYP51A1,DLC1,EGR1,ELAVL1,ELOVL1,FAS,GRN,HMGCR,HMGCS1,HSPA5,IDI1,JUN,LDLR,let-7,LIPG,LSS,MAPK8,MCM2,MKI67,MVD,NDRG1,NFE2,NFIC,NFKBIA,OSBPL3,PRSS8,PURA,RAD51,RAF1,SLC1A2,SP1,ST3GAL5,STAT6,TEK,TERT,TGFBR1,TOP2A,TRADD,TXN,VIM,XIAP	1364 (21)	70
CP-865520	Pkc(s)		group	Inhibited	-2.292	5.3e-05	ABCA1,AHR,APOA1,ARNT,ATF2,ATF6,CD36,CLDN1,CTNNB1,CTSB,CYP2A6 (includes others),CYP2E1,DUSP1,EGFR,EGR1,FABP4,FAS,FN1,GADD45B,HIF1A,HPGD,HSP90B1,ID2,IRF6,ITGB1,LIPA,MAPK1,NFKB1,NQO1,PHLDA1,PLA2G6,PON1,PPARA,PPARG,RARA,S100A1,S100A8,SCARB1,SLC1A2,SP1,VEGFA,XBP1	1009 (20)	42
CP-865520	benzo(a)pyrene		chemical toxicant	Inhibited	-2.288	3.23e-07	AHR,ALAS2,APOA1,ARHGDIA,BAX,BTG3,CAMLG,CDK2AP2,CEBPG,CKS1B,COMT,CYP1A2,ECT2,ENTPD5,EPHX1,ESD,GCLM,GNAI1,GNAI2,Gsta4,GSTA5,GSTM1,GSTP1,HRAS,Hspa1b,IGF1,LCP1,MAD2L1,MAP2K3,ME1,NMI,NQO1,NRAS,PCNA,PDCD6,PDLIM1,PLCB1,PON1,PPP1R3C,RHOC,RSRP1,SELENBP1,SERPINA1,SOD3,TP53,VEGFA,YPEL3,ZWINT	983 (18)	48
NafionBP2_06 mg/kg	CUL3		enzyme	Inhibited	-2.287	0.0442	CCNE1,H2AJ,KRT18,LMF2,NQO1,OGT,RHOB,TAGLN,TCEA3		9
PFHxS_03 mg/kg	CDKN1A		kinase	Inhibited	-2.287	3.06e-05	ANLN,ARL6IP1,ATRX,BIRC5,BUB1B,CAP1,CCNA2,CCNB1,CCND1,CDC20,CDK1,CDKN1B,CHEK1,CIT,CKS1B,CLIC4,COG1,CXCL2,E2F4,E2F7,H2AZ1,HJURP,HNRNPA2B1,HSPA5,INHBA,ITGAV,LIMA1,MAF,MBNL2,MCM2,MCM3,MCM5,MCM6,MDM2,MSX1,NUSAP1,PRC1,SAA1,SENP2,STMN1,TCN2,TERT,TOP2A,TTK,TYMS,UBE2C,UBE2S	557 (14)	47
NafionBP2_06 mg/kg	Interferon alpha		group	Inhibited	-2.286	0.0864	ANXA5,BBC3,BCL2A1,CCND1,CCR5,CD1D,CD81,CDKN1A,CEACAM1,CISH,CTH,CYP1A2,CYP2C9,CYP2E1,EGFR,EPSTI1,FAS,FASN,GBP5,GBP6,HLA-A,IFI16,IFI44L,Ifi47,IFIH1,IFIT3,IFITM3,IGFBP4,IKBKE,IL1RN,IL6ST,IRF1,IRF7,MCL1,NABP1,NT5E,PARP14,PPM1K,PSMB9,SAMD9L,SERPINB1,SIGLEC1,SLFN13,SOCS2,SOCS3,SPRY4,STAT1,Tgtp1/Tgtp2,TLR8		49
PFNA_01 mg/kg	valproic acid		chemical drug	Inhibited	-2.285	1.57e-12	Abca8a,ABCD2,AKR1B1,APOA4,ATAD2,ATF4,ATF6,ATM,Atp10d,BCL2L11,C8orf44-SGK3/SGK3,CACYBP,CALR,CASP8,CCN1,CCND2,CDKN1A,CHPT1,CPT1A,CRAT,CREBBP,CROT,CTSB,CYP2B6,CYP2C18,Cyp2c54 (includes others),CYP2C8,CYP2C9,Cyp2d22,CYP2R1,CYP2U1,CYP39A1,CYP4A11,Cyp4a14,DBI,DNAJB11,DNAJC3,EHHADH,EIF2AK3,ERN1,ESR1,FABP1,FABP2,FAS,GADD45B,GCLM,GPAM,GPX7,H3C8,HERPUD1,HMGCS1,HMGCS2,IDI1,IGF1R,ITM2C,JUN,Marcks,MCM6,MECP2,…	1243 (24)	121
HFPO4	SMARCA4		transcription regulator	Inhibited	-2.281	0.000682	ABHD2,ACSL5,AGT,ALB,ALDH2,APOA1,ASNS,AZGP1,C19orf12,CA14,CCND1,CPS1,FABP4,FBP1,FGG,FKBP5,FN1,GADD45A,GADD45B,GCHFR,GSTP1,HLA-E,HNF4A,IFITM2,IFITM3,IGF1,IGFBP4,KRT18,LGALS1,MT-ND2,MYC,PLIN2,PPCS,SDC2,ST3GAL1,TCIM,TTR	332 (22)	37
PFNA_03 mg/kg	PRL		cytokine	Inhibited	-2.28	1.87e-08	ABCG2,ACTB,ADAR,ANXA2,ARF3,BCL6,CAMK2N1,CAPN2,CCNB1,CCND1,CCND3,CDH1,CDK4,CDKN1A,CTSA,CTSB,CTSD,DCN,DDX58,DHX58,DNAJA4,DTX3L,ECM1,EGFR,EGR1,EIF2AK2,ESR1,FN1,GNA12,HERPUD1,HSD17B7,Hsd3b4 (includes others),HSPD1,ID1,ID2,IDE,IFI35,IFI44,IFI44L,IFIH1,IFIT3,IGFALS,IGFBP3,IGFBP5,IRF9,JAK2,JUN,LYVE1,MAFG,MEN1,MGST1,MLKL,ODC1,PAQR7,PARP12,PARP14,PCOLCE,PDGFRA,PDIA5,PDK4,PKIG,PLSCR1,PRLR,PSME1,PTK2,RNASE4…	1590 (22)	87
PFHxS_03 mg/kg	vorinostat		chemical drug	Inhibited	-2.277	0.0104	ACKR4,APOB,ARNTL,BAK1,BCL2L11,BIRC5,BNIP2,CCNB1,CCND1,CCND2,CDH1,CDH2,CDK1,CDKN1B,CFLAR,CHKA,CYP51A1,EGR1,ELAVL1,HMGCS1,HSPA5,IDI1,JUN,LIPG,LSS,MCM2,MVD,OSBPL3,PRSS8,PTP4A3,PURA,SLC9A3R1,ST3GAL5,TERT,TGFBR1,TNFRSF1A,TOP2A,TXN,XIAP		39
CP-865520	Vegf		group	Inhibited	-2.275	0.00324	Acaa1b,Acot1,AHR,ANGPTL4,ANPEP,APOM,ARNTL,AURKA,BAG2,BAX,CA2,CASP8,CCNF,CDK1,CIDEA,CKS1B,CLDN1,CRY1,Ctla2a/Ctla2b,CTNNB1,CUL2,CXCL12,CYP4A11,DDX3X,DNAJB9,DTYMK,EBP,EGR1,EHHADH,ENPP2,ERBB3,FABP4,FAS,FN1,FNDC3A,FOXM1,GAB1,GJB2,GMNN,GNA13,HERPUD1,HIF1A,HOPX,ID1,IGFBP3,IGFBP4,IL18,IL6ST,ITGB1,LDLR,MAD2L1,MAP2K3,MAPKAPK2,MPC1,NAB2,NAMPT,NFKB1,NPC1,NR2F2,NR5A2,PAN2,PDK4,PEMT,PHLDA1,PLXNA2,RAC1,RGL2,SLC…	1088 (23)	73
CP-868388	IFT88		other	Inhibited	-2.275	3.28e-05	ACAT2,ACLY,CEBPA,CYP51A1,FABP4,FDPS,FOXA2,HMGCS1,IDI1,MVD,NSDHL,PPARG	847 (12)	12
CP-865520	dimethyl sulfoxide		chemical drug	Inhibited	-2.274	0.166	ACTB,ALAS2,BNIP3,CA3,CTNNB1,CYP2E1,EIF4EBP2,FXN,GAS5,HSP90AB1,JUND,LIFR,LPL,NR2F2,PTH1R,Tpm1,UBE2L6		17
PFOA_03 mg/kg	CEBPD		transcription regulator	Inhibited	-2.274	0.322	AGT,Akr1c14,ASNS,ATF4,C3,CCNB2,CCND1,CDKN1A,CLU,CPB2,CSF1R,IGF1,VLDLR		13
HFPO-TA_0.02 mg/kg	IL1A		cytokine	Inhibited	-2.273	6.82e-06	ALDH1A1,ALDH3A2,C4A/C4B,CDKN1A,CYP2B6,CYP3A5,HSD11B1,IGF1,IL1RN,LDHA,S100A10,SAA1,SERPINA1,SERPINA3,UGT2B17	165 (21)	15
NafionBP2_06 mg/kg	PTEN		phosphatase	Inhibited	-2.272	6.3e-15	ABCC4,ABHD4,ACAA1,ACACA,ACO2,ACOX1,ACSL1,AGBL3,ALOX5AP,AR,ARHGAP5,AURKA,AURKB,BAX,BBC3,BIRC5,BTRC,CA8,CAD,CALCRL,Ccl2,CCNB1,CCNB2,CCND1,CCNE1,CDC20,CDKN1A,CEBPA,CEBPB,CHEK1,CKS1B,COL5A2,CS,CSNK1E,CTSZ,CX3CR1,DHRS11,EGFR,EHHADH,ELOVL6,EZH2,FABP4,FAS,FASN,FDFT1,FDPS,FGF1,FGF21,FGFR2,FN3K,FOXO1,G3BP1,GAPDH,GPR146,GPR160,GSR,GSS,GTPBP2,HGF,HGFAC,HMGCR,HMGCS1,HSD17B7,ID4,IDH2,IDI1,IGF1,ING4,INMT,IRS2,…	855 (22)	127
PFHxS_03 mg/kg	6-hydroxydopamine		chemical toxicant	Inhibited	-2.271	0.0271	ATF4,BDNF,CALR,CEACAM1,GADD45G,HERPUD1,HSPA4,HSPA5,HSPA9,JUN,MDM2,MEF2D,PDIA3,SERP1,UBE2D3		15
CP-868388	IGF1	-1.72	growth factor	Inhibited	-2.27	8.35e-11	ADM,ASGR2,ATL2,BAD,BAX,BGN,BSG,C4A/C4B,Ccl2,CCNG1,CCNG2,CD74,Cdc42,CDK1,CDK4,CISH,CITED2,CLU,COL3A1,CTSD,CYBA,DCN,DDIT4,DDX5,DUSP1,EGR1,EIF4B,ERRFI1,FABP4,FN1,FOXA1,GADD45G,GAPDH,GAS6,GCK,GHR,GPD1,GPD2,GRIN1,H2AX,HIF1A,HSD11B1,HSD17B11,HSD3B1,ID1,ID2,IER2,IFITM3,IGF1,IGFBP3,IGFBP4,IGFBP5,IL18,ITGB5,KDELR3,LASP1,LDHA,LPL,Ly6a (includes others),MAPK1,NFE2L2,NNMT,ODC1,PARP1,PCNA,PEBP1,PENK,PHLDA1,PH…	1043 (23)	106
PFNA_01 mg/kg	ZBTB10		other	Inhibited	-2.269	0.00176	BCL2L11,C5,CHUK,DDX58,DTX3L,ESR1,FLT1,HLA-E,Ifi27l2a/Ifi27l2b,Ifi47,IFIH1,IFIT1B,IFIT3,Ifitm1,IFITM2,IFITM3,Igtp,IL1RN,ISG20,LPL,LRP1,MAP3K14,NLRX1,OPTN,PARP9,RTP4,SERPINE1,SP1,STAT2,Tgtp1/Tgtp2,TKFC,TNFRSF1A,TRIM6-TRIM34,XAF1,ZBTB20	793 (7)	35
CP-865520	TLR2		transmembrane receptor	Inhibited	-2.268	1	BAX,CAST,CISH,CR1L,CRP,CXCL2,DUSP1,FN1,HNRNPU,IL18,IL1RN,MYD88,NFKB1,RELA,SIN3A,TP53,XBP1		17
WY14643	PD98059		chemical - kinase inhibitor	Inhibited	-2.267	0.00267	ALDOA,CASP3,CDC25A,CDKN1B,CTSH,CYP7A1,DNMT1,ECE1,EI24,EIF5,ENG,GRN,HPGD,IL27RA,ITGA2B,JUN,LIFR,LPGAT1,MGLL,MMD,MMP14,MUC5AC,NAB1,NOP56,ODC1,PABPC1,PCK1,PDGFRA,PIK3R1,PPARG,RAN,RETSAT,RPS6,SDC1,SMAGP,SNRPD1,STAT5A,TIMP1,TIMP2,TSC22D3,TUBB2A	418 (19)	41
CP-775146	estrogen receptor		group	Inhibited	-2.267	0.0133	ABCG2,CCN2,CD59,CDH5,CXCL12,CYP2B6,EGFR,FGF1,FGFR2,FGFR4,FN1,GSTA5,HSPA1A/HSPA1B,IGF1,JUP,KLF10,MMP15,PDK4,PPARG,PRLR,SAT1,SLC9A3R1,SMAD1,TP53		24
CP-868388	Ifnar		group	Inhibited	-2.265	0.0324	B2M,C3,Ccl2,CD74,H2-Q8,HLA-A,HLA-E,IFIH1,IFITM3,IRF7,Irgm1,PNPT1,PSMB8,TAP1,UBE2L6		15
NafionBP2_0.3 mg/kg	IL13		cytokine	Inhibited	-2.264	0.234	ALOX5AP,ARG1,CASP1,EGR1,HSD3B1,IFFO1,IL13RA2,PPARG,SOCS3		9
PFNA_01 mg/kg	GNAS		enzyme	Inhibited	-2.263	1	ALPL,ARL4D,CCN1,CXCL2,EMD,FOS,POU1F1,PPARGC1A,PTCH1		9
CP-865520	PKD1		ion channel	Inhibited	-2.263	0.000913	AADAC,ABCB4,ABCG2,Acp5,ALDH1A1,APOM,ATP1A1,BHMT2,CTNNB1,CXCL2,CYP8B1,EGFR,F13B,GPRASP1,HGD,Hrg,IDH1,IER2,ITIH2,KLKB1,KNG1,LARP4B,NNMT,PAH,PCK1,PML,POU2F1,PSEN1,RPL37,SEPTIN7,SERPINF2,SLC2A2,TTR,UQCRC2,WWTR1,YY1	601 (11)	36
CP-775146	YAP1		transcription regulator	Inhibited	-2.263	7.06e-14	ACAT2,ACTA2,CCN2,CCNF,CD36,CDC20,CDK1,DAB2,DOCK9,DTYMK,EGFR,FGF1,FN1,FOXM1,GAB1,ID1,ID2,JAK1,LIFR,LPL,MYH9,NDUFB3,RPL10,RPL10A,RPL13,RPL18,RPL19,Rpl23a,RPL24,RPL27A,RPL3,Rpl36,RPL37,RPL37A,RPL5,RPL6,RPLP0,Rplp1 (includes others),RPS11,RPS12,RPS15A,RPS16,RPS17,RPS19,RPS25,RPS27A,Rps3a1,RPS6,RPS7,RPS8,UGP2,VCAM1,WWC1	564 (19)	53
PFHxS_03 mg/kg	phytohemagglutinin		chemical drug	Inhibited	-2.263	0.00498	ACOX1,AFF1,AGT,AQP4,ARSB,BCHE,C6,C8B,CCND2,CCNH,CCNT1,CDK7,CXCL12,EIF5,EPRS1,GPD1,HSP90AA1,IFNGR2,ITGA8,JAK2,JAK3,LMAN1,MEIS2,NRIP1,NT5E,PAPOLA,PARD3,PRF1,PRLR,PWP1,RASA1,RO60,SARS1,SKI,SLC17A1,SOX4,SRSF1,TERT,TRAF5,TYMS,VAMP7,VPS41,XBP1	812 (16)	43
PFHxS_10 mg/kg	IRF1		transcription regulator	Inhibited	-2.263	0.0487	BAK1,C1R,CASP8,CCNB1,CCND1,CDK4,CDKN1A,CEACAM1,CFB,DDX58,E2F3,EIF2AK2,IFI35,Ifi47,IFIH1,IFIT3,IFITM3,IL18,IRF5,IRF9,JAK2,LIG4,MAP4K4,NFE2,ODC1,PIGR,PLAAT3,PML,PSME1,RSAD2,SELL,SOCS7,SP1,STAT2,TAP2,TERT,TRADD,TRIM21,UBD,VCAM1,XAF1		41
PFNA_01 mg/kg	torin1		chemical reagent	Inhibited	-2.261	1	ACACB,ALDH1B1,ALDH9A1,ALDOA,ATP6V0A2,ATP6V0B,COX15,COX17,EEF1D,EIF3E,EIF4B,GPI,NDUFAB1,NDUFB3,NDUFC1,NDUFS7,PDHA1,PGAM1,RPL27,RPL35,RPS24,TCIRG1,UQCR10,VIM		24
Fenofibrate	DICER1		enzyme	Inhibited	-2.261	0.0847	AFP,BDNF,CASP3,CCND1,CELF2,CXCL10,DHCR24,DKK4,ENTPD1,HIC2,HSD17B7,ITGA4,let-7,LGR5,LIPG,LRP6,MTOR,NOTCH1,OPTN,P2RX3,PANK3,PBX3,PRF1,PRKCA,SCN11A,SLC4A4,SYNPO,TRIM6,WNT7A		29
PFNA_03 mg/kg	IL1B		cytokine	Inhibited	-2.257	4.19e-08	ABCB11,ABCC3,ABCD3,ABCG2,ADAMTS5,ADM,AGTR1,AKR1B1,ALPL,ANGPTL2,ANGPTL4,ANKH,ANTXR1,ANXA4,ANXA9,APCS,APOB,AQP4,ASB7,ASS1,ATF4,ATP1A1,AVPR1A,BACE1,BCL6,BGN,BMF,BMP2,BMP4,C1R,C2,C5,Ccl27a,CCNA2,CCND1,CD74,CDH1,CDH2,CDK1,CDKN1A,CEBPG,CFB,CFLAR,CLDN1,CP,CPB2,CREM,CRP,CSF2RB,CTNNB1,CTSB,CTSZ,CXCL12,CXCL2,Cyb5r3,CYP1A2,CYP1B1,CYP2B6,CYP2C9,CYP3A5,CYP7B1,DBI,DCN,DDIAS,DDX5,DNMT3A,DPP4,EGFR,EGLN3,EGR1,EIF…	1684 (19)	250
CP-868388	SHH		peptidase	Inhibited	-2.257	0.00117	ABCG2,ALAD,AMD1,ATF5,BAX,Ccl9,CCNG2,CNBP,CSF1R,CTPS1,DDC,EGFR,ERBB4,FN1,FOXA1,FOXA2,H2AX,ID1,IGF1,IGFBP5,LASP1,NR2F2,PCNA,PPARG,SLC29A1,SMAD1,SREBF1,STMN3,TFDP1,TGFB3,TJP1,TUBB3	977 (23)	32
PFHxS_03 mg/kg	Rb		group	Inhibited	-2.254	0.00146	BIRC5,CCNA2,CCNB1,CCND1,CCNE2,CDH1,CDK1,DLX1,FGFR2,GMNN,MCM3,MCM5,PPARGC1A,PPRC1,TERT,TOP2A,TYMS	546 (14)	17
PFHxS_03 mg/kg	KDM5B	-1.48	transcription regulator	Inhibited	-2.254	0.000152	BUB1B,CCNB1,CCND1,CDCA3,CDK1,CDKN1B,CLDN1,DHCR24,EGR1,EIF5B,FGFR2,FOXA1,FST,HACD1,IVNS1ABP,MCAM,MCM2,MCM3,MIA3,NOL3,PRLR,SMARCA2,SMC5,SMOX,TOP2A,TTK,XBP1	645 (15)	27
PFOS_10 mg/kg	SMARCB1		transcription regulator	Inhibited	-2.252	2.89e-07	ABCB1,ACAT1,ACSL1,ACTR2,ADD3,BCL2L11,BMP4,CA8,CCND1,CDH1,CEACAM1,CENPE,COL18A1,Cyp2c70,CYP2C8,CYP39A1,CYP4A11,Cyp4a14,CYP4F8,DAPK1,DOCK4,EIF2AK2,ETS2,F11,FABP4,FAS,FGFR2,G6PC1,GJA1,IGFBP2,Mup1 (includes others),MYC,MYOM1,NAT10,PCK1,PELI1,PERP,RAB14,SLC37A4,SMAD5,TCF21,TFDP1	739 (14)	42
PFNA_03 mg/kg	EIF2AK3		kinase	Inhibited	-2.252	0.00035	AARS1,ANG,Arf2,ATF4,ATF6,BCL2L11,BDNF,CBX4,CCND1,CEBPG,CLCN3,CPOX,CTSC,DNAJC3,DNASE1,DNM1L,EGR1,EIF4EBP1,ERN1,ERO1B,ETS2,GADD45A,GCH1,GOSR2,HERPUD1,HSPA5,HSPA9,IGF1,JUN,KDELR2,MTHFR,NAPA,NDRG1,NFIL3,PDIA3,SEC61A1,Slc35a2,TMED9,TXNIP,UIMC1,XBP1,XIAP,YIPF5	1453 (23)	43
CP-775146	MAP4K4		kinase	Inhibited	-2.249	1.22e-08	ACSL5,ATP6V0E1,Calm1 (includes others),CEBPA,CHKB,CHPT1,COQ3,DHRS4,EIF4E2,GRHPR,HADH,HMGCL,KYAT3,NDUFAB1,PAPSS2,PEX11A,PMM1,POLE3,PON2,PPARG,PRKAR2A,SCP2,SREBF1,SUCLG1,UCK1	269 (7)	25
CP-865520	FOXA3	-1.44	transcription regulator	Inhibited	-2.249	7.46e-05	ACADM,CIDEA,CYCS,Cyp2a12/Cyp2a22,CYP2C8,CYP3A7,FOXA1,FOXA2,PCK1,SLC27A1,SLC2A2,TAT,TTR	447 (7)	13
NafionBP2_06 mg/kg	miR-29b-3p (and other miRNAs w/seed AGCACCA)		mature microRNA	Inhibited	-2.249	0.000556	ACVR2A,CCND1,COL1A1,COL4A1,COL4A5,COL5A2,FAM3C,GAS7,INSIG1,MCL1,PLEC,PPIC,PPM1D,SPARC,TGFBR2,TP53,Tpm1,TUBB2A	330 (11)	18
NafionBP2_03 mg/kg	IFNB1		cytokine	Inhibited	-2.248	0.0397	Acp5,AGL,Ccl2,CYP1A2,CYP3A5,Eif2s3y,GBP6,Gbp8,GPC4,HLA-A,HMGB2,HMGCR,Ifi27l2a/Ifi27l2b,IRF7,MCM6,PARP10,RAD51,RNASE4,SLFN13,SQLE,SREBF2,Tgtp1/Tgtp2		22
CP-775146	ELAVL1		other	Inhibited	-2.247	1.02e-06	ACTA2,ANXA11,ATP1B3,CLDN1,Cxcl9,DCN,EIF4E2,HNRNPD,IFIH1,IRF9,Irgm1,MAT2A,NCL,NDUFB8,NFKBIA,PDCD4,PIGR,PRLR,PSMB4,RACK1,RPL13,RPS6,SAT1,STAT3,TAF9,Tgtp1/Tgtp2,TIA1,TIMM17A,TP53,VCAM1,ZFP36	512 (15)	31
NafionBP2_06 mg/kg	POR	7.88	enzyme	Inhibited	-2.246	9.33e-43	ABCC3,ACADVL,ACAT2,ACLY,Acot1,ACSL1,ACTG1,ADH4,AHR,Akr1c14,ALDH1A1,Aldh1a7,ANTXR2,ANXA5,APOA4,AQP8,ARNT,BDH1,C11orf54,CD36,CD74,Ces2a,Ces2c,CPT2,CYP1A2,CYP2A6 (includes others),CYP2B6,CYP2C18,CYP4A11,CYP51A1,CYP7A1,CYP7B1,CYP8B1,DHCR24,DHCR7,ECI1,EHHADH,ELOVL1,ELOVL6,FABP2,FDFT1,FDPS,FGF1,GADD45B,GSTA3,GSTA5,GSTM1,Gstm3,GSTM5,Gstm6,Gstt3,HLA-A,HLA-DQA1,HLA-DQB1,HMGCR,HMGCS1,HSD3B1,Hsd3b4 (include…		86
PFHxS_10 mg/kg	HOXA9		transcription regulator	Inhibited	-2.244	3.5e-09	ADD3,AHCYL1,AKAP13,ALDH1A1,ARHGAP11A,ARNTL,BCL2L11,BCL7A,CD36,CDH1,CDK17,CDK7,CELF2,CEP350,CLCN7,CREB1,CREM,CTH,DCT,DLGAP5,EDNRA,ENPP1,EPS8,ETS2,GLRX,GMNN,HIRA,HNRNPU,ID2,IER2,IGF1,JUN,KIF20B,KRT18,MAFB,MAFG,MAN2A1,MAP4K5,MBNL1,MED13,MSI2,NDUFB3,NEB,NFIA,OSBPL8,PCDH1,PKNOX1,PRKD3,PRRC2C,PTPRG,RAD51,RBBP6,RDX,RPP40,SDC4,SERINC2,TACC1,Tmsb4x (includes others),TSC22D1,TSC22D3,VHL,VIM,YES1		63
PFOS_10 mg/kg	Am 580		chemical reagent	Inhibited	-2.243	0.000889	Cyp2c70,CYP4A11,CYP51A1,F3,FASN,FDFT1,GSS,HMGCR,ITGA6,LIPE,PLIN2,SCD,TGM2	620 (13)	13
PFNA_01 mg/kg	REL		transcription regulator	Inhibited	-2.242	0.000554	ACAD9,ACSL4,ADK,ATXN1,CCND2,CDKN1A,CREM,CRKL,DGCR2,DUT,E2F3,ESR1,ETV5,EVI5,F3,FADS2,FAS,FN1,FOS,FRMD4B,GADD45B,HLA-A,IFIT1B,IGHM,IL18,IRF5,JUN,KAT6A,KDR,MAFG,NAB2,NFKBIA,PARP14,PCBP4,PHIP,PIK3CA,PIPOX,POLB,PPP6R3,PTGDS,RBL1,RSAD2,SASS6,SLC35A3,SORBS1,STAT3,STAT5B,TBCA,TLK2,VIM,ZHX3	1252 (21)	51
NafionBP2_0.3 mg/kg	resveratrol		chemical drug	Inhibited	-2.24	0.111	AR,CYP1A2,EGR1,EP300,EPHA1,GSTK1,PPARG,UQCRC2		8
HFPO-TA_0.1 mg/kg	SLC22A5	2.29	transporter	Inhibited	-2.236	0.00399	ACADL,ACADM,ACADVL,HADH,HADHB		5
HFPO-TA_0.1 mg/kg	GMNN		transcription regulator	Inhibited	-2.236	0.162	FABP1,FABP2,GBP4,Oasl2,PEG3		5
HFPO-TA_0.1 mg/kg	SOX1		transcription regulator	Inhibited	-2.236	0.11	FABP1,FABP2,GBP4,Oasl2,PEG3		5
HFPO-TA_0.1 mg/kg	SOX3		transcription regulator	Inhibited	-2.236	0.145	FABP1,FABP2,GBP4,Oasl2,PEG3		5
HFPO-TA_0.1 mg/kg	actinonin		chemical reagent	Inhibited	-2.236	0.000217	MT-CYB,MT-ND1,MT-ND4,MT-ND5,MT-ND6		5
HFPO-TA_0.1 mg/kg	mycophenolic acid		chemical drug	Inhibited	-2.236	0.173	AZGP1,CLDN1,CLU,FN1,HSPA5		5
HFPO-TA_0.02 mg/kg	HDL-cholesterol		complex	Inhibited	-2.236	0.000284	APCS,APOB,CYP4V2,TRIB3,VLDLR		5
HFPO-TA_0.02 mg/kg	ELOVL3	-1.99	enzyme	Inhibited	-2.236	0.00409	ACOX2,ALAD,CYP2B6,HMGCS2,VNN1		5
HFPO4	UBD		other	Inhibited	-2.236	0.000126	ACOT1,Acot1,ACOX1,ACSL1,UCP2		5
HFPO4	Hbb-b2		other	Inhibited	-2.236	2.06e-06	C8A,CEBPA,FN1,FTH1,FTL,Hamp/Hamp2,Mbl1,PRLR,SERPINF2,TF	26 (3)	10
HFPO4	CNOT3		other	Inhibited	-2.236	8.93e-05	IGFBP1,LEPR,MYC,PDK4,UCP2		5
HFPO4	ANXA7	1.72	ion channel	Inhibited	-2.236	0.0782	GSR,GSTP1,IGF1,PHLDA1,SLC2A2		5
HFPO-DA	ezetimibe		chemical drug	Inhibited	-2.236	9.05e-06	ACADL,ACADM,ACOX1,CPT1A,SCD		5
PFOS_10 mg/kg	JAK		group	Inhibited	-2.236	0.353	EIF2AK2,FBXO32,IFIH1,IFITM3,IGF1		5
PFOS_10 mg/kg	TEAD3		transcription regulator	Inhibited	-2.236	0.334	EDNRA,LATS2,SDC2,SULF1,TLE1,TNNC1		6
PFOS_10 mg/kg	PNN	-1.69	other	Inhibited	-2.236	0.00855	CDH1,CDK4,JUN,MYC,TBRG4		5
PFNA_03 mg/kg	MESP2	1.41	transcription regulator	Inhibited	-2.236	0.156	HAND2,MEF2C,SNAI2,ZEB1,ZEB2		5
PFNA_03 mg/kg	ERCC4		enzyme	Inhibited	-2.236	0.000534	EP300,FN1,GHR,HPRT1,IGF1,PRLR	1118 (11)	6
PFNA_03 mg/kg	STIM1	-1.4	ion channel	Inhibited	-2.236	0.127	C5,GSTO1,NFATC3,NQO1,PRDX1		5
PFNA_03 mg/kg	ELP1		other	Inhibited	-2.236	0.000783	BMP4,CTNNB1,FLT1,RHOA,TEK	934 (13)	5
PFNA_03 mg/kg	TNK1		kinase	Inhibited	-2.236	0.156	IFI16,IFIH1,IFIT1B,Ifitm1,TNFSF10		5
PFNA_03 mg/kg	CA9		enzyme	Inhibited	-2.236	1	ATP5F1A,ATP5PO,EPAS1,SLC6A6,UQCRC2		5
PFNA_03 mg/kg	ANGPTL3		growth factor	Inhibited	-2.236	0.00137	ACACA,ACACB,ACSS2,AGRN,ELOVL6,SCD		6
PFNA_03 mg/kg	Mt1		other	Inhibited	-2.236	0.285	CCND1,ETS2,JUN,LPL,NFKBIA,SERPINE1		6
PFNA_03 mg/kg	fasudil		chemical drug	Inhibited	-2.236	1	BMP2,CDKN1B,F3,JUN,MRC1,ROCK1,SLC1A2		7
PFNA_03 mg/kg	calpeptin		chemical reagent	Inhibited	-2.236	0.101	AR,CDKN1B,ESR1,PTK2,VIM		5
PFNA_03 mg/kg	lycopene		chemical drug	Inhibited	-2.236	0.254	CCND1,CCND3,CDH1,CDKN1A,KLF2		5
PFNA_03 mg/kg	ethidium		chemical drug	Inhibited	-2.236	0.0176	CCNB2,CCND1,CCND3,CCNE2,PRC1,SERPINE1,TIMP2		7
PFNA_01 mg/kg	Tlr		group	Inhibited	-2.236	1	GNAI3,HLA-A,JAG1,NFKBIA,NOTCH2,TNFSF13		6
PFNA_01 mg/kg	MESP1		transcription regulator	Inhibited	-2.236	0.0518	HAND2,MEF2C,MEIS2,PRICKLE1,ZEB2		5
PFNA_01 mg/kg	SOX7		transcription regulator	Inhibited	-2.236	1	FGFR1,FLT1,KDR,LRP5,TGFBI		5
PFNA_01 mg/kg	STAP2		other	Inhibited	-2.236	0.118	APCS,CXCL2,EGFR,FGB,PTK2		5
PFNA_01 mg/kg	ERCC4		enzyme	Inhibited	-2.236	0.000124	EP300,FN1,GHR,HPRT1,IGF1,PRLR	609 (7)	6
PFNA_01 mg/kg	ITPR2		ion channel	Inhibited	-2.236	0.209	HSPA8,Ifi47,Igtp,ITPR1,Tgtp1/Tgtp2		5
PFNA_01 mg/kg	IFNA4		cytokine	Inhibited	-2.236	1	HLA-E,IFIH1,RSAD2,Tgtp1/Tgtp2,USP18		5
PFNA_01 mg/kg	CA9		enzyme	Inhibited	-2.236	0.343	ATP5F1A,ATP5PO,EPAS1,SLC6A6,UQCRC2		5
PFNA_01 mg/kg	PARP9	-1.37	enzyme	Inhibited	-2.236	0.0812	CD74,HLA-DQA1,HLA-E,IFI44,IFIT3		5
PFNA_01 mg/kg	GF 120918		chemical reagent	Inhibited	-2.236	0.139	ALKBH5,ATG9A,CTSA,PIKFYVE,SLC11A2		5
PFNA_01 mg/kg	fasudil		chemical drug	Inhibited	-2.236	0.544	BMP2,F3,JUN,MRC1,ROCK1,SLC1A2		6
PFHxS_10 mg/kg	shikonin		chemical drug	Inhibited	-2.236	0.375	ABCA1,AR,CD36,FASN,SLC2A1		5
PFHxS_10 mg/kg	MESP1	1.34	transcription regulator	Inhibited	-2.236	0.115	MEF2C,MEIS2,PRICKLE1,SNAI2,ZEB1		5
PFHxS_10 mg/kg	ERCC4		enzyme	Inhibited	-2.236	0.000453	EP300,FN1,GHR,HPRT1,IGF1,PRLR	1122 (12)	6
PFHxS_10 mg/kg	Mt1		other	Inhibited	-2.236	0.132	CCND1,ETS2,GSTM3,JUN,LPL,NFKBIA,SERPINE1		7
PFHxS_10 mg/kg	NDN	-1.76	transcription regulator	Inhibited	-2.236	0.115	CDK1,CDKN1A,PPARG,RBL1,RBL2		5
PFHxS_10 mg/kg	calpeptin		chemical reagent	Inhibited	-2.236	0.0913	APP,AR,CDKN1B,ESR1,VIM		5
PFHxS_10 mg/kg	ethidium		chemical drug	Inhibited	-2.236	0.00357	CCN1,CCNB2,CCND1,CCND3,CCNE2,PRC1,SERPINE1,TIMP2	1112 (11)	8
PFHxS_03 mg/kg	PDCD1		transmembrane receptor	Inhibited	-2.236	1	CCNA2,HLA-DMA,IRF9,PRKD3,TOP2A		5
PFHxS_03 mg/kg	CYP51A1	1.6	enzyme	Inhibited	-2.236	0.00499	DHCR24,LSS,MSMO1,NSDHL,SC5D		5
NafionBP2_06 mg/kg	HCAR2		G-protein coupled receptor	Inhibited	-2.236	0.0169	CCNE2,KIF20A,PLK1,PLK4,WEE1		5
NafionBP2_06 mg/kg	Abcb1b		transporter	Inhibited	-2.236	0.0387	ACBD5,CPEB2,SLC11A2,TP53,TTK		5
NafionBP2_06 mg/kg	LTBR		transmembrane receptor	Inhibited	-2.236	0.258	Ccl2,CXCL12,DSG2,LYZ,PLXNB1,SERPINA1		6
NafionBP2_06 mg/kg	ribavirin		chemical drug	Inhibited	-2.236	0.308	IFI44L,IFIT3,IRF1,IRF7,STAT1		5
NafionBP2_06 mg/kg	ethidium		chemical drug	Inhibited	-2.236	0.000352	CCN1,CCNB2,CCND1,CCNE1,CCNE2,PRC1,SERPINE1	834 (21)	7
NafionBP2_03 mg/kg	MBOAT7		enzyme	Inhibited	-2.236	0.000103	ACSS2,ELOVL6,FASN,HMGCR,SCD	260 (7)	5
NafionBP2_03 mg/kg	CTCF		transcription regulator	Inhibited	-2.236	0.498	AVPR1A,Ccl2,EGR1,HLA-DQB1,ITGA8,MMP14,PCDHA2		7
NafionBP2_03 mg/kg	CTLA4		transmembrane receptor	Inhibited	-2.236	0.261	AHR,CCNA2,H3C2,TOP2A,TPX2		5
NafionBP2_03 mg/kg	PAK2		kinase	Inhibited	-2.236	0.0373	H3C2,H3C8,MDM2,NOX4,TAGLN		5
NafionBP2_0.3 mg/kg	ELOVL3		enzyme	Inhibited	-2.236	0.00445	ATP6V0D2,CYP2B6,IFI16,LSS,LYZ		5
NafionBP2_0.3 mg/kg	CD40LG		cytokine	Inhibited	-2.236	1	CASP1,CD63,EGR1,EIF2A,MSH2,UCHL3		6
CP-868388	GLI3		transcription regulator	Inhibited	-2.236	1	COMMD3-BMI1,DUSP1,EGR1,FOXA2,H2AX,KLF13,STMN1		7
CP-868388	TEAD3		transcription regulator	Inhibited	-2.236	0.541	ADM,COL3A1,IGFBP5,SDC2,SH3D19		5
CP-868388	FAAH	-1.52	enzyme	Inhibited	-2.236	0.0556	FAAH,PLD1,RPL5,RPL7,Rps3a1,RPS6		6
CP-865520	collagenase		group	Inhibited	-2.236	0.22	CXCL12,CXCL2,EGR1,SAA1,STAT3		5
CP-865520	ELL2		transcription regulator	Inhibited	-2.236	5.03e-07	ARFGAP3,CITED2,DNAJB9,EDEM1,EDEM2,ERGIC1,FKBP2,FNDC3A,HDLBP,HM13,IGHM,LMAN1,MANF,NUCB1,PON3,REXO2,SEC61A1,SEL1L,SRPRA,XBP1		20
CP-865520	ITPR2		ion channel	Inhibited	-2.236	0.0891	HSPA8,Igtp,Irgm1,PCK1,UBE2R2		5
CP-865520	IFNA4		cytokine	Inhibited	-2.236	1	CLIC4,H2-T22,HLA-E,IFIH1,Irgm1		5
CP-865520	MEF2C		transcription regulator	Inhibited	-2.236	1	Ccl9,CXCL2,JUND,PPARA,PTH1R,PTPRB,ZFP36		7
CP-865520	CYP51A1	1.4	enzyme	Inhibited	-2.236	0.00684	EBP,NSDHL,RARA,RXRA,SC5D		5
CP-775146	ITPR2		ion channel	Inhibited	-2.236	0.0107	HSPA8,Igtp,Irgm1,PCK1,Tgtp1/Tgtp2		5
CP-775146	IND S7		chemical - kinase inhibitor	Inhibited	-2.236	0.0205	CALU,FH,HSPA1A/HSPA1B,PGK1,PSMA1		5
CP-775146	TEAD2		transcription regulator	Inhibited	-2.236	0.00832	ADM,CCN2,CCNF,CDK1,FGFR4,SDC2,TLE1,TP53	216 (6)	8
Fenofibrate	JAK1/2		group	Inhibited	-2.236	1	BAIAP2,DGKG,IRF1,PLAC8,PSMB9		5
Fenofibrate	SU6656		chemical toxicant	Inhibited	-2.236	0.0362	CCND1,ETS2,KRT8,NR4A2,UCK1,VEGFA		6
WY14643	PHF12		transcription regulator	Inhibited	-2.236	0.0144	EXOSC9,PA2G4,RSL24D1,TBL3,UTP11		5
PFOA_03 mg/kg	RNY3		other	Inhibited	-2.236	0.148	IFITM3,LY6E,RTP4,SERPING1,XAF1		5
PFOA_03 mg/kg	SLC30A7		transporter	Inhibited	-2.236	0.00538	CD36,EPHX1,EPHX2,SLC27A1,SLC27A4		5
PFOA_03 mg/kg	CDH11		other	Inhibited	-2.236	0.184	AGT,IGF1,PIK3R1,SERPINA1,SLC9A3R1		5
PFOA_03 mg/kg	ANGPTL3		growth factor	Inhibited	-2.236	0.00205	ACACA,ACACB,ACSS2,ELOVL6,SCD		5
HFPO-TA_0.02 mg/kg	AGO2		translation regulator	Inhibited	-2.236	0.0579	MT-CO1,MT-CYB,MT-ND2,MT-ND4,MT-ND5		5
HFPO-TA_0.02 mg/kg	miR-2392 (miRNAs w/seed AGGAUGG)		mature microRNA	Inhibited	-2.235	4.05e-08	MT-CO1,MT-CYB,MT-ND2,MT-ND4,MT-ND5		5
PFOS_10 mg/kg	let-7		microRNA	Inhibited	-2.232	0.0384	APC,APP,AR,Calm1 (includes others),CCNB1,CCND1,CCNF,CDC20,CDC34,CDC45,CDCA8,COL27A1,DDX56,DMD,E2F8,FN1,GALE,GPI,IGF1,IL6R,ITGA1,MYC,MYD88,NAP1L1,RCAN1,SCD,SERPINE1,SIGMAR1,SSR1,TAB2		30
PFOA_03 mg/kg	INSIG1		other	Inhibited	-2.231	2.55e-07	ACACA,ACACB,ACSL4,ACSS2,ATF4,CXCL2,ELOVL1,ELOVL6,ERN1,FABP5,FADS1,FADS2,FASN,GPAM,HLA-DQA1,HMGCS2,HSPA5,JUN,LPCAT3,LPL,MARCO,MLXIPL,MRC1,NFE2L2,PLIN2,SCARB1,SCD,SLC2A2,SREBF2,UCP2,VNN1	647 (15)	31
NafionBP2_03 mg/kg	Irgm1		other	Inhibited	-2.231	2.22e-05	AURKB,BUB1,Ccl2,CCNA2,CCNB1,CCNB2,CDCA3,DTL,GBP6,Gbp8,Ifi27l2a/Ifi27l2b,IRF7,KIF20A,RRM2,SPAG5,UBE2C	224 (7)	16
WY14643	mir-122		microRNA	Inhibited	-2.23	1.07e-05	ALDOA,CDA,CS,CTCF,CYP1A2,CYP7A1,GNPDA1,IQGAP1,KHDRBS1,MAP4,MAPRE1,PPP2CA,SF3B4,SH3GL1,TGM2		15
PFOA_03 mg/kg	TBC1D1		other	Inhibited	-2.23	0.00343	CIDEC,FABP1,FABP5,PLIN2,PLIN5		5
NafionBP2_06 mg/kg	OSMR		transmembrane receptor	Inhibited	-2.229	7.84e-09	ALB,BAX,BIRC5,Ccl2,CFLAR,CISH,FASN,FGB,GBP4,GBP5,Ifi47,Igtp,IL6ST,JAK2,JUNB,LRG1,PSMB9,SCD,SERPINA1,Serpina3g (includes others),SOCS3,SREBF1	489 (15)	22
CP-868388	IL1B		cytokine	Inhibited	-2.229	8.49e-13	A4GALT,ABCD3,ABCG2,ADM,ALDH7A1,ANGPTL4,APOB,ATF5,ATP1A1,AVPR1A,B2M,BAX,BGN,C1R,C2,C3,C5,Ccl2,Ccl9,CD74,CD82,CDH2,CDK1,CEBPA,CEBPG,CISH,CLDN1,CLIP2,CRP,CTSB,CTSZ,CXCL12,CXCL2,Cyb5r3,CYBA,CYP1A2,CYP2B6,CYP7B1,DAB2,DBI,DCN,DDIT4,DDX5,DIO1,DUSP1,EFNA1,EGFR,EGR1,ENG,ENPP2,ERRFI1,FABP1,FABP5,FAS,FCGR2B,FGB,FGFR2,FGG,FN1,FURIN,G0S2,GADD45B,GAS5,GAS6,GC,GCK,GHR,GM2A,GNPAT,HIF1A,HLA-A,HLA-E,Hmgn2 (include…	819 (17)	170
PFNA_03 mg/kg	CCR2		G-protein coupled receptor	Inhibited	-2.229	1	BGN,CD163,COL12A1,COL14A1,CXCL12,CXCL2,DCN,FN1,IGF1,IL18,LUM,OGN,PCOLCE,PRELP,TGFBI,TGM2,TIMP2,TXLNA		18
HFPO-TA_0.02 mg/kg	mir-2392		microRNA	Inhibited	-2.228	4.05e-08	MT-CO1,MT-CYB,MT-ND2,MT-ND4,MT-ND5		5
PFHxS_03 mg/kg	ionomycin		chemical reagent	Inhibited	-2.227	0.00864	B3GAT1,BDNF,BTK,CCND2,CIDEC,DNAJC3,DNTT,EGR1,EIF4EBP2,EIF4G1,ENPP1,HSPA4,HSPA5,IL4I1,ITCH,ITGAL,MAF,NCL,PPARG,PRF1,PTAFR,PTPRK,SGK1,SIRT1,SLC6A6,SOCS2,SSB,STAT5B,TRAF5	916 (23)	29
CP-775146	UCHL1		peptidase	Inhibited	-2.226	0.00451	ADCY9,ANXA6,Eif2s3y,EIF3M,EIF4E2,GPX4,PSMB5,PSME1,RPS6,SCP2,TP53		11
CP-775146	RELA	-1.39	transcription regulator	Inhibited	-2.225	0.0186	ABCG2,ACTA2,AHR,BCL10,BNIP3L,CCL19,CCN2,CD59,CRP,CXCL2,CYP2B6,EGFR,FAS,FN1,GNPAT,ID1,IER2,IGF1,IGHM,IKBKE,KLF10,LGR5,MAT2A,NAMPT,NFKB1,NFKBIA,NR1I3,PCK1,PPARG,PSMB10,PTPN6,RELA,SAA1,Saa3,SREBF1,TAP1,TFPI2,TP53,VCAM1		39
CP-865520	SP1	-1.42	transcription regulator	Inhibited	-2.225	7.84e-08	ABCA1,ABCD2,ACSL1,ADH5,ADRA1B,ALAS2,ALDH3A2,APOA1,ASS1,ATP6V0C,ATP7A,BAG2,BAX,BNIP3L,CCNG2,CDH2,CDK1,CDK4,CEACAM1,CEBPA,CES1,CITED2,CSNK2A1,CTSD,CXCL12,CYC1,Cyp2d9 (includes others),CYP51A1,CYP7B1,DIAPH1,EGFR,EGR1,ENG,ENTPD5,F10,F7,FAS,FES,FGFR4,FN1,FOXM1,GHR,GNAI2,GPX4,GTF3C2,HADHB,HIF1A,HINT1,HNF4A,HSD17B7,HSD3B1,Hspa1b,IFITM3,IGF1,IGFBP1,IGFBP3,IGFBP4,IRF3,ITGB5,LCAT,LDLR,LIPA,LPL,MAOA,MAT2A,M…	1080 (25)	100
Fenofibrate	silibinin		chemical drug	Inhibited	-2.224	0.142	CASP3,CCND1,CDK2,HIF1A,KRT18,MCL1,NFE2L2,VEGFA		8
HFPO4	AGO2		translation regulator	Inhibited	-2.224	0.483	ACTB,APP,MT-CYB,MT-ND2,MT-ND5		5
PFNA_03 mg/kg	rhodamine 6G		chemical toxicant	Inhibited	-2.224	0.00537	CCNB2,CCND1,CCND3,CCNE2,PRC1		5
PFHxS_10 mg/kg	rhodamine 6G		chemical toxicant	Inhibited	-2.224	0.00471	CCNB2,CCND1,CCND3,CCNE2,PRC1		5
NafionBP2_06 mg/kg	oleoyl-estrone		chemical drug	Inhibited	-2.224	0.0541	ACACA,ACADVL,CPT1B,FABP4,FASN		5
PFOA_03 mg/kg	NRDE2		other	Inhibited	-2.224	0.00112	C1S,IL18,MAP3K12,OLFML1,TPP1		5
PFHxS_03 mg/kg	DYRK1A	-1.36	kinase	Inhibited	-2.224	0.0594	CCNB1,CCND1,CDK1,MCM3,UBE2C		5
PFOA_03 mg/kg	zinc		chemical drug	Inhibited	-2.224	0.0254	ASPG,BLMH,CA2,CCND1,FAS,FETUB,GPLD1,HMOX1,HNF4A,MAFG,NDUFB8,NFKBIA,PDE4A,PDE4B,SCD		15
CP-865520	WNT3A		cytokine	Inhibited	-2.223	0.00104	ACADL,ACADS,AHR,ATF6,ATP5PO,BGN,CDH2,CEBPA,COX6B2,CPT2,CTNNB1,CXCL12,CXCL2,CYC1,CYP2F1,DCN,DDIT4,DPAGT1,EFNB1,ENG,ERBB3,FABP4,FN1,FOXM1,FOXQ1,GADD45G,GAS1,ID1,Irgm1,NDUFA11,NDUFA4,NDUFB10,NDUFB2,NDUFB6,NDUFB8,NDUFS6,NDUFV1,NR5A2,PPARG,PTH1R,SDC4,SDHA,SDHD,SLC7A2,SOX4,SP1,TUBB3,TXNIP,UQCR10,UQCR11,VEGFA,XBP1,YTHDF1	913 (16)	53
PFOS_10 mg/kg	AMPK		complex	Inhibited	-2.223	0.000206	ACACA,ACO2,AR,BCL2L11,BMF,CCNB1,CDH1,CLDN1,CREBZF,CS,CTNNB1,CXCL12,FASN,FBXO32,G6PC1,GJA1,IDH3A,NOX4,OAT,PCK1,PKLR,PPARGC1A,SERPINE1,SLC2A1	734 (20)	24
NafionBP2_06 mg/kg	mir-17		microRNA	Inhibited	-2.223	0.0583	AR,BNIP2,CCND1,CDKN1A,FAS,H2AX,HSF2,PSMD13,S1PR1,TNKS2,TP53INP1,VEGFD		12
WY14643	MITF		transcription regulator	Inhibited	-2.222	0.0723	ACO2,Acp5,ALCAM,ATRX,CDT1,FRMD4B,HPGD,HPS4,MMP14,MYL4,NDST2,PPARGC1A,PPP2CA,RHOQ,SDC1,TMC6,UVRAG		17
CP-865520	TLR3		transmembrane receptor	Inhibited	-2.222	0.213	ABCA1,C3,CAST,CLU,CSRP3,CXCL2,DNAAF10,DUSP1,FAS,FURIN,GADD45B,GLRX3,Hamp/Hamp2,HNRNPU,ID1,IFIH1,IL1RN,IRF3,IRF7,LIPA,LMNB1,LPIN2,MBL2,MYD88,NFKB1,NMI,PHLDA1,RHOB,S100A8,TNFRSF1A,TNFRSF1B		31
HFPO-DA	decitabine		chemical drug	Inhibited	-2.221	0.0469	CDO1,CLU,CYP3A5,GSTP1,HLA-E,HMGCS2,HPRT1,HSPA5,NFKBIA,RNASE4,SLCO1B3,VTN		12
HFPO-TA_0.1 mg/kg	DUSP11		phosphatase	Inhibited	-2.219	0.000637	CMPK2,GBP6,Ifi27l2a/Ifi27l2b,IFIT1B,Oasl2		5
HFPO-TA_0.1 mg/kg	MAFB	-2.19	transcription regulator	Inhibited	-2.219	0.0819	CXCL12,IGF1,MAFB,OSCAR,PCK1,SELENOP		6
HFPO-TA_0.1 mg/kg	napabucasin		chemical drug	Inhibited	-2.219	0.0711	ALDH1A1,ETFA,HPRT1,ID1,MYC		5
HFPO-TA_0.1 mg/kg	Sn50 peptide		chemical toxicant	Inhibited	-2.219	0.0711	APOE,FAS,MYC,SLC1A2,TYMP		5
HFPO-TA_0.02 mg/kg	OSMR		transmembrane receptor	Inhibited	-2.219	0.000368	ALB,FGB,LRG1,SCD,SERPINA1,SREBF1	67 (5)	6
HFPO-TA_0.02 mg/kg	ILF3		transcription regulator	Inhibited	-2.219	0.0116	EGFR,IL1RN,LPL,MAFB,SCD		5
HFPO4	LTBR		transmembrane receptor	Inhibited	-2.219	0.00537	CLU,CXCL12,ENPP2,LIPC,NFKBIA,SERPINA1	204 (8)	6
HFPO4	resiquimod		chemical drug	Inhibited	-2.219	0.164	C3,C4A/C4B,Clec2d (includes others),CXCL12,CXCL2,HERPUD1,HHEX,HSPA5,IFITM3,IGFBP4,MGLL,NFKBIA,XBP1		13
HFPO-DA	PCK1		kinase	Inhibited	-2.219	1.11e-07	ACADL,ACADM,ACOX1,EHHADH,G6PC1	102 (12)	5
HFPO-DA	Am 580		chemical reagent	Inhibited	-2.219	8.97e-05	CPT1A,Cyp2c70,CYP4A11,PLIN2,SCD	94 (7)	5
PFOS_10 mg/kg	ANGPTL8		other	Inhibited	-2.219	0.000274	ACACA,ACSS2,CPT1B,ELOVL6,SCD		5
PFOS_10 mg/kg	FOXP3		transcription regulator	Inhibited	-2.219	0.29	ARHGAP31,BCL2L11,GPR83,IFNGR2,IGFBP4,IL6R,IRAK1,JMY,JUN,LAG3,LATS2,LGALS1,MAF,NEB,NRN1,PCYT1A,SDC4,TGM2,TXN		19
PFOS_10 mg/kg	HOXA7		transcription regulator	Inhibited	-2.219	0.118	CDH1,EDNRA,EGFR,MSI2,TSC22D1		5
PFNA_03 mg/kg	galactosylceramide-alpha		chemical reagent	Inhibited	-2.219	1	FABP4,GOT1,GPT,JUNB,SLC27A4		5
PFNA_03 mg/kg	ADORA2B		G-protein coupled receptor	Inhibited	-2.219	1	CCND1,CDKN1B,CXCL2,MRC1,SERPINE1		5
PFNA_03 mg/kg	RALA	1.36	enzyme	Inhibited	-2.219	0.078	CDH1,CDH2,CDKN1A,CTNNB1,FOXO4		5
PFNA_03 mg/kg	batimastat		chemical - protease inhibitor	Inhibited	-2.219	0.0942	ANG,FABP4,HGF,LIPE,SDC4,SLC2A1		6
PFNA_01 mg/kg	AKT inhibitor VIII		chemical reagent	Inhibited	-2.219	0.535	BCL2L11,F3,KLF2,PARP1,TFAM		5
PFNA_01 mg/kg	ONECUT1		transcription regulator	Inhibited	-2.219	1.55e-07	ABCB11,ABCB8,ABL2,ACACB,ACVR1,AFP,AGTR1,AKAP13,APCS,ARHGAP32,ATG9A,BCAR1,C1S,C2,C8G,CACNA1D,CD36,CDCA5,CDK13,CENPN,CFAP300,CFI,COPB2,CYGB,DHRS4,EHF,ELOA,EMG1,F11,F9,FAS,GLA,HABP2,HNF4A,HNRNPA2B1,HSD17B4,IRF3,ITGAV,ITIH1,LAMC2,LPL,LRRC59,MGST3,NDC1,NEK6,NFKBIA,NR1I2,OAT,PHB2,PI4K2B,PPFIA1,PPP2R5A,PSMA1,PSMB1,RPAIN,RPS6KA5,SART3,SCD,SEMA6A,SERPINA1,SERPINB8,TAOK3,TCIM,TMEM62,TRUB2,UGT2A3,UGT2B17,VC…	122 (3)	70
PFHxS_10 mg/kg	RALA	1.33	enzyme	Inhibited	-2.219	0.0702	CDH1,CDH2,CDKN1A,CTNNB1,FOXO4		5
PFHxS_03 mg/kg	oleoyl-estrone		chemical drug	Inhibited	-2.219	0.0694	ACADVL,CYP2C8,LIPE,PDK1,RASA1		5
NafionBP2_06 mg/kg	PP1		chemical drug	Inhibited	-2.219	0.29	IL1RN,JUN,ODC1,SERPINE1,TAGLN		5
NafionBP2_06 mg/kg	ANGPTL8		other	Inhibited	-2.219	0.000232	ACACA,ACSS2,CPT1B,ELOVL6,SCD		5
NafionBP2_06 mg/kg	SENP3		peptidase	Inhibited	-2.219	0.379	HLA-A,IFIT3,IRF7,PSMB9,STAT1		5
NafionBP2_06 mg/kg	TNK1		kinase	Inhibited	-2.219	0.0131	IFI16,IFIH1,IRF7,RAP1A,TLR8		5
CP-868388	Hmgn3		other	Inhibited	-2.219	6.61e-05	Acaa1b,AHSG,AMBP,APOA1,FGA,KNG1,Mup1 (includes others),SERPINA1,SLC2A2,TANK,TTR		11
CP-868388	bufalin		chemical reagent	Inhibited	-2.219	0.0637	CDK4,EGR1,ILK,RPLP0,YWHAH,YWHAQ		6
CP-865520	CLEC4G		other	Inhibited	-2.219	1	CDK4,FGF1,FZD4,GAS1,VEGFA		5
CP-865520	Hmgn3		other	Inhibited	-2.219	0.000141	ABL1,Acaa1b,AHSG,AMBP,APOA1,FGA,KNG1,SERPINA1,SLC2A2,TANK,TTR		11
CP-865520	bufalin		chemical reagent	Inhibited	-2.219	0.0879	CDK4,EGR1,ILK,RPLP0,YWHAH,YWHAQ		6
CP-775146	PROM1		other	Inhibited	-2.219	0.00373	CDH5,IDI1,MVD,PCK1,PFKL		5
WY14643	2-amino-5-phosphonovaleric acid		chemical - other	Inhibited	-2.219	1	CCDC166,GADD45B,JUN,MRPL9,NAB1		5
PFOA_03 mg/kg	bromodeoxyuridine		chemical drug	Inhibited	-2.219	1	GSTP1,IFI16,IFIH1,IGFBP4,TGFBI		5
PFOA_03 mg/kg	GAS2L3		other	Inhibited	-2.219	0.0208	CCNG1,CDKN1A,EPHX1,FAS,TM4SF1		5
PFOA_03 mg/kg	TRADD		other	Inhibited	-2.219	0.165	AR,CXCL2,NFKBIA,RND1,TNFAIP2		5
PFOA_03 mg/kg	ADORA2B		G-protein coupled receptor	Inhibited	-2.219	0.539	CCND1,CXCL2,LDHA,MRC1,SPP1		5
CP-775146	FHIT		enzyme	Inhibited	-2.219	0.0438	RAB11A,RAB1A,RAB5A,RAN,RHOC		5
HFPO-TA_0.02 mg/kg	GHR		transmembrane receptor	Inhibited	-2.217	2.03e-05	CD36,CDKN1A,IGF1,IGFBP2,IGFBP4,LPL,MOGAT1	175 (21)	7
HFPO4	GC-GCR dimer		complex	Inhibited	-2.216	7.93e-11	AGT,DUSP1,FBP1,G6PC1,IL1RN,NFKBIA,PC,PCK1,PDK4,SLC37A4,TAT,TSC22D3		12
HFPO4	MFSD2A		transporter	Inhibited	-2.216	0.000646	ACSL4,FADS1,FADS2,IDH1,SCD		5
PFHxS_10 mg/kg	NRDE2		other	Inhibited	-2.216	0.00914	C1S,CCN1,IL18,OLFML1,TPP1		5
NafionBP2_06 mg/kg	rhodamine 6G		chemical toxicant	Inhibited	-2.216	0.000232	CCNB2,CCND1,CCNE1,CCNE2,PRC1		5
NafionBP2_06 mg/kg	miR-296-5p (miRNAs w/seed GGGCCCC)		mature microRNA	Inhibited	-2.216	0.0264	ABCB1,BAX,CCND1,COL1A1,TP53		5
NafionBP2_06 mg/kg	Gm35986		other	Inhibited	-2.216	2.89e-05	FDFT1,HMGCR,HMGCS1,IDI1,MVK		5
CP-868388	SP4		transcription regulator	Inhibited	-2.215	0.0356	EGFR,GRIN1,IL18,IL1RN,MAT2A,NFKB1,PTDSS1,RELA,STAT3		9
PFHxS_10 mg/kg	NOS2		enzyme	Inhibited	-2.215	0.504	API5,APP,AR,BIRC5,CDKN1A,COX6A2,COX7A1,CP,CTSC,CYCS,DDX3X,FAS,FASN,G6PC1,GPD1,HMGB2,IFIT1B,IFIT3,IL1RN,IRAK1,KDR,MAPK8,MCM5,NFKBIA,PERP,PIGR,PPARGC1A,SERPINA3,SLC40A1,TKT,TNNC1,TOR3A		32
HFPO-TA_0.02 mg/kg	poloxamer		chemical reagent	Inhibited	-2.213	9e-08	ABCD3,ACADM,ACOX1,CD36,LPL	41 (3)	5
HFPO4	poloxamer		chemical reagent	Inhibited	-2.213	4.42e-06	ABCD3,ACADM,ACOX1,CD36,LPL	76 (3)	5
HFPO-DA	poloxamer		chemical reagent	Inhibited	-2.213	4.86e-09	ABCD3,ACADM,ACOX1,CD36,CPT1A		5
PFOS_10 mg/kg	LMNB1		other	Inhibited	-2.213	0.00128	CXCL12,CYP51A1,FASN,GJA1,GPC4,HMGCR,LARGE1,LDLR,LMNA,LMNB2,PLIN2,REEP5,SCD		13
PFNA_03 mg/kg	AFF1	1.4	transcription regulator	Inhibited	-2.213	0.00549	CDKN1B,EPHA7,IGF1,PTEN,PTPRF,TERT		6
PFNA_03 mg/kg	2,3 butanedione monoxime		chemical drug	Inhibited	-2.213	0.326	ATP1A1,ATP2B1,CALR,CDKN1B,SLC8A1		5
PFNA_01 mg/kg	MFSD2A		transporter	Inhibited	-2.213	0.161	ACSL4,FADS2,IDH1,IDI1,SCD		5
PFHxS_10 mg/kg	AFF1	-1.31	transcription regulator	Inhibited	-2.213	0.00472	CDKN1B,EPHA7,IGF1,PTEN,PTPRF,TERT		6
PFHxS_03 mg/kg	PEX5L		ion channel	Inhibited	-2.213	0.00499	FDFT1,FDPS,IDI1,LSS,PMVK		5
NafionBP2_06 mg/kg	CpG ODN 2006		chemical reagent	Inhibited	-2.213	1	IFI44L,IFIH1,IFIT3,IRF7,STAT1		5
NafionBP2_03 mg/kg	N-cor		group	Inhibited	-2.213	0.0638	ELOVL6,FABP4,FAM20C,FASN,IDH1,MCTP1,RGL1,SCD,SREBF1		9
NafionBP2_03 mg/kg	carbenoxolone		chemical toxicant	Inhibited	-2.213	0.0146	BIRC5,FASN,HMGCR,NOX4,SREBF1		5
CP-868388	CFB		peptidase	Inhibited	-2.213	0.174	C3,C4A/C4B,C5,CXCL2,SREBF1		5
CP-865520	CFB		peptidase	Inhibited	-2.213	0.22	C3,C4A/C4B,C5,CXCL2,SREBF1		5
CP-865520	IL1B		cytokine	Inhibited	-2.213	1.9e-11	ABCC3,ABCD3,ABCG2,ALDH7A1,ANGPTL4,APOB,ASS1,ATF5,ATP1A1,AVPR1A,B2M,BAX,BGN,BIRC2,C1R,C2,C3,C5,Ccl9,Cd24a,CD74,CD82,CDH2,CDK1,CEBPA,CEBPG,CISH,CLDN1,CRP,CTNNB1,CTSB,CTSZ,CXCL12,CXCL2,Cyb5r3,CYP1A2,CYP2E1,CYP7B1,CYP8B1,DAB2,DBI,DCN,DDIT4,DDX5,DIO1,DUSP1,EGFR,EGR1,ENG,ENPP2,ERRFI1,FABP1,FABP5,FAS,FCGR2B,FGB,FGFR2,FGG,FN1,FURIN,G0S2,GADD45B,GAS5,GAS6,GC,GCK,GHR,GM2A,GNPAT,GRB7,GUSB,Hamp/Hamp2,HIF1A,H…	1080 (21)	176
PFOA_03 mg/kg	TFEB		transcription regulator	Inhibited	-2.213	0.000284	Acp5,ARSA,ATP6V0B,CLCN7,CLN3,CTSA,CTSB,CTSD,FLCN,GLA,GLMP,HPS1,LAMP1,MAP1LC3A,NAGLU,NEU1,NPPA,PLBD2,PPARGC1A,PSAP,TPP1,WDR45		22
NafionBP2_06 mg/kg	STAT1	-1.35	transcription regulator	Inhibited	-2.211	9.32e-08	ALAS2,BAX,BIRC5,C1R,CASP6,Ccl2,CCND1,CCNE1,CDKN1A,CEACAM1,CFB,CLIC5,COL1A1,CX3CR1,CYP1A2,Cyp2d9 (includes others),CYP2E1,CYP3A5,CYP4A11,DPP4,EGR1,EPSTI1,FAS,FOXO1,GBP4,GBP5,GBP6,HLA-DQA1,HLA-E,IFI16,IFI44L,Ifi47,IFIH1,IFIT3,IFITM3,IGF1,Igtp,IRF1,IRF7,JAK2,JUN,Klrk1,LCN2,NOX4,PECAM1,PSMB9,PSME1,RORC,S100A10,SAMD9L,SERPINA3,Serpina3g (includes others),SERPING1,SLC2A2,SLFN13,SMARCB1,SOCS3,SORT1,SREB…	647 (16)	65
CP-775146	benzo(a)pyrene		chemical toxicant	Inhibited	-2.211	1.25e-05	AHR,ALAS2,BTG3,CAMLG,CKS1B,COMT,CYP1A2,ESD,GNAI1,GNAI2,GNAO1,Gsta4,GSTA5,GSTM1,HSPA1A/HSPA1B,IGF1,LIMK2,MAD2L1,ME1,NQO1,PCNA,PDCD6,PLCB1,PON1,PRKACA,RHOC,Saa3,TP53,YPEL3,ZWINT	512 (14)	30
PFOA_03 mg/kg	BHLHE40		transcription regulator	Inhibited	-2.21	4.52e-07	AARS1,AKR1A1,ATP1B1,B2M,CASP3,CASP8,CD74,CD82,CFB,Cmah,CNP,CP,CSF2RB,CTSS,ECM1,EGLN3,ELF1,EPHX1,EXT1,FABP2,FAS,FASN,FCGR2B,GLRX,GNAI3,H2BC10,HDLBP,HSPA5,IFI16,IFIH1,IFITM2,IRF5,ITGA4,JAK2,JMJD6,KRT8,LDHA,LYN,MARCO,MEF2C,MXD1,NUP93,P2RY14,PARP9,PDE4B,PGK1,PIGR,PLIN2,PSMA2,PSME1,PTPN2,RAF1,SDC4,SGMS2,SH3PXD2A,SLC1A2,SLC31A1,SLC6A6,SLC7A2,SPPL2A,ST3GAL5,STAT3,TPST1,UPP1	672 (11)	64
NafionBP2_06 mg/kg	miR-124-3p (and other miRNAs w/seed AAGGCAC)		mature microRNA	Inhibited	-2.209	0.000525	ABHD5,AHR,AK2,ARHGAP29,ARPC1B,BTG3,Ccl2,CD164,CD59,CDC14B,CEBPA,DCTD,DEPDC1,DHCR24,DNAJC1,EGR1,ELOVL1,ERH,G3BP1,GINM1,HTATIP2,IFRD2,LMNB1,MAPK14,MMADHC,NEK6,OAF,OSBPL8,PAPSS2,PDLIM7,RASSF5,SLC22A5,SUCLG2,TSKU,TUBB6,UHRF1		36
CP-865520	CG		complex	Inhibited	-2.209	1.89e-06	ACSL1,ACTB,ALDH1A1,Aldh1a7,ANGPTL4,ARNT,B2M,BAX,BHMT,BMPR1A,BTG3,C1R,C2,C4A/C4B,CDH2,CDK1,CDK4,CEBPA,CLU,CTSV,CXCL12,CYP7B1,DBI,DHCR7,DUSP1,EGFR,EGR1,ENPP2,FABP4,FABP5,FAS,FZD4,G0S2,GAS1,GGCT,GJB2,GM2A,HDLBP,HIF1A,HLA-A,HLA-E,HPGD,HSD11B1,HSD17B7,HSD3B1,Hsd3b4 (includes others),IGF1,IGFBP2,IGFBP3,IGFBP4,IL18,ITGB1,ITGB5,LDLR,MAPKAPK2,MCM10,MTPN,MVK,NFKB1,NR0B2,NR2F6,NR5A2,PCNA,PHLDA1,PPARA,PPARG,…	1098 (22)	81
CP-865520	OSM		cytokine	Inhibited	-2.209	8.19e-14	AADAC,ABCA1,ABCC3,ACAA1,ACSL5,ADH5,AHR,AKR1C1/AKR1C2,AMACR,ANXA2,AQP9,ARL4A,ASAH1,B2M,BAIAP2,BCL10,BLMH,C1R,CCNG2,CDC42EP4,CDH2,CEBPA,CISH,COX7B,CRP,CRY1,CTSV,CXCL12,CXCL2,CYP4F3,DHRS3,EGR1,ERBB3,ETFB,FGA,FGB,FN1,GAB1,GADD45G,GLE1,GNS,GRHPR,Hamp/Hamp2,HIF1A,HIPK3,HLA-A,HSD11B1,ID1,ID2,IGFBP3,IL18,IL6ST,IRF7,KIF5B,KLF10,LDLR,LIFR,LITAF,LRG1,LSM4,LY6D,MAGED2,MAOA,MGLL,MPDU1,MYCBP2,MYD88,NAMPT,NEDD4…	969 (18)	116
HFPO-TA_0.1 mg/kg	NR4A1		ligand-dependent nuclear receptor	Inhibited	-2.209	8.02e-17	ACO2,AKR1C4,ALDOB,APOB,APOE,ATP5F1A,ATP5F1B,ATP5MC3,CCND1,CD36,CIDEA,COX6A1,COX6B1,COX6B2,CXCL12,DLST,EHHADH,FABP4,FASN,FBP1,FBP2,FGF21,GCK,IDH2,KRT18,KRT8,LPIN1,LPL,LY6E,MDH2,NDUFA10,NDUFB3,PCK1,PDK4,PPP1R3C,SCD,SDHD,SREBF1,SUCLG1,SUCLG2,UCP2,UCP3,UGP2,UQCRFS1	471 (25)	44
PFHxS_10 mg/kg	MXD1		transcription regulator	Inhibited	-2.208	0.0123	ACO2,CCNA2,CCNB2,CCND2,CCND3,CDK1,CDK4,CENPE,CENPF,EIF4E,EIF4G1,ETFB,FARS2,IDH2,IMMP2L,ITGA1,MYD88,ODC1,RBL2,SARS1,TERT,TOP2A		22
CP-775146	EDN1		cytokine	Inhibited	-2.208	0.0131	ACTA2,ANXA6,ATF6,BAG2,CCN2,CDK1,CST3,EGFR,ERRFI1,FN1,HSPA8,NFATC3,NPM1,ODC1,PDIA6,PPARA,SF3B2,SOD1,TP53,VCAM1		20
CP-865520	MAPK3		kinase	Inhibited	-2.208	0.513	CTNNB1,EGR1,FN1,FURIN,ITGB1,JUND,MYRF,NFE2L2,SOD1		9
NafionBP2_06 mg/kg	SIK1/SIK1B		kinase	Inhibited	-2.207	0.000899	ACACA,FASN,SCD,SREBF1,THRSP	405 (7)	5
NafionBP2_03 mg/kg	SIK1/SIK1B		kinase	Inhibited	-2.207	5.84e-05	FASN,GPD1,SCD,SREBF1,THRSP	260 (7)	5
HFPO-DA	Stat3-Stat3		complex	Inhibited	-2.207	6.64e-06	CRP,FGA,FGB,FGG,SERPINA3		5
PFNA_03 mg/kg	CERS2		transcription regulator	Inhibited	-2.207	0.0281	ABCC4,CDKN1A,CERS6,GSTA5,Gstm3		5
PFHxS_10 mg/kg	manassantin B		chemical - endogenous non-mammalian	Inhibited	-2.207	0.00914	ACACA,CEBPB,FASN,PPARG,SCD	879 (7)	5
WY14643	TFEB		transcription regulator	Inhibited	-2.207	0.0747	Acp5,HEXA,NEU1,PPARG,UVRAG		5
PFOA_03 mg/kg	CFB	-1.88	peptidase	Inhibited	-2.207	0.0155	C3,C4A/C4B,C5,CXCL2,FASN,HSPA5,NPPA,PPARGC1A		8
CP-865520	NRIP1		transcription regulator	Inhibited	-2.206	0.000878	ACAA2,ACADM,ACO2,APOA1,CCNG2,CD36,CDK1,CIDEA,CPT2,CYP2C8,CYP4B1,FABP3,HADHB,PDK4,SLC25A20,THRSP	994 (17)	16
HFPO4	APC		enzyme	Inhibited	-2.206	1.24e-05	APOB,B2M,CCND1,CLU,CS,CXCL12,CXCL2,EGFR,GLUL,HADHB,ID1,IGF1,LPL,MDH2,MYC,OAT,PDK4,SUCLG2	376 (25)	18
NafionBP2_06 mg/kg	IFNL1		cytokine	Inhibited	-2.204	0.342	F2R,GBP5,IFI44L,IFIH1,IFIT3,IFITM3,MLKL,PSMB9,STAT1		9
PFOS_03 mg/kg	CCND1		transcription regulator	Inhibited	-2.203	0.11	ASPM,CALU,EGFR,EPS8,FGFR1,HACL1,PPCS		7
CP-868388	JAK1	-1.31	kinase	Inhibited	-2.203	0.0877	ENPP2,HIF1A,HLA-A,ID1,IL6ST,IRF7,LRG1,Orm1 (includes others),SAA1,STAT3,TAP1		11
PFOA_03 mg/kg	N-nitro-L-arginine methyl ester		chemical drug	Inhibited	-2.202	0.0371	ACADM,AGT,AGTR1,BGN,CASP3,CHUK,CXCL2,FAS,FN1,G6PC1,HMOX1,NFKBIA,NPPA,PDK4,PERP,PPARGC1A,REN		17
HFPO-TA_0.02 mg/kg	5-fluorouracil		chemical drug	Inhibited	-2.201	0.0068	ABAT,CDKN1A,CLU,DCXR,GOT2,IDH2,LDHA,MT-CO1,MT-ND4,RPS12,TRIB3,UQCRC2	140 (7)	12
PFNA_01 mg/kg	IFNL3		cytokine	Inhibited	-2.201	0.343	DDX58,IFIH1,ISG20,RSAD2,USP18		5
PFHxS_10 mg/kg	IFNL3		cytokine	Inhibited	-2.201	0.549	DDX58,IFIH1,ISG20,RSAD2,USP18		5
CP-868388	PDGFRB		kinase	Inhibited	-2.201	0.00953	DAB2,EGFR,FN1,SMAD1,STAT3	869 (22)	5
CP-865520	PDGFRB		kinase	Inhibited	-2.201	0.0134	DAB2,EGFR,FN1,SMAD1,STAT3		5
CP-865520	CD14		transmembrane receptor	Inhibited	-2.201	1	CISH,CXCL12,CXCL2,ITGB1,NFKB1		5
HFPO-DA	allopurinol		chemical drug	Inhibited	-2.2	0.00143	CLU,FABP1,FGA,FGB,IGFBP1	43 (5)	5
PFOS_03 mg/kg	VDR		transcription regulator	Inhibited	-2.2	0.0775	ACOX1,CCNB1,CPT2,EGFR,GPD1,TERT		6
PFNA_03 mg/kg	MXI1	-1.37	transcription regulator	Inhibited	-2.2	0.0176	APEX1,CCNB1,ID1,ID2,IFT20,MKI67,ODC1		7
PFNA_03 mg/kg	MGAT5		enzyme	Inhibited	-2.2	0.363	AXIN2,CDH1,CDH2,EGFR,LGR5		5
PFNA_03 mg/kg	probucol		chemical drug	Inhibited	-2.2	0.166	BMP2,PSMA1,PSMA2,PSMA3,PSMA4,SERPINE1		6
PFNA_01 mg/kg	probucol		chemical drug	Inhibited	-2.2	0.0631	BMP2,PSMA1,PSMA2,PSMA3,PSMA4,SERPINE1		6
PFHxS_03 mg/kg	GAS5		other	Inhibited	-2.2	0.0594	CCNB1,CCND1,CDK1,CDKN1B,PTEN		5
PFHxS_03 mg/kg	TNFAIP6		other	Inhibited	-2.2	0.0594	CDH1,CDH2,CXCL2,ITIH5,MRC1		5
NafionBP2_03 mg/kg	dichlororibofuranosylbenzimidazole		chemical toxicant	Inhibited	-2.2	0.00186	CYP2C9,CYP3A5,H1f5,RAD51,SREBF1	180 (7)	5
CP-868388	F3		transmembrane receptor	Inhibited	-2.2	0.468	Ccl2,EGR1,F2,FERMT2,LAMB1,RHOA,SERPINC1		7
PFOA_03 mg/kg	PDGFRB		kinase	Inhibited	-2.2	0.0156	DAB2,EGFR,FN1,RGS5,STAT3		5
HFPO4	GHR	-2.2	transmembrane receptor	Inhibited	-2.2	1.86e-06	CCND1,CD36,GHR,IGF1,IGFBP1,IGFBP2,IGFBP4,LPL,MOGAT1,MYC,PRLR	350 (22)	11
HFPO-TA_0.1 mg/kg	Tcf 1/3/4		group	Inhibited	-2.2	2.9e-07	AHSG,ALB,AMBP,APOH,TTR		5
HFPO-TA_0.02 mg/kg	Tcf 1/3/4		group	Inhibited	-2.2	4.45e-09	AHSG,ALB,AMBP,APOH,TTR		5
HFPO4	Tcf 1/3/4		group	Inhibited	-2.2	2.29e-07	AHSG,ALB,AMBP,APOH,TTR		5
HFPO4	Tlr		group	Inhibited	-2.2	0.192	ARG1,BCL6,DUSP1,HLA-A,NFKBIA,RGS16		6
HFPO4	farnesol		chemical reagent	Inhibited	-2.2	0.000646	HERPUD1,HSP90B1,HSPA5,PHLDA1,XBP1		5
HFPO-DA	Tcf 1/3/4		group	Inhibited	-2.2	2.36e-10	AHSG,ALB,AMBP,APOH,TTR		5
PFNA_01 mg/kg	B2M		transmembrane receptor	Inhibited	-2.2	0.182	FCGRT,HLA-A,HLA-DQA1,HLA-E,IGF1R,MEF2C		6
PFNA_01 mg/kg	TBX5		transcription regulator	Inhibited	-2.2	1	CXCL2,GJA1,MEF2C,PTPRB,VIM		5
PFNA_01 mg/kg	dichlororibofuranosylbenzimidazole		chemical toxicant	Inhibited	-2.2	0.0987	CDKN1A,CTSD,CYP2C9,CYP3A5,RAD51		5
NafionBP2_06 mg/kg	SCARB1	-1.57	transporter	Inhibited	-2.2	0.258	ABCG8,FASN,FOXO1,HMGCR,IL1RN,SREBF1		6
NafionBP2_06 mg/kg	COPS5		transcription regulator	Inhibited	-2.2	0.046	BAX,CCNE1,CDKN1A,H2AX,TP53		5
NafionBP2_06 mg/kg	canrenoate potassium		chemical drug	Inhibited	-2.2	0.0131	Ccl2,CDKN1A,SIRT1,SIRT3,TP53		5
NafionBP2_03 mg/kg	SOX11		transcription regulator	Inhibited	-2.2	1	CD9,EGR1,IER2,PPP2CA,UGT3A1		5
CP-868388	PROCR		other	Inhibited	-2.2	0.101	Ccl2,PELI1,RHOA,TEK,TJP1		5
CP-865520	Ren2		peptidase	Inhibited	-2.2	0.0297	Ang2,CYCS,GNAI2,RAC1,VEGFA		5
CP-775146	RGS2		enzyme	Inhibited	-2.2	2.45e-10	ADM,ATXN10,BAD,CNPY2,CTSA,CXCL12,DECR1,EPN1,ERRFI1,FABP2,HADH,HSD11B1,LPL,MANF,MED10,OSTF1,PLAT,PPARG,SNX3,SREBF1,SSNA1,ST6GAL1,VAMP7,Vnn3,WDR61	270 (7)	25
PFOA_03 mg/kg	PTGES		enzyme	Inhibited	-2.2	0.326	ANXA2,CDKN1A,ERBB3,G6PC1,LAMP2,NEB,NOX4,NPPA		8
PFNA_03 mg/kg	pifithrin alpha		chemical reagent	Inhibited	-2.2	0.363	AR,CCNG1,CDKN1A,FAS,XAF1		5
PFHxS_03 mg/kg	EGLN		group	Inhibited	-2.199	0.0308	ALDOC,Bmp8b,EFNA3,EGLN3,GPI,IMMP2L,KDM5B,Mup1 (includes others),NOL3,PDK1,PEX11A,PGK1,PPP1R3E,PPP1R3G,PYGL,RAB11FIP5,RAB20,RLF,SAA1,TPI1,UPK3B,VLDLR,ZNF292		23
CP-868388	TICAM1		other	Inhibited	-2.198	0.136	ACSL1,AK3,Ccl2,CXCL2,DUSP1,EGR1,FAS,Ifi47,Igtp,IKBKE,IL18,IRF3,IRF7,Irgm1,NFKB1,PELI1,RHOB,SLC7A2		18
HFPO4	ILF3		transcription regulator	Inhibited	-2.197	1.48e-06	ACTG1,ANXA5,CD14,CFH,EBP,EGFR,FADS2,FKBP5,IL1RN,LPL,MAFB,MGLL,SCD,SLC3A2	142 (7)	14
PFNA_03 mg/kg	TBK1		kinase	Inhibited	-2.197	0.278	ATM,CDKN1A,CXCL2,DDX58,HLA-E,IFI16,Ifi27l2a/Ifi27l2b,IFI44,IFIH1,IFIT1B,IFIT3,IL18,INHBA,IRF3,NMI,PLA1A,RSAD2,SH3BP5,TSC22D1,USP18,Vnn3		21
PFNA_01 mg/kg	TEAD4		transcription regulator	Inhibited	-2.197	0.00596	ADM,BBOX1,BMP4,CBFA2T3,CCN1,CCNE2,CDKN1A,CIDEC,DGAT2,EDNRA,EGFR,FGFR1,FGFR2,FLT1,GATAD2A,IGFBP5,JUN,MPP4,NOTCH2,RAD51,RCAN1,SDC2,SLC2A3,TLE1	555 (7)	24
NafionBP2_03 mg/kg	FGF19		growth factor	Inhibited	-2.196	3.41e-11	ABCG8,ALDH1A1,BIRC5,BTG3,Cyp2d9 (includes others),Cyp4a14,CYP7A1,CYP7B1,CYP8B1,EGR1,FASN,GCK,HLA-DQB1,HMGCR,NR0B2,SCD,SCN1B,SERPINA1,SERPINA3,SQLE,SREBF1,ST6GAL1,THRSP	244 (13)	23
PFNA_03 mg/kg	TLR3		transmembrane receptor	Inhibited	-2.194	0.419	ABCA1,Apol7e (includes others),ARRDC4,CAST,CFB,CFLAR,CPM,CSRP3,CTH,CXCL2,DDX58,DHX58,EIF2AK2,FAS,FLT3LG,FMR1,GADD45B,GCH1,GLRX3,Hamp/Hamp2,HNRNPU,ID1,IFI16,IFI44,IFI44L,Ifi47,IFIH1,IFIT3,IL1RN,IRF3,JUNB,LIPA,LIPG,LPIN2,MBL2,MYD88,NMI,PFKFB3,PIK3R1,RIPK1,RSAD2,SERPINB9,SERPINE1,TNFRSF1B,TNFSF10,TSPAN33,USP18		47
PFNA_01 mg/kg	N-methyl-D-aspartate		chemical drug	Inhibited	-2.194	0.468	AMIGO2,BCL2L11,CD47,FOS,LYPLA1,NTRK2,SAA1,SERPINF2,SLC1A2		9
HFPO-TA_0.1 mg/kg	sirolimus		chemical drug	Inhibited	-2.194	6.32e-14	ACACB,ACADM,ACADVL,Acp5,ANXA5,APOA5,AQP3,ASS1,ATF4,CCND1,CD36,CDA,CHRNA2,COX6A1,COX6B1,CRAT,CREG1,CYP2E1,EEF1A1,FAS,FASN,FN1,FTH1,GSTP1,HMGCS2,HSP90AB1,HSPA5,HSPD1,ID1,IDH1,LDHA,LPIN1,MFN2,MYC,ODC1,OSCAR,PLIN2,PSMA6,PSMB1,PSMB4,PTP4A1,RAB9A,RAN,RCAN2,RPS12,RPS15,RPS16,RPS23,RPS24,RPS26,RPS7,RPS8,SCD,SLC1A2,SLC25A5,SLC27A1,SLC27A4,SLC29A1,SLC38A3,SREBF1,UCP2	465 (23)	61
PFNA_03 mg/kg	dactolisib		chemical drug	Inhibited	-2.194	0.254	BCL2L11,CDH1,CDKN1A,EIF4EBP1,RICTOR		5
PFHxS_10 mg/kg	SIK1/SIK1B		kinase	Inhibited	-2.194	0.0158	ACACA,FASN,GPD1,SCD,THRSP		5
PFNA_03 mg/kg	bucladesine		chemical toxicant	Inhibited	-2.194	6.35e-05	ABCA1,ABCA3,ADGRL2,ADM,AGL,AR,ASS1,AXIN2,BDNF,CCND1,CDH1,CDH2,CDKN1A,CNP,CPT1A,CREB1,CREM,CTNNB1,CYP17A1,CYP2C9,CYP3A5,DCLK3,EGLN3,EGR1,ENPP1,ERRFI1,ETNK1,F3,FAAH,FAH,FCGR2A,FGF21,FGFR1,FN1,FOXO1,FST,G6PC1,GADD45B,GCH1,GJA1,GLS2,HHIP,HSD11B1,HSD3B1,ID1,IGF1,IGF1R,IGFALS,IGFBP3,IGFBP5,JUN,JUNB,KITLG,LAMB3,LDLR,LIPE,MAN2A1,MAP3K5,MAT2A,MMD,NKD1,ODC1,PCDH1,PCK1,PDE4B,PDGFRA,PRKAR1A,PTCH1,Pvr,QSOX1,R…	1646 (23)	92
PFOS_10 mg/kg	verapamil		chemical drug	Inhibited	-2.191	0.000413	ABCB1,ANXA2,BRAF,DMD,GJA1,GPT,HMGCR,JUN,LDLR,PKLR,S100A10,TXNIP	912 (19)	12
PFNA_03 mg/kg	OSBPL8	-1.49	transporter	Inhibited	-2.191	0.0438	ABCA1,ACACA,ATF4,FABP2,HSPA5,LIPC		6
PFHxS_10 mg/kg	TSG101		transcription regulator	Inhibited	-2.191	0.0521	CDKN1A,IGF1R,MDM2,NR3C1,STMN1		5
NafionBP2_06 mg/kg	SLC13A1		transporter	Inhibited	-2.191	1.1e-10	ACLY,ACTG1,ALDH1A1,APOA4,AQP8,BYSL,C6,C9,Cyp2b13/Cyp2b9,Cyp3a25 (includes others),ELOVL6,FABP2,GALE,GPAM,HLA-DMB,IGF1,Igtp,INMT,INSIG1,ITIH3,Mt1,NRN1,RAD51B,SCD,SLCO1B3,SRPRA,SULT1E1,Tgtp1/Tgtp2,TUBA1C,Xlr3c (includes others)		30
NafionBP2_03 mg/kg	IL31		other	Inhibited	-2.191	0.00457	CCNB1,CDK1,CISH,JUNB,SOCS3	379 (13)	5
CP-865520	Tlr		group	Inhibited	-2.191	1	CISH,DUSP1,HLA-A,ID2,IRF7,NFKBIA		6
CP-775146	F2RL1		G-protein coupled receptor	Inhibited	-2.191	0.0659	ABCG2,ACTA2,CASP7,CCN2,CTSD,CXCL2,FAS,PELI1,SERPINA3,TXNIP		10
Fenofibrate	FBXW7		enzyme	Inhibited	-2.191	0.013	CD36,CIDEC,DLST,DNAJA1,GPAM,HSPA8,HSPB1,HSPH1,IVD,NFKB2,NOTCH1		11
NafionBP2_03 mg/kg	5-azacytidine		chemical drug	Inhibited	-2.191	0.238	ATR,BRCA1,BTG3,CXCL12,IRF7,PCDHA2,PPM1D,RRM2,SHC1,SOCS3,XRCC6		11
PFNA_01 mg/kg	N-acetylmuramyl-L-alanyl-D-isoglutamine		chemical - endogenous non-mammalian	Inhibited	-2.19	0.428	AOX1,Apol7e (includes others),AXIN2,CXCL2,ETS1,ITGAV,MSR1,NFKBIA,XIAP		9
NafionBP2_06 mg/kg	N-acetyl-L-cysteine		chemical drug	Inhibited	-2.19	0.000944	ABCB1,Acp5,AR,ATF4,AVPR1A,BAX,BCL2A1,BMP2,Ccl2,CCN1,CCND1,CCR5,CD36,CDC25C,CDKN1A,CFLAR,COL1A1,CXCL12,EGR1,ESM1,FAS,FASN,GAPDH,JUN,MAPK14,NFE2L2,NQO1,PPARGC1A,RHOB,SERPINE1,SLC2A2,TAGLN,TGFBR2,TP53,TXN,VEGFC,XIAP	773 (20)	37
HFPO-TA_0.02 mg/kg	arsenite		chemical toxicant	Inhibited	-2.19	0.00189	CDKN1A,CYP2B6,FGF21,GSTP1,HSPB1,IGF1,SLC38A2	164 (19)	7
PFHxS_10 mg/kg	MGAT5		enzyme	Inhibited	-2.19	0.339	CDH1,CDH2,EGFR,LGR5,TGFBR1		5
PFHxS_03 mg/kg	cucurbitacin B		chemical - endogenous non-mammalian	Inhibited	-2.19	0.00333	BIRC5,CCNA2,CCNB1,CDKN1B,TERT		5
Fenofibrate	MK2206		chemical drug	Inhibited	-2.19	0.0403	CASP3,CCND1,HIF1A,SREBF2,VEGFA		5
PFOS_10 mg/kg	phytohemagglutinin		chemical drug	Inhibited	-2.19	0.284	ACOX1,AGT,AHSG,ALDH2,APP,BCR,C8B,CCND3,CCNH,CCNT1,CDK4,COL18A1,CPS1,CXCL12,DNAJB2,EIF5,ENPEP,FAS,GPD1,GPLD1,GUCY1B1,HSP90AA1,IDH3A,IFNGR2,JAK2,PAPOLA,PLK1,PSMA1,PTPN12,TERT,TRIP12		31
NafionBP2_06 mg/kg	bromodeoxyuridine		chemical drug	Inhibited	-2.189	0.0899	IFI16,IFIH1,IFIT3,IGFBP4,IRF1,IRF7,SERPINE1,STAT1		8
PFNA_03 mg/kg	8-bromo-cAMP		chemical reagent	Inhibited	-2.189	2.94e-17	ABCA1,ACOX1,ACSL4,ADM,ALDH2,ALDH3A2,ARHGEF12,ARPC1B,ARSA,ARSG,ASS1,BCAR1,BIRC5,BMP2,BMP4,BUB1B,CAPN2,CCNA2,CCNB1,CCNB2,CCND1,CCND2,CCNE2,CCNG2,CDC20,CDC45,CDK1,CDKN1A,CDKN1B,COL5A2,CREB1,CREM,CSF2RB,CTSB,CTSD,CYP17A1,CYP1B1,CYP2B6,DCN,E2F3,EGFR,EGR1,ENHO,ESPL1,ESR1,ETS1,F2R,FAS,FGFR1,FN1,FOXO1,FZD8,G6PC1,GAA,GANAB,GCH1,GHR,GJA1,GLA,GM2A,GNAI1,GSN,HPGD,HSP90B1,ID1,ID2,IGF1,IGF1R,IL11RA,IL6ST,INHBA…	1753 (22)	163
PFNA_03 mg/kg	EPAS1	1.26	transcription regulator	Inhibited	-2.189	9.33e-08	ABCG2,ACACA,ACLY,ADM,ALDOC,ANGPTL4,BHLHE40,Calm1 (includes others),CCND1,CDKN1A,CHMP2B,CITED2,CLDN1,CXCL12,CXCL2,CYP51A1,DECR2,DGAT2,EGFR,EGLN3,FABP2,FABP4,FASN,FHL1,FLT1,FMO5,FN1,FXN,GADD45B,GAL3ST1,GBA2,GJA1,H1-2,HMGCS1,HSPA4,HSPA5,IFNGR2,IGFBP3,IGFBP5,ITGAV,ITIH5,ITPR1,KDM3A,KDR,LDLR,LPL,MANF,MYOM2,NDRG1,NFIL3,NRN1,NT5E,P2RY1,PAN2,PFKFB3,PIK3CA,PLIN2,PPARG,RB1CC1,RET,SERPINE1,SLC11A2,SLC16A4,S…	1149 (23)	77
PFOS_10 mg/kg	fulvestrant		chemical drug	Inhibited	-2.187	0.000544	ADCY9,BAK1,BIK,BMP4,CCNB1,CCND1,CDC20,CDH1,CLK1,CTNNB1,CTSD,CXCL12,CYP17A1,DHCR24,DYNLL1,EGFR,EMC9,F2R,FABP4,FKBP1A,GHR,GJA1,GUCY1A1,GUCY1B1,H2AX,HSD17B7,IGF1,JUN,LDLR,MYC,MYO1B,PTEN,PTTG1,RBL2,SELP,SLC22A5,SLC25A5,SNAI2,TGFBR3,TSC22D3,UBE2C,WEE1,ZEB1	787 (18)	43
NafionBP2_06 mg/kg	IRF3		transcription regulator	Inhibited	-2.187	0.00478	ABCC2,Ccl2,FAS,FGF1,FST,GBP5,Hamp/Hamp2,IFI16,Ifi27l2a/Ifi27l2b,IFI44L,Ifi47,IFIH1,IFIT3,IFITM3,Ifnz (includes others),Igtp,IRF1,IRF7,JUNB,Klrk1,LCN2,Ms4a4c (includes others),PAH,PARP14,PNP,RPS7,SAMD9L,STAT1,TMPO,VIM	439 (16)	30
CP-775146	TGFA		growth factor	Inhibited	-2.187	0.0462	CCN2,CXCL2,DDX3X,EGFR,ERRFI1,PLAT,PRNP,S100A10,TP53		9
HFPO-TA_0.02 mg/kg	CDX2		transcription regulator	Inhibited	-2.187	0.00723	CDHR5,CDKN1A,CLU,CTSE,HNF4A,KRT23,LGALS8		7
HFPO-DA	ONECUT1		transcription regulator	Inhibited	-2.187	3.6e-12	AKR1C4,AMBP,APOH,C1S,C8G,CD36,CFI,Cyp2a12/Cyp2a22,CYP7A1,G6PC1,HSD17B4,ITIH1,NFKBIA,SCD,SERPINA1,TAT,TTR,UGT2A3,UGT2B17	35 (4)	19
PFNA_01 mg/kg	STK40		kinase	Inhibited	-2.186	0.312	ABCB1,Abcb1b,C5,C6,FN1,HLA-DQA1,JUN,PDGFRA,RSPO3,ST3GAL1,TLR5,WNT5B		12
NafionBP2_0.3 mg/kg	ZBTB16		transcription regulator	Inhibited	-2.186	0.124	B4GALNT1,CCR6,FABP2,GALNT6,PIK3R1,SDS		6
CP-868388	NF1		other	Inhibited	-2.186	0.19	MRPL15,NPM1,RPL10A,RPL21,RPS19		5
PFNA_01 mg/kg	PLK1		kinase	Inhibited	-2.186	0.0057	BCL2L11,CDKN1A,CFLAR,DTX3L,EGFR,ESR1,MRE11,PARP9,PIK3R1,PLA2R1,SMAD4,TERT,TGFBI,VIM	1100 (20)	14
PFOA_03 mg/kg	PLK1		kinase	Inhibited	-2.186	0.0154	CDKN1A,CFLAR,CTNNB1,EGFR,ESR1,IFI16,PARP9,PIK3R1,SMAD4,TERT,TGFBI		11
NafionBP2_0.03 mg/kg	8-bromo-cAMP		chemical reagent	Inhibited	-2.185	0.213	BUB1,DUSP1,ITGA2,MYC,SULT2A1		5
HFPO-TA_0.02 mg/kg	Lh		complex	Inhibited	-2.184	0.0176	EGFR,GADD45B,GADD45G,HSD11B1,KRT18,MAFB,PGRMC1,PIM3,Rpl36,RPS25,RPS26		11
CP-868388	KIF3A		enzyme	Inhibited	-2.184	0.000549	ACAT2,ACLY,CYP51A1,FDPS,HMGCS1,IDI1,MVD,NSDHL		8
PFOS_10 mg/kg	TXN	1.25	enzyme	Inhibited	-2.183	0.285	ACADM,BCL6,CPT1B,CTNNB1,CYP1B1,TXN		6
HFPO-TA_0.1 mg/kg	ADAM10		peptidase	Inhibited	-2.183	2.71e-09	ABAT,ACAT1,AHSG,APOA4,CCND1,Ces1b/Ces1c,CXCL12,ECHDC3,EGFR,F2,GC,HPRT1,Hrg,INHBC,ITIH3,ITIH4,KNG1,Orm1 (includes others),Pzp,SAA1,SAA2-SAA4,VNN1	191 (7)	22
HFPO-TA_0.02 mg/kg	HOXA10		transcription regulator	Inhibited	-2.183	3.7e-10	ALDH1A1,CDKN1A,CYP2F1,DBP,EGFR,FN1,Gstt1,ID1,IDH2,INMT,KRT18,P4HB,PEG3,PIGR,RNASE4,SCD,SLC27A1,THRSP		18
HFPO4	TCF4		transcription regulator	Inhibited	-2.183	0.0143	APCS,BCL6,BNIP3,Clec2d (includes others),CRELD2,GRB7,HSD11B1,HSP90B1,HYOU1,IGFBP4,LRP1,LY6D,MANF,PDIA6,RHOC,SDC2,SDF2L1,SERPINB1,SERPINF1,XBP1		20
NafionBP2_06 mg/kg	Laminin (complex)		complex	Inhibited	-2.183	0.172	CCND1,COL1A1,EGFR,ID2,SERPINE1,VIM		6
NafionBP2_03 mg/kg	TFEB		transcription regulator	Inhibited	-2.183	0.105	Acp5,ARSA,HEXA,LAMP1,NRBF2		5
NafionBP2_0.3 mg/kg	PI3K (complex)		complex	Inhibited	-2.183	0.487	ALOX5AP,RHOB,RPS6,SNCG,SOCS3		5
CP-868388	cardiotoxin		chemical - other	Inhibited	-2.183	0.000224	ACOX1,ACSL5,ANG,ANGPTL4,ATP6V1A,B2M,BGN,Ccl2,Ccl9,CSF1R,CTSB,CTSV,DCN,GM2A,GMNN,HSP90AA1,IGF1,IGFBP3,IGFBP7,IL18,IL1RN,IL6R,ITGB5,KPNA2,LRG1,MYH9,NAMPT,NPM1,OSTF1,PCNA,PEG3,PGAM1,PIGR,PLG,RPSA,S100A8,SERPINF1,SFXN1,SNX5,STAT3,TNFRSF1B		41
CP-868388	MEF2A		transcription regulator	Inhibited	-2.183	1	Gsta4,GSTA5,Ifi47,IRF7,TGFB3		5
WY14643	IL10RA		transmembrane receptor	Inhibited	-2.183	0.229	ADH1C,Akr1c14,CTH,Cyp2c40 (includes others),GHR,GNE,HPGD,HSPA8,IFI16,Iigp1,NDRG2,PCK1,PDGFRA,PPARGC1A,TGM2,WFDC2,ZBP1		17
PFOA_03 mg/kg	RETNLB		other	Inhibited	-2.183	0.00406	CASP3,Ccl9,CTSE,FABP1,FN1,IGF1,IL13RA1,JAK1,KLF15,LAMA1,Mup1 (includes others),Nnt,PLA1A,PLA2G15,PTEN,SFRP1,TERT	807 (17)	17
PFOA_03 mg/kg	FADD		other	Inhibited	-2.183	0.00958	ASB13,CASP3,CDK1,CDKN1A,CTNNB1,CXCL2,DDX58,EIF2AK2,FAS,GADD45B,IFIH1,IRF5,JUN,LY6E,PSMB8,ST8SIA4,VPS54	929 (21)	17
PFOS_10 mg/kg	CTCF		transcription regulator	Inhibited	-2.183	1	APP,ATXN7,AVPR1A,CDH1,GAL3ST1,MYC,PBXIP1,PTEN		8
CP-775146	IGFBP5		other	Inhibited	-2.183	0.0107	EFNB2,IGF1,Ins1,TNFRSF1A,TP53		5
PFOA_03 mg/kg	AR	1.54	ligand-dependent nuclear receptor	Inhibited	-2.182	7.37e-06	ABCC4,AK3,ALDH1A1,ALG14,AR,ARL8A,ASB7,AVPR1A,AZGP1,B4GALNT1,BMP4,BPGM,C3,C4A/C4B,CCDC85B,CCND1,CCT3,CD302,CDKN1A,CDO1,CERS6,Ces1e,CFLAR,CHPT1,CNN3,COX6A1,COX6B1,COX8A,CSRP3,CTNNB1,CXCL12,CXXC5,Cyp2d22,DDX58,DNAJB9,DNAJC19,DSG2,EGFR,ELK4,EPHX1,ERBB3,ERN1,ESR1,F9,FABP5,FAM89B,FOXO1,G6PC1,GFM1,GPD1,GSN,GSTM1,GSTP1,HLA-A,HSD3B1,HSPA5,IFIH1,IGF1,ILDR2,KLKB1,LMAN1,LRIG1,MAD2L1,ME2,MEF2C,MYO1B,NAGS,NAP1…	930 (16)	114
PFHxS_10 mg/kg	NRIP1	-1.24	transcription regulator	Inhibited	-2.182	1.73e-08	ACAA2,ACACA,ACACB,ACADM,ACO2,AIFM2,CCNB2,CCND1,CCNG2,CD36,CDK1,CDKN1A,COX7A1,CPT1B,CPT2,CYP2C8,CYP4B1,FABP3,FASN,HADHB,IDH3A,LCOR,MMD,NR2C1,OPLAH,PDK4,PYGL,SCD,SLC16A10,SLC25A20,THRSP	1682 (24)	31
NafionBP2_06 mg/kg	AMPK		complex	Inhibited	-2.18	1.55e-06	AACS,ACACA,ACO2,AR,BAX,BIRC5,BMP2,Ccl2,CCNB1,CDKN1A,CS,CXCL12,CYP2B6,EGR1,FASN,IL1RN,NOX4,NR0B2,OAT,PPARGC1A,SERPINE1,SIRT1,SREBF1,STAT1,STIM1,THRSP,TP53,VIM	882 (23)	28
CP-775146	LEPR		transmembrane receptor	Inhibited	-2.18	1.1e-05	ACTA2,ANGPTL4,APOA4,APOB,DNAJC7,FN1,GADD45B,GADD45G,GCK,Gk,H2AZ2,ID2,IGF1,IL18BP,Ins1,LPL,Mup1 (includes others),NBN,NFATC3,PIAS1,PLCB3,PPARA,PPARG,REPIN1,SREBF1,STAT3,TNPO3	498 (21)	27
PFNA_03 mg/kg	AMPK		complex	Inhibited	-2.179	1.75e-05	ACACA,ACO2,AR,BCL2L11,BIRC5,BMF,BMP2,CCNB1,CCND2,CDH1,CDKN1A,CLDN1,CREBZF,CS,CTNNB1,CXCL12,CYP2B6,EGR1,FASN,FBXO32,G6PC1,GJA1,IL1RN,LDHB,LPIN1,NOX4,NRF1,OAT,PCK1,PFKFB3,PKLR,PPARG,PPARGC1A,SERPINE1,SLC2A1,SOD1,STIM1,TFAM,UCP2,VIM	1353 (20)	40
PFOS_10 mg/kg	SPRY2		other	Inhibited	-2.179	0.261	AXIN2,EGFR,PTEN,SLC2A1,ZEB1		5
CP-865520	estrogen receptor		group	Inhibited	-2.178	0.0175	ABCA1,ABCG2,BAX,C3,CDH15,CLDN3,CXCL12,EGFR,EGR1,ERBB3,ERBB4,F12,FGF1,FGFR2,FGFR4,FN1,GSTA5,HRAS,HSP90AA1,IGF1,ITGB1,JUP,KLF10,LDLR,LY6E,MAN1A1,PDK4,PDZK1,POR,PPARG,SAT1,SLC9A3R1,SMAD1,TP53,VEGFA,WNT5B,XBP1		37
PFNA_03 mg/kg	MBOAT7	1.51	enzyme	Inhibited	-2.178	5.27e-06	ACACA,ACACB,ACLY,ACSS2,DHCR24,ELOVL6,FASN,HMGCS1,SCD	430 (7)	9
PFHxS_10 mg/kg	LMNB1		other	Inhibited	-2.178	0.000159	CXCL12,CYP51A1,ELOVL7,FASN,GPC4,HMGCR,HMGCS1,LARGE1,LDLR,LMNA,LMNB2,MGST1,MSMO1,PLIN2,RAD51,REEP5,SCD,SERINC1,SLIT3,SP1,ZFR		21
NafionBP2_06 mg/kg	LMNB1	1.59	other	Inhibited	-2.178	3.62e-06	ACTN4,Ccl2,CXCL12,CYP51A1,DHCR7,FASN,GDI2,GPC4,HMGCR,HMGCS1,LMNA,MGST1,MSMO1,PLIN2,RAD51,SCD,SQLE		17
HFPO-TA_0.1 mg/kg	androgen		chemical drug	Inhibited	-2.178	3.19e-05	ALDH6A1,C4A/C4B,CA2,CA8,CALR,CCND1,COL4A2,CTSZ,DHCR24,GNMT,IGF1,IGFBP2,MYC,SDC4,TPT1,UGT2B17,VNN1,Vnn3	399 (23)	18
PFNA_03 mg/kg	FZD9		G-protein coupled receptor	Inhibited	-2.178	0.00431	CDH1,CDH2,CXCL14,IFI16,Ifi27l2a/Ifi27l2b,IFI44,IFIT1B,SPRY4	554 (7)	8
PFHxS_10 mg/kg	cilostazol		chemical drug	Inhibited	-2.178	0.174	ABCA1,BDNF,GCH1,KDR,MITF,PPARGC1A,SERPINE1,SIRT1,VCAM1		9
Fenofibrate	PLIN5	2.13	other	Inhibited	-2.178	0.00774	ACADL,ACADM,ACOX1,CPT1B,NFE2L2,PDK4,PNPLA2,PPARA	401 (9)	8
CP-868388	RBL2		other	Inhibited	-2.177	0.092	AURKA,CCNF,CDK1,CHKA,FAS,HADH,KLF10,KPNA2,PCNA,PSMB2,RRM2,STMN1,TEAD4,TMEM11		14
HFPO-TA_0.1 mg/kg	NRIP1		transcription regulator	Inhibited	-2.177	3.6e-16	ACAA2,ACACB,ACADM,ACO2,APOA1,CCND1,CD36,CIDEA,CPT2,CYP2C8,FABP3,FASN,HADHB,MMD,OPLAH,PDK4,PPP1R3B,SCD,SLC16A10,SLC25A20,SUOX,THRSP	423 (21)	22
PFHxS_03 mg/kg	TRIB3		kinase	Inhibited	-2.177	0.147	BCL2L11,FBXO32,HERPUD1,JAK1,PPARG		5
NafionBP2_0.3 mg/kg	CXCL12		cytokine	Inhibited	-2.177	0.0139	CD9,CYP2C9,CYP3A5,DAD1,DPP4,EGR1,IFNAR2,SOCS3		8
HFPO-TA_0.02 mg/kg	CD 437		chemical drug	Inhibited	-2.177	0.197	ATP5MC3,CDKN1A,EIF4A2,MGST1,UQCRC2		5
PFNA_01 mg/kg	Ras homolog		group	Inhibited	-2.177	0.139	CDKN1A,FOS,ITGAV,PDGFRA,TJP1		5
NafionBP2_03 mg/kg	panobinostat		chemical drug	Inhibited	-2.177	0.0415	BIRC5,CCNB1,CDK1,FLNA,ITCH,RAD51		6
NafionBP2_0.03 mg/kg	TLR4		transmembrane receptor	Inhibited	-2.177	0.0135	CISH,GADD45G,HHEX,MYC,RGS16,SOCS3,UGCG		7
PFNA_01 mg/kg	IL2		cytokine	Inhibited	-2.176	0.00849	ABCB4,ACSL6,ACVR1B,ADCY9,ARHGAP32,ARHGEF12,ARHGEF3,ATF5,ATM,BMP2,CAMK2N1,CARD10,CARD6,CCND2,CCNE2,CCNG1,CD38,CD47,CD74,CD9,CDKN1A,CEACAM1,CFLAR,CPD,CREB1,CSF2RB,CTSC,CXCL12,CYCS,CYP1A2,CYP2B6,CYP2C9,DAP,DAPK1,DLST,DNMBP,ENPP2,EPAS1,ETS1,EVL,FAM13B,FAS,FGFR1,FGFR2,FLT3LG,FOS,FOXO1,GADD45B,GARS1,GPLD1,GPR83,H1-2,HLA-DQA1,HSPD1,IDI1,IFNGR2,IGFBP4,IL17RB,IL18,IL18BP,IL1R1,IL1RN,ISG20,ITSN2,JAK1,JAK2,…	1176 (19)	112
NafionBP2_03 mg/kg	NR0B1		ligand-dependent nuclear receptor	Inhibited	-2.176	0.0494	AR,CYP7A1,FASN,MLXIPL,SREBF1		5
PFOS_10 mg/kg	tyrphostin AG 1478		chemical drug	Inhibited	-2.176	0.5	CCND1,EGFR,F3,PTTG1,S100A10,SLC2A1,TFPI2		7
CP-865520	8-bromo-cAMP		chemical reagent	Inhibited	-2.174	5.95e-09	ABCA1,ABL1,ACOX1,ACSL4,ALDH2,ALDH3A2,ALG3,ALG5,APOA1,ARSA,ASAH1,ASS1,BAX,CCNG2,CD82,CDK1,CEBPA,CLU,CTSB,CTSD,DCN,DDOST,DIAPH1,DPM3,DUSP1,EGFR,EGR1,FAS,FGF1,FN1,GAA,GANAB,GHR,GLB1,GM2A,GNAI1,GNAI2,GNG12,GNS,GSTP1,GUSB,HGSNAT,HIF1A,HPGD,HSP90B1,ID1,ID2,IGF1,IGFBP1,IL11RA,IL6ST,LAMB3,LDLR,LIFR,LIPA,MAD2L1,MAOA,MAPK8,MAT2A,MOGS,MYH9,MYL12B,NAGLU,NFIL3,NFKBIA,NFYC,NPC1,NQO1,NR1I3,OAT,ODC1,PCK1,PCNA,PL…	1173 (23)	93
PFNA_03 mg/kg	CGAS		enzyme	Inhibited	-2.174	0.198	CDKN1A,DDX60,IFI44,IFI44L,IFIT1B,IFIT3,RSAD2,USP18		8
PFNA_01 mg/kg	CGAS		enzyme	Inhibited	-2.174	0.0642	CDKN1A,DDX60,IFI44,IFI44L,IFIT1B,IFIT3,RSAD2,USP18		8
PFNA_01 mg/kg	TEAD1	-1.29	transcription regulator	Inhibited	-2.173	0.248	ADM,BBOX1,CCN1,CDKN1A,EDNRA,IGFBP5,LATS2,MPP4,PURA,PURB,SDC2,TLE1		12
PFNA_01 mg/kg	MAFB		transcription regulator	Inhibited	-2.173	0.376	ACTB,ALCAM,CAP1,CCND2,CD163,CD38,CXCL12,CXCL2,IGF1,IL18BP,LGMN,MTSS1,SLC40A1		13
PFOA_03 mg/kg	Map3k7		kinase	Inhibited	-2.173	0.0438	AR,BMP4,CASP3,CTNNB1,CXCL2,FASN,GAS1,JUN,NFKBIA,SCD,TSC22D1,Vnn3,WNT11		13
PFOS_10 mg/kg	sorafenib		chemical drug	Inhibited	-2.173	0.297	CCND1,CCND3,CDK4,ERN1,ZEB1		5
HFPO-TA_0.02 mg/kg	MYOD1		transcription regulator	Inhibited	-2.173	0.0142	AGT,ASS1,CDKN1A,CDO1,EGFR,GADD45G,HADH,IGF1,MAFB		9
CP-868388	cigarette smoke		chemical toxicant	Inhibited	-2.171	1.68e-07	ADM,AHR,ATF6,C3,Ccl2,CCT5,CLU,CXCL2,CYP1A2,CYP2B6,DDIT4,EGR1,ESD,FABP5,FN1,FOXO3,FTL,GADD45G,GSTA5,GSTM5,GSTP1,HIF1A,HSP90AA1,IGF1,JAK1,MAP1LC3A,MAP1LC3B,MAP3K1,NFE2L2,NFKB1,NQO1,OGG1,PPARG,PRDX1,PSMD1,PTP4A1,PTPRB,RELA,RPS6,SERPINA3,SP1,SQSTM1,SREBF1,STK11,TCN2,TCP1,Tmsb4x (includes others),TNFRSF1A,TP53,TSC2,UGDH,USP19,XBP1	966 (22)	53
PFNA_03 mg/kg	N-methyl-D-aspartate		chemical drug	Inhibited	-2.17	0.534	AMIGO2,BCL2L11,BDNF,CD47,EGR1,HOMER1,HSPA5,NTRK2,SAA1,SERPINF2,SLC1A2		11
PFOS_10 mg/kg	NFIX	-1.31	transcription regulator	Inhibited	-2.17	1.13e-05	ADRA1B,ALAS1,CCND1,FABP4,HGF,NFIX,PDGFA,PKLR,SERPINA3,SERPINE1,SLC25A5	518 (7)	11
NafionBP2_06 mg/kg	STING1	-2.41	other	Inhibited	-2.17	0.0065	BAX,BBC3,GAS7,GBP5,IFI16,Ifi27l2a/Ifi27l2b,IFI44L,IFIT3,IFITM3,IRF7,LCN2,Serpina3g (includes others),TP53	438 (17)	13
PFHxS_10 mg/kg	M344		chemical reagent	Inhibited	-2.17	0.0701	APP,BDNF,BRD2,BRPF1,MAPT,REST,SERPINE1,SIRT1,SIRT7,SOD1,TGFBR1		11
HFPO-DA	STAT6		transcription regulator	Inhibited	-2.17	6.55e-11	Acot1,ACOX1,ACSL1,ADAM11,CIDEC,CPOX,CPT1A,CYP4A11,Cyp4a14,EHHADH,FABP1,HMGCS2,HSD3B1,IFITM3,IL1RN,LY6D,NFKBIA,PDK4,PNPLA2,SERPINA1,SERPINF1,SLC25A25	94 (7)	22
PFOA_03 mg/kg	EGR1		transcription regulator	Inhibited	-2.169	0.0128	APOA1,AR,BACE1,BAIAP2,CASP3,CASP8,Ccl9,CCND1,CDC20,CDKN1A,CLU,CXCL2,EGFR,ENPEP,FAS,FN1,FTL,FYN,GADD45B,HMOX1,JUN,LYZ,MAOB,ME1,MTNR1A,MXD1,NAB2,PNMT,PNPLA2,PTEN,SPP1		31
HFPO-TA_0.02 mg/kg	PSMB11		peptidase	Inhibited	-2.169	0.0386	GADD45B,MT-CO1,MT-ND1,MT-ND2,MT-ND5		5
CP-865520	HFE	1.21	transmembrane receptor	Inhibited	-2.169	0.024	B2M,FURIN,Hamp/Hamp2,HSP90B1,SLC2A2,TFR2		6
Fenofibrate	apigenin		chemical - endogenous non-mammalian	Inhibited	-2.169	1	CASP3,CCND1,CDK2,HIF1A,STX6		5
PFNA_03 mg/kg	FKBP4		enzyme	Inhibited	-2.169	0.0176	CEACAM1,FASN,G6PC1,IHH,PDK4,PPARG,PRDX6		7
NafionBP2_0.03 mg/kg	decitabine		chemical drug	Inhibited	-2.169	0.00649	CD9,DDX6,DUSP1,EDA2R,FOXA1,FUBP1,GADD45G,ITGA2,MYC,PAWR,PITPNA,SOCS3		12
CP-865520	TGFA		growth factor	Inhibited	-2.169	0.0171	CTNNB1,CXCL2,DDX3X,DDX5,EGFR,ERRFI1,GJB2,GSTP1,IGFBP4,PRNP,S100A10,SERPINA1,SLC1A2,TP53,VEGFA		15
NafionBP2_03 mg/kg	TNFSF10		cytokine	Inhibited	-2.168	0.236	BID,BIRC5,CFLAR,DIABLO,HLA-A,RCAN1,TFRC		7
HFPO-TA_0.02 mg/kg	SIM1		transcription regulator	Inhibited	-2.168	5.19e-06	ANG,ANGPTL4,APOA5,APOC4,COPZ2,EGFR,ELOVL3,GLUL,IGFBP4,ITIH3,LCAT,SELENBP1,SEMA5B,TSC22D3		14
HFPO4	BDNF		growth factor	Inhibited	-2.168	0.0019	ANXA2,ANXA5,APP,CD36,DUSP1,EEF2,FTL,GLUL,GPC4,HADHA,HSD17B12,HSD17B4,HSPA5,ITIH3,LGALS1,MACROD1,PLG,PLTP,Rpl23a,S100A10,SCARB1,SLC17A8	318 (19)	22
PFHxS_10 mg/kg	KMT2A	-1.48	transcription regulator	Inhibited	-2.168	0.406	1700056E22Rik,ABCD2,ABTB2,ADRA1B,ARSG,CDKN1A,CDKN1B,CLCN3,DEPTOR,EGR1,ELF2,IGFBP4,MECOM,MEIS2,MGLL,SCARB1,TRIB1		17
PFHxS_03 mg/kg	ELOVL3		enzyme	Inhibited	-2.168	0.00519	ACAT2,CYP2B6,FDFT1,HACD1,HACD3,IDI1,LIPA,LSS,MICOS10,MSMO1,MVD,OVOS2,PMVK,VNN1		14
PFOA_03 mg/kg	RARB		ligand-dependent nuclear receptor	Inhibited	-2.168	0.402	ACADM,APOA1,APOA4,CDKN1A,CXCL12,CXCL2,CYP26A1,Cyp2c70,DDX58,EGFR,Irgm1,JUN,LYZ,MAP2K3,OXT,SERPINA1,SLC10A1,SLC16A2,SPP1,SSR4		20
PFHxS_10 mg/kg	SIM1		transcription regulator	Inhibited	-2.168	0.0628	ABI1,AKR1B1,ANG,ANGPTL4,AOX1,APOA5,CELF2,CFL2,CMC4,COPZ2,EGFR,EGR1,ELK4,FNBP1,FOXH1,GLI1,GMCL1,GTF3A,HGFAC,HLA-A,HOMER1,IFI16,IGFBP4,IL6R,JAK2,Kap,KLK3,LAMB3,LIFR,LRRFIP1,MTPN,NFE2,POSTN,RBL2,RGS10,SEMA5B,SIRT1,SLC17A1,SRSF1,ST6GALNAC6,TCF7L1,TSC22D3,USP2,ZDHHC14,ZFP36L1		45
WY14643	TGFA	-1.58	growth factor	Inhibited	-2.167	0.156	GJB2,IGFBP4,MUC5AC,PTGS1,SLC1A2,TGFA		6
CP-775146	CEBPD		transcription regulator	Inhibited	-2.167	0.549	CSF1R,IGF1,IKBKE,PPARG,Saa3,TP53		6
PFHxS_03 mg/kg	FBXO32	-1.37	enzyme	Inhibited	-2.165	0.000249	BCL2L11,CALR,CCND2,CDKN1B,CXCL2,DNAJC3,EIF2AK3,FGF9,HERPUD1,HSPA5,HYOU1,MAPT,NANS,PDIA3,RPN1,SELENOS,SERP1,SLC33A1,XBP1		19
PFNA_03 mg/kg	GCK		kinase	Inhibited	-2.164	3.93e-05	ACADM,ACLY,ATP5F1A,CCND2,CDH1,CPT1A,CPT2,FASN,G6PC1,HADH,PCK1,PKLR,SCD,SLC2A2,TAT	1286 (15)	15
PFHxS_10 mg/kg	verapamil		chemical drug	Inhibited	-2.164	0.107	ABCB1,ANXA2,BIRC5,BRAF,DMD,HMGCR,JUN,LDLR,PKLR,S100A10,VCAM1		11
CP-775146	LHX1		transcription regulator	Inhibited	-2.164	0.0396	ANPEP,DPP4,FABP3,FOXA2,GSTA5,HHEX,Hsd3b4 (includes others),SERPINA6,SLC26A1,UGT2B28,ZKSCAN1		11
PFOA_03 mg/kg	BAX		transporter	Inhibited	-2.164	0.00787	CASP3,CDK1,CDKN1A,CTSB,CTSD,CTSH,CTSS,DNAJB9,HLA-A,IFITM2,JAK1,PDIA6	630 (11)	12
CP-775146	IRF1		transcription regulator	Inhibited	-2.163	0.00324	C1R,CASP7,CCL19,CDK4,CEACAM1,CXCL2,Cxcl9,IFIH1,IL18BP,IRF5,IRF9,ODC1,PCNA,PIGR,PSMB10,PSME1,PSME2,STAT3,TAP1,TP53,VCAM1	363 (13)	21
NafionBP2_03 mg/kg	THPO		cytokine	Inhibited	-2.161	0.0124	AURKA,AURKB,BIRC5,CCNA2,CCNB1,CISH,MDM2,NFE2L2,PF4,SOCS3,ZNF263		11
PFOS_10 mg/kg	GC-GCR dimer		complex	Inhibited	-2.159	0.00102	AGT,BCL2L11,G6PC1,PCK1,PDK4,PIK3R1,SLC37A4,TAT,TSC22D3		9
CP-775146	TLR7		transmembrane receptor	Inhibited	-2.159	1	CFH,CXCL2,IRF9,NFKB1,NFKBIA,PLAT,PTPN6,TP53,ZAP70		9
CP-775146	S100A4		other	Inhibited	-2.159	0.00439	BNIP3,CCL19,CDH5,FN1,SAA1,Saa3,TP53,VCAM1	571 (19)	8
PFNA_03 mg/kg	MDM4		transcription regulator	Inhibited	-2.158	1	AXIN2,CDKN1A,CELSR1,KRT8,VIM		5
NafionBP2_0.3 mg/kg	IRF1		transcription regulator	Inhibited	-2.158	0.169	CASP1,CXCL16,GBP2,IFNA4,ZNF560		5
HFPO-TA_0.1 mg/kg	ONECUT1		transcription regulator	Inhibited	-2.158	3.22e-10	ACACB,AKR1C4,AMBP,APCS,APOH,C1S,C8G,CD36,CFI,Cyp2a12/Cyp2a22,DHRS4,F11,FAS,FASN,FOXA3,HABP2,HNF4A,HSD17B4,ITIH1,LPL,MGST3,OAT,PCK1,PHB2,PON1,PSMA1,PSMB1,SCD,SERPINA1,TAT,TDO2,TTR,UGT2A3,UGT2B17	144 (7)	34
PFNA_01 mg/kg	SMARCA2	-1.5	transcription regulator	Inhibited	-2.158	0.461	ALPL,CD36,CP,CYLD,IGFBP5,KDR,LAMC2,MEF2C,MYLK,RBL1		10
PFHxS_10 mg/kg	TNFAIP6		other	Inhibited	-2.158	0.0283	CDH1,CDH2,ITIH1,ITIH2,ITIH5,MRC1,SNAI2,VIM		8
PFNA_01 mg/kg	IFN Beta		group	Inhibited	-2.157	0.42	CD74,CDKN1A,CYP1A2,CYP2C9,DDX58,EIF2AK2,ENPEP,FN1,HLA-A,IFI35,IFI44,IFIH1,IFIT1B,IFIT3,IL1RN,ISG20,MARCHF1,MARCHF2,RSAD2,SERPINE1,SLC16A6,STAT2,TLR5,TRIM14,USP18,XAF1		26
PFHxS_10 mg/kg	WBP2		transcription regulator	Inhibited	-2.157	0.0381	APOB,AQP3,BMF,BMP4,C2orf69,CTH,CTNNB1,DYNLRB1,EGR1,ESR1,FARSB,FHL1,FOXQ1,HMGB2,HSD17B10,JUN,KIFBP,LGR5,LIPG,MAPRE3,OGA,PRKACA,RARRES2,RIMS3,RMND5A,SEPTIN2,SIGMAR1,SLC27A2,TBCCD1,TEF,ZNF367		31
HFPO-TA_0.1 mg/kg	puromycin aminonucleoside		chemical reagent	Inhibited	-2.157	2.47e-11	ACTG1,ALB,ANXA2,C4A/C4B,CD36,CLU,CYP2B6,CYP3A5,ETFA,FGA,FGB,GSTP1,HADH,HADHA,HSPA5,HSPD1,MYC,PLA1A,PRDX3,S100A10,TTR,UCP3		22
CP-775146	WNT3A		cytokine	Inhibited	-2.157	0.00453	ACADL,ACTA2,AHR,ATF6,ATP5PO,BGN,CCN2,CEBPA,COX6B2,CXCL12,CXCL2,Cxcl9,DCN,DPAGT1,ENG,FN1,FOXM1,GADD45G,ID1,Irgm1,KDR,LGR5,NDUFB8,NDUFS6,NR5A2,PPARG,PTH1R,SDHD,SLC7A2,TXNIP,UQCR11,VCAM1	609 (21)	32
HFPO4	ONECUT1		transcription regulator	Inhibited	-2.157	2.15e-11	ABCA8,AKR1C4,AMBP,APCS,APOH,C1S,C8G,CD36,CEBPA,CFI,Cyp2a12/Cyp2a22,DHRS4,F11,F9,FOXA3,G6PC1,GJB1,HNF4A,HSD17B4,ITIH1,LPL,MGST3,NFKBIA,OAT,PCK1,PON1,SCD,SERPINA1,SLC2A2,TAT,TCIM,TTR,UGT1A1,UGT2A3,UGT2B17	155 (6)	35
NafionBP2_0.03 mg/kg	pirinixic acid		chemical toxicant	Inhibited	-2.157	0.0244	DPP4,FABP2,FGF21,MYC,Orm1 (includes others),SAA1,SULT2A1		7
PFNA_01 mg/kg	OSMR		transmembrane receptor	Inhibited	-2.157	0.127	CFLAR,CXCL2,FGB,FOS,Ifi47,Igtp,IL6R,IL6ST,JAK2,SCD,SERPINA1,STAT3		12
PFNA_01 mg/kg	rimonabant		chemical drug	Inhibited	-2.157	1	FKBP1A,FOS,IL1RN,NTN1,PRLR,SERPINE1,STAT6,UNC5B		8
PFHxS_10 mg/kg	RBL2	-1.59	other	Inhibited	-2.157	1.23e-05	AURKA,AURKB,BCL2L11,BUB1B,CCNA2,CCNB1,CCNB2,CCND1,CDK1,CDKN1A,CDKN1B,CHKA,E2F4,FAS,HADH,HCFC1,MAP2K3,MAP3K14,MARK2,NEK2,NPAT,PLK1,PRIM2,PSMB2,RAF1,RBL1,RBL2,RRM2,STMN1,TERT,TRAF5,TYMS,UCK2,XRCC3,ZEB1	1165 (18)	35
PFNA_03 mg/kg	SGPL1		enzyme	Inhibited	-2.156	0.0657	ABCA1,ABCB1,Abcb1b,DDX58,HSPA5,PHB2,PPARG,SEC61A1		8
PFNA_03 mg/kg	CETP		enzyme	Inhibited	-2.156	0.0331	APOB,HERPUD1,HSPA5,LDLR,LPL,PDIA3,PLIN2,PPARG		8
PFHxS_03 mg/kg	BAPTA-AM		chemical reagent	Inhibited	-2.156	0.0944	BDNF,CDH1,CYP3A5,EGR1,HSPA5,JUN,SOCS2,VCAM1		8
NafionBP2_0.03 mg/kg	IL3		cytokine	Inhibited	-2.156	0.00637	CISH,GADD45G,HBA1/HBA2,IL3RA,MYC,RPS14,SOCS3	24 (7)	7
PFOA_03 mg/kg	RAB1B	1.27	other	Inhibited	-2.156	0.284	ARL1,COPG1,GOLGA2,JUN,SEC31A		5
NafionBP2_0.3 mg/kg	PRL		cytokine	Inhibited	-2.156	0.443	EGR1,EPSTI1,RPSA,SOCS3,TMEM140		5
PFOA_03 mg/kg	CIITA		transcription regulator	Inhibited	-2.155	0.0685	B2M,CCND1,CD74,CTSE,FN1,HLA-A,HLA-DQA1,HLA-DRB5		8
NafionBP2_06 mg/kg	MYL2		other	Inhibited	-2.155	3.44e-05	ACADVL,ACTN4,ALB,ANXA2,ANXA5,CSRP3,FLNB,HPX,LGALS1,LMNA,NCL,Tpm2		12
HFPO-TA_0.02 mg/kg	CPT1B		enzyme	Inhibited	-2.155	4.61e-09	ACADL,ACADM,ACADVL,ACSL1,ANGPTL4,FBP1,HADH,LPL,PANK1,PCK1,PDK4,PPP1R3B,SCD,SDHB,SLC27A1,SREBF1,UQCR10,UQCRC2	133 (6)	18
HFPO-DA	SMARCA4		transcription regulator	Inhibited	-2.155	0.00759	AGT,ALB,APOA1,AZGP1,BGLAP,FGG,GSTP1,HLA-E,IFITM3,IGFBP4,PLIN2,TTR	61 (5)	12
WY14643	ERG		transcription regulator	Inhibited	-2.155	0.0547	CAMK1D,COLGALT1,EGFL7,GATA2,HPGD,MYO10,PSTPIP2,PTPN11,RAPGEF1,RBMS1,RRAS,SREBF2,SVIL,TSC22D3,UTRN		15
NafionBP2_03 mg/kg	NR1H4		ligand-dependent nuclear receptor	Inhibited	-2.154	2.54e-06	ABCC3,ABCC4,ABCG8,ABHD5,Ccl2,Ces1g,COL14A1,CTSC,CYP2B6,CYP3A5,CYP7A1,CYP8B1,DDAH1,FASN,Gsta4,GSTA5,Gstm3,LAMA4,NDRG2,NR0B2,NR1I2,Orm1 (includes others),S1PR1,SERPINA1,SERPINC1,SLC10A1,SREBF1,SREBF2,SULT1E1	365 (18)	29
PFNA_01 mg/kg	CSHL1		growth factor	Inhibited	-2.153	0.00625	ABCB4,BMP2,CA3,CYP2B6,Cyp2c70,CYP2C8,CYP2C9,CYP3A5,CYP4A11,FOS,HNF4A,IGF1,PIK3R1,SLC2A1,STAT5B,TOX	1425 (25)	16
NafionBP2_06 mg/kg	imatinib		chemical drug	Inhibited	-2.152	4.23e-08	AURKA,BAX,BIRC5,BMP2,BRCA1,Ccl9,CCNA2,CCNB1,CCND1,CCNE1,CDC45,CDKN1A,CEBPA,CEBPB,CFLAR,CHEK1,CKS1B,CNBP,COL1A1,COX7A2,COX7A2L,CXCL12,DNAJB11,ECT2,ESPL1,GADD45A,HSP90AB1,HYOU1,Ifi47,IFIT3,IGKC,Igtp,IRF1,LOC102724788/PRODH,MAD2L1,MCL1,MCM3,MCM7,NCL,NDFIP2,NQO1,P4HB,PDCD7,PLIN2,PLK1,PPP2R5A,PTTG1,RAD51,RAP1A,SF3B4,SIRT1,SLC20A1,SMARCA4,SOCS2,SRSF2,STAT1,TFRC,UQCR10,UQCRFS1,XIAP,YWHAG	776 (21)	61
CP-868388	OGA		enzyme	Inhibited	-2.152	1.05e-12	ACADM,ACO2,ACSL4,AKT1S1,ALDOC,ATP5MG,BAX,BCL2L13,BNIP2,Ccl2,Ccl9,CCNG2,CD151,CD302,CD36,CEACAM1,CEBPA,CLDN1,CNOT1,CSF1R,CYP2B6,CYP4V2,DAB2,DLST,EFNB1,ERBB3,FABP3,FAS,FBP1,FDFT1,FDPS,FERMT2,FGFR4,FN1,GADD45G,GALNT6,GAS1,GAS6,GNE,HIGD1A,HIPK2,HMGCS1,HPGD,HSP90AB1,IGBP1,IGF1,IGFBP3,IGFBP4,IGFBP5,IGFBP7,IL18,IL6R,IL6ST,ITGB5,JAK1,LAMB1,LIPC,MGLL,MSMO1,MYO10,NDUFA11,NDUFA2,NDUFA5,NDUFA9,NDUFB11,NDUFB9…	1068 (25)	87
CP-865520	OGA		enzyme	Inhibited	-2.152	8.65e-11	ACADM,ACO2,ACSL4,AKT1S1,ALDOC,ASS1,ATP5MG,BAX,BCL2L13,C1QA,C1QB,Ccl9,CCNG2,CD151,Cd24a,CD302,CD36,CD47,Cd59a,CDH15,CEACAM1,CEBPA,CLDN1,CNOT1,CSF1R,CTNNB1,CYP4V2,DAB2,DHCR7,DLST,EFNB1,ERBB3,FABP3,FAS,FBP1,FDFT1,FERMT2,FGFR4,FN1,GAA,GADD45G,GAS1,GAS6,GNE,HIGD1A,HMGCS1,HPGD,HSP90AB1,IGBP1,IGF1,IGFBP3,IGFBP4,IGFBP7,IL18,IL6ST,ITGB5,JAK1,LAMB1,LIPC,MGLL,MTX1,NDUFA11,NDUFA2,NDUFA4,NDUFA5,NDUFA9,NDUFB11…	1125 (22)	87
NafionBP2_06 mg/kg	Growth hormone		group	Inhibited	-2.15	1.31e-13	ACAA1,ACACA,ACSL1,AKR1A1,AKR1B1,ALB,BMP2,CCND1,CD36,CEBPA,CEBPB,CISH,COL1A1,CTH,Cyp2a12/Cyp2a22,CYP2C9,CYP2E1,Cyp4a14,CYP7A1,DECR1,DYRK2,EGFR,EGR1,FABP4,FASN,FDPS,FGF21,FGG,FKBP5,GHR,GPT,GSTM1,GSTM5,IGF1,IGFALS,IRF1,JUN,JUNB,NEDD9,NOX4,NR1D1,NR2F6,PDK4,PON1,PPARA,PRDX3,PRLR,Pzp,SCARB1,Serpina3g (includes others),SIRT1,SOCS2,SOCS3,TCF21,TF,TGFBR2,TKT,TUBA1A,UGDH,ZEB2	685 (21)	60
PFNA_01 mg/kg	IFNA2		cytokine	Inhibited	-2.148	0.00157	ATF5,C1R,C1S,CDKN1A,CEACAM1,CNP,DAD1,DDX58,DDX60,EGLN3,EIF2AK2,ENPP1,FAS,GOT1,H2AC16,HLA-A,HLA-E,HMGCS1,IFI35,IFI44,IFI44L,IFIH1,IFIT3,IFITM2,IFITM3,IRF5,ISG20,MTOR,NT5E,PARP12,PARP9,PLSCR1,PPP1CA,PSME1,PTTG1,RASSF1,RBL1,RBL2,RETREG2,RSAD2,SDC1,SEPTIN4,TGM2,TNFRSF1A,TRIM14,UBA7,UBD,UBE2L6,USP18,XAF1	931 (18)	50
PFHxS_10 mg/kg	let-7	-1.43	microRNA	Inhibited	-2.148	1.54e-09	AGO2,AGO3,ALDH1B1,ANKH,APC,APP,AR,AURKA,AURKB,BDNF,BMPR1A,BUB1B,Calm1 (includes others),CCNA2,CCNB1,CCND1,CCNE2,CDC20,CDC34,CDC45,CDCA3,CDCA5,CDCA8,CDH2,CDK1,CHEK1,COL27A1,CPEB3,DLC1,DMD,E2F4,E2F8,EIF4G2,ERO1A,FN1,GALE,GMNN,GPX7,GTF2I,ID2,IGF1,IGF1R,IGF2BP1,IL6R,ITGA1,LRIG1,MAD2L1,MCM10,MCM2,MCM3,MCM4,MCM5,MCM6,MYD88,NAP1L1,NQO1,NUF2,NXT2,PAICS,RCAN1,RFC4,RIOX2,RRM2,SCD,SERPINE1,SIGMAR1,SMAD4,SSR…	1294 (16)	77
PFHxS_10 mg/kg	tyrphostin AG 1478		chemical drug	Inhibited	-2.147	1	CCND1,CDKN1A,CDKN1B,EGFR,FOXO3,GFPT1,IGF1R,PTTG1,S100A10,SLC2A1,TFPI2,VCAM1		12
CP-775146	LCN2		transporter	Inhibited	-2.145	0.0132	ACTN1,ATF5,CXCL2,Cxcl9,DIAPH1,FAS,Ins1,IVNS1ABP,RARA,RXRA,SREBF1		11
NafionBP2_0.03 mg/kg	cycloheximide		chemical reagent	Inhibited	-2.144	0.036	BRAF,DIO1,DUSP1,GADD45G,MYC,SOCS3		6
PFOS_10 mg/kg	CTNNB1	-1.28	transcription regulator	Inhibited	-2.144	4.27e-07	ABCB1,ABCD2,ACAA1,ACACA,ACADL,ACADS,ACAT1,ADSS2,AFP,AKAP13,ALCAM,ALDH3A2,APP,AR,AXIN2,BCL2L11,BMF,BMP4,BRMS1L,CA3,CCND1,CD36,CDH1,CEACAM1,CENPM,CIDEC,COL27A1,COX6B2,CPT1B,CPT2,CRAT,CREG1,CTNNB1,CXCL12,CYP1B1,CYP4F12,CYP51A1,CYP7B1,DDX17,DDX50,EGFR,ENC1,ENPP1,ENPP2,F2R,FABP4,FAS,FASN,FN1,G6PC1,GADD45B,GET4,GHR,GJA1,GNA12,GPAM,GPAT3,Gulo,HADHA,HMGCR,HMGCS2,HNF4A,Hsd3b4 (includes others),HSPE1,HTATI…	823 (21)	138
PFOS_10 mg/kg	lenalidomide		chemical drug	Inhibited	-2.143	0.124	APTX,ATXN1,BTBD7,C2orf68,CCND1,CTNNB1,DOCK4,ERN1,FAM76B,FCHO2,FN1,GINS4,HAUS7,HINT3,IFIH1,IGSF11,MARCHF2,MGLL,MTAP,MYC,NEK6,PPIF,PTEN,RAD18,SETD7,SLC7A2,SPRYD7,TERT,ZNF148		29
PFNA_03 mg/kg	carbonyl cyanide m-chlorophenyl hydrazone		chemical toxicant	Inhibited	-2.143	0.346	AGT,ATF4,BMP6,CLDN1,ERRFI1,IGF1R,IRF3,LAMB3,SELP,SERPINE1,ZFP36L1		11
PFHxS_03 mg/kg	KLF4		transcription regulator	Inhibited	-2.142	1	ACVR2A,ALCAM,ALDH1A1,BUB1B,CCNB1,CCND1,CCND2,CDH1,CDKN1B,CLIC4,CTNNB1,INHBA,IRF6,MRC1,MSI2,NUDT21,PDGFRA,SCARB1,SEMA3F,SERPINA1,SUPT3H,TERT,TGFBR1,TWSG1,UGDH,VCAM1,WNT5A		27
PFOS_10 mg/kg	budesonide		chemical drug	Inhibited	-2.142	0.00182	AIFM2,BCL2L11,BRAF,C1R,CAMK2N1,CDA,CEBPG,CFAP20DC,DOP1B,DYNLL1,EFNA5,ERCC5,FAM214A,GNA11,IFITM3,IL18,IL1RAP,JUN,KIAA0232,KIF1B,MAF,MAFG,MAP3K2,MEGF9,MGLL,MTHFD1L,MXD1,OSTF1,PDIA6,PELI1,PPL,RGS5,RHOC,RIT1,RMND5A,SECISBP2L,SLC16A9,STK39,STRADB,TCF21,TSC22D3,TWF1,USP6NL,WDR26	496 (7)	44
PFOA_03 mg/kg	ionomycin		chemical reagent	Inhibited	-2.141	1	CASP3,CIDEC,EIF2AK2,EIF4EBP2,ENPP1,FAS,HSPA5,ITCH,LAMP1,LDHA,MAPK8,NFAT5,PTPRK,RCAN1,SLC6A6,SPP1,STAT3,STAT5B		18
PFHxS_03 mg/kg	POR	2.37	enzyme	Inhibited	-2.139	5.9e-24	ACADL,ACADVL,ACAT2,ACLY,Acot1,ACSL1,ALDH1A1,Aldh1a7,AQP8,ATF5,BDH1,C11orf54,CD36,Ces2c,CPT2,CYP2B6,CYP2C18,CYP2C8,CYP4A11,CYP51A1,CYP7B1,DHCR24,ECI1,EHHADH,ELOVL2,ELOVL5,ENTPD5,FADS2,FDFT1,FDPS,Gstm3,GSTM5,Gstt3,HADHB,HLA-A,HLA-DMA,HMGCS1,HSD17B10,HSD17B11,HSD3B1,Hsd3b4 (includes others),Hsdl2,IDI1,Ifitm1,LGALS1,LGALSL,LSS,MSMO1,MVD,NRG4,NSDHL,PGD,PMVK,POR,PPARG,RAD51B,RETSAT,RPS6KA2,SC5D,SCD,SEC…	291 (7)	67
PFNA_03 mg/kg	TP73		transcription regulator	Inhibited	-2.138	1.9e-09	ABCB1,ADAM23,AFP,ANGPTL4,ATG10,ATG2B,ATM,AUH,AURKA,BCL2L11,BHLHE40,BIRC5,BRAF,C1R,CCNA2,CCNB1,CCND3,CCNF,CCNG1,CCNG2,CDC20,CDH1,CDK1,CDKN1A,CDKN1B,CLMN,COL18A1,COL5A2,CTH,CTNNB1,CTSD,CXCL2,DAB1,DLG1,DTYMK,DUSP11,ECM1,EGFR,EGR1,ENG,ERCC5,FAS,FASN,FEN1,FGFR2,FGFR3,FLOT2,FLT1,FN1,FST,G0S2,GADD45A,GLS2,GRK5,GRN,H2BC11,HS6ST1,HTATIP2,ID2,IDH2,IGFBP3,IGFBP4,IGFBP5,INPP4A,IRF5,KIF22,KLHL21,LBH,LIG1,LOC1…	1230 (16)	119
PFOS_10 mg/kg	HNF1A		transcription regulator	Inhibited	-2.138	5.49e-11	ABCC9,AFP,AGT,AHSG,Akr1c12/Akr1c13,ANPEP,ANXA4,APOM,ATF2,BCL6,BMP2K,BSDC1,C1S,C2,C8A,C8B,C9,CBS/CBSL,CCND1,CDC45,CDO1,CLYBL,COL27A1,CREBL2,CTDSPL2,DPP4,ENPEP,F11,FABP1,FAS,FBP2,G0S2,G6PC1,GARS1,GCKR,GLA,GOT1,GRHPR,HAL,HGD,HGFAC,HMGCR,HNF4A,HOPX,HSD11B1,IGF1,IGFALS,INSR,KNG1,KYAT3,LDLR,LIPA,MAPK15,MLXIPL,MRPL15,MRPS18B,MTTP,NAT10,NBR1,NR5A2,PAFAH2,PATJ,PCK1,PFKFB2,PIGR,PKLR,PLA1A,PPCS,PSMA5,RNASE4…	836 (19)	90
PFNA_01 mg/kg	cardiotoxin		chemical - other	Inhibited	-2.138	0.0849	ACOX1,ACSL5,ANG,ANGPTL4,BGN,CCND2,CCNE2,CSF2RB,CTSB,DCN,FEN1,FGFR1,FST,GDF2,GM2A,GNAI3,GSN,HSP90AA1,IGF1,IGFBP7,IL18,IL1R1,IL1RN,IL6R,INHBA,ITGB5,LRRFIP1,METRNL,MMP15,MRC1,MYH9,NASP,PEG3,PGAM1,PIGR,PLG,RBL1,SERPINE1,SERPINF1,SNX5,STAT3		41
PFHxS_10 mg/kg	E2F6		transcription regulator	Inhibited	-2.138	4.11e-05	CBX5,CDC45,CDC7,GINS2,GMNN,KDM3A,LIG1,MCM2,MCM3,MCM5,MFAP1,PCLAF,POLA2,PRKAR1A,RAD51,RAD51AP1,RBBP4,RFC4,RPA2,RRM2,SERPINE1,SMC1A,SRSF1,ZNF451	284 (7)	24
NafionBP2_03 mg/kg	PRDM1		transcription regulator	Inhibited	-2.138	0.294	Ccl2,CD74,Cyp2d9 (includes others),ECM1,GBE1,Gsta4,GSTA5,HHEX,IRF7,LIMK2,ME1,S100A8,SERPINA3,SLC16A5,SLC25A37		15
HFPO-TA_0.1 mg/kg	Hmgn3		other	Inhibited	-2.138	2.16e-10	Acaa1b,AHSG,AMBP,APOA1,Apoc3,AZGP1,FGA,KNG1,Mup1 (includes others),SERPINA1,TRIB3,TTR		12
HFPO-TA_0.02 mg/kg	NRAS		enzyme	Inhibited	-2.138	0.00127	ACADM,ATF5,CDKN1A,CTSE,EPHX1,FN1,IL1RN,ITIH2,PLTP,VNN1		10
HFPO-DA	PTEN		phosphatase	Inhibited	-2.138	0.0783	ACOX1,ACSL1,C3,CA3,CYP27A1,EHHADH,SCD,SDC4,TSC22D3,VNN1		10
HFPO-DA	doxorubicin		chemical drug	Inhibited	-2.138	0.0147	ALB,CLU,FGA,FGB,IGFBP1,IGFBP4,MT-ND5,NFKBIA,RGS16		9
PFNA_03 mg/kg	HOXA7		transcription regulator	Inhibited	-2.138	0.113	CDH1,EDNRA,EGFR,MSI2,SOX4,Tmsb4x (includes others),TSC22D1,VIM		8
PFNA_01 mg/kg	SENP3		peptidase	Inhibited	-2.138	0.266	CCL25,EIF2AK2,HLA-A,IFI44,IFIT3,ISG20,RSAD2,XAF1		8
PFNA_01 mg/kg	PCYT1A		enzyme	Inhibited	-2.138	0.0131	CXCL2,FGFR1,FST,GFRA1,GSN,INSL6,Nrbp2,SCD		8
PFHxS_10 mg/kg	FDFT1	1.86	enzyme	Inhibited	-2.138	0.00549	ABCA1,APOB,CYP27A1,FASN,FDPS,HMGCR,MTTP,SCARB1	931 (10)	8
PFHxS_10 mg/kg	Ccl2		cytokine	Inhibited	-2.138	1	CTSB,IGF1,KDR,LPL,PPARG,SDC4,TIE1,VCAM1		8
PFHxS_03 mg/kg	KMT2A		transcription regulator	Inhibited	-2.138	0.532	ABTB2,CDKN1B,CLCN3,DEPTOR,EGR1,EML5,MEIS2,MGLL,SCARB1		9
CP-868388	LTBR		transmembrane receptor	Inhibited	-2.138	0.0356	Ccl2,CLU,CXCL12,ENPP2,FAAH,LIPC,LYZ,PRNP,SERPINA1		9
CP-865520	LTBR		transmembrane receptor	Inhibited	-2.138	0.0556	CLU,CXCL12,ENPP2,FAAH,LIPC,LYZ,NFKBIA,PRNP,SERPINA1		9
Fenofibrate	CCN5		growth factor	Inhibited	-2.138	0.0338	CCND1,CLDN1,ESR1,HIF1A,KRT18,KRT8,LAMB3,PDGFA		8
PFOA_03 mg/kg	PTPRJ		phosphatase	Inhibited	-2.138	0.232	BBX,CLEC1B,CXCL2,IL18,MARCO,PLA1A,TSC22D1,Vnn3		8
PFOA_03 mg/kg	Hmgn3		other	Inhibited	-2.138	3.7e-05	Acaa1b,AHSG,AMBP,APOA1,Apoc3,AZGP1,FGA,KNG1,Mup1 (includes others),POMC,SERPINA1,SLC2A2		12
PFOA_03 mg/kg	N-ethyl-N-nitrosourea		chemical toxicant	Inhibited	-2.138	0.0297	Bst2,CDKN1A,CRP,CXCL2,GSTM1,HSP90AA1,IFI35,IFIH1,IFITM3,PSMB8,SERPINA1,SPP1		12
PFHxS_10 mg/kg	PDGFC		growth factor	Inhibited	-2.137	0.0283	CCND1,CTNNB1,KDR,PDGFRA,PDGFRB,SNAI2,TEK,TIMP2		8
CP-865520	EGR1	-1.26	transcription regulator	Inhibited	-2.137	0.00368	APOA1,BAIAP2,BAX,CASP7,CASP8,Ccl9,CLU,CXCL2,EGFR,EGR1,ENPEP,FAS,FN1,FTL,GADD45B,HIF1A,HPGD,JUND,LDLR,LYZ,MAP1LC3B,ME1,MTNR1A,NAB2,NDRG1,NFKB1,PNMT,PPARG,PTEN,SOD1,TP53,VEGFA	1007 (20)	32
PFNA_03 mg/kg	torin1		chemical reagent	Inhibited	-2.137	0.162	ACACB,ACSS2,AKR1D1,ALDH1B1,ALDH9A1,ALDOA,ALDOC,ATP6V0A2,ATP6V0B,CCND1,CCND3,CDH1,CDH2,CDKN1B,COX15,COX17,DLAT,EEF1D,EIF3E,EIF4B,FASN,GPI,NDUFAB1,NDUFB3,NDUFC1,NDUFS7,PDHA1,PFKFB2,PGAM1,RPL17,RPL22,RPL27,RPL35,RPS24,TCIRG1,TRIM21,UQCR10,VIM		38
PFNA_03 mg/kg	TBX5		transcription regulator	Inhibited	-2.137	1	CXCL2,GJA1,IFI16,MEF2C,MYL4,PTPRB,SLC8A1,VIM		8
NafionBP2_03 mg/kg	NGF		growth factor	Inhibited	-2.137	1	AGL,CDK1,EGR1,JUNB,MMD,NKD1,SHC1,SLC41A2,SORT1		9
PFNA_03 mg/kg	lactacystin		chemical - protease inhibitor	Inhibited	-2.137	0.000573	ACTB,AKR1B1,APOB,ATP1A1,BCAR1,BIK,CBL,CCND1,CCND2,CCND3,CCT2,CD9,CDKN1A,CDKN1B,CFLAR,CPOX,CTSD,EIF4E,ESR1,FAS,FOXO1,GJA1,GNAI1,H2AC16,HLA-A,HMGB2,HNRNPA2B1,HSP90B1,HSPA5,HSPB1,IGFBP5,ITCH,LDLR,MCM10,NCOA2,NFKBIA,NR3C1,OPTN,PEBP1,PRKCE,PRLR,PTEN,RABIF,RAD51,RANGAP1,RICTOR,SH3BGRL,SMAD4,STMN1,TUBB2A,TXN,VHL,XIAP	1607 (22)	53
PFHxS_10 mg/kg	RNF181		enzyme	Inhibited	-2.137	0.00921	ARF6,CDK1,CXCL12,ESR1,MED13L,MTDH,OLFM1,PDCD4,WNK1,ZNF318,ZNF385B	1008 (7)	11
CP-868388	APC		enzyme	Inhibited	-2.137	0.000399	APOB,B2M,CDH2,CLDN1,CLU,CTNND1,CXCL12,CXCL2,EGFR,FABP2,FH,HADHB,HIF1A,ID1,ID2,IDH3G,IGF1,IGFBP5,LAMA3,LAMB1,LPL,MDH2,OAT,ODC1,PDK4,PTEN,SUCLG1,SUCLG2,TJP1,TP53	907 (22)	30
CP-865520	NEUROG3		transcription regulator	Inhibited	-2.137	0.0733	ACSL1,AGT,Cd24a,CDH2,CTSV,ERBB3,GCK,HES6,HHEX,PSEN1,PSEN2,RHOB,SREBF1,TDO2,TTR,XRCC1		16
CP-775146	RETNLB		other	Inhibited	-2.137	0.00665	ACTA2,BMP1,CCN2,CTSE,FABP1,FN1,IGF1,JAK1,Mup1 (includes others),Saa3,SMAD1	530 (19)	11
CP-775146	Vegf		group	Inhibited	-2.136	0.0128	ACKR4,Acot1,ACTA2,AHR,ANGPTL4,ANPEP,APOM,ARNTL,BAG2,CCNF,CDC20,CDH5,CDK1,CKS1B,CLDN1,CRY1,CXCL12,DDX3X,DNAJB9,DTYMK,EBP,EFNB2,EHHADH,ENPP2,FAS,FN1,FOXM1,GAB1,HERPUD1,ID1,KDR,MAD2L1,MAPKAPK2,NAMPT,NFKB1,NPC1,NR2F2,NR5A2,PDK4,SLC7A2,STAT3,TPST1,VCAM1		43
CP-865520	thapsigargin		chemical toxicant	Inhibited	-2.136	5.65e-09	ABCG2,ACADL,ACADM,AHSG,ATF5,ATF6,ATG5,BAX,BIRC2,CCNG2,CEBPA,CLU,CXCL2,DDIT4,DDX3X,DNAJB9,EDEM1,EGR1,ERRFI1,FN1,GADD45B,HERPUD1,HIF1A,HSP90B1,HSPA9,IER2,IGF1,LIFR,LMAN1,LONP1,LPIN1,NEDD4L,NFE2L2,NFIL3,NFKBIA,PCNA,PLA2G6,PPP2CA,PRNP,PTPN6,RETSAT,SREBF1,THRSP,TP53,UBA5,UFC1,UFM1,VCL,VEGFA,WFS1,XBP1	888 (22)	51
PFHxS_10 mg/kg	medroxyprogesterone acetate		chemical drug	Inhibited	-2.135	3.14e-12	ALDH3A2,ANLN,ARSA,ARSG,ASPM,ASS1,BCL2L11,BDNF,BIRC5,BMP4,BUB1B,CAMK4,CAPN2,CCN1,CCNA2,CCNB1,CCNB2,CCND1,CCND2,CCNE2,CCNG2,CDC20,CDC45,CDK1,CDKN1A,CDKN1B,CENPF,CLDN1,CSF2RB,CTSB,DCN,DLGAP5,DNMT3B,E2F3,ENHO,ENPP2,ESPL1,ESR1,FAS,FASN,FGF9,FN1,FZD8,GCH1,GHR,GLA,GLI1,GLS,GM2A,GSN,HES6,HSD11B1,HSP90B1,HTRA1,ID1,ID2,ID4,IFI35,IGF1,IGFBP7,IL11RA,IL18,IL1RL1,IL6R,IL6ST,INHBA,INHBE,IQGAP2,IQGAP3,ITGA1,ITGA…	1737 (24)	137
PFHxS_10 mg/kg	bee venom		chemical - endogenous non-mammalian	Inhibited	-2.135	0.00238	Arf2,CCNB1,CREBBP,CREM,DDX6,ETS2,GADD45A,HSPA4L,HSPB1,IL4I1,ITGAV,JUN,LPIN2,MARCHF7,MKI67,MYH9,NFIL3,NFKBIA,NUPR1,NUSAP1,PRC1,PTPN11,RCAN1,REXO1,SNTB2,TNFAIP2,TOP2A,TSC22D1	882 (7)	28
PFNA_03 mg/kg	HAVCR1		other	Inhibited	-2.135	0.00103	ANPEP,CALR,CCND3,CDK4,CDKN1B,CTPS1,EMC9,FGFR3,IL6R,IL6ST,IRF9,JUN,KDM3A,MYH10,NFKBIA,NR3C1,NUDCD2,ODC1,PFKFB3,PLAAT3,PLIN2,PSMB8,QKI,SLC16A4,SLC29A1,SNAI2,STAT2,STAT3,TAP2,TMEM19,USP20,XAF1	1124 (11)	32
PFNA_01 mg/kg	Calmodulin		group	Inhibited	-2.135	1	Aldh1a7,Calm1 (includes others),F3,KDR,MYLK,NECAB1,SYT1,SYT2		8
NafionBP2_06 mg/kg	miR-503-5p (miRNAs w/seed AGCAGCG)		mature microRNA	Inhibited	-2.135	0.000109	ANLN,BMP2,CCND1,CCNE1,CCNE2,CDKN1A,CHEK1,WEE1		8
PFOA_03 mg/kg	BCYRN1		other	Inhibited	-2.135	0.0262	CHMP2A,COQ10A,EGFR,ERBB3,HGH1,HNF4A,SELENOH,STAT3		8
PFNA_01 mg/kg	DDX58	-1.27	enzyme	Inhibited	-2.134	0.013	ALPL,DDX58,EIF2AK2,IFI35,IFI44,IFIH1,IFIT1B,IFIT3,IRF3,ISG20,MAT2A,NMI,RSAD2,STAT2,TRIM25,UBA7,UBE2E2,USP18		18
HFPO-TA_0.1 mg/kg	CSHL1		growth factor	Inhibited	-2.134	8.29e-06	BCL6,Cyp2a12/Cyp2a22,CYP2B6,Cyp2c70,CYP2C8,Cyp2d9 (includes others),CYP3A5,CYP4A11,HNF4A,IGF1,SLC22A1	412 (18)	11
HFPO-TA_0.1 mg/kg	HIF1A		transcription regulator	Inhibited	-2.133	3.58e-08	AGT,APOE,ATP5MC3,CCND1,CD164,CD36,CLDN1,COX6B2,CXCL12,CXCR1,CYB5A,ECE1,EGFR,FAS,FN1,GADD45B,GAPDH,GCHFR,GCK,GHR,H1-2,HES6,HMGCL,HP,HSPA5,HSPB1,ID1,IGF1,IGFBP2,KRT18,LDHA,LGALS1,LIFR,MT-ND1,MYC,NDUFA10,NDUFS2,NRN1,SDC4,SDHD,SLC29A1,TMPRSS6,TXN,UQCR11	404 (21)	44
CP-775146	IgG		complex	Inhibited	-2.133	0.027	ADM,AFM,AHR,ASAH1,ATP1B3,CD9,Cxcl9,FABP5,FCGR2B,FN1,GADD45B,IER2,IFIH1,JUND,LGALS1,NFKBIA,PPARA,PPARG,PTPN6,RELA,SNN,STAT3,STAT6,TAP1,TNFRSF1B,VCAM1,ZFP36		27
HFPO4	ESRRG		ligand-dependent nuclear receptor	Inhibited	-2.132	3.7e-06	ACADM,ACO2,CS,FGF1,G6PC1,IDH2,LDHA,LPIN1,LPL,MDH2,PCK1,PDK4,SUCLG2	441 (16)	13
PFOS_10 mg/kg	RGS2		enzyme	Inhibited	-2.132	6.53e-05	ANXA4,ATXN10,CXCL12,DECR1,ERRFI1,F3,FABP4,GJA1,GLA,GRINA,HSD11B1,HSP90B1,IL18,ILVBL,MFSD2A,MRPL14,OSTF1,RCAN1,SLC16A1,SLC2A1,TOR2A,Vnn3		22
PFNA_01 mg/kg	JAK		group	Inhibited	-2.132	0.111	DDX58,EIF2AK2,FBXO32,IFIH1,IFIT3,IFITM3,IGF1,RSAD2,VIM		9
Fenofibrate	wortmannin		chemical drug	Inhibited	-2.131	0.0468	AGTR1,BDNF,CASP3,CCND1,CD36,CDK2,CIDEC,CXCL10,ENTPD1,ERBB3,ESR1,F3,GPD1,HIF1A,IRF1,MCL1,NFE2L2,PDPK1,RETSAT,SLC6A12,TFRC,VEGFA		22
NafionBP2_06 mg/kg	SCP2		transporter	Inhibited	-2.129	0.000779	ACAA1,ACOX1,CYP7A1,HMGCR,PLIN2,SCARB1,Slco1a4	517 (21)	7
CP-775146	PELP1		other	Inhibited	-2.128	0.000367	ACTG2,ANGPTL4,BAD,BCAS3,CES1,DAB2,EDEM2,EGFR,FGGY,G0S2,GLMP,GSTT2/GSTT2B,IKBKE,MAP1LC3B,NCOR2,PPARG,PSAT1,RAB5IF,SAA1		19
CP-865520	EIF2AK3		kinase	Inhibited	-2.128	3.01e-12	ANG,ARFGAP3,ARNTL,ATF5,ATF6,ATG5,BET1L,BIRC2,CBX4,CEBPG,CLCN3,COG8,CPOX,CYB5R1,DERL1,DNAJB9,EDEM1,EGR1,ERO1B,FBXO8,GOLGA4,GORASP2,HERPUD1,HSPA9,IARS1,IGF1,KDELR2,LARS1,LONP1,MAP1LC3B,NDRG1,NFIL3,PON2,SEC22B,SEC61A1,SEL1L,SLC35B1,STX18,TP53,TXNIP,VEGFA,WARS1,WFS1,XBP1,YIPF5,ZFP36	927 (19)	46
PFOA_03 mg/kg	REL		transcription regulator	Inhibited	-2.126	0.00159	ACSL4,ACSS2,ADK,ANLN,B2M,CCND1,CCNY,CDKN1A,CDS2,DGCR2,ESR1,EXOSC1,FADS2,FAS,FBXL4,FN1,FRMD4B,GADD45B,GPT2,HLA-A,IGHM,IL18,IRF5,JUN,KDR,MAFG,NAB2,NFE2L2,NFKBIA,PCBP4,PIPOX,PLAAT3,PPP6R3,PTGDS,SLC25A27,Snord104,SORBS1,STAT3,STAT5B,TLK2,Tnfrsf22/Tnfrsf23	978 (20)	41
PFOS_10 mg/kg	DYSF		other	Inhibited	-2.126	0.000345	ACACA,ACOT9,ANXA2,APBA3,CORO1C,DNAJB1,ELOVL6,ERRFI1,FASN,FN1,GNAI3,GPAT3,HSPB1,IDH3A,PLPP2,PRPF4B,PSAP,SCD,SERPINA3,TCEAL9		20
WY14643	SPIB		transcription regulator	Inhibited	-2.125	0.0764	ARHGAP6,CCR5,IFNA4,LGR5,LRRFIP1,NAV2,PTPRF,TENT5C		8
PFHxS_10 mg/kg	ZBTB10		other	Inhibited	-2.125	0.0505	AGO3,BCL2L11,BIRC5,Bst2,CHUK,DDX58,DHX58,DTX3L,ESR1,GBP6,HLA-E,IFI16,Ifi27l2a/Ifi27l2b,Ifi47,IFIH1,IFIT1B,IFIT3,IFITM3,IL1RN,Irgm1,ISG20,LPL,MAP3K14,MYD88,OPTN,RTP4,SERINC5,SERPINE1,SP1,STAT2,TKFC,TNFRSF14,TRAF3IP2,TRIM6-TRIM34,XAF1		35
NafionBP2_06 mg/kg	BCL2		transporter	Inhibited	-2.124	0.238	BAX,BBC3,CCND1,CCNE1,CDK1,CDKN1A,FAS,GADD45A,MCL1,NDRG1,TP53,XIAP		12
NafionBP2_06 mg/kg	miR-16-5p (and other miRNAs w/seed AGCAGCA)		mature microRNA	Inhibited	-2.123	0.000104	ANAPC16,ANLN,CADM1,CCND1,CCNE1,CDC14B,CHEK1,CREBL2,DIPK1A,ECHDC1,EGFR,GALNT7,GPAM,GSTM4,H3-3A/H3-3B,HACE1,IGF1,IPO4,JUN,KIF23,MAP2K1,MCL1,MSH2,OGT,OSGEPL1,PDCD6IP,PLK1,PNP,PSAT1,RECK,SLC35B3,SPTLC1,SRPRA,TMEM43,UGDH,WEE1		36
PFOA_03 mg/kg	HAVCR1		other	Inhibited	-2.123	0.00847	B2M,CALR,CCND3,EMC9,FSCN1,JUN,LYN,NFKBIA,NR3C1,ODC1,PLAAT3,PLIN2,PSMB8,PSMB9,SLC29A1,STAT3,TAP2,TMEM19,USP20,XAF1		20
CP-775146	EGR1		transcription regulator	Inhibited	-2.122	0.00813	ACTA2,CASP7,CDC20,CXCL2,EGFR,ENPEP,FAS,FN1,GADD45B,HPGD,JUND,MAP1LC3B,ME1,NFKB1,PNMT,PPARG,SLC4A2,SOD1,TP53,VCAM1	699 (24)	20
PFNA_03 mg/kg	Wnt		group	Inhibited	-2.122	0.157	ADAMTS5,CDH1,CDH2,CTNNB1,EGFR,HAND2,ID2,KDR,PPARG,PPARGC1A,SDC2		11
HFPO4	Hbb-b1		transporter	Inhibited	-2.121	1.17e-05	C8A,CEBPA,FN1,FTH1,FTL,Hamp/Hamp2,Mbl1,NDUFB9,PRLR,SDHA,SERPINF2,TF,UCP2	137 (9)	13
PFOS_10 mg/kg	NANOG		transcription regulator	Inhibited	-2.121	1	ABCB1,CBFA2T3,CCNL2,FOXH1,HOPX,LGALS1,LHX2,NPTX1,RCAN1,TET2,XIAP		11
PFOS_10 mg/kg	DOCK8		other	Inhibited	-2.121	0.289	BBX,IL18,INHBA,PELI1,PLA1A,TRIM21,TSC22D1,Vnn3		8
PFOS_10 mg/kg	TIMP3		other	Inhibited	-2.121	0.0388	APP,BMP4,CTNNB1,FAS,FKBP1A,JUN,SERPINE1,SMAD5,TGFBR3		9
PFOS_10 mg/kg	SASH1		other	Inhibited	-2.121	0.317	BBX,IL18,INHBA,PELI1,PLA1A,TRIM21,TSC22D1,Vnn3		8
PFNA_03 mg/kg	DT-061		chemical reagent	Inhibited	-2.121	0.0189	APEX1,EIF4E,FASN,HSPA8,HSPD1,PHB,RPL27,TERT		8
PFNA_03 mg/kg	SOX7		transcription regulator	Inhibited	-2.121	1	ENG,FGFR1,FLT1,IRF6,KDR,LRP5,PPL,SOX4,TGFBI		9
PFNA_01 mg/kg	Brd4	-1.21	kinase	Inhibited	-2.121	1	APCS,C1R,CFB,ITGAL,KDR,NEK6,PTBP1,SPON2,Tgtp1/Tgtp2		9
PFHxS_10 mg/kg	bromodeoxyuridine		chemical drug	Inhibited	-2.121	1	IFI16,IFIH1,IFIT3,IGFBP3,IGFBP4,INHBA,PML,SERPINE1		8
PFHxS_10 mg/kg	HOXB13		transcription regulator	Inhibited	-2.121	0.0834	AR,BCHE,CCND1,CDKN1A,EPHA7,KLK3,NFKBIA,SLC30A10		8
PFHxS_10 mg/kg	bufalin		chemical reagent	Inhibited	-2.121	0.0626	CBLB,CCND1,CDK4,EGR1,HSPA5,TYMS,YWHAH,YWHAQ,YWHAZ		9
PFHxS_03 mg/kg	DOCK8		other	Inhibited	-2.121	0.324	CCND2,INHBA,PELI1,PLA1A,STAT2,TCF4,TSC22D1,Vnn3		8
PFHxS_03 mg/kg	E2F6		transcription regulator	Inhibited	-2.121	0.00187	CBX5,CDC45,CDC7,GINS2,GMNN,KDM3A,MCM2,MCM3,MCM5,POLA2,PRKAR1A,RBBP4,SRSF1,ZNF451	377 (7)	14
PFHxS_03 mg/kg	CISH		other	Inhibited	-2.121	0.397	CCRL2,CDKN1B,CSNK2A2,DNAJC5,FBXO31,MPP1,PRF1,Zc3h15		8
NafionBP2_06 mg/kg	LARP1		translation regulator	Inhibited	-2.121	0.46	EIF3E,RPL12,RPL17,RPL26,RPL37A,RPS14,RPS7,VIM		8
NafionBP2_06 mg/kg	BAPTA-AM		chemical reagent	Inhibited	-2.121	0.0684	CDKN1A,CISH,COL1A1,CYP3A5,EGR1,JUN,SOCS2,SOCS3		8
NafionBP2_03 mg/kg	CDK19		kinase	Inhibited	-2.121	0.0782	ABAT,ACVR1B,BAIAP2,DCXR,EPHX1,FDFT1,FDXR,MDM2,NINJ1,RPS27L		10
NafionBP2_03 mg/kg	PTTG1		transcription regulator	Inhibited	-2.121	0.0048	ATRX,CCNA2,CCNB1,CHEK1,LIG1,MDM2,PINX1,POLE,RAD51B,XRCC6		10
NafionBP2_0.3 mg/kg	KLF3		transcription regulator	Inhibited	-2.121	0.192	BCL2L2,DFFA,ELP1,GSTK1,HYPK,NUDT8,REEP5,TRABD		8
CP-868388	FOXC1		transcription regulator	Inhibited	-2.121	1	B2M,CLU,FOXA1,HLA-DQB1,IFITM3,IGFBP3,IRF6,PSMB8		8
CP-868388	eflornithine		chemical drug	Inhibited	-2.121	0.0544	APOB,C3,CDK1,FN1,GLB1,MAD2L1,ODC1,PCNA		8
CP-865520	DOCK8		other	Inhibited	-2.121	0.401	CITED2,DAB2,IL18,IRF7,NMI,PELI1,SH3BP5,Vnn3		8
CP-865520	CDH11		other	Inhibited	-2.121	0.00536	AGT,CD9,IGF1,JUP,RAC1,SERPINA1,SLC9A3R1,TJP1	765 (7)	8
CP-865520	GF 120918		chemical reagent	Inhibited	-2.121	0.000669	CPEB2,CTSA,DDIT4,HNRNPK,PLK3,SUPT5H,TP53,USP19		8
CP-775146	IFNAR1		transmembrane receptor	Inhibited	-2.121	0.548	CXCL2,Cxcl9,F10,F7,IDI1,IFIH1,OTC,PLAT,VCAM1		9
CP-775146	prexasertib		chemical drug	Inhibited	-2.121	0.0444	ADM,GADD45B,H1-0,IFIH1,LRP1,NFKBIA,TXNIP,ZFP36		8
Fenofibrate	SAMSN1		other	Inhibited	-2.121	0.327	CXCL10,IRF1,IRF2,NMI,PELI1,PLA1A,TCF4,TIMELESS		8
Fenofibrate	NFATC2		transcription regulator	Inhibited	-2.121	1	CASP3,CRYAB,CXCL10,FAS,IRF1,NMI,PELI1,PTPRK,TCF4		9
WY14643	GMNN		transcription regulator	Inhibited	-2.121	0.00365	ACVR2A,BMPR1A,CDT1,DYRK1A,NRP1,PDGFRA,PEG3,PPP2CA,TNFRSF19,TXNRD1	264 (7)	10
WY14643	SOX1		transcription regulator	Inhibited	-2.121	0.0154	ACVR2A,BMPR1A,NRP1,PDGFRA,PEG3,PPP2CA,TNFRSF19,TXNRD1		8
WY14643	SOX3		transcription regulator	Inhibited	-2.121	0.0254	ACVR2A,BMPR1A,NRP1,PDGFRA,PEG3,PPP2CA,TNFRSF19,TXNRD1		8
PFOA_03 mg/kg	NANOG		transcription regulator	Inhibited	-2.121	1	BMP4,BMPR1B,CBFA2T3,DCN,KDR,LAMA1,LGALS1,LYN,RCAN1,ROCK1,SRRT,ZFHX3		12
PFOA_03 mg/kg	xanthohumol		chemical drug	Inhibited	-2.121	0.0126	ACACA,CCND1,CSRP3,DGAT2,FASN,HMOX1,NPPA,SCD,SRC		9
PFOA_03 mg/kg	SASH1		other	Inhibited	-2.121	0.474	BBX,HHEX,IL18,MARCO,NMI,PLA1A,TSC22D1,Vnn3		8
CP-775146	hexamethylene bisacetamide		chemical reagent	Inhibited	-2.12	7.02e-05	ALAS1,ALAS2,CREG1,FN1,HSPA8,IMP4,NPM1,RACK1,RPL18,SNU13,TCP1		11
HFPO-DA	AR		ligand-dependent nuclear receptor	Inhibited	-2.12	6.61e-06	AQP3,AZGP1,C3,CDO1,Ces1e,Cyp2d22,DHCR24,FKBP4,GSTM1,GSTP1,HSD3B1,HSPA5,MT-RNR2,PIGR,PLTP,SERPINA3,TAT,TF,UGT2B17	67 (8)	19
CP-865520	cigarette smoke		chemical toxicant	Inhibited	-2.12	1.71e-09	ABCA1,AHR,ATF6,C3,CCT5,CLU,CTNNB1,CXCL2,CYP1A2,CYP2E1,DDIT4,EGR1,ESD,FABP5,FN1,FOXO3,FTL,GADD45G,GCLM,GSTA5,GSTM5,GSTP1,HIF1A,HSP90AA1,HSPA9,IGF1,JAK1,MAP1LC3A,MAP1LC3B,MAP2K3,MAP3K1,MYD88,NFE2L2,NFKB1,NFKBIA,NQO1,PPARA,PPARG,PRDX1,PRKCZ,PSMD1,PTP4A1,PTPRB,RAMP2,RELA,RPS6,SERPINA3,SOD3,SP1,SREBF1,TCN2,TCP1,Tmsb4x (includes others),TNFRSF1A,TP53,TSC2,TTC3,UGDH,USP19,VEGFA,XBP1	1163 (23)	61
NafionBP2_06 mg/kg	NR1H4		ligand-dependent nuclear receptor	Inhibited	-2.118	5.69e-14	ABCC2,ABCC3,ABCC4,ABCG8,ABHD5,ACACA,ANPEP,APOA5,ATP8B1,BGN,Ccl2,CCNE1,CEBPA,CEBPB,Ces1g,COL1A1,COL5A2,CPT2,CTSC,CTSZ,Cyp2b13/Cyp2b9,CYP2B6,CYP3A5,CYP7A1,CYP8B1,DDAH1,ENPEP,FABP2,FABP5,FAS,FASN,FGB,GSTA3,Gsta4,GSTA5,GSTM1,Gstm3,GSTM5,KNG1,LAMA4,LCN2,NR0B2,NR1I2,Orm1 (includes others),PNPLA3,PON1,PPARA,PPARGC1A,RARRES2,S1PR1,SCARB1,SDC1,SERPINA1,SERPINC1,SLCO1B3,SREBF1,SULT1E1,TGM2	673 (19)	58
PFHxS_10 mg/kg	PTP4A1		phosphatase	Inhibited	-2.117	1.39e-05	AARS1,ACLY,ACTR2,ALDOA,APC,B3GNT2,CDPF1,CRK,CSNK2A1,DDX5,ELAVL1,FASN,FKBP1A,FMR1,GMPS,HNF4A,HNRNPF,IFI16,IGF2BP1,IGFBP7,MAP3K1,MAP3K2,MAP3K5,MAPK8,MYADM,PIK3CA,PIK3R1,PPP1R12A,PRDX1,RAN,RBAK,ROCK1,SEPTIN11,SOS1,STMN1,TAGLN2,TKT,VIM,ZEB1		39
PFNA_03 mg/kg	ShK-223		chemical reagent	Inhibited	-2.117	0.0163	ARID1A,BAG4,Brd4,CCNG2,CHN2,CP,FCGR2A,HAT1,IKBKB,IL1RN,IRF2,ITGB5,KDM2B,KDM3A,LAMP2,LGMN,LIG1,LTBR,MAFB,NCOR2,PRKAR1A,PTPN6,RALA,SLCO2B1,TM4SF1,TMCC3,XIAP		27
PFNA_03 mg/kg	FADD		other	Inhibited	-2.117	0.000607	ASB13,CCND2,CDK1,CDKN1A,CDKN1B,CTNNB1,CXCL2,DDX58,DHX58,EGR1,EIF2AK2,ETNK1,FAS,GADD45B,IFIH1,IFIT1B,IRF5,JUN,JUNB,MAP3K1,NFIL3,PSMB8,RC3H2,RIPK1,RNPC3,Sp100,STAT2,TNFAIP3	1267 (20)	28
HFPO-TA_0.02 mg/kg	CYP27A1	-1.29	enzyme	Inhibited	-2.117	1.6e-05	AGT,CYP2B6,CYP3A5,CYP7B1,SREBF1	90 (7)	5
PFOA_03 mg/kg	CREB3L3	1.64	transcription regulator	Inhibited	-2.116	6.81e-06	APCS,APOA4,APOA5,CIDEC,CRP,CYP27A1,CYP2B6,CYP7B1,G6PC1,Hamp/Hamp2,IGFBP2,PCK1	137 (3)	12
PFOS_03 mg/kg	TNF		cytokine	Inhibited	-2.116	0.0144	ACADM,ACOX1,ACSL1,ACSL3,ACSL5,ADAMTS5,ANGPTL4,ARID5B,CPT1B,CPT2,CYP2C8,DMD,DUSP14,ECH1,EGFR,FGFR1,GBA2,GPD1,HIPK3,IGFBP2,KRT23,MFSD2A,MYH10,PEX11A,PLA1A,POSTN,RBP1,RNASE2,S100A10,SLC16A5,SLC1A2,SLC22A4,TERT,TNFSF10		34
NafionBP2_06 mg/kg	polyunsaturated fatty acids		chemical - endogenous non-mammalian	Inhibited	-2.116	0.000109	ACACA,ACOX1,ELOVL6,FASN,FGF21,RPS14,SC5D,SCD	602 (17)	8
NafionBP2_06 mg/kg	GIP		other	Inhibited	-2.116	0.0648	ACLY,BAX,Ccl2,CEBPA,PPARGC1A,SERPINE1		6
HFPO-TA_0.02 mg/kg	PML		transcription regulator	Inhibited	-2.115	1.38e-06	ACADL,ACADM,ACADS,ACOX1,APOA1,CDKN1A,EGFR,HADHB,HSPB1,LPL,PDK4,SCD,SREBF1	184 (17)	13
HFPO-DA	1,4-bis[2-(3,5-dichloropyridyloxy)]benzene		chemical toxicant	Inhibited	-2.115	1.56e-23	ACADL,ACADM,APOA1,Ces2a,CPT1A,CYP1A2,CYP27A1,Cyp2b13/Cyp2b9,CYP2B6,CYP2F1,CYP3A5,CYP7A1,DIO1,G6PC1,GSTP1,HMGCS2,PNPLA2,SCD,Slco1a4,SLCO1B3,UGT2B17,UGT2B7	73 (3)	22
PFOA_03 mg/kg	n-3 fatty acids		chemical drug	Inhibited	-2.113	1.79e-05	ADK,CBS/CBSL,ELOVL6,FADS1,FADS2,FASN,GNMT,HMOX1,HSPA5,MAT1A,PEMT,PIK3R1,PKLR,SCD,SDC1,SLC2A2	651 (17)	16
PFNA_01 mg/kg	NCOA2		transcription regulator	Inhibited	-2.112	1.89e-05	ABCB11,ACOT1,ALDH1B1,APC,APOA4,APOM,BAZ2A,BMP2,C1R,CDKN1A,CYP2B6,Cyp2c40 (includes others),FGB,FST,GLO1,GPD2,GPX4,GSTM5,GSTO1,HLA-A,HMGCS1,IDI1,IFIT1B,Ifitm1,KHK,LECT2,LIPG,LPIN1,LPL,LYZ,Nedd4,NFKBIA,NQO1,P2RY13,PLIN2,PLTP,PPP1R3B,PRDX1,SRXN1,THRA,TSC22D3	1348 (24)	41
PFNA_03 mg/kg	mir-33		microRNA	Inhibited	-2.112	0.00296	ABCA1,ACACA,AGT,CPT1A,CROT,FABP4,HADHB,LPL,PPARG,PPARGC1A		10
PFOA_03 mg/kg	Creb		group	Inhibited	-2.112	0.00216	Abhd1,ADK,ARPC5,BACE1,CCND1,CD5L,CDKN1A,CFLAR,CIDEC,COMT,CPT1A,CSF1R,CTH,CTSB,CXXC1,DKK1,EIF4EBP2,ELL,EPHB4,FAS,Foxn3,Foxp1,FSCN1,G6PC1,GABPB2,GDPD3,GSTM4,IFI16,IGF1,JUN,MALAT1,MAPK8,MAT2A,MCM3,NDUFA3,NR3C1,NRN1,PCK1,PDE4B,PGK1,PPARGC1A,PSENEN,SELENOF,SLC25A44,Slco1a4,SMAD4,STMN1,SYNPO,TF,TFG,THAP1,TNFRSF11B,ULK1	966 (22)	53
PFHxS_10 mg/kg	PTEN	-1.68	phosphatase	Inhibited	-2.112	4.01e-22	ABCC4,ABHD4,ACAA1,ACAA2,ACACA,ACO2,ACOX1,ACSL1,ADAMDEC1,Akr1c12/Akr1c13,AR,ARHGAP5,ASPH,ATP5F1A,AURKA,AURKB,BCL2L11,BIRC5,BRPF1,CA2,CA3,CA8,CADM3,CBX4,CCNB1,CCNB2,CCND1,CCND3,CDC20,CDH1,CDH2,CDK4,CDKN1A,CDKN1B,CEBPB,CELSR1,CHD1,CHEK1,CITED2,CLDN1,CLTA,COQ10A,CPEB3,CS,CSNK1E,CTNNB1,CTSB,CTSZ,CYP27A1,DEGS1,DNPH1,DYRK1A,ECI2,EFNB2,EGFR,EHHADH,ELOVL6,ENTPD8,EP400,ERCC8,ERRFI1,ESR1,ETS2,ETV3,EZH1,FAS,…	1272 (18)	222
PFNA_03 mg/kg	forskolin		chemical toxicant	Inhibited	-2.112	2.78e-09	ABCA1,ACOX1,ACTB,ADCY9,ADGRL2,ADM,ADSL,AGL,AGTR1,AKAP13,ALDOA,ALDOC,ALPL,AQP3,ATP1B1,ATP6V0B,ATP6V1B2,ATP9A,AVPI1,AXIN2,BCL2L11,BDNF,BHLHE40,BIRC5,CALR,CCNB1,CCNB2,CCND1,CCND2,CCND3,CD163,CD9,CDC42SE1,CDH2,CDK4,CDKN1A,CDKN1B,CGREF1,CHKB,CIDEC,CNP,COL18A1,CREB1,CREBL2,CREM,CTNND1,CXCL2,CYP17A1,CYP1B1,CYP2C9,CYP3A5,DAPK1,DNM1L,DUSP14,ECM1,EFNB2,EGLN3,EGR1,EMD,ERRFI1,ESR1,FAH,FAS,FGF21,FGFR2,FKBP5,F…	1596 (21)	192
Fenofibrate	LY294002		chemical drug	Inhibited	-2.111	0.00231	ABCG2,ACAT1,ACSS2,ADIPOR1,ADIPOR2,BAD,BDNF,BRAP,CASP3,CCND1,CD36,CDK2,CKS2,CXCL10,DHCR24,DUSP6,EGFR,ENTPD1,ERBB3,ESR1,ETS2,F3,FAS,FGF21,GDF15,GPD1,GPD2,HEXIM1,HIF1A,HMGCS1,IER2,IGHM,IL1RN,IRF1,KLF10,LAMB3,MAT2A,MCL1,ME1,MEN1,MFN2,MTTP,MXD1,NFE2L2,NR4A2,PDE4B,PKLR,PLPP3,PTPRJ,RBL2,REN,SLC38A3,TFAM,TFPI2,VEGFA,WNT7A,ZFP36L2	606 (17)	57
HFPO-TA_0.02 mg/kg	KDM6A		enzyme	Inhibited	-2.111	6.38e-11	A1CF,ALB,CFI,F2,GC,HNF4A,IGFALS,PROC,TTR,UGT2B10,VTN		11
HFPO4	Vegf		group	Inhibited	-2.111	0.00274	Acaa1b,Acot1,ACOT2,ANPEP,APOM,ASNS,CRY1,CXCL12,CYP4A11,EBP,EHHADH,ELOVL3,ENPP2,FABP4,FKBP5,FN1,GJB2,HERPUD1,HOPX,ID1,IGFBP4,IL1R1,MIF,MYC,PC,PDK4,PEMT,PHLDA1,SLC27A1,SLCO2B1	355 (20)	30
PFNA_03 mg/kg	PAF1		other	Inhibited	-2.111	0.214	ARL4A,CITED2,DDX58,IFI44,IFI44L,IFIT3,IFITM3,MXD1,SDC4,SERPINE1,TENT5A		11
NafionBP2_06 mg/kg	chromium		chemical drug	Inhibited	-2.111	0.00562	ABHD4,CYB5A,Gsta4,NQO1,PGD,PSENEN,TM2D2,TNFAIP2,TOR1B,ZKSCAN3,ZWINT		11
CP-868388	BMS-690514		chemical drug	Inhibited	-2.111	0.000127	BAG2,CDK1,CYCS,DNAJB6,HSP90AA1,HSPA8,HSPE1,MCM10,MCM4,PCNA,PPARG	644 (7)	11
CP-868388	LAS1L		other	Inhibited	-2.111	0.0244	ANGPTL4,BAX,BCKDHB,CCNG2,FGGY,GSTT2/GSTT2B,MAP1LC3B,MAPK1,MCM10,PLA2G7,WARS1		11
CP-868388	KDM6A		enzyme	Inhibited	-2.111	0.00282	CFI,CYP3A7,F2,GC,HNF4A,IGFALS,PAH,PROC,TTR,UGT2B10,VTN		11
CP-868388	SYVN1		transporter	Inhibited	-2.111	4.96e-05	ADCY9,AHR,APLP2,ATP1A1,ATP1B3,ATP6AP1,CD151,CTPS1,DAB2,DUSP1,FAS,GANAB,GGCX,HLA-A,HNRNPM,LAPTM4A,NDFIP2,NFE2L2,PSMC3,RAB10,RPL10,RPL18,RPN2,SIRT2,SLC16A1,SLC2A3,SLC6A6,SLC7A2,TLE5		29
CP-868388	DSCAML1		other	Inhibited	-2.111	0.217	ANK3,EGFR,GADD45G,IPO4,JAK3,KLF9,NGEF,PLCB1,PLD1,RACK1,TUBB3		11
CP-865520	HDL-cholesterol		complex	Inhibited	-2.111	0.0013	APOB,CYP4V2,CYP51A1,DHCR7,EGR1,EIF2S2,FDFT1,HMGCS1,HNRNPD,IDI1,SLC2A2		11
CP-865520	BMS-690514		chemical drug	Inhibited	-2.111	0.000266	BAG2,CDK1,CYCS,DNAJB6,HSP90AA1,HSPA8,HSPE1,MCM10,PCNA,PPARA,PPARG	738 (7)	11
PFOA_03 mg/kg	PDK1	-1.49	kinase	Inhibited	-2.111	0.0824	ARSA,CCNB2,CDC20,CDK1,FOXO1,MAP3K14,NRN1,PIK3R1,PTEN,PTPN11,SSH2		11
PFHxS_03 mg/kg	WBP2		transcription regulator	Inhibited	-2.107	0.134	APOB,BMP4,C2orf69,CTNNB1,CXCL2,EGR1,FOXQ1,HSD17B10,JUN,KIFBP,LIPG,MTMR1,OGA,PRKACA,SIGMAR1,SOX4,TEF		17
CP-775146	CREB3L3		transcription regulator	Inhibited	-2.105	9.89e-05	APOA4,APOA5,CRP,Cyp2b13/Cyp2b9,CYP2B6,CYP7B1,PCK1,PPARA		8
PFHxS_10 mg/kg	lactacystin		chemical - protease inhibitor	Inhibited	-2.104	0.000279	ACTB,AKR1B1,APOB,APP,ATP1A1,BAK1,BIK,CBL,CCND1,CCND2,CCND3,CCRL2,CD9,CDKN1A,CDKN1B,CFL1,CFLAR,CPOX,CTSD,EIF4E,ESR1,FAS,H2AC16,HLA-A,HMGB2,HNRNPA2B1,HSP90B1,HSPA5,HSPB1,ITCH,LDLR,MCM10,MDM2,NCOA2,NFKBIA,NR3C1,OPTN,PAK2,PEBP1,PRLR,PTEN,RABIF,RAD51,RANGAP1,RICTOR,SH3BGRL,SMAD4,SNTB2,STMN1,TCERG1,TXN,VHL,XIAP	1548 (19)	53
PFNA_03 mg/kg	tunicamycin		chemical - endogenous non-mammalian	Inhibited	-2.103	8.87e-12	ABCB1,Abcb1b,ABCG2,ACACA,ACOX1,Arf2,ATF4,ATF6,BACE1,BIK,CALR,CCND1,CCND3,CD36,CDH1,CDKN1A,CDKN1B,CLPP,CPT1A,CPT2,CREB3L2,CXCL2,CYP1A2,DGAT2,DNAJB11,DNAJC3,EGFR,EGR1,EIF4EBP1,ERLEC1,ERN1,ERO1B,ETS1,FASN,FGF21,FITM2,FN1,GADD45A,GADD45B,GOLGA3,GOSR2,GPT2,GRN,Hamp/Hamp2,HDLBP,HERPUD1,HSD11B1,HSP90B1,HSPA5,HSPA9,IBTK,IHH,INSR,KDELR2,LGR5,LMAN1,LPIN1,MANF,MFSD2A,MLXIPL,MORF4L2,MTDH,MTHFR,NAPA,NCOA3,NDR…	989 (17)	94
PFHxS_10 mg/kg	TGFB1		growth factor	Inhibited	-2.102	1.67e-12	ABCA1,ABCD1,ABCG2,ACAA2,ACKR2,ACLY,Acot1,ACSL3,ACSL6,ACVR1,ADCY9,ADK,AFM,AFP,Akr1c19,ALDH3A2,ALDOA,AMD1,ANGPTL4,ANKH,ANPEP,ANXA2,AOPEP,AP3S1,APOB,APP,AQP1,AQP8,AQP9,ARHGAP24,ARID5B,ARL4A,ASPM,ASS1,ATF4,ATG4B,ATM,ATXN1,BCL2L11,BDNF,BGN,BHLHE40,BIRC5,BMF,BMP4,BMP6,BUB1B,C1R,C1S,C2,CAB39,Calm1 (includes others),CAMK2N1,CAP1,CAPN15,CAPRIN1,CASP8,CBFA2T3,CBR3,CCDC28A,CCN1,CCNA2,CCNB1,CCNB2,CCND1,CCND2…	1778 (22)	433
PFHxS_03 mg/kg	ILF3		transcription regulator	Inhibited	-2.102	0.00953	ACAT2,ACSS2,ALCAM,CHKA,EGFR,FADS2,FDPS,FKBP5,FMN1,ID2,IL1RN,MCM5,MGLL,NSDHL,PPARG,SCD	484 (7)	16
CP-865520	FHIT		enzyme	Inhibited	-2.1	0.0182	IPO7,RAB11A,RAB1A,RAB5A,RAB7A,RAC1,RAN,RHOC		8
NafionBP2_03 mg/kg	vorinostat		chemical drug	Inhibited	-2.099	0.000367	AR,AURKA,BIRC5,BRCA1,CCNB1,CD1D,CD74,CDK1,CDYL2,CFLAR,CHKA,CISH,CYP8B1,EGR1,HLA-DQB1,HMGCR,LIPG,MCM2,MMP15,PLIN4,RAD51,S100A8,SEMA3A,SLC1A2,SOCS3,SREBF1,ST3GAL5,TOP2A	439 (25)	28
NafionBP2_06 mg/kg	BMP10		growth factor	Inhibited	-2.099	0.000463	AHSG,BDH1,Ccl2,CD74,CFI,CHRNA2,COL1A1,CX3CR1,ECM1,FCGR3A/FCGR3B,FGFR2,HLA-A,HPGD,ID2,LCN2,SERPINA3,Serpina3g (includes others),SHMT1,SKIL	257 (7)	19
PFOA_03 mg/kg	ALB		transporter	Inhibited	-2.098	0.0746	AGT,CASP3,CDKN1A,ERN1,FN1,HSPA5,MFN2,SCD,SYNPO		9
PFOA_03 mg/kg	OSM		cytokine	Inhibited	-2.098	8.12e-06	ABCC3,ABCC4,ACAA1,ACOT2,ACSL3,ACSL5,ADH5,AMACR,ANXA2,ASNS,ATP9A,B2M,BAIAP2,BBOX1,BLMH,C1R,C1S,CADM4,CBX3,CCND1,CDA,CDKN1A,CLPP,COX6B1,CRP,CTSH,CXCL12,CXCL2,CYP4F3,DHRS7,ECM1,ERBB3,ETFB,FASN,FETUB,FGA,FGB,FMO5,FN1,GFUS,GOLGA2,GRHPR,Hamp/Hamp2,HLA-A,HMOX1,HSD11B1,HSPA5,IFI35,IL13RA1,IL18,JUN,KLK13,LIFR,LSM4,MGLL,MPDU1,MRC1,MYD88,NMT2,NOMO1 (includes others),PDLIM5,PGK1,PIGR,PKIG,PLLP,POMC,PSMB8,PSM…	1016 (21)	93
PFNA_01 mg/kg	TLR7		transmembrane receptor	Inhibited	-2.098	1	Abi3bp,AGT,CD38,CDKN1A,CXCL2,ETV5,HIVEP2,IFI35,IFI44,IFI44L,IFIT1B,IFIT3,IL1R1,IL4I1,ISG20,NFKBIA,PTPN6,RSAD2,STAT2,SYCP3,ZAP70		21
PFNA_01 mg/kg	Growth hormone		group	Inhibited	-2.098	5.46e-05	ACAA1,ACSL1,ACTB,AGT,AKR1B1,ANGPTL4,BMP2,BMP4,CA3,CCND2,CD36,COL18A1,COMT,CROT,CTH,CXCL2,CYB5B,CYP2C8,CYP2C9,Cyp4a14,DECR1,EGFR,FGFR3,FN1,FOS,GCDH,GHR,GSTM1,GSTM5,HADH,HADHB,ID1,IGF1,IGF1R,IGFALS,IGFBP5,INSR,JUN,LIPE,LPL,MT-ND5,NFKBIA,NOX4,NR2F6,PDK4,PRLR,SCARB1,SLC2A1,SOD1,SP1,TCF21,UGDH,XDH,YWHAZ,ZEB2	1316 (21)	55
NafionBP2_06 mg/kg	RBL1		transcription regulator	Inhibited	-2.096	1.9e-06	AURKB,CASP6,CCNA2,CCND1,CCNE1,CDK1,CDKN1A,FAS,MCM2,MCM3,MCM5,MCM6,MCM7,NEK2,PLK1,PPARGC1A,RRM1,RRM2,TP53,VEGFB,ZEB1	694 (17)	21
NafionBP2_0.3 mg/kg	APP		other	Inhibited	-2.096	0.0404	Anp32a,ARG1,BCL2L2,C4A/C4B,DDAH1,EGR1,GBP2,GBP4,GSK3A,HLA-E,HSPE1,IFI16,Ifitm7,IL13RA2,PIK3R1,PPARG,RCAN1,RPS6,SIRPA,SOCS3,SPTAN1,UBE2K		22
PFHxS_03 mg/kg	AR		ligand-dependent nuclear receptor	Inhibited	-2.095	4.1e-07	Akr1b7,ALDH1A1,AMHR2,AQP8,ASB7,ATP5F1A,AVPR1A,B4GALT6,BCL2L11,BIRC5,BMP4,BUB1B,CACNA1C,CADM3,CCNA2,CCND1,CDCA5,CDH1,CDH2,CDKN1B,CEBPB,Ces1e,CFLAR,CIT,CITED4,COTL1,CSRP3,CTNNB1,CXCL12,CXXC5,DDX58,DEGS1,DHCR24,DRD4,DSG2,DYRK1A,EDNRB,EGFR,EGR1,EHD3,ELK4,ELOVL2,ERN1,ERO1A,FGFR2,FKBP5,FOXA1,FOXO1,GADD45G,GAS2L1,GPD1,HLA-A,HSD3B1,HSPA5,IGF1,IGSF8,KCNH2,KIF22,KLK3,LMAN1,LRATD1,Marcks,MCM2,MRPL14,MSMO1,M…	841 (19)	106
NafionBP2_06 mg/kg	ILF3		transcription regulator	Inhibited	-2.095	7.77e-06	ACAT2,ACSS2,ACTG1,ALCAM,ANXA5,CCNE1,CD9,CFH,DHCR7,EGFR,FABP5,FDPS,FKBP5,ID2,IL1RN,MCM5,MGLL,MVK,NSDHL,SCD,SLC3A2,TNFRSF12A		22
CP-865520	PML	-1.21	transcription regulator	Inhibited	-2.094	2.25e-12	ACADL,ACADM,ACADS,ACOX1,ACSL4,AKR7A2,APOA1,BAX,CACYBP,CDH2,CFL1,DNAJB6,DNAJB9,EGFR,FABP1,FAS,FTL,GCLM,HADHB,HMGCS1,HSD17B7,ID2,IDI1,IFIH1,IRF7,JUP,LDLR,LIPC,LPL,LYZ,MAPK1,ME1,NDRG1,NFE2L2,NQO1,PCBP2,PDK4,PLSCR1,PML,PRDX1,PSMB8,RXRA,SLC25A20,SREBF1,STIP1,STMN1,TAP1,TP53,TXN	1049 (23)	49
CP-865520	IFT88		other	Inhibited	-2.094	0.000357	ACAT2,ACLY,CEBPA,CYP51A1,FABP4,FOXA2,HMGCS1,IDI1,MVD,NSDHL,PPARG	915 (12)	11
HFPO-TA_0.1 mg/kg	arsenic trioxide		chemical drug	Inhibited	-2.094	8.21e-08	ATP5MC3,ATP5PB,CALR,CCND1,COX6B1,COX7B,CST3,DHCR24,DNAJB11,FAS,FASN,FN1,FTH1,GLRX,HSP90AB1,HSPA5,HSPE1,HYOU1,LOC102724788/PRODH,ME1,MT-ND6,MYC,NDUFS2,NFE2L1,P4HB,PDIA6,RAB4A,RTN4,SCD,SDHD,SREBF1,UQCR11,UQCRFS1	389 (22)	33
NafionBP2_03 mg/kg	imatinib		chemical drug	Inhibited	-2.093	0.0714	ATP6AP1,AURKA,BIRC5,BIRC6,BRCA1,CASP7,CCNA2,CCNB1,CFLAR,CHEK1,CXCL12,ECT2,MCM3,MDM2,MED17,NDUFA12,NQO1,PIK3CB,PLK1,RAB4A,RAD51,RASA2,TFRC		23
PFNA_01 mg/kg	puromycin aminonucleoside		chemical reagent	Inhibited	-2.093	0.000197	ACTB,AGXT,ANXA2,AQP1,BCAR1,C4A/C4B,CD36,CP,CYP2B6,CYP3A5,ETFB,FCGR2A,FGA,FGB,HADH,HADHA,HSPD1,LAMC2,MRC1,NOX4,PLA1A,PSMB10,PSMB8,RCN1,S100A10,SCARB1,Tpm1,UPP1,VIM		29
CP-865520	androgen		chemical drug	Inhibited	-2.092	0.000109	C4A/C4B,CA2,CA3,CA8,CASP7,CRP,CTNNB1,CTSB,CTSV,CTSZ,EED,ERBB3,FES,FGFR2,FOXO3,GNMT,IGF1,IGFBP2,NFKBIA,PARK7,PTEN,PTPRK,SDC4,SMAD1,SMAD2,SOX4,STAT3,TLE5,TPT1,TRADD,TSC2,VMP1,VNN1,Vnn3	1031 (21)	34
CP-865520	dexamethasone		chemical drug	Inhibited	-2.092	1.25e-28	2610201A13Rik,ABCA1,ABCB4,ABCC3,ABCC6,ACADL,ACADM,ACADS,ACLY,ACOT7,ACOX1,Acp5,ACSL1,ACSL4,ACTB,ACY3,AGT,AKR1C1/AKR1C2,AKR1C4,ALAS1,ALDH1A1,ALDH2,ALDOB,ANGPTL4,ANPEP,AP3S1,APOA1,APOA4,ARHGDIA,ATP1A1,ATP6V1C1,AUH,AUP1,B2M,BAD,BAG1,BAX,BGN,BHMT,BIRC2,BMP1,BMPR1A,BNIP3,BSG,C1QB,C3,C4bp,C5,C9orf72,CA2,CA8,Calm1 (includes others),CAST,CBR1,CCNG2,CD36,CD47,Cd59a,CD74,CD8B,CDH2,CDK4,CEACAM1,CEBPA,CES1,CF…	1082 (18)	396
PFNA_01 mg/kg	PRL		cytokine	Inhibited	-2.092	1.56e-08	ABCG2,ACTB,ADAR,ANXA2,ARF3,CAMK2N1,CAPN2,CDKN1A,CPD,CTSA,CTSB,CTSD,DCN,DDX58,DTX3L,ECM1,EGFR,EIF2AK2,ESR1,FN1,FOS,GNA12,GSTM1,HERPUD1,HSD17B7,Hsd3b4 (includes others),HSPD1,ID1,IDE,IFI35,IFI44,IFI44L,IFIH1,IFIT3,IGFALS,IGFBP5,JAK2,JUN,MAFG,Marcks,MLKL,NUPR1,ODC1,PAQR7,PARP12,PARP14,PCOLCE,PDGFRA,PDIA5,PDK4,PLSCR1,PRLR,PSME1,PTK2,RNASE4,RSAD2,SCARB1,SCP2,SDC1,SERPINA3,SLC10A1,SOD1,STAT2,STAT3,Svs5…	1396 (25)	73
PFOS_10 mg/kg	PD98059		chemical - kinase inhibitor	Inhibited	-2.092	8.35e-06	ACOT7,AGT,AGTR1,ALDOA,AMD1,ANPEP,AR,ARPP19,BCL2L11,BCL6,CA2,CCNB1,CCND1,CD36,CDH1,CREB1,CTNNB1,CYP17A1,CYP1B1,DENND2B,DNAJC3,EDNRB,EGFR,EIF2AK3,EIF5,ERRFI1,F2R,F3,FABP4,FAS,FASN,FN1,GJA1,GPI,HADHB,HGF,HNRNPA2B1,IGF1,INSR,JUN,KIF22,KLF15,KRT8,LAD1,LAMA3,LAMP2,LDLR,LIFR,LIPG,MAT2A,MGLL,MXD1,MYC,ODC1,PCK1,PCSK6,PCYT1A,PDGFA,PIK3R1,PLA1A,PTTG1,RAN,RECK,RETSAT,RNASE4,S100A10,SCNN1A,SEC14L2,SERPINE1,SI…	840 (20)	85
PFNA_01 mg/kg	KDM5B	-1.48	transcription regulator	Inhibited	-2.092	1	AP4S1,ASF1A,AURKA,BUB1B,DHCR24,DLGAP5,ESR1,FGFR2,FOXA1,FST,HACD1,PIR,POLB,PRLR,SMARCA2,TMEM14A,TNFSF13,TUBB2A		18
CP-868388	CD40		transmembrane receptor	Inhibited	-2.091	0.434	A4GALT,BAX,Ccl2,CDK4,CXCL12,DUSP1,EDEM1,FAS,FCGR2B,HLA-DQB1,HSP90B1,IL18,IL1RN,IL6R,KLF9,Ly6a (includes others),NFKB1,PSMB10,RELA,TAP1,TP53,XBP1		22
PFNA_01 mg/kg	Gsk3		group	Inhibited	-2.09	0.379	ATF4,BACE1,BCL2L11,CFLAR,Dleu2,EGFR,ESR1,FOS,IGF1R,JUN,KDR,XIAP		12
CP-865520	CSF3		cytokine	Inhibited	-2.089	0.00195	ARHGDIA,BAX,CDK4,CEBPA,CISH,CST3,CTNNB1,CTSD,CXCL12,CXCL2,EGR1,ENPP2,FGB,GADD45B,GADD45G,IGF1,IL1RN,JAK3,LYZ,NFIL3,NME2,ODC1,PLSCR1,PPARG,RARA,STAT3,TNFRSF1A,TNFRSF1B,TP53,VEGFA,YPEL3	914 (15)	31
Fenofibrate	U0126		chemical drug	Inhibited	-2.088	0.00106	ABCG2,ACLY,ALDH1L1,ALPL,BAD,BDNF,BRAP,CCND1,CCNG2,CD36,CDK2,CHGA,CLCF1,CXCL10,CYP21A2,DBH,DUSP6,DUSP7,EEF1E1,EGFR,ENPP4,ESR1,F3,FAIM2,FAM53B,FGFR2,FURIN,G0S2,GADD45B,GDF15,HIF1A,HSD17B7,IER2,IGHM,IHH,INPP4A,IRF1,KDSR,KLF10,let-7,MAT2A,MCL1,ME1,MTTP,NFE2L2,NR4A2,PAWR,PAX6,PTPRJ,REN,SFI1,SFTPC,SLC25A20,SPNS2,SREBF2,TBP,TFPI2,TGM2,TPM3,VEGFA	598 (15)	60
PFOA_03 mg/kg	NONO	-1.27	transcription regulator	Inhibited	-2.087	0.312	ACACA,ARL5B,CLEC4F,DDX58,EIF2AK2,FASN,IFIH1,IFITM2,LY6E,PARP9,PDE4A,PDE4B,PI4K2B,RTP4,SERPING1,XAF1		16
PFNA_03 mg/kg	THRA	-1.73	ligand-dependent nuclear receptor	Inhibited	-2.087	0.0146	ACACA,ANGPTL4,APOA5,ATF4,BMP4,CCND1,CDKN1A,CDKN1B,CPT1A,CTNNB1,CTSB,CTSD,CXCL2,EHHADH,ENG,FASN,FGFR1,FGFR3,FST,GPD2,IGF1,INHBA,JUN,KLF9,LAMP2,LDLR,LPL,PCK1,POR,PPARG,PPARGC1A,PTTG1,RCAN2,SERPINE1,SLC6A12,SYT12,TFAM		37
PFOA_03 mg/kg	CD3		complex	Inhibited	-2.086	1.34e-06	AARS1,ALAS1,ANAPC1,ANG,ATF2,ATF4,C1R,C2,CASP3,CASP8,CBL,CCND1,CCND3,CD74,CDK1,CEACAM1,CFLAR,CUL4A,CYCS,DAD1,DDT,DHRS4,DPP4,DUSP11,EIF1B,FAS,FKBP1A,FKBP2,FTL,FYN,GDI2,GFUS,GTPBP4,H2AC6,HINT1,HMGN1,HOMER2,HPX,HS2ST1,HSP90AA1,HSPA5,HSPE1,IFI35,IGF1,IL1RAP,ITCH,ITGA4,ITGB5,ITPR1,JAK1,JAK2,JUN,LAMP1,LRP1,LYN,MACROH2A1,MCM5,MDH2,MRPL11,NAGA,NFAT5,NFE2L2,NFKBIA,NKTR,NME1,NUDT1,OAZ1,ODC1,PABPC4,PCYOX1,PD…	954 (22)	106
CP-775146	CCR2		G-protein coupled receptor	Inhibited	-2.086	0.204	BGN,COL14A1,CXCL12,CXCL2,Cxcl9,DCN,FN1,IGF1,TGFBI		9
PFHxS_10 mg/kg	CHUK	-1.6	kinase	Inhibited	-2.085	0.0775	CCNB1,CCND1,CDKN1A,CDKN1B,CEBPB,CHUK,CLDN1,COL18A1,CP,CTSB,CTSZ,CXCL12,CYP7B1,DCN,ENPP2,FAS,GADD45B,GCH1,GM2A,GRN,HES6,HLA-A,HSP90AA1,IFI16,IFI35,IFIT1B,IL1RN,KCNH2,LIFR,MAT2A,NAGLU,NFKB2,NFKBIA,NOCT,OGN,PLK1,Prl2c2 (includes others),RCAN1,RGS16,SLC16A2,SNX10,TNFAIP2,TNFRSF1B,VCAM1		44
PFNA_03 mg/kg	HOXA11-AS		other	Inhibited	-2.085	2.51e-05	CDH1,CDH2,CDKN1A,CTNNB1,SNAI2,STAT3,ZEB1,ZEB2	1062 (14)	8
CP-868388	SIM1		transcription regulator	Inhibited	-2.082	4.13e-05	ALAS2,ANG,ANGPTL4,APOA5,APOC4,ARID1A,BAG6,CAMLG,CFL2,CMKLR1,COPZ2,CXCR5,CYBA,EGFR,EGR1,ELL2,FKBP3,GRIN1,HGFAC,HLA-A,IGFBP4,IL6R,ITIH3,LAMB3,LCAT,LIFR,MTPN,NACA,NDUFA1,NGEF,PLCB1,SELENBP1,SIN3B,SMARCD2,SNX5,ST6GALNAC6,TXNRD3,UBA1,ZFP36L1		39
WY14643	trichostatin A		chemical drug	Inhibited	-2.082	0.000154	ABCB10,AGRN,ANXA6,APP,BAIAP2,BAK1,BIK,BMPR1A,BTG1,CA5A,CASP3,CDKN1B,CXCL12,CYP2A6 (includes others),DDX6,DNMT1,DNMT3A,DYRK1A,E2F8,EIF2AK2,EIF4G1,FGFR4,FOXM1,GHR,GSTA3,HDAC11,HLA-DRA,HMGCR,HMGCS2,HNRNPD,ID1,ING1,MAP4,MYO9B,NARF,NDRG2,NRP1,OAT,OPRM1,PAFAH1B2,PAH,PBX2,PPARG,PTEN,PTGS1,RAD23B,RAF1,RAN,RARB,SDC1,SDC2,SIRT7,SLC1A2,SMARCC1,SP1,SREBF2,TGM2,TIMP1,TIMP2,TK1,TMEM30A,UBIAD1,UTRN,WDR77	437 (20)	64
PFHxS_10 mg/kg	TOB1		transcription regulator	Inhibited	-2.08	5.48e-07	ATM,CCNA2,CCND1,CDKN1A,CDKN1B,CHEK1,DPP7,GMNN,HJURP,MBNL2,MIS18A,MIS18BP1,MKI67,NBR1,PCBP4,RBBP6,SON,SPDL1,STAG1,TCN2,TP53RK,UBA6,UBE2T	1246 (19)	23
CP-868388	IL6R	-1.22	transmembrane receptor	Inhibited	-2.078	0.0554	CD36,CXCL2,FN1,IGF1,IGFBP5,IL6R,IL6ST,NAMPT,NFKB1,PENK,SAA1,SERPINA3,STAT3		13
[truncated: 9,137 more rows]
