# Supplementary material for: Hepatic Transcriptome Comparative In Silico Analysis Reveals Similar Pathways and Targets Altered by Legacy and Alternative Per- and Polyfluoroalkyl Substances in Mice
Source: Toxics. 2023 Nov 28;11(12):963. doi: 10.3390/toxics11120963 (PMC10748317; doi:10.3390/toxics11120963)
Supplement: Supplementary file 1 [file toxics-11-00963-s001.zip › Toxics_Table S5. Biomarkers.xlsx]

## Sheet: Sheet1
Biomarker	Bioset Name	Correlation Direction	Common Genes	p-value	-log(pvalue)
AhR Biomarker	F53B	-	9	0.0009	-3.04576
AhR Biomarker	HFPO4	-	6	0.0147	-1.83268
AhR Biomarker	PFNA_01mg.kg	-	24	0.0189	-1.72354
AhR Biomarker	PFHxS_03mg.kg	+	10	0.027	1.56864
AhR Biomarker	FTSA	-	4	0.0289	-1.5391
AhR Biomarker	HFPO-TA_0.1mg.kg	-	6	0.0354	-1.451
AhR Biomarker	NafionBP2_03mg.kg	-	6	0.0788	-1.10347
AhR Biomarker	NafionBP2_06mg.kg	-	17	0.136	-0.866461
AhR Biomarker	HFPO-TA_0.02mg.kg	-	3	0.1492	-0.826231
AhR Biomarker	PFOA_03mg.kg	+	12	0.2198	0.657972
AhR Biomarker	PFNA_03mg.kg	-	34	0.4369	-0.359618
AhR Biomarker	HFPO-DA	+	3	0.532	0.274088
AhR Biomarker	PFOS_03mg.kg	-	5	0.5868	-0.23151
AhR Biomarker	CP-865520	-	18	0.0445	-1.35164
AhR Biomarker	CP-868388	-	15	0.1426	-0.84588
AhR Biomarker	CP-775146	-	7	0.1436	-0.842846
AhR Biomarker	Fenofibrate	+	12	0.2096	0.678609
CAR Biomarker	HFPO-TA_0.5mg.kg	+	42	8.4e-18	17.0757
CAR Biomarker	F53B	+	34	2.2e-15	14.6576
CAR Biomarker	PFHxS_10mg.kg	+	57	7.8e-14	13.1079
CAR Biomarker	PFOA_03mg.kg	+	45	9.7e-13	12.0132
CAR Biomarker	HFPO-TA_0.1mg.kg	+	32	1.5e-10	9.82391
CAR Biomarker	HFPO-TA_0.02mg.kg	+	18	1.2e-09	8.92082
CAR Biomarker	HFPO4	+	22	1.2e-07	6.92082
CAR Biomarker	NafionBP2_06mg.kg	+	41	1.8e-07	6.74473
CAR Biomarker	PFOS_10mg.kg	+	31	1.1e-06	5.95861
CAR Biomarker	PFHxS_03mg.kg	+	27	2.6e-06	5.58503
CAR Biomarker	PFNA_01mg.kg	+	38	1.3e-05	4.88606
CAR Biomarker	NafionBP2_03mg.kg	+	20	7.5e-05	4.12494
CAR Biomarker	PFNA_03mg.kg	+	54	0.0003	3.52288
CAR Biomarker	FTCA	-	6	0.001	-3
CAR Biomarker	HFPO-DA	-	3	0.0669	-1.17457
CAR Biomarker	FTSA	-	8	0.1559	-0.807154
CAR Biomarker	NafionBP2_0.03mg.kg	+	1	0.4602	0.337053
CAR Biomarker	NafionBP2_0.3mg.kg	+	4	0.5134	0.289544
CAR Biomarker	Fenofibrate	+	21	0.0004	3.39794
CAR Biomarker	CP-865520	+	36	0.0025	2.60206
CAR Biomarker	CP-868388	+	37	0.0057	2.24413
CAR Biomarker	WY14643	-	11	0.053	-1.27572
CAR Biomarker	CP-775146	+	19	0.3321	0.478731
Nrf2 Biomarker	PFHxS_10mg.kg	+	57	1.4e-25	24.8539
Nrf2 Biomarker	PFOA_03mg.kg	+	40	1.9e-21	20.7212
Nrf2 Biomarker	HFPO-TA_0.5mg.kg	+	29	2.1e-20	19.6778
Nrf2 Biomarker	PFOS_10mg.kg	+	28	5.8e-17	16.2366
Nrf2 Biomarker	F53B	+	24	4.8e-16	15.3188
Nrf2 Biomarker	PFNA_03mg.kg	+	40	4.9e-15	14.3098
Nrf2 Biomarker	HFPO4	+	21	2.1e-14	13.6778
Nrf2 Biomarker	HFPO-TA_0.1mg.kg	+	16	2.7e-11	10.5686
Nrf2 Biomarker	NafionBP2_06mg.kg	+	30	1.7e-10	9.76955
Nrf2 Biomarker	PFNA_01mg.kg	+	31	3.5e-10	9.45593
Nrf2 Biomarker	PFHxS_03mg.kg	+	25	4.6e-10	9.33724
Nrf2 Biomarker	FTSA	+	10	2e-07	6.69897
Nrf2 Biomarker	HFPO-TA_0.02mg.kg	+	8	2.4e-06	5.61979
Nrf2 Biomarker	NafionBP2_03mg.kg	+	16	0.0001	4
Nrf2 Biomarker	PFOS_03mg.kg	+	4	0.0001	4
Nrf2 Biomarker	HFPO-DA	+	5	0.0022	2.65758
Nrf2 Biomarker	NafionBP2_0.3mg.kg	+	1	0.3426	0.465213
Nrf2 Biomarker	CP-868388	+	16	1.5e-05	4.82391
Nrf2 Biomarker	CP-775146	+	12	3.3e-05	4.48149
Nrf2 Biomarker	CP-865520	+	20	0.0003	3.52288
Nrf2 Biomarker	Fenofibrate	+	8	0.0587	1.23136
PPARa Biomarker	Fenofibrate	+	87	2.9e-41	40.5376
PPARa Biomarker	CP-868388	+	51	4.9e-15	14.3098
PPARa Biomarker	CP-865520	+	52	8.4e-14	13.0757
PPARa Biomarker	CP-775146	+	34	2e-13	12.699
PPARa Biomarker	WY14643	+	30	5.5e-13	12.2596
PPARa Biomarker	PFNA_03mg.kg	+	119	5.3e-33	32.2757
PPARa Biomarker	PFOA_03mg.kg	+	79	1e-32	32
PPARa Biomarker	PFNA_01mg.kg	+	98	3.4e-32	31.4685
PPARa Biomarker	PFOS_10mg.kg	+	79	8.9e-28	27.0506
PPARa Biomarker	PFHxS_10mg.kg	+	99	7.1e-27	26.1487
PPARa Biomarker	HFPO-TA_0.5mg.kg	+	44	1.3e-17	16.8861
PPARa Biomarker	HFPO-TA_0.1mg.kg	+	35	3.1e-16	15.5086
PPARa Biomarker	PFOS_03mg.kg	+	21	1.7e-12	11.7696
PPARa Biomarker	HFPO4	+	23	1.4e-10	9.85387
PPARa Biomarker	F53B	+	21	1e-05	5
PPARa Biomarker	HFPO-TA_0.02mg.kg	+	10	4.8e-05	4.31876
PPARa Biomarker	PFHxS_03mg.kg	+	19	0.0037	2.4318
PPARa Biomarker	HFPO-DA	+	4	0.0079	2.10237
PPARa Biomarker	FTCA	-	2	0.0374	-1.42713
PPARa Biomarker	NafionBP2_06mg.kg	+	23	0.0656	1.1831
PPARa Biomarker	NafionBP2_0.03mg.kg	+	1	0.4752	0.323124
PPARa Biomarker	NafionBP2_03mg.kg	+	14	0.5616	0.250573
SREBP Biomarker	HFPO-TA_0.5mg.kg	+	37	1.4e-18	17.8539
SREBP Biomarker	PFHxS_03mg.kg	+	47	6.8e-15	14.1675
SREBP Biomarker	HFPO-TA_0.1mg.kg	+	24	7e-14	13.1549
SREBP Biomarker	F53B	+	28	1.8e-13	12.7447
SREBP Biomarker	HFPO4	+	28	8.9e-12	11.0506
SREBP Biomarker	PFHxS_10mg.kg	+	64	2e-11	10.699
SREBP Biomarker	HFPO-TA_0.02mg.kg	+	13	8.2e-09	8.08619
SREBP Biomarker	PFNA_01mg.kg	+	40	4.8e-08	7.31876
SREBP Biomarker	NafionBP2_06mg.kg	+	50	7.7e-08	7.11351
SREBP Biomarker	PFOS_10mg.kg	+	33	1.4e-07	6.85387
SREBP Biomarker	HFPO-DA	+	8	1.6e-07	6.79588
SREBP Biomarker	PFOA_03mg.kg	+	45	4.3e-07	6.36653
SREBP Biomarker	PFNA_03mg.kg	+	67	2.3e-06	5.63827
SREBP Biomarker	NafionBP2_03mg.kg	+	22	0.0002	3.69897
SREBP Biomarker	FTSA	-	15	0.0017	-2.76955
SREBP Biomarker	FTCA	-	2	0.0252	-1.5986
SREBP Biomarker	NafionBP2_0.3mg.kg	+	6	0.0945	1.02457
SREBP Biomarker	PFOS_03mg.kg	+	5	0.2659	0.575282
SREBP Biomarker	NafionBP2_0.03mg.kg	-	2	0.4302	-0.36633
SREBP Biomarker	CP-868388	+	58	9.5e-08	7.02228
SREBP Biomarker	WY14643	-	17	0.0004	-3.39794
SREBP Biomarker	CP-865520	+	57	0.0006	3.22185
SREBP Biomarker	CP-775146	+	23	0.0049	2.3098
STAT5b Biomarker	HFPO-TA_0.5mg.kg	-	69	1.7e-45	-44.7696
STAT5b Biomarker	HFPO-TA_0.1mg.kg	-	50	1.8e-34	-33.7447
STAT5b Biomarker	F53B	-	54	2.8e-27	-26.5528
STAT5b Biomarker	HFPO4	-	44	8.6e-27	-26.0655
STAT5b Biomarker	HFPO-TA_0.02mg.kg	-	30	2.1e-25	-24.6778
STAT5b Biomarker	PFNA_03mg.kg	-	87	3e-21	-20.5229
STAT5b Biomarker	PFHxS_10mg.kg	-	82	7.7e-17	-16.1135
STAT5b Biomarker	PFOS_10mg.kg	-	55	1.6e-13	-12.7959
STAT5b Biomarker	PFOA_03mg.kg	-	55	1.8e-13	-12.7447
STAT5b Biomarker	PFNA_01mg.kg	-	68	6.2e-13	-12.2076
STAT5b Biomarker	FTSA	-	23	9.4e-13	-12.0269
STAT5b Biomarker	NafionBP2_06mg.kg	-	51	1.6e-12	-11.7959
STAT5b Biomarker	PFHxS_03mg.kg	-	52	1.3e-11	-10.8861
STAT5b Biomarker	HFPO-DA	-	11	1.2e-07	-6.92082
STAT5b Biomarker	PFOS_03mg.kg	-	14	8.9e-06	-5.05061
STAT5b Biomarker	NafionBP2_03mg.kg	-	20	0.0015	-2.82391
STAT5b Biomarker	FTCA	+	7	0.0039	2.40894
STAT5b Biomarker	NafionBP2_0.3mg.kg	+	7	0.0165	1.78252
STAT5b Biomarker	NafionBP2_0.03mg.kg	-	1	0.2609	-0.583526
STAT5b Biomarker	CP-775146	-	35	5.6e-08	-7.25181
STAT5b Biomarker	Fenofibrate	-	27	3.1e-07	-6.50864
STAT5b Biomarker	CP-868388	-	44	3.2e-07	-6.49485
STAT5b Biomarker	CP-865520	-	44	5.8e-06	-5.23657
STAT5b Biomarker	WY14643	-	15	0.0012	-2.92082
